# Supplementary material for: The chemical reprogramming of unipotent adult germ cells towards authentic pluripotency and de novo establishment of imprinting
Source: Protein Cell. 2022 Nov 17;14(7):479–98. doi: 10.1093/procel/pwac044 (PMC10305742; doi:10.1093/procel/pwac044)
Supplement: pwac044_suppl_Supplementary_Table_S1 [file pwac044_suppl_supplementary_table_s1.xlsx]

## Sheet: scSTRT-seq
cell_id	No. of UMIs	No. of Genes	percent.mtio	Library	Day	Type	Batch	cluster	cluster2	Batch2
D0_1_1.sc1	221296	7379	1.019	D0_1_1	D0	D0_1	20190618	SSC4	SSC4	B1
D0_1_1.sc2	248474	7434	0.858842	D0_1_1	D0	D0_1	20190618	SSC2	SSC2	B1
D0_1_1.sc3	195124	6876	0.872778	D0_1_1	D0	D0_1	20190618	SSC1	SSC1	B1
D0_1_1.sc4	190068	6771	0.856009	D0_1_1	D0	D0_1	20190618	SSC4	SSC4	B1
D0_1_1.sc5	77292	6361	1.68064	D0_1_1	D0	D0_1	20190618	SSC1	SSC1	B1
D0_1_1.sc6	105859	7494	1.27245	D0_1_1	D0	D0_1	20190618	SSC2	SSC2	B1
D0_1_1.sc7	36885	5520	2.36682	D0_1_1	D0	D0_1	20190618	SSC1	SSC1	B1
D0_1_1.sc8	38251	5762	2.27968	D0_1_1	D0	D0_1	20190618	SSC1	SSC1	B1
D0_1_1.sc9	129313	7160	1.11744	D0_1_1	D0	D0_1	20190618	SSC1	SSC1	B1
D0_1_1.sc10	343727	8625	0.772706	D0_1_1	D0	D0_1	20190618	SSC2	SSC2	B1
D0_1_1.sc11	102643	7435	1.15156	D0_1_1	D0	D0_1	20190618	SSC2	SSC2	B1
D0_1_1.sc12	241819	7490	0.927967	D0_1_1	D0	D0_1	20190618	SSC1	SSC1	B1
D0_1_1.sc13	228140	8504	0.793811	D0_1_1	D0	D0_1	20190618	SSC2	SSC2	B1
D0_1_1.sc14	286758	8160	0.834502	D0_1_1	D0	D0_1	20190618	SSC1	SSC1	B1
D0_1_1.sc15	185940	7662	0.930945	D0_1_1	D0	D0_1	20190618	SSC2	SSC2	B1
D0_1_1.sc16	200486	7451	0.840956	D0_1_1	D0	D0_1	20190618	SSC1	SSC1	B1
D0_1_1.sc17	375608	8941	0.759835	D0_1_1	D0	D0_1	20190618	SSC2	SSC2	B1
D0_1_1.sc18	179146	7447	1.03826	D0_1_1	D0	D0_1	20190618	SSC4	SSC4	B1
D0_1_1.sc19	239401	7081	1.3563	D0_1_1	D0	D0_1	20190618	SSC2	SSC2	B1
D0_1_1.sc20	90602	6623	1.47017	D0_1_1	D0	D0_1	20190618	SSC1	SSC1	B1
D0_1_1.sc21	71465	6066	1.55461	D0_1_1	D0	D0_1	20190618	SSC1	SSC1	B1
D0_1_1.sc22	265960	7801	0.88096	D0_1_1	D0	D0_1	20190618	SSC4	SSC4	B1
D0_1_1.sc24	101932	7416	1.24985	D0_1_1	D0	D0_1	20190618	SSC1	SSC1	B1
D0_1_1.sc25	226353	7201	1.09917	D0_1_1	D0	D0_1	20190618	SSC1	SSC1	B1
D0_1_1.sc26	199873	6627	0.907076	D0_1_1	D0	D0_1	20190618	SSC4	SSC4	B1
D0_1_1.sc27	379202	8965	0.932748	D0_1_1	D0	D0_1	20190618	SSC2	SSC2	B1
D0_1_1.sc28	85274	6320	1.48345	D0_1_1	D0	D0_1	20190618	SSC1	SSC1	B1
D0_1_1.sc29	262513	7722	1.15651	D0_1_1	D0	D0_1	20190618	SSC2	SSC2	B1
D0_1_1.sc30	267332	7765	0.827061	D0_1_1	D0	D0_1	20190618	SSC2	SSC2	B1
D0_1_1.sc31	24968	4996	2.87969	D0_1_1	D0	D0_1	20190618	SSC1	SSC1	B1
D0_1_1.sc32	80682	7417	1.69431	D0_1_1	D0	D0_1	20190618	SSC4	SSC4	B1
D0_1_1.sc33	132446	6586	1.11593	D0_1_1	D0	D0_1	20190618	SSC1	SSC1	B1
D0_1_1.sc34	6192	2338	2.50323	D0_1_1	D0	D0_1	20190618	SSC1	SSC1	B1
D0_1_1.sc35	97844	7626	1.4748	D0_1_1	D0	D0_1	20190618	SSC2	SSC2	B1
D0_1_1.sc36	198006	7351	0.819672	D0_1_1	D0	D0_1	20190618	SSC2	SSC2	B1
D0_1_1.sc37	152997	7401	1.00067	D0_1_1	D0	D0_1	20190618	SSC2	SSC2	B1
D0_1_1.sc38	249769	7765	1.03376	D0_1_1	D0	D0_1	20190618	SSC1	SSC1	B1
D0_1_1.sc39	24111	4799	2.7249	D0_1_1	D0	D0_1	20190618	SSC1	SSC1	B1
D0_1_1.sc40	108243	6546	1.52065	D0_1_1	D0	D0_1	20190618	SSC1	SSC1	B1
D0_1_1.sc41	210259	6750	0.93694	D0_1_1	D0	D0_1	20190618	SSC1	SSC1	B1
D0_1_1.sc42	195859	7247	1.0431	D0_1_1	D0	D0_1	20190618	SSC2	SSC2	B1
D0_1_1.sc43	62043	6050	1.60695	D0_1_1	D0	D0_1	20190618	SSC1	SSC1	B1
D0_1_1.sc44	152585	6223	1.02893	D0_1_1	D0	D0_1	20190618	SSC2	SSC2	B1
D0_1_1.sc45	164988	7067	1.06432	D0_1_1	D0	D0_1	20190618	Neural 1	Neural 1	B1
D0_1_1.sc46	101213	7321	1.42669	D0_1_1	D0	D0_1	20190618	SSC2	SSC2	B1
D0_1_1.sc47	99396	6526	1.59363	D0_1_1	D0	D0_1	20190618	SSC2	SSC2	B1
D0_1_1.sc48	302316	8713	0.764101	D0_1_1	D0	D0_1	20190618	SSC3	SSC3	B1
D0_1_1.sc49	277027	7957	0.991239	D0_1_1	D0	D0_1	20190618	SSC2	SSC2	B1
D0_1_1.sc50	197988	6536	0.947532	D0_1_1	D0	D0_1	20190618	SSC1	SSC1	B1
D0_1_1.sc51	152369	7140	1.0107	D0_1_1	D0	D0_1	20190618	SSC2	SSC2	B1
D0_1_1.sc52	306054	8341	0.885138	D0_1_1	D0	D0_1	20190618	SSC2	SSC2	B1
D0_1_1.sc53	87007	6332	1.50907	D0_1_1	D0	D0_1	20190618	SSC1	SSC1	B1
D0_1_1.sc54	175223	6721	1.52663	D0_1_1	D0	D0_1	20190618	SSC4	SSC4	B1
D0_1_1.sc55	148299	7346	1.39381	D0_1_1	D0	D0_1	20190618	SSC2	SSC2	B1
D0_1_1.sc56	64677	6827	1.63427	D0_1_1	D0	D0_1	20190618	SSC3	SSC3	B1
D0_1_1.sc57	176278	7457	0.869649	D0_1_1	D0	D0_1	20190618	SSC2	SSC2	B1
D0_1_1.sc58	218265	7744	1.02215	D0_1_1	D0	D0_1	20190618	SSC2	SSC2	B1
D0_1_1.sc59	59134	5905	1.87878	D0_1_1	D0	D0_1	20190618	SSC1	SSC1	B1
D0_1_1.sc60	282327	8094	0.997425	D0_1_1	D0	D0_1	20190618	SSC2	SSC2	B1
D0_1_1.sc61	202630	7183	1.0497	D0_1_1	D0	D0_1	20190618	SSC1	SSC1	B1
D0_1_1.sc62	230554	8033	1.0362	D0_1_1	D0	D0_1	20190618	SSC2	SSC2	B1
D0_1_1.sc63	251144	8647	0.991463	D0_1_1	D0	D0_1	20190618	SSC2	SSC2	B1
D0_1_1.sc64	150555	8169	1.17299	D0_1_1	D0	D0_1	20190618	SSC4	SSC4	B1
D0_1_1.sc65	194846	7285	1.11473	D0_1_1	D0	D0_1	20190618	SSC1	SSC1	B1
D0_1_1.sc66	270299	8093	0.928231	D0_1_1	D0	D0_1	20190618	SSC2	SSC2	B1
D0_1_1.sc67	339517	8689	0.985223	D0_1_1	D0	D0_1	20190618	SSC2	SSC2	B1
D0_1_1.sc68	274761	8160	1.14936	D0_1_1	D0	D0_1	20190618	SSC2	SSC2	B1
D0_1_1.sc69	98603	6825	1.18759	D0_1_1	D0	D0_1	20190618	SSC2	SSC2	B1
D0_1_1.sc70	383617	9062	0.827127	D0_1_1	D0	D0_1	20190618	SSC2	SSC2	B1
D0_1_1.sc71	221746	7917	0.852778	D0_1_1	D0	D0_1	20190618	SSC2	SSC2	B1
D0_1_1.sc72	61459	6251	2.03876	D0_1_1	D0	D0_1	20190618	SSC1	SSC1	B1
D0_1_1.sc73	44890	5874	1.85787	D0_1_1	D0	D0_1	20190618	SSC1	SSC1	B1
D0_1_1.sc74	181765	6462	1.04421	D0_1_1	D0	D0_1	20190618	SSC1	SSC1	B1
D0_1_1.sc75	174203	7230	0.937986	D0_1_1	D0	D0_1	20190618	SSC4	SSC4	B1
D0_1_1.sc76	116647	8067	1.28079	D0_1_1	D0	D0_1	20190618	SSC2	SSC2	B1
D0_1_1.sc77	311452	8319	0.919885	D0_1_1	D0	D0_1	20190618	SSC2	SSC2	B1
D0_1_1.sc78	171079	7662	0.91069	D0_1_1	D0	D0_1	20190618	SSC2	SSC2	B1
D0_1_1.sc79	321781	8710	0.923299	D0_1_1	D0	D0_1	20190618	SSC2	SSC2	B1
D0_1_1.sc80	278183	8385	0.933558	D0_1_1	D0	D0_1	20190618	SSC2	SSC2	B1
D0_1_1.sc81	106575	7011	1.21229	D0_1_1	D0	D0_1	20190618	SSC2	SSC2	B1
D0_1_1.sc82	87962	6698	1.18006	D0_1_1	D0	D0_1	20190618	SSC2	SSC2	B1
D0_1_1.sc83	162709	7235	1.12901	D0_1_1	D0	D0_1	20190618	SSC1	SSC1	B1
D0_1_1.sc84	239975	8561	1.0797	D0_1_1	D0	D0_1	20190618	SSC1	SSC1	B1
D0_1_1.sc85	30869	5406	2.7309	D0_1_1	D0	D0_1	20190618	SSC1	SSC1	B1
D0_1_1.sc86	262080	7753	0.723062	D0_1_1	D0	D0_1	20190618	SSC1	SSC1	B1
D0_1_1.sc87	44356	6232	2.35143	D0_1_1	D0	D0_1	20190618	SSC1	SSC1	B1
D0_1_1.sc88	26080	5100	2.58819	D0_1_1	D0	D0_1	20190618	SSC1	SSC1	B1
D0_1_1.sc89	270820	7631	0.879551	D0_1_1	D0	D0_1	20190618	SSC2	SSC2	B1
D0_1_1.sc90	124590	6539	1.22642	D0_1_1	D0	D0_1	20190618	SSC1	SSC1	B1
D0_1_1.sc91	124577	6960	1.33251	D0_1_1	D0	D0_1	20190618	SSC2	SSC2	B1
D0_1_1.sc92	347509	8673	0.898682	D0_1_1	D0	D0_1	20190618	SSC2	SSC2	B1
D0_1_1.sc93	59721	6307	1.42161	D0_1_1	D0	D0_1	20190618	SSC1	SSC1	B1
D0_1_1.sc94	307843	8309	0.970625	D0_1_1	D0	D0_1	20190618	SSC2	SSC2	B1
D0_1_1.sc95	112441	7739	1.30291	D0_1_1	D0	D0_1	20190618	SSC2	SSC2	B1
D0_1_1.sc96	211733	7992	0.934195	D0_1_1	D0	D0_1	20190618	SSC1	SSC1	B1
D10_1_1.sc1	451032	8971	0.969111	D10_1_1	D10	D10_1	20190618	SSC2	SSC2	B1
D10_1_1.sc2	405894	8640	0.719892	D10_1_1	D10	D10_1	20190618	Fibroblast 1	Fibroblast 1	B1
D10_1_1.sc3	264357	7598	1.2415	D10_1_1	D10	D10_1	20190618	Fibroblast 1	Fibroblast 1	B1
D10_1_1.sc4	313609	8555	0.965215	D10_1_1	D10	D10_1	20190618	Fibroblast 1	Fibroblast 1	B1
D10_1_1.sc5	140864	7500	1.4404	D10_1_1	D10	D10_1	20190618	Fibroblast 1	Fibroblast 1	B1
D10_1_1.sc6	136793	8278	1.17769	D10_1_1	D10	D10_1	20190618	SSC3	SSC3	B1
D10_1_1.sc7	128684	8126	1.25812	D10_1_1	D10	D10_1	20190618	Fibroblast 1	Fibroblast 1	B1
D10_1_1.sc8	51150	6317	2.04497	D10_1_1	D10	D10_1	20190618	SSC1	SSC1	B1
D10_1_1.sc9	464739	9457	0.676294	D10_1_1	D10	D10_1	20190618	Fibroblast 1	Fibroblast 1	B1
D10_1_1.sc10	437399	8750	1.04573	D10_1_1	D10	D10_1	20190618	SSC2	SSC2	B1
D10_1_1.sc11	213099	8522	0.65181	D10_1_1	D10	D10_1	20190618	Early-pluripotency 1	Early-pluripotency 1	B1
D10_1_1.sc12	299564	8395	0.780468	D10_1_1	D10	D10_1	20190618	SSC2	SSC2	B1
D10_1_1.sc13	195713	6981	0.972342	D10_1_1	D10	D10_1	20190618	Neural 4	Neural 4	B1
D10_1_1.sc14	405107	8503	0.685004	D10_1_1	D10	D10_1	20190618	Fibroblast 1	Fibroblast 1	B1
D10_1_1.sc15	284706	8188	0.865805	D10_1_1	D10	D10_1	20190618	SSC1	SSC1	B1
D10_1_1.sc16	172035	6830	1.10733	D10_1_1	D10	D10_1	20190618	Fibroblast 1	Fibroblast 1	B1
D10_1_1.sc17	346343	7990	0.718363	D10_1_1	D10	D10_1	20190618	Fibroblast 1	Fibroblast 1	B1
D10_1_1.sc18	238295	7502	0.82293	D10_1_1	D10	D10_1	20190618	Fibroblast 2	Fibroblast 2	B1
D10_1_1.sc19	382025	8441	0.830574	D10_1_1	D10	D10_1	20190618	Fibroblast 1	Fibroblast 1	B1
D10_1_1.sc20	211516	8717	0.825942	D10_1_1	D10	D10_1	20190618	Fibroblast 1	Fibroblast 1	B1
D10_1_1.sc21	35200	2241	2.69886	D10_1_1	D10	D10_1	20190618	Fibroblast 2	Fibroblast 2	B1
D10_1_1.sc22	419761	8683	0.800455	D10_1_1	D10	D10_1	20190618	Fibroblast 1	Fibroblast 1	B1
D10_1_1.sc23	23221	5239	3.22553	D10_1_1	D10	D10_1	20190618	Fibroblast 1	Fibroblast 1	B1
D10_1_1.sc24	127209	7702	1.46766	D10_1_1	D10	D10_1	20190618	SSC1	SSC1	B1
D10_1_1.sc25	411898	8684	0.966259	D10_1_1	D10	D10_1	20190618	Fibroblast 1	Fibroblast 1	B1
D10_1_1.sc26	284302	7626	1.16179	D10_1_1	D10	D10_1	20190618	SSC1	SSC1	B1
D10_1_1.sc27	378537	8523	0.865173	D10_1_1	D10	D10_1	20190618	SSC2	SSC2	B1
D10_1_1.sc28	130854	6711	1.53453	D10_1_1	D10	D10_1	20190618	SSC3	SSC3	B1
D10_1_1.sc29	247254	7236	1.15509	D10_1_1	D10	D10_1	20190618	SSC1	SSC1	B1
D10_1_1.sc30	471795	9164	0.734853	D10_1_1	D10	D10_1	20190618	Fibroblast 1	Fibroblast 1	B1
D10_1_1.sc31	66414	7369	1.63971	D10_1_1	D10	D10_1	20190618	SSC2	SSC2	B1
D10_1_1.sc32	169308	8920	1.10627	D10_1_1	D10	D10_1	20190618	Fibroblast 1	Fibroblast 1	B1
D10_1_1.sc33	446690	9261	0.767423	D10_1_1	D10	D10_1	20190618	SSC3	SSC3	B1
D10_1_1.sc34	36493	5827	2.18946	D10_1_1	D10	D10_1	20190618	Fibroblast 1	Fibroblast 1	B1
D10_1_1.sc35	113411	7526	1.24944	D10_1_1	D10	D10_1	20190618	Fibroblast 1	Fibroblast 1	B1
D10_1_1.sc36	311205	8310	0.834177	D10_1_1	D10	D10_1	20190618	Meiotic 2	Meiotic 2	B1
D10_1_1.sc37	225084	6894	0.672638	D10_1_1	D10	D10_1	20190618	Fibroblast 2	Fibroblast 2	B1
D10_1_1.sc38	770181	10670	0.667895	D10_1_1	D10	D10_1	20190618	Fibroblast 1	Fibroblast 1	B1
D10_1_1.sc39	60945	6850	1.62113	D10_1_1	D10	D10_1	20190618	Fibroblast 2	Fibroblast 2	B1
D10_1_1.sc40	221765	7929	0.764774	D10_1_1	D10	D10_1	20190618	Fibroblast 2	Fibroblast 2	B1
D10_1_1.sc41	251745	6909	1.04669	D10_1_1	D10	D10_1	20190618	SSC1	SSC1	B1
D10_1_1.sc42	406499	8716	0.897419	D10_1_1	D10	D10_1	20190618	SSC2	SSC2	B1
D10_1_1.sc43	209669	8832	1.0817	D10_1_1	D10	D10_1	20190618	Fibroblast 1	Fibroblast 1	B1
D10_1_1.sc44	266607	6656	1.24528	D10_1_1	D10	D10_1	20190618	Fibroblast 1	Fibroblast 1	B1
D10_1_1.sc45	574887	10074	0.898611	D10_1_1	D10	D10_1	20190618	Fibroblast 1	Fibroblast 1	B1
D10_1_1.sc46	166574	7772	1.00256	D10_1_1	D10	D10_1	20190618	Fibroblast 1	Fibroblast 1	B1
D10_1_1.sc47	417229	9898	0.724302	D10_1_1	D10	D10_1	20190618	Fibroblast 1	Fibroblast 1	B1
D10_1_1.sc48	488148	9841	0.73953	D10_1_1	D10	D10_1	20190618	Fibroblast 1	Fibroblast 1	B1
D10_1_1.sc49	234203	6828	1.09264	D10_1_1	D10	D10_1	20190618	SSC1	SSC1	B1
D10_1_1.sc50	421428	8457	0.825289	D10_1_1	D10	D10_1	20190618	Fibroblast 1	Fibroblast 1	B1
D10_1_1.sc51	317582	7818	0.987147	D10_1_1	D10	D10_1	20190618	SSC3	SSC3	B1
D10_1_1.sc52	596546	9337	0.887442	D10_1_1	D10	D10_1	20190618	SSC2	SSC2	B1
D10_1_1.sc53	153362	6411	1.14305	D10_1_1	D10	D10_1	20190618	SSC2	SSC2	B1
D10_1_1.sc54	367071	8657	0.804204	D10_1_1	D10	D10_1	20190618	SSC3	SSC3	B1
D10_1_1.sc55	629329	10861	0.723946	D10_1_1	D10	D10_1	20190618	SSC4	SSC4	B1
D10_1_1.sc56	128130	7664	1.45555	D10_1_1	D10	D10_1	20190618	SSC1	SSC1	B1
D10_1_1.sc57	221015	6889	1.07775	D10_1_1	D10	D10_1	20190618	SSC2	SSC2	B1
D10_1_1.sc58	230819	6905	0.980855	D10_1_1	D10	D10_1	20190618	SSC4	SSC4	B1
D10_1_1.sc60	249941	7606	0.898612	D10_1_1	D10	D10_1	20190618	SSC1	SSC1	B1
D10_1_1.sc61	344092	8622	0.979099	D10_1_1	D10	D10_1	20190618	SSC3	SSC3	B1
D10_1_1.sc63	18731	3575	3.64102	D10_1_1	D10	D10_1	20190618	SSC1	SSC1	B1
D10_1_1.sc65	441547	9160	0.846343	D10_1_1	D10	D10_1	20190618	SSC2	SSC2	B1
D10_1_1.sc66	298024	7634	0.682831	D10_1_1	D10	D10_1	20190618	Fibroblast 2	Fibroblast 2	B1
D10_1_1.sc67	225389	6995	1.04841	D10_1_1	D10	D10_1	20190618	SSC4	SSC4	B1
D10_1_1.sc68	420107	8295	0.92405	D10_1_1	D10	D10_1	20190618	SSC2	SSC2	B1
D10_1_1.sc69	140255	6426	1.36466	D10_1_1	D10	D10_1	20190618	SSC1	SSC1	B1
D10_1_1.sc70	440537	9145	0.817865	D10_1_1	D10	D10_1	20190618	Fibroblast 1	Fibroblast 1	B1
D10_1_1.sc71	200313	7188	0.841184	D10_1_1	D10	D10_1	20190618	Early-pluripotency 1	Early-pluripotency 1	B1
D10_1_1.sc72	97847	7040	1.347	D10_1_1	D10	D10_1	20190618	Fibroblast 1	Fibroblast 1	B1
D10_1_1.sc73	78524	7107	1.46197	D10_1_1	D10	D10_1	20190618	SSC2	SSC2	B1
D10_1_1.sc74	376583	8218	1.16017	D10_1_1	D10	D10_1	20190618	SSC2	SSC2	B1
D10_1_1.sc75	346688	8328	0.849179	D10_1_1	D10	D10_1	20190618	SSC2	SSC2	B1
D10_1_1.sc76	108108	7487	1.60488	D10_1_1	D10	D10_1	20190618	SSC1	SSC1	B1
D10_1_1.sc77	111683	4454	2.13551	D10_1_1	D10	D10_1	20190618	SSC1	SSC1	B1
D10_1_1.sc78	189586	6834	1.24851	D10_1_1	D10	D10_1	20190618	SSC2	SSC2	B1
D10_1_1.sc79	513251	9452	0.93502	D10_1_1	D10	D10_1	20190618	SSC1	SSC1	B1
D10_1_1.sc80	293175	7988	0.756204	D10_1_1	D10	D10_1	20190618	Fibroblast 2	Fibroblast 2	B1
D10_1_1.sc81	234553	7911	0.947334	D10_1_1	D10	D10_1	20190618	SSC2	SSC2	B1
D10_1_1.sc82	148746	8076	0.915655	D10_1_1	D10	D10_1	20190618	SSC2	SSC2	B1
D10_1_1.sc83	299892	7458	0.845304	D10_1_1	D10	D10_1	20190618	SSC2	SSC2	B1
D10_1_1.sc84	476522	9033	0.794087	D10_1_1	D10	D10_1	20190618	SSC3	SSC3	B1
D10_1_1.sc85	69576	6539	1.76641	D10_1_1	D10	D10_1	20190618	SSC1	SSC1	B1
D10_1_1.sc86	390854	7881	0.927968	D10_1_1	D10	D10_1	20190618	SSC3	SSC3	B1
D10_1_1.sc87	122448	7541	1.45286	D10_1_1	D10	D10_1	20190618	SSC3	SSC3	B1
D10_1_1.sc88	122979	8499	1.54986	D10_1_1	D10	D10_1	20190618	Fibroblast 1	Fibroblast 1	B1
D10_1_1.sc89	273495	7250	0.968939	D10_1_1	D10	D10_1	20190618	Early-pluripotency 1	Early-pluripotency 1	B1
D10_1_1.sc90	126480	6349	1.20098	D10_1_1	D10	D10_1	20190618	SSC1	SSC1	B1
D10_1_1.sc91	211324	7185	0.933637	D10_1_1	D10	D10_1	20190618	SSC2	SSC2	B1
D10_1_1.sc92	507781	9618	0.633344	D10_1_1	D10	D10_1	20190618	Fibroblast 2	Fibroblast 2	B1
D10_1_1.sc93	154546	7956	1.00682	D10_1_1	D10	D10_1	20190618	SSC3	SSC3	B1
D10_1_1.sc94	64208	3248	3.90138	D10_1_1	D10	D10_1	20190618	SSC1	SSC1	B1
D10_1_1.sc95	163050	7955	1.35541	D10_1_1	D10	D10_1	20190618	SSC1	SSC1	B1
D10_1_1.sc96	239432	7915	1.1331	D10_1_1	D10	D10_1	20190618	Fibroblast 1	Fibroblast 1	B1
D14_1_1.sc1	370561	8357	0.770184	D14_1_1	D14	D14_1	20190618	SSC2	SSC2	B1
D14_1_1.sc2	65379	5163	0.859603	D14_1_1	D14	D14_1	20190618	Neural 4	Neural 4	B1
D14_1_1.sc3	249262	7649	0.914299	D14_1_1	D14	D14_1	20190618	SSC1	SSC1	B1
D14_1_1.sc4	202023	7178	1.18056	D14_1_1	D14	D14_1	20190618	SSC1	SSC1	B1
D14_1_1.sc5	66067	6121	2.00403	D14_1_1	D14	D14_1	20190618	SSC1	SSC1	B1
D14_1_1.sc6	61765	6012	1.92666	D14_1_1	D14	D14_1	20190618	SSC1	SSC1	B1
D14_1_1.sc7	95631	6358	1.49429	D14_1_1	D14	D14_1	20190618	SSC1	SSC1	B1
D14_1_1.sc8	61458	6045	1.80286	D14_1_1	D14	D14_1	20190618	SSC1	SSC1	B1
D14_1_1.sc9	142339	7298	1.10581	D14_1_1	D14	D14_1	20190618	SSC1	SSC1	B1
D14_1_1.sc10	328776	8355	0.766783	D14_1_1	D14	D14_1	20190618	SSC1	SSC1	B1
D14_1_1.sc11	65493	5987	1.46122	D14_1_1	D14	D14_1	20190618	SSC1	SSC1	B1
D14_1_1.sc12	213578	7502	1.04224	D14_1_1	D14	D14_1	20190618	SSC1	SSC1	B1
D14_1_1.sc13	298937	8390	0.868745	D14_1_1	D14	D14_1	20190618	SSC1	SSC1	B1
D14_1_1.sc14	347728	8175	0.779632	D14_1_1	D14	D14_1	20190618	SSC2	SSC2	B1
D14_1_1.sc15	267875	7878	1.01241	D14_1_1	D14	D14_1	20190618	SSC1	SSC1	B1
D14_1_1.sc16	275175	7944	0.867085	D14_1_1	D14	D14_1	20190618	SSC1	SSC1	B1
D14_1_1.sc17	227018	7471	0.968646	D14_1_1	D14	D14_1	20190618	Neural 4	Neural 4	B1
D14_1_1.sc18	183785	6594	1.20032	D14_1_1	D14	D14_1	20190618	SSC1	SSC1	B1
D14_1_1.sc19	255168	7330	1.16316	D14_1_1	D14	D14_1	20190618	SSC1	SSC1	B1
D14_1_1.sc20	108165	6790	1.4709	D14_1_1	D14	D14_1	20190618	SSC1	SSC1	B1
D14_1_1.sc21	52211	4767	2.48032	D14_1_1	D14	D14_1	20190618	SSC1	SSC1	B1
D14_1_1.sc22	427036	8752	1.01256	D14_1_1	D14	D14_1	20190618	SSC2	SSC2	B1
D14_1_1.sc24	216070	7455	0.976073	D14_1_1	D14	D14_1	20190618	SSC1	SSC1	B1
D14_1_1.sc25	348404	8271	0.929094	D14_1_1	D14	D14_1	20190618	SSC2	SSC2	B1
D14_1_1.sc26	289076	8048	0.944388	D14_1_1	D14	D14_1	20190618	SSC2	SSC2	B1
D14_1_1.sc27	590115	10219	0.614965	D14_1_1	D14	D14_1	20190618	SSC3	SSC3	B1
D14_1_1.sc28	106353	6630	1.29757	D14_1_1	D14	D14_1	20190618	SSC1	SSC1	B1
D14_1_1.sc29	240337	7509	1.02273	D14_1_1	D14	D14_1	20190618	SSC1	SSC1	B1
D14_1_1.sc30	221804	7160	0.926494	D14_1_1	D14	D14_1	20190618	SSC1	SSC1	B1
D14_1_1.sc32	237639	8531	1.0335	D14_1_1	D14	D14_1	20190618	SSC2	SSC2	B1
D14_1_1.sc33	223634	7693	0.93188	D14_1_1	D14	D14_1	20190618	SSC1	SSC1	B1
D14_1_1.sc35	101926	7212	1.38238	D14_1_1	D14	D14_1	20190618	SSC1	SSC1	B1
D14_1_1.sc36	171007	6541	1.25492	D14_1_1	D14	D14_1	20190618	SSC1	SSC1	B1
D14_1_1.sc37	198205	6867	1.17	D14_1_1	D14	D14_1	20190618	SSC2	SSC2	B1
D14_1_1.sc38	312573	8085	0.816449	D14_1_1	D14	D14_1	20190618	SSC2	SSC2	B1
D14_1_1.sc39	39666	5122	1.87818	D14_1_1	D14	D14_1	20190618	SSC1	SSC1	B1
D14_1_1.sc40	278207	7806	0.85404	D14_1_1	D14	D14_1	20190618	SSC2	SSC2	B1
D14_1_1.sc41	315801	8197	0.893284	D14_1_1	D14	D14_1	20190618	SSC2	SSC2	B1
D14_1_1.sc42	367434	8383	0.726661	D14_1_1	D14	D14_1	20190618	SSC2	SSC2	B1
D14_1_1.sc43	114874	6890	1.06377	D14_1_1	D14	D14_1	20190618	SSC1	SSC1	B1
D14_1_1.sc44	279694	7790	0.872382	D14_1_1	D14	D14_1	20190618	SSC1	SSC1	B1
D14_1_1.sc45	329036	9337	1.16948	D14_1_1	D14	D14_1	20190618	SSC1	SSC1	B1
D14_1_1.sc46	14697	3051	2.45628	D14_1_1	D14	D14_1	20190618	Neural 4	Neural 4	B1
D14_1_1.sc47	242199	7641	0.949219	D14_1_1	D14	D14_1	20190618	SSC1	SSC1	B1
D14_1_1.sc48	283611	7767	0.96717	D14_1_1	D14	D14_1	20190618	SSC1	SSC1	B1
D14_1_1.sc49	337935	8680	0.809327	D14_1_1	D14	D14_1	20190618	SSC2	SSC2	B1
D14_1_1.sc50	309017	8242	1.01451	D14_1_1	D14	D14_1	20190618	SSC3	SSC3	B1
D14_1_1.sc51	149102	7276	1.16497	D14_1_1	D14	D14_1	20190618	SSC1	SSC1	B1
D14_1_1.sc52	286014	8119	1.22861	D14_1_1	D14	D14_1	20190618	SSC1	SSC1	B1
D14_1_1.sc53	109274	7104	1.45597	D14_1_1	D14	D14_1	20190618	SSC1	SSC1	B1
D14_1_1.sc54	163172	6856	1.40036	D14_1_1	D14	D14_1	20190618	SSC1	SSC1	B1
D14_1_1.sc55	253385	7637	0.971644	D14_1_1	D14	D14_1	20190618	SSC1	SSC1	B1
D14_1_1.sc56	80986	6420	1.57929	D14_1_1	D14	D14_1	20190618	SSC1	SSC1	B1
D14_1_1.sc57	194708	7251	1.11449	D14_1_1	D14	D14_1	20190618	SSC1	SSC1	B1
D14_1_1.sc58	235916	7994	1.00714	D14_1_1	D14	D14_1	20190618	SSC1	SSC1	B1
D14_1_1.sc59	114090	7586	1.3726	D14_1_1	D14	D14_1	20190618	SSC2	SSC2	B1
D14_1_1.sc60	350947	9218	0.78046	D14_1_1	D14	D14_1	20190618	SSC2	SSC2	B1
D14_1_1.sc61	290804	8612	0.829425	D14_1_1	D14	D14_1	20190618	SSC1	SSC1	B1
D14_1_1.sc62	252518	8338	0.945279	D14_1_1	D14	D14_1	20190618	SSC2	SSC2	B1
D14_1_1.sc63	251203	7597	0.907632	D14_1_1	D14	D14_1	20190618	SSC2	SSC2	B1
D14_1_1.sc64	330912	9004	0.809279	D14_1_1	D14	D14_1	20190618	SSC2	SSC2	B1
D14_1_1.sc65	251926	8474	0.875654	D14_1_1	D14	D14_1	20190618	SSC1	SSC1	B1
D14_1_1.sc66	319194	8678	0.925769	D14_1_1	D14	D14_1	20190618	SSC1	SSC1	B1
D14_1_1.sc67	265635	8192	1.21144	D14_1_1	D14	D14_1	20190618	SSC1	SSC1	B1
D14_1_1.sc68	273925	7945	0.969243	D14_1_1	D14	D14_1	20190618	SSC1	SSC1	B1
D14_1_1.sc69	87455	6743	1.41444	D14_1_1	D14	D14_1	20190618	SSC1	SSC1	B1
D14_1_1.sc70	284003	8269	1.00844	D14_1_1	D14	D14_1	20190618	SSC1	SSC1	B1
D14_1_1.sc71	207876	7605	0.875041	D14_1_1	D14	D14_1	20190618	SSC2	SSC2	B1
D14_1_1.sc72	119944	7278	1.1522	D14_1_1	D14	D14_1	20190618	SSC1	SSC1	B1
D14_1_1.sc73	35011	5279	2.51064	D14_1_1	D14	D14_1	20190618	SSC1	SSC1	B1
D14_1_1.sc74	350627	8736	0.730406	D14_1_1	D14	D14_1	20190618	Neural 1	Neural 1	B1
D14_1_1.sc75	330990	8585	0.753195	D14_1_1	D14	D14_1	20190618	SSC1	SSC1	B1
D14_1_1.sc76	96743	6936	1.4616	D14_1_1	D14	D14_1	20190618	SSC1	SSC1	B1
D14_1_1.sc77	257647	7449	1.18185	D14_1_1	D14	D14_1	20190618	SSC1	SSC1	B1
D14_1_1.sc78	176832	7252	1.13724	D14_1_1	D14	D14_1	20190618	SSC4	SSC4	B1
D14_1_1.sc79	465394	9335	0.984112	D14_1_1	D14	D14_1	20190618	SSC1	SSC1	B1
D14_1_1.sc80	585001	10067	0.722221	D14_1_1	D14	D14_1	20190618	SSC3	SSC3	B1
D14_1_1.sc81	167212	7706	0.984379	D14_1_1	D14	D14_1	20190618	Early-pluripotency 1	Early-pluripotency 1	B1
D14_1_1.sc82	99765	7319	1.26197	D14_1_1	D14	D14_1	20190618	SSC2	SSC2	B1
D14_1_1.sc83	187277	6905	1.26177	D14_1_1	D14	D14_1	20190618	SSC1	SSC1	B1
D14_1_1.sc84	417387	8870	0.991406	D14_1_1	D14	D14_1	20190618	SSC2	SSC2	B1
D14_1_1.sc85	60512	6617	1.67074	D14_1_1	D14	D14_1	20190618	SSC2	SSC2	B1
D14_1_1.sc86	261703	7687	0.858989	D14_1_1	D14	D14_1	20190618	SSC1	SSC1	B1
D14_1_1.sc87	120997	7569	0.869443	D14_1_1	D14	D14_1	20190618	SSC3	SSC3	B1
D14_1_1.sc88	53864	5843	1.48151	D14_1_1	D14	D14_1	20190618	SSC1	SSC1	B1
D14_1_1.sc89	265414	7115	0.98676	D14_1_1	D14	D14_1	20190618	SSC2	SSC2	B1
D14_1_1.sc90	136719	6255	1.27488	D14_1_1	D14	D14_1	20190618	SSC1	SSC1	B1
D14_1_1.sc91	143882	6523	1.36779	D14_1_1	D14	D14_1	20190618	SSC1	SSC1	B1
D14_1_1.sc92	251913	7846	1.14127	D14_1_1	D14	D14_1	20190618	SSC1	SSC1	B1
D14_1_1.sc93	56862	6230	1.90109	D14_1_1	D14	D14_1	20190618	SSC1	SSC1	B1
D14_1_1.sc94	299270	8216	0.812978	D14_1_1	D14	D14_1	20190618	SSC4	SSC4	B1
D14_1_1.sc95	264606	7875	0.973523	D14_1_1	D14	D14_1	20190618	SSC2	SSC2	B1
D14_1_1.sc96	190207	6942	1.10984	D14_1_1	D14	D14_1	20190618	SSC1	SSC1	B1
D14_2_1.sc1	346186	8875	0.805059	D14_2_1	D14	D14_2	20190618	SSC1	SSC1	B1
D14_2_1.sc2	255982	8443	0.908267	D14_2_1	D14	D14_2	20190618	SSC1	SSC1	B1
D14_2_1.sc3	229809	8516	1.00997	D14_2_1	D14	D14_2	20190618	Meiotic 2	Meiotic 2	B1
D14_2_1.sc4	237066	8370	0.887517	D14_2_1	D14	D14_2	20190618	Fibroblast 1	Fibroblast 1	B1
D14_2_1.sc5	73677	6624	1.8839	D14_2_1	D14	D14_2	20190618	SSC1	SSC1	B1
D14_2_1.sc6	85438	6828	1.73225	D14_2_1	D14	D14_2	20190618	SSC1	SSC1	B1
D14_2_1.sc7	129174	7817	0.866273	D14_2_1	D14	D14_2	20190618	SSC1	SSC1	B1
D14_2_1.sc8	82720	7246	1.61146	D14_2_1	D14	D14_2	20190618	SSC2	SSC2	B1
D14_2_1.sc9	227862	8196	0.983051	D14_2_1	D14	D14_2	20190618	SSC2	SSC2	B1
D14_2_1.sc10	445527	9312	0.605799	D14_2_1	D14	D14_2	20190618	Fibroblast 1	Fibroblast 1	B1
D14_2_1.sc11	140928	8201	1.13178	D14_2_1	D14	D14_2	20190618	Fibroblast 1	Fibroblast 1	B1
D14_2_1.sc12	303720	9487	0.818188	D14_2_1	D14	D14_2	20190618	SSC1	SSC1	B1
D14_2_1.sc13	338270	9537	0.737872	D14_2_1	D14	D14_2	20190618	SSC3	SSC3	B1
D14_2_1.sc14	407563	9250	0.868087	D14_2_1	D14	D14_2	20190618	SSC2	SSC2	B1
D14_2_1.sc15	301133	8331	0.860749	D14_2_1	D14	D14_2	20190618	SSC1	SSC1	B1
D14_2_1.sc16	360164	8963	0.799358	D14_2_1	D14	D14_2	20190618	SSC2	SSC2	B1
D14_2_1.sc17	438875	9839	0.627058	D14_2_1	D14	D14_2	20190618	Fibroblast 1	Fibroblast 1	B1
D14_2_1.sc18	405259	9024	0.650201	D14_2_1	D14	D14_2	20190618	SSC2	SSC2	B1
D14_2_1.sc19	442180	9023	0.631869	D14_2_1	D14	D14_2	20190618	SSC3	SSC3	B1
D14_2_1.sc20	128103	7185	1.41917	D14_2_1	D14	D14_2	20190618	SSC1	SSC1	B1
D14_2_1.sc21	124512	7460	1.31152	D14_2_1	D14	D14_2	20190618	SSC2	SSC2	B1
D14_2_1.sc22	316917	9174	0.914751	D14_2_1	D14	D14_2	20190618	SSC2	SSC2	B1
D14_2_1.sc23	12521	3586	3.57	D14_2_1	D14	D14_2	20190618	SSC1	SSC1	B1
D14_2_1.sc24	193204	8186	1.00619	D14_2_1	D14	D14_2	20190618	SSC1	SSC1	B1
D14_2_1.sc25	476533	8795	0.86143	D14_2_1	D14	D14_2	20190618	SSC1	SSC1	B1
D14_2_1.sc26	282132	7850	0.974367	D14_2_1	D14	D14_2	20190618	SSC1	SSC1	B1
D14_2_1.sc27	293697	8275	0.908419	D14_2_1	D14	D14_2	20190618	Early-pluripotency 1	Early-pluripotency 1	B1
D14_2_1.sc28	103005	7098	1.62225	D14_2_1	D14	D14_2	20190618	SSC1	SSC1	B1
D14_2_1.sc29	243017	8295	1.13737	D14_2_1	D14	D14_2	20190618	SSC1	SSC1	B1
D14_2_1.sc30	396011	8955	0.720182	D14_2_1	D14	D14_2	20190618	SSC2	SSC2	B1
D14_2_1.sc31	64213	6679	1.88435	D14_2_1	D14	D14_2	20190618	SSC1	SSC1	B1
D14_2_1.sc32	172263	8104	1.32994	D14_2_1	D14	D14_2	20190618	Fibroblast 1	Fibroblast 1	B1
D14_2_1.sc33	155965	7089	1.27785	D14_2_1	D14	D14_2	20190618	SSC1	SSC1	B1
D14_2_1.sc34	14578	3707	3.9786	D14_2_1	D14	D14_2	20190618	SSC1	SSC1	B1
D14_2_1.sc35	127836	7419	1.27585	D14_2_1	D14	D14_2	20190618	SSC1	SSC1	B1
D14_2_1.sc36	129282	6967	0.702341	D14_2_1	D14	D14_2	20190618	Meiotic 2	Meiotic 2	B1
D14_2_1.sc37	309313	8269	0.929802	D14_2_1	D14	D14_2	20190618	Fibroblast 1	Fibroblast 1	B1
D14_2_1.sc38	576083	9899	0.569015	D14_2_1	D14	D14_2	20190618	SSC2	SSC2	B1
D14_2_1.sc39	120350	8202	1.12921	D14_2_1	D14	D14_2	20190618	SSC2	SSC2	B1
D14_2_1.sc40	439725	10616	0.587413	D14_2_1	D14	D14_2	20190618	Fibroblast 1	Fibroblast 1	B1
D14_2_1.sc41	281781	7428	1.03662	D14_2_1	D14	D14_2	20190618	SSC2	SSC2	B1
D14_2_1.sc42	370363	8299	0.773835	D14_2_1	D14	D14_2	20190618	SSC2	SSC2	B1
D14_2_1.sc43	153920	7984	1.20972	D14_2_1	D14	D14_2	20190618	SSC1	SSC1	B1
D14_2_1.sc44	370384	8729	0.717094	D14_2_1	D14	D14_2	20190618	SSC2	SSC2	B1
D14_2_1.sc45	280264	8154	0.819584	D14_2_1	D14	D14_2	20190618	SSC1	SSC1	B1
D14_2_1.sc46	83243	6682	1.53767	D14_2_1	D14	D14_2	20190618	SSC2	SSC2	B1
D14_2_1.sc47	384734	9684	0.642002	D14_2_1	D14	D14_2	20190618	Fibroblast 1	Fibroblast 1	B1
D14_2_1.sc48	374606	8436	0.76774	D14_2_1	D14	D14_2	20190618	SSC1	SSC1	B1
D14_2_1.sc49	306041	8757	0.925693	D14_2_1	D14	D14_2	20190618	SSC2	SSC2	B1
D14_2_1.sc50	467192	8911	0.619874	D14_2_1	D14	D14_2	20190618	SSC2	SSC2	B1
D14_2_1.sc51	292305	8208	0.826192	D14_2_1	D14	D14_2	20190618	SSC2	SSC2	B1
D14_2_1.sc52	457972	9281	0.763365	D14_2_1	D14	D14_2	20190618	SSC2	SSC2	B1
D14_2_1.sc53	115914	6785	1.28457	D14_2_1	D14	D14_2	20190618	SSC1	SSC1	B1
D14_2_1.sc54	286300	8279	0.793224	D14_2_1	D14	D14_2	20190618	SSC2	SSC2	B1
D14_2_1.sc55	329241	8055	0.790303	D14_2_1	D14	D14_2	20190618	SSC2	SSC2	B1
D14_2_1.sc56	189837	8130	0.9387	D14_2_1	D14	D14_2	20190618	SSC2	SSC2	B1
D14_2_1.sc57	193193	8049	1.02281	D14_2_1	D14	D14_2	20190618	Fibroblast 1	Fibroblast 1	B1
D14_2_1.sc58	292328	8791	0.96467	D14_2_1	D14	D14_2	20190618	SSC2	SSC2	B1
D14_2_1.sc59	112332	7753	1.83296	D14_2_1	D14	D14_2	20190618	Fibroblast 1	Fibroblast 1	B1
D14_2_1.sc60	181359	7981	0.909246	D14_2_1	D14	D14_2	20190618	SSC2	SSC2	B1
D14_2_1.sc61	120179	6471	1.67084	D14_2_1	D14	D14_2	20190618	Neural 4	Neural 4	B1
D14_2_1.sc62	243328	8656	0.87454	D14_2_1	D14	D14_2	20190618	Early-pluripotency 1	Early-pluripotency 1	B1
D14_2_1.sc63	264783	8699	0.78857	D14_2_1	D14	D14_2	20190618	SSC2	SSC2	B1
D14_2_1.sc64	158743	7821	1.34494	D14_2_1	D14	D14_2	20190618	SSC1	SSC1	B1
D14_2_1.sc65	467726	9874	0.688437	D14_2_1	D14	D14_2	20190618	Fibroblast 1	Fibroblast 1	B1
D14_2_1.sc66	387171	8978	0.885913	D14_2_1	D14	D14_2	20190618	SSC2	SSC2	B1
D14_2_1.sc67	327629	8531	0.963285	D14_2_1	D14	D14_2	20190618	SSC1	SSC1	B1
D14_2_1.sc68	496597	9100	0.754535	D14_2_1	D14	D14_2	20190618	SSC1	SSC1	B1
D14_2_1.sc69	103524	7156	1.26154	D14_2_1	D14	D14_2	20190618	SSC4	SSC4	B1
D14_2_1.sc70	342543	8976	0.748227	D14_2_1	D14	D14_2	20190618	Fibroblast 1	Fibroblast 1	B1
D14_2_1.sc71	375179	8916	0.792422	D14_2_1	D14	D14_2	20190618	Fibroblast 1	Fibroblast 1	B1
D14_2_1.sc72	172948	8158	1.11016	D14_2_1	D14	D14_2	20190618	SSC2	SSC2	B1
D14_2_1.sc73	89731	7242	1.62263	D14_2_1	D14	D14_2	20190618	SSC2	SSC2	B1
D14_2_1.sc74	599829	9622	0.730875	D14_2_1	D14	D14_2	20190618	Fibroblast 1	Fibroblast 1	B1
D14_2_1.sc75	378624	9206	0.809246	D14_2_1	D14	D14_2	20190618	SSC2	SSC2	B1
D14_2_1.sc76	147387	9359	1.29794	D14_2_1	D14	D14_2	20190618	Fibroblast 1	Fibroblast 1	B1
D14_2_1.sc77	351340	8452	0.839358	D14_2_1	D14	D14_2	20190618	SSC3	SSC3	B1
D14_2_1.sc78	205594	8097	1.02338	D14_2_1	D14	D14_2	20190618	SSC1	SSC1	B1
D14_2_1.sc79	407458	9226	0.658227	D14_2_1	D14	D14_2	20190618	SSC4	SSC4	B1
D14_2_1.sc80	448355	9156	0.842859	D14_2_1	D14	D14_2	20190618	Fibroblast 1	Fibroblast 1	B1
D14_2_1.sc81	136048	8039	1.43479	D14_2_1	D14	D14_2	20190618	Fibroblast 1	Fibroblast 1	B1
D14_2_1.sc82	107404	7992	1.20107	D14_2_1	D14	D14_2	20190618	SSC2	SSC2	B1
D14_2_1.sc83	197782	7703	1.04357	D14_2_1	D14	D14_2	20190618	Fibroblast 1	Fibroblast 1	B1
D14_2_1.sc84	443744	9747	0.754489	D14_2_1	D14	D14_2	20190618	Fibroblast 1	Fibroblast 1	B1
D14_2_1.sc85	38090	5898	2.733	D14_2_1	D14	D14_2	20190618	SSC1	SSC1	B1
D14_2_1.sc86	419150	9098	0.814028	D14_2_1	D14	D14_2	20190618	Fibroblast 1	Fibroblast 1	B1
D14_2_1.sc87	172088	8696	0.872228	D14_2_1	D14	D14_2	20190618	Fibroblast 1	Fibroblast 1	B1
D14_2_1.sc88	117881	7868	1.26738	D14_2_1	D14	D14_2	20190618	Fibroblast 1	Fibroblast 1	B1
D14_2_1.sc89	490411	8868	0.704511	D14_2_1	D14	D14_2	20190618	SSC2	SSC2	B1
D14_2_1.sc90	237312	8321	1.00458	D14_2_1	D14	D14_2	20190618	SSC1	SSC1	B1
D14_2_1.sc91	226361	9030	0.926838	D14_2_1	D14	D14_2	20190618	Early-pluripotency 1	Early-pluripotency 1	B1
D14_2_1.sc92	597389	9515	0.705236	D14_2_1	D14	D14_2	20190618	Fibroblast 1	Fibroblast 1	B1
D14_2_1.sc93	80158	7117	1.7453	D14_2_1	D14	D14_2	20190618	SSC3	SSC3	B1
D14_2_1.sc94	474525	9525	0.652653	D14_2_1	D14	D14_2	20190618	SSC3	SSC3	B1
D14_2_1.sc95	162036	7338	1.28428	D14_2_1	D14	D14_2	20190618	Fibroblast 1	Fibroblast 1	B1
D14_2_1.sc96	474300	9418	0.667721	D14_2_1	D14	D14_2	20190618	SSC3	SSC3	B1
D16_1_1.sc1	98187	6621	0.929858	D16_1_1	D16	D16_1	20190618	Neural 4	Neural 4	B1
D16_1_1.sc2	332379	9175	0.772913	D16_1_1	D16	D16_1	20190618	Meiotic 2	Meiotic 2	B1
D16_1_1.sc3	496476	10722	0.632256	D16_1_1	D16	D16_1	20190618	Meiotic 2	Meiotic 2	B1
D16_1_1.sc4	390016	9100	0.785609	D16_1_1	D16	D16_1	20190618	Meiotic 2	Meiotic 2	B1
D16_1_1.sc5	112352	8153	1.39917	D16_1_1	D16	D16_1	20190618	Meiotic 1	Meiotic 1	B1
D16_1_1.sc6	68520	6843	1.5718	D16_1_1	D16	D16_1	20190618	SSC1	SSC1	B1
D16_1_1.sc7	106841	7967	1.01553	D16_1_1	D16	D16_1	20190618	Meiotic 1	Meiotic 1	B1
D16_1_1.sc8	70596	6860	1.88113	D16_1_1	D16	D16_1	20190618	SSC1	SSC1	B1
D16_1_1.sc9	88606	5957	1.76963	D16_1_1	D16	D16_1	20190618	Meiotic 2	Meiotic 2	B1
D16_1_1.sc10	535400	10333	0.7161	D16_1_1	D16	D16_1	20190618	Meiotic 2	Meiotic 2	B1
D16_1_1.sc11	149741	8748	0.940958	D16_1_1	D16	D16_1	20190618	Meiotic 1	Meiotic 1	B1
D16_1_1.sc12	386113	9338	0.608889	D16_1_1	D16	D16_1	20190618	Meiotic 2	Meiotic 2	B1
D16_1_1.sc13	315181	9162	0.686272	D16_1_1	D16	D16_1	20190618	Meiotic 2	Meiotic 2	B1
D16_1_1.sc14	474308	9616	0.65274	D16_1_1	D16	D16_1	20190618	Meiotic 2	Meiotic 2	B1
D16_1_1.sc15	473179	9991	0.616046	D16_1_1	D16	D16_1	20190618	Meiotic 1	Meiotic 1	B1
D16_1_1.sc16	404615	9779	0.652719	D16_1_1	D16	D16_1	20190618	Meiotic 2	Meiotic 2	B1
D16_1_1.sc17	430306	9797	0.579123	D16_1_1	D16	D16_1	20190618	Meiotic 2	Meiotic 2	B1
D16_1_1.sc18	394329	9745	0.743288	D16_1_1	D16	D16_1	20190618	Meiotic 2	Meiotic 2	B1
D16_1_1.sc19	449124	9261	0.649041	D16_1_1	D16	D16_1	20190618	SSC2	SSC2	B1
D16_1_1.sc20	259727	9408	0.965244	D16_1_1	D16	D16_1	20190618	Meiotic 1	Meiotic 1	B1
D16_1_1.sc21	183005	8460	1.01746	D16_1_1	D16	D16_1	20190618	Meiotic 1	Meiotic 1	B1
D16_1_1.sc22	425164	10346	0.738068	D16_1_1	D16	D16_1	20190618	Meiotic 2	Meiotic 2	B1
D16_1_1.sc23	13982	3679	2.9538	D16_1_1	D16	D16_1	20190618	SSC1	SSC1	B1
D16_1_1.sc24	302021	9107	0.841332	D16_1_1	D16	D16_1	20190618	Meiotic 1	Meiotic 1	B1
D16_1_1.sc25	472906	9654	0.66398	D16_1_1	D16	D16_1	20190618	Meiotic 2	Meiotic 2	B1
D16_1_1.sc26	309298	9448	0.927261	D16_1_1	D16	D16_1	20190618	Meiotic 2	Meiotic 2	B1
D16_1_1.sc27	477396	10292	0.611233	D16_1_1	D16	D16_1	20190618	Meiotic 1	Meiotic 1	B1
D16_1_1.sc28	140294	8140	1.25308	D16_1_1	D16	D16_1	20190618	Meiotic 2	Meiotic 2	B1
D16_1_1.sc29	402484	9456	0.683257	D16_1_1	D16	D16_1	20190618	Meiotic 1	Meiotic 1	B1
D16_1_1.sc30	487852	10114	0.659831	D16_1_1	D16	D16_1	20190618	Meiotic 2	Meiotic 2	B1
D16_1_1.sc31	85436	7782	1.30273	D16_1_1	D16	D16_1	20190618	Meiotic 2	Meiotic 2	B1
D16_1_1.sc32	304652	10057	0.824219	D16_1_1	D16	D16_1	20190618	Meiotic 1	Meiotic 1	B1
D16_1_1.sc33	269554	8228	0.873294	D16_1_1	D16	D16_1	20190618	Meiotic 2	Meiotic 2	B1
D16_1_1.sc34	26151	5011	3.40714	D16_1_1	D16	D16_1	20190618	SSC1	SSC1	B1
D16_1_1.sc35	169295	8351	1.04965	D16_1_1	D16	D16_1	20190618	Meiotic 2	Meiotic 2	B1
D16_1_1.sc36	245194	8871	1.0143	D16_1_1	D16	D16_1	20190618	Meiotic 2	Meiotic 2	B1
D16_1_1.sc37	263979	8311	0.963334	D16_1_1	D16	D16_1	20190618	Meiotic 2	Meiotic 2	B1
D16_1_1.sc38	346524	8747	0.700096	D16_1_1	D16	D16_1	20190618	Meiotic 2	Meiotic 2	B1
D16_1_1.sc39	71463	6462	1.4567	D16_1_1	D16	D16_1	20190618	SSC1	SSC1	B1
D16_1_1.sc40	404637	9585	0.713726	D16_1_1	D16	D16_1	20190618	Meiotic 1	Meiotic 1	B1
D16_1_1.sc41	439052	8780	0.763008	D16_1_1	D16	D16_1	20190618	Meiotic 2	Meiotic 2	B1
D16_1_1.sc42	378784	9274	0.855897	D16_1_1	D16	D16_1	20190618	Meiotic 2	Meiotic 2	B1
D16_1_1.sc43	141203	7761	1.22448	D16_1_1	D16	D16_1	20190618	Meiotic 2	Meiotic 2	B1
D16_1_1.sc44	357164	8434	0.899307	D16_1_1	D16	D16_1	20190618	Meiotic 2	Meiotic 2	B1
D16_1_1.sc45	267072	8122	0.892269	D16_1_1	D16	D16_1	20190618	Meiotic 2	Meiotic 2	B1
D16_1_1.sc46	79349	6193	1.62951	D16_1_1	D16	D16_1	20190618	Meiotic 2	Meiotic 2	B1
D16_1_1.sc47	352776	8927	0.671814	D16_1_1	D16	D16_1	20190618	Meiotic 2	Meiotic 2	B1
D16_1_1.sc48	477185	9686	0.75652	D16_1_1	D16	D16_1	20190618	Meiotic 1	Meiotic 1	B1
D16_3_1.sc1	315700	9166	0.831486	D16_3_1	D16	D16_3	20190618	Meiotic 2	Meiotic 2	B1
D16_3_1.sc2	325938	8292	0.740938	D16_3_1	D16	D16_3	20190618	Meiotic 2	Meiotic 2	B1
D16_3_1.sc3	240786	7427	0.789913	D16_3_1	D16	D16_3	20190618	Meiotic 2	Meiotic 2	B1
D16_3_1.sc4	317839	8081	0.765482	D16_3_1	D16	D16_3	20190618	Meiotic 2	Meiotic 2	B1
D16_3_1.sc5	94954	6349	1.59446	D16_3_1	D16	D16_3	20190618	Meiotic 2	Meiotic 2	B1
D16_3_1.sc6	213149	7539	0.891395	D16_3_1	D16	D16_3	20190618	Meiotic 2	Meiotic 2	B1
D16_3_1.sc7	491012	9394	0.6898	D16_3_1	D16	D16_3	20190618	Meiotic 1	Meiotic 1	B1
D16_3_1.sc8	155975	7977	1.09184	D16_3_1	D16	D16_3	20190618	Meiotic 2	Meiotic 2	B1
D16_3_1.sc9	148382	7260	1.54062	D16_3_1	D16	D16_3	20190618	Meiotic 2	Meiotic 2	B1
D16_3_1.sc10	266920	8483	0.781508	D16_3_1	D16	D16_3	20190618	Meiotic 2	Meiotic 2	B1
D16_3_1.sc11	104719	8120	1.24142	D16_3_1	D16	D16_3	20190618	Meiotic 2	Meiotic 2	B1
D16_3_1.sc12	170801	7849	1.02576	D16_3_1	D16	D16_3	20190618	Meiotic 2	Meiotic 2	B1
D16_3_1.sc13	307521	9283	0.822383	D16_3_1	D16	D16_3	20190618	Meiotic 2	Meiotic 2	B1
D16_3_1.sc14	188111	8516	1.1674	D16_3_1	D16	D16_3	20190618	Meiotic 2	Meiotic 2	B1
D16_3_1.sc15	284409	8777	0.880071	D16_3_1	D16	D16_3	20190618	Meiotic 2	Meiotic 2	B1
D16_3_1.sc16	211304	8492	1.11498	D16_3_1	D16	D16_3	20190618	Meiotic 2	Meiotic 2	B1
D16_3_1.sc17	393460	9053	0.939867	D16_3_1	D16	D16_3	20190618	Meiotic 2	Meiotic 2	B1
D16_3_1.sc18	367817	8594	0.801486	D16_3_1	D16	D16_3	20190618	Meiotic 2	Meiotic 2	B1
D16_3_1.sc19	472721	9715	0.774664	D16_3_1	D16	D16_3	20190618	Meiotic 2	Meiotic 2	B1
D16_3_1.sc20	521517	9554	0.631427	D16_3_1	D16	D16_3	20190618	Meiotic 2	Meiotic 2	B1
D16_3_1.sc21	142727	7683	1.19529	D16_3_1	D16	D16_3	20190618	Meiotic 2	Meiotic 2	B1
D16_3_1.sc22	386837	9116	0.717098	D16_3_1	D16	D16_3	20190618	Meiotic 2	Meiotic 2	B1
D16_3_1.sc23	336879	8539	0.744481	D16_3_1	D16	D16_3	20190618	Meiotic 2	Meiotic 2	B1
D16_3_1.sc24	147757	7904	1.12211	D16_3_1	D16	D16_3	20190618	Meiotic 2	Meiotic 2	B1
D16_3_1.sc25	63537	6610	1.9044	D16_3_1	D16	D16_3	20190618	SSC1	SSC1	B1
D16_3_1.sc26	402934	8686	0.666362	D16_3_1	D16	D16_3	20190618	Meiotic 2	Meiotic 2	B1
D16_3_1.sc27	392114	9553	0.680414	D16_3_1	D16	D16_3	20190618	Meiotic 2	Meiotic 2	B1
D16_3_1.sc28	78679	6997	1.80734	D16_3_1	D16	D16_3	20190618	Meiotic 2	Meiotic 2	B1
D16_3_1.sc29	375624	9011	0.812515	D16_3_1	D16	D16_3	20190618	Meiotic 2	Meiotic 2	B1
D16_3_1.sc30	171282	7423	1.17584	D16_3_1	D16	D16_3	20190618	Meiotic 2	Meiotic 2	B1
D16_3_1.sc31	403329	9057	0.92406	D16_3_1	D16	D16_3	20190618	Meiotic 2	Meiotic 2	B1
D16_3_1.sc32	455020	9167	0.780845	D16_3_1	D16	D16_3	20190618	Meiotic 2	Meiotic 2	B1
D16_3_1.sc33	165902	8804	1.19468	D16_3_1	D16	D16_3	20190618	Meiotic 2	Meiotic 2	B1
D16_3_1.sc34	83666	7663	1.63627	D16_3_1	D16	D16_3	20190618	Meiotic 2	Meiotic 2	B1
D16_3_1.sc35	185505	8076	1.06951	D16_3_1	D16	D16_3	20190618	Meiotic 2	Meiotic 2	B1
D16_3_1.sc36	389448	9464	0.805756	D16_3_1	D16	D16_3	20190618	Meiotic 2	Meiotic 2	B1
D16_3_1.sc37	35111	5551	3.24969	D16_3_1	D16	D16_3	20190618	SSC1	SSC1	B1
D16_3_1.sc38	417193	8749	0.847569	D16_3_1	D16	D16_3	20190618	Meiotic 2	Meiotic 2	B1
D16_3_1.sc39	82813	6416	1.38867	D16_3_1	D16	D16_3	20190618	Meiotic 2	Meiotic 2	B1
D16_3_1.sc40	71213	7138	1.94768	D16_3_1	D16	D16_3	20190618	Meiotic 2	Meiotic 2	B1
D16_3_1.sc41	387683	8909	0.769443	D16_3_1	D16	D16_3	20190618	Meiotic 2	Meiotic 2	B1
D16_3_1.sc42	189027	7882	1.05646	D16_3_1	D16	D16_3	20190618	Meiotic 2	Meiotic 2	B1
D16_3_1.sc43	166096	8518	1.11201	D16_3_1	D16	D16_3	20190618	Meiotic 2	Meiotic 2	B1
D16_3_1.sc44	528989	9766	0.776198	D16_3_1	D16	D16_3	20190618	Meiotic 2	Meiotic 2	B1
D16_3_1.sc45	56643	6064	2.11853	D16_3_1	D16	D16_3	20190618	Meiotic 2	Meiotic 2	B1
D16_3_1.sc46	438872	9291	0.702711	D16_3_1	D16	D16_3	20190618	Meiotic 2	Meiotic 2	B1
D16_3_1.sc47	171408	8106	1.35408	D16_3_1	D16	D16_3	20190618	Meiotic 2	Meiotic 2	B1
D16_3_1.sc48	464608	9543	0.71415	D16_3_1	D16	D16_3	20190618	Meiotic 2	Meiotic 2	B1
D16_2_1.sc1	302756	8808	0.853493	D16_2_1	D16	D16_2	20190618	Meiotic 2	Meiotic 2	B1
D16_2_1.sc2	249462	9811	0.754824	D16_2_1	D16	D16_2	20190618	Meiotic 2	Meiotic 2	B1
D16_2_1.sc3	368265	10861	0.659579	D16_2_1	D16	D16_2	20190618	Meiotic 1	Meiotic 1	B1
D16_2_1.sc4	292444	9017	0.683892	D16_2_1	D16	D16_2	20190618	Meiotic 2	Meiotic 2	B1
D16_2_1.sc5	95884	7851	1.82408	D16_2_1	D16	D16_2	20190618	Meiotic 2	Meiotic 2	B1
D16_2_1.sc6	100142	8057	1.44195	D16_2_1	D16	D16_2	20190618	Meiotic 2	Meiotic 2	B1
D16_2_1.sc7	100558	7806	1.31864	D16_2_1	D16	D16_2	20190618	SSC1	SSC1	B1
D16_2_1.sc8	64494	6624	1.38462	D16_2_1	D16	D16_2	20190618	Meiotic 2	Meiotic 2	B1
D16_2_1.sc9	183878	7983	0.937578	D16_2_1	D16	D16_2	20190618	Meiotic 2	Meiotic 2	B1
D16_2_1.sc10	328529	9616	0.728094	D16_2_1	D16	D16_2	20190618	Meiotic 2	Meiotic 2	B1
D16_2_1.sc11	119637	7824	1.2354	D16_2_1	D16	D16_2	20190618	Meiotic 2	Meiotic 2	B1
D16_2_1.sc12	188450	9789	0.951977	D16_2_1	D16	D16_2	20190618	Meiotic 2	Meiotic 2	B1
D16_2_1.sc13	213147	9124	0.793818	D16_2_1	D16	D16_2	20190618	Meiotic 2	Meiotic 2	B1
D16_2_1.sc14	436994	10065	0.578269	D16_2_1	D16	D16_2	20190618	Meiotic 1	Meiotic 1	B1
D16_2_1.sc15	528809	11261	0.567502	D16_2_1	D16	D16_2	20190618	Meiotic 1	Meiotic 1	B1
D16_2_1.sc16	457223	10545	0.563183	D16_2_1	D16	D16_2	20190618	Meiotic 2	Meiotic 2	B1
D16_2_1.sc17	271449	10172	0.935351	D16_2_1	D16	D16_2	20190618	Meiotic 2	Meiotic 2	B1
D16_2_1.sc18	315620	9761	0.859895	D16_2_1	D16	D16_2	20190618	Meiotic 1	Meiotic 1	B1
D16_2_1.sc19	236564	9678	1.20094	D16_2_1	D16	D16_2	20190618	Meiotic 2	Meiotic 2	B1
D16_2_1.sc20	97740	7176	1.58993	D16_2_1	D16	D16_2	20190618	Meiotic 2	Meiotic 2	B1
D16_2_1.sc21	113430	7552	1.53839	D16_2_1	D16	D16_2	20190618	Meiotic 2	Meiotic 2	B1
D16_2_1.sc22	181868	8480	1.2729	D16_2_1	D16	D16_2	20190618	Meiotic 2	Meiotic 2	B1
D16_2_1.sc24	25363	4359	1.44699	D16_2_1	D16	D16_2	20190618	Neural 4	Neural 4	B1
D16_2_1.sc25	335522	9276	0.771633	D16_2_1	D16	D16_2	20190618	Meiotic 2	Meiotic 2	B1
D16_2_1.sc26	337415	8784	0.83221	D16_2_1	D16	D16_2	20190618	Meiotic 2	Meiotic 2	B1
D16_2_1.sc27	224131	9199	1.04403	D16_2_1	D16	D16_2	20190618	Meiotic 2	Meiotic 2	B1
D16_2_1.sc28	156107	9492	1.06337	D16_2_1	D16	D16_2	20190618	Meiotic 2	Meiotic 2	B1
D16_2_1.sc29	183299	8277	1.13694	D16_2_1	D16	D16_2	20190618	Meiotic 2	Meiotic 2	B1
D16_2_1.sc30	113745	7856	1.47611	D16_2_1	D16	D16_2	20190618	Meiotic 2	Meiotic 2	B1
D16_2_1.sc31	56732	6892	1.99711	D16_2_1	D16	D16_2	20190618	Meiotic 2	Meiotic 2	B1
D16_2_1.sc32	154138	8159	1.38707	D16_2_1	D16	D16_2	20190618	Meiotic 2	Meiotic 2	B1
D16_2_1.sc33	177088	7984	1.30274	D16_2_1	D16	D16_2	20190618	SSC1	SSC1	B1
D16_2_1.sc34	43604	6365	2.08696	D16_2_1	D16	D16_2	20190618	SSC1	SSC1	B1
D16_2_1.sc35	124683	9295	1.45649	D16_2_1	D16	D16_2	20190618	Meiotic 1	Meiotic 1	B1
D16_2_1.sc36	168759	8661	1.14898	D16_2_1	D16	D16_2	20190618	Meiotic 2	Meiotic 2	B1
D16_2_1.sc37	182644	8266	0.934058	D16_2_1	D16	D16_2	20190618	Meiotic 2	Meiotic 2	B1
D16_2_1.sc38	276737	8437	0.853879	D16_2_1	D16	D16_2	20190618	Meiotic 2	Meiotic 2	B1
D16_2_1.sc39	67497	6912	1.8386	D16_2_1	D16	D16_2	20190618	Meiotic 2	Meiotic 2	B1
D16_2_1.sc40	265881	8704	0.81277	D16_2_1	D16	D16_2	20190618	Meiotic 2	Meiotic 2	B1
D16_2_1.sc41	328563	8294	0.890545	D16_2_1	D16	D16_2	20190618	Meiotic 2	Meiotic 2	B1
D16_2_1.sc42	515651	9891	0.669445	D16_2_1	D16	D16_2	20190618	Meiotic 2	Meiotic 2	B1
D16_2_1.sc43	72208	7306	1.49845	D16_2_1	D16	D16_2	20190618	SSC1	SSC1	B1
D16_2_1.sc44	420319	8254	0.568378	D16_2_1	D16	D16_2	20190618	Meiotic 2	Meiotic 2	B1
D16_2_1.sc45	268876	8642	0.803716	D16_2_1	D16	D16_2	20190618	Meiotic 2	Meiotic 2	B1
D16_2_1.sc46	135958	8673	1.22538	D16_2_1	D16	D16_2	20190618	Meiotic 2	Meiotic 2	B1
D16_2_1.sc47	251898	9575	0.761419	D16_2_1	D16	D16_2	20190618	Meiotic 2	Meiotic 2	B1
D16_2_1.sc48	364779	9392	0.819674	D16_2_1	D16	D16_2	20190618	Meiotic 2	Meiotic 2	B1
D16_2_1.sc49	254029	8934	0.966819	D16_2_1	D16	D16_2	20190618	Meiotic 2	Meiotic 2	B1
D16_2_1.sc50	346308	9108	0.848955	D16_2_1	D16	D16_2	20190618	SSC2	SSC2	B1
D16_2_1.sc51	243127	8414	0.967396	D16_2_1	D16	D16_2	20190618	Meiotic 2	Meiotic 2	B1
D16_2_1.sc52	244987	8871	1.13598	D16_2_1	D16	D16_2	20190618	Meiotic 2	Meiotic 2	B1
D16_2_1.sc53	138340	7883	0.983085	D16_2_1	D16	D16_2	20190618	Meiotic 2	Meiotic 2	B1
D16_2_1.sc54	244818	8333	1.02729	D16_2_1	D16	D16_2	20190618	Meiotic 2	Meiotic 2	B1
D16_2_1.sc55	339006	8662	0.856032	D16_2_1	D16	D16_2	20190618	Meiotic 2	Meiotic 2	B1
D16_2_1.sc56	132761	8249	1.42436	D16_2_1	D16	D16_2	20190618	Meiotic 2	Meiotic 2	B1
D16_2_1.sc57	187970	9044	1.02357	D16_2_1	D16	D16_2	20190618	Meiotic 2	Meiotic 2	B1
D16_2_1.sc59	88625	8335	1.89901	D16_2_1	D16	D16_2	20190618	Meiotic 2	Meiotic 2	B1
D16_2_1.sc60	140522	9378	1.40049	D16_2_1	D16	D16_2	20190618	Meiotic 2	Meiotic 2	B1
D16_2_1.sc61	225810	8726	0.960099	D16_2_1	D16	D16_2	20190618	Meiotic 2	Meiotic 2	B1
D16_2_1.sc62	143958	8795	1.40805	D16_2_1	D16	D16_2	20190618	Meiotic 2	Meiotic 2	B1
D16_2_1.sc63	314560	9336	0.899034	D16_2_1	D16	D16_2	20190618	Meiotic 2	Meiotic 2	B1
D16_2_1.sc64	219848	8891	1.07847	D16_2_1	D16	D16_2	20190618	Meiotic 2	Meiotic 2	B1
D16_2_1.sc65	264523	9414	0.800687	D16_2_1	D16	D16_2	20190618	Meiotic 2	Meiotic 2	B1
D16_2_1.sc66	379814	8732	0.890436	D16_2_1	D16	D16_2	20190618	Meiotic 2	Meiotic 2	B1
D16_2_1.sc67	641082	10531	0.636736	D16_2_1	D16	D16_2	20190618	Meiotic 1	Meiotic 1	B1
D16_2_1.sc68	335646	9459	0.818422	D16_2_1	D16	D16_2	20190618	Meiotic 2	Meiotic 2	B1
D16_2_1.sc69	124172	8190	1.49631	D16_2_1	D16	D16_2	20190618	Meiotic 2	Meiotic 2	B1
D16_2_1.sc70	296141	9662	0.867492	D16_2_1	D16	D16_2	20190618	Meiotic 2	Meiotic 2	B1
D16_2_1.sc71	169200	7813	0.984634	D16_2_1	D16	D16_2	20190618	Meiotic 2	Meiotic 2	B1
D16_2_1.sc72	111146	7971	1.24161	D16_2_1	D16	D16_2	20190618	Meiotic 2	Meiotic 2	B1
D16_2_1.sc73	65628	7316	1.83915	D16_2_1	D16	D16_2	20190618	Meiotic 2	Meiotic 2	B1
D16_2_1.sc74	15605	2708	1.85197	D16_2_1	D16	D16_2	20190618	Neural 4	Neural 4	B1
D16_2_1.sc75	417801	10301	0.758495	D16_2_1	D16	D16_2	20190618	Meiotic 2	Meiotic 2	B1
D16_2_1.sc76	118100	8928	1.56224	D16_2_1	D16	D16_2	20190618	Meiotic 2	Meiotic 2	B1
D16_2_1.sc77	283667	8276	1.00294	D16_2_1	D16	D16_2	20190618	Meiotic 2	Meiotic 2	B1
D16_2_1.sc78	208470	8776	1.08457	D16_2_1	D16	D16_2	20190618	Meiotic 2	Meiotic 2	B1
D16_2_1.sc79	265884	8686	1.06813	D16_2_1	D16	D16_2	20190618	Meiotic 2	Meiotic 2	B1
D16_2_1.sc80	353211	9008	0.782818	D16_2_1	D16	D16_2	20190618	Meiotic 2	Meiotic 2	B1
D16_2_1.sc81	94086	8014	1.86638	D16_2_1	D16	D16_2	20190618	Meiotic 2	Meiotic 2	B1
D16_2_1.sc82	51660	6863	1.94348	D16_2_1	D16	D16_2	20190618	Meiotic 2	Meiotic 2	B1
D16_2_1.sc83	230226	8361	0.986422	D16_2_1	D16	D16_2	20190618	Meiotic 2	Meiotic 2	B1
D16_2_1.sc84	365985	10411	0.782272	D16_2_1	D16	D16_2	20190618	Meiotic 1	Meiotic 1	B1
D16_2_1.sc85	26020	4824	4.19677	D16_2_1	D16	D16_2	20190618	SSC1	SSC1	B1
D16_2_1.sc86	359565	8478	0.787062	D16_2_1	D16	D16_2	20190618	Meiotic 2	Meiotic 2	B1
D16_2_1.sc87	112749	7802	1.5672	D16_2_1	D16	D16_2	20190618	SSC1	SSC1	B1
D16_2_1.sc88	56201	6866	2.09961	D16_2_1	D16	D16_2	20190618	Meiotic 2	Meiotic 2	B1
D16_2_1.sc89	198016	7973	0.828721	D16_2_1	D16	D16_2	20190618	Meiotic 2	Meiotic 2	B1
D16_2_1.sc90	145868	7080	1.44103	D16_2_1	D16	D16_2	20190618	Meiotic 2	Meiotic 2	B1
D16_2_1.sc91	140056	7680	1.52082	D16_2_1	D16	D16_2	20190618	Meiotic 2	Meiotic 2	B1
D16_2_1.sc92	256706	9195	0.90142	D16_2_1	D16	D16_2	20190618	Meiotic 1	Meiotic 1	B1
D16_2_1.sc93	73057	7144	1.57411	D16_2_1	D16	D16_2	20190618	Meiotic 2	Meiotic 2	B1
D16_2_1.sc94	169920	8447	1.11994	D16_2_1	D16	D16_2	20190618	Meiotic 2	Meiotic 2	B1
D16_2_1.sc95	132128	8220	1.26166	D16_2_1	D16	D16_2	20190618	Meiotic 2	Meiotic 2	B1
D16_2_1.sc96	278759	8854	0.887505	D16_2_1	D16	D16_2	20190618	Meiotic 2	Meiotic 2	B1
D18_1_1.sc1	290751	9380	0.774546	D18_1_1	D18	D18_1	20190618	SSC1	SSC1	B1
D18_1_1.sc2	226449	8368	0.984328	D18_1_1	D18	D18_1	20190618	SSC1	SSC1	B1
D18_1_1.sc3	263786	8940	0.900351	D18_1_1	D18	D18_1	20190618	SSC2	SSC2	B1
D18_1_1.sc4	250921	8775	0.881552	D18_1_1	D18	D18_1	20190618	Neural 1	Neural 1	B1
D18_1_1.sc5	75929	7089	1.86885	D18_1_1	D18	D18_1	20190618	SSC1	SSC1	B1
D18_1_1.sc6	62406	6580	1.63927	D18_1_1	D18	D18_1	20190618	SSC1	SSC1	B1
D18_1_1.sc7	88840	7746	1.32936	D18_1_1	D18	D18_1	20190618	SSC4	SSC4	B1
D18_1_1.sc8	76407	8279	1.6399	D18_1_1	D18	D18_1	20190618	SSC1	SSC1	B1
D18_1_1.sc9	161280	7843	1.26426	D18_1_1	D18	D18_1	20190618	SSC1	SSC1	B1
D18_1_1.sc10	313576	8922	0.815113	D18_1_1	D18	D18_1	20190618	SSC2	SSC2	B1
D18_1_1.sc11	128366	8490	0.891202	D18_1_1	D18	D18_1	20190618	SSC2	SSC2	B1
D18_1_1.sc12	276000	8914	0.830797	D18_1_1	D18	D18_1	20190618	SSC2	SSC2	B1
D18_1_1.sc13	174517	8158	0.993599	D18_1_1	D18	D18_1	20190618	SSC1	SSC1	B1
D18_1_1.sc14	275102	8715	1.12904	D18_1_1	D18	D18_1	20190618	SSC1	SSC1	B1
D18_1_1.sc15	334560	9162	0.76369	D18_1_1	D18	D18_1	20190618	SSC1	SSC1	B1
D18_1_1.sc16	41413	4869	0.842731	D18_1_1	D18	D18_1	20190618	SSC1	SSC1	B1
D18_1_1.sc17	224874	8810	0.997447	D18_1_1	D18	D18_1	20190618	SSC1	SSC1	B1
D18_1_1.sc18	218587	8916	1.10803	D18_1_1	D18	D18_1	20190618	SSC1	SSC1	B1
D18_1_1.sc19	363842	9489	0.713771	D18_1_1	D18	D18_1	20190618	SSC2	SSC2	B1
D18_1_1.sc20	108580	7156	1.67895	D18_1_1	D18	D18_1	20190618	SSC1	SSC1	B1
D18_1_1.sc21	89422	6671	1.79262	D18_1_1	D18	D18_1	20190618	SSC1	SSC1	B1
D18_1_1.sc22	134252	7522	1.54039	D18_1_1	D18	D18_1	20190618	SSC1	SSC1	B1
D18_1_1.sc23	16353	4153	4.40898	D18_1_1	D18	D18_1	20190618	SSC1	SSC1	B1
D18_1_1.sc24	229784	8670	0.838614	D18_1_1	D18	D18_1	20190618	SSC2	SSC2	B1
D18_1_1.sc25	256535	8383	1.08406	D18_1_1	D18	D18_1	20190618	SSC1	SSC1	B1
D18_1_1.sc26	270689	9506	0.93576	D18_1_1	D18	D18_1	20190618	SSC1	SSC1	B1
D18_1_1.sc27	208317	8682	1.10937	D18_1_1	D18	D18_1	20190618	SSC1	SSC1	B1
D18_1_1.sc28	109042	8383	1.4233	D18_1_1	D18	D18_1	20190618	SSC1	SSC1	B1
D18_1_1.sc29	171708	8355	1.18923	D18_1_1	D18	D18_1	20190618	SSC1	SSC1	B1
D18_1_1.sc30	241713	8302	1.04132	D18_1_1	D18	D18_1	20190618	SSC1	SSC1	B1
D18_1_1.sc31	45657	6309	2.12892	D18_1_1	D18	D18_1	20190618	SSC1	SSC1	B1
D18_1_1.sc32	195508	8961	0.855208	D18_1_1	D18	D18_1	20190618	SSC1	SSC1	B1
D18_1_1.sc33	203677	8133	1.25886	D18_1_1	D18	D18_1	20190618	SSC1	SSC1	B1
D18_1_1.sc35	96011	7928	1.43838	D18_1_1	D18	D18_1	20190618	SSC1	SSC1	B1
D18_1_1.sc36	126773	7764	1.21871	D18_1_1	D18	D18_1	20190618	SSC4	SSC4	B1
D18_1_1.sc37	254257	8718	0.851107	D18_1_1	D18	D18_1	20190618	SSC1	SSC1	B1
D18_1_1.sc38	402060	9481	0.753121	D18_1_1	D18	D18_1	20190618	SSC2	SSC2	B1
D18_1_1.sc39	89594	8093	1.60613	D18_1_1	D18	D18_1	20190618	SSC2	SSC2	B1
D18_1_1.sc40	328373	9144	0.733008	D18_1_1	D18	D18_1	20190618	SSC3	SSC3	B1
D18_1_1.sc41	173106	7005	1.2345	D18_1_1	D18	D18_1	20190618	SSC1	SSC1	B1
D18_1_1.sc42	458593	10587	0.758843	D18_1_1	D18	D18_1	20190618	SSC2	SSC2	B1
D18_1_1.sc43	103723	8044	1.6814	D18_1_1	D18	D18_1	20190618	SSC1	SSC1	B1
D18_1_1.sc44	226369	8098	1.10881	D18_1_1	D18	D18_1	20190618	SSC1	SSC1	B1
D18_1_1.sc45	195234	7714	0.953215	D18_1_1	D18	D18_1	20190618	SSC1	SSC1	B1
D18_1_1.sc46	72922	7259	2.27366	D18_1_1	D18	D18_1	20190618	SSC1	SSC1	B1
D18_1_1.sc47	174090	7795	1.16779	D18_1_1	D18	D18_1	20190618	SSC1	SSC1	B1
D18_1_1.sc48	322820	8636	0.772877	D18_1_1	D18	D18_1	20190618	SSC1	SSC1	B1
D18_1_1.sc49	312419	9005	0.932402	D18_1_1	D18	D18_1	20190618	SSC1	SSC1	B1
D18_1_1.sc50	304788	8538	1.01218	D18_1_1	D18	D18_1	20190618	SSC1	SSC1	B1
D18_1_1.sc51	380942	9689	0.660468	D18_1_1	D18	D18_1	20190618	SSC1	SSC1	B1
D18_1_1.sc52	462841	9712	0.765706	D18_1_1	D18	D18_1	20190618	SSC2	SSC2	B1
D18_1_1.sc53	139356	7728	1.21774	D18_1_1	D18	D18_1	20190618	SSC1	SSC1	B1
D18_1_1.sc54	367234	9155	0.789143	D18_1_1	D18	D18_1	20190618	SSC2	SSC2	B1
D18_1_1.sc55	342100	9136	0.954984	D18_1_1	D18	D18_1	20190618	Neural 1	Neural 1	B1
D18_1_1.sc56	141321	8090	1.27228	D18_1_1	D18	D18_1	20190618	SSC1	SSC1	B1
D18_1_1.sc57	229926	8907	1.1582	D18_1_1	D18	D18_1	20190618	SSC2	SSC2	B1
D18_1_1.sc58	305154	9288	0.995235	D18_1_1	D18	D18_1	20190618	SSC1	SSC1	B1
D18_1_1.sc59	103220	7904	1.77001	D18_1_1	D18	D18_1	20190618	SSC1	SSC1	B1
D18_1_1.sc60	222971	9026	1.09072	D18_1_1	D18	D18_1	20190618	SSC1	SSC1	B1
D18_1_1.sc61	302241	9768	0.869505	D18_1_1	D18	D18_1	20190618	Neural 1	Neural 1	B1
D18_1_1.sc62	195551	8695	1.04423	D18_1_1	D18	D18_1	20190618	SSC2	SSC2	B1
D18_1_1.sc63	322019	9889	0.770762	D18_1_1	D18	D18_1	20190618	SSC1	SSC1	B1
D18_1_1.sc64	212659	8759	1.02182	D18_1_1	D18	D18_1	20190618	SSC2	SSC2	B1
D18_1_1.sc65	399980	10524	0.703535	D18_1_1	D18	D18_1	20190618	SSC1	SSC1	B1
D18_1_1.sc66	410457	9929	0.815189	D18_1_1	D18	D18_1	20190618	SSC2	SSC2	B1
D18_1_1.sc67	366582	9570	0.79873	D18_1_1	D18	D18_1	20190618	SSC2	SSC2	B1
D18_1_1.sc68	388454	9707	0.94889	D18_1_1	D18	D18_1	20190618	SSC1	SSC1	B1
D18_1_1.sc69	122130	7774	1.46893	D18_1_1	D18	D18_1	20190618	SSC1	SSC1	B1
D18_1_1.sc70	314511	9943	0.864199	D18_1_1	D18	D18_1	20190618	SSC2	SSC2	B1
D18_1_1.sc71	252651	9373	1.04096	D18_1_1	D18	D18_1	20190618	SSC2	SSC2	B1
D18_1_1.sc72	109023	7700	1.25386	D18_1_1	D18	D18_1	20190618	SSC1	SSC1	B1
D18_1_1.sc73	49089	6715	2.40583	D18_1_1	D18	D18_1	20190618	SSC1	SSC1	B1
D18_1_1.sc74	372705	9188	0.851075	D18_1_1	D18	D18_1	20190618	SSC2	SSC2	B1
D18_1_1.sc75	209298	9314	1.32825	D18_1_1	D18	D18_1	20190618	SSC1	SSC1	B1
D18_1_1.sc76	151101	9000	1.38583	D18_1_1	D18	D18_1	20190618	SSC2	SSC2	B1
D18_1_1.sc77	250880	8274	1.04353	D18_1_1	D18	D18_1	20190618	SSC1	SSC1	B1
D18_1_1.sc78	147769	8363	1.28511	D18_1_1	D18	D18_1	20190618	SSC1	SSC1	B1
D18_1_1.sc79	282478	8672	0.92963	D18_1_1	D18	D18_1	20190618	Neural 1	Neural 1	B1
D18_1_1.sc80	297925	8684	0.979777	D18_1_1	D18	D18_1	20190618	SSC1	SSC1	B1
D18_1_1.sc81	100986	7705	1.6636	D18_1_1	D18	D18_1	20190618	SSC1	SSC1	B1
D18_1_1.sc82	116809	8262	1.20111	D18_1_1	D18	D18_1	20190618	SSC2	SSC2	B1
D18_1_1.sc83	162068	7601	1.30007	D18_1_1	D18	D18_1	20190618	SSC1	SSC1	B1
D18_1_1.sc84	300799	9435	0.864697	D18_1_1	D18	D18_1	20190618	SSC1	SSC1	B1
D18_1_1.sc85	29894	5345	3.59604	D18_1_1	D18	D18_1	20190618	SSC1	SSC1	B1
D18_1_1.sc86	381729	9706	0.864488	D18_1_1	D18	D18_1	20190618	SSC2	SSC2	B1
D18_1_1.sc87	58361	6623	2.28749	D18_1_1	D18	D18_1	20190618	Neural 4	Neural 4	B1
D18_1_1.sc88	57257	6946	1.81288	D18_1_1	D18	D18_1	20190618	SSC1	SSC1	B1
D18_1_1.sc89	404914	9364	0.761396	D18_1_1	D18	D18_1	20190618	SSC2	SSC2	B1
D18_1_1.sc90	233689	8337	0.970949	D18_1_1	D18	D18_1	20190618	SSC1	SSC1	B1
D18_1_1.sc91	144401	8350	1.5083	D18_1_1	D18	D18_1	20190618	SSC2	SSC2	B1
D18_1_1.sc92	322683	8544	0.97743	D18_1_1	D18	D18_1	20190618	SSC1	SSC1	B1
D18_1_1.sc93	55248	6554	1.92224	D18_1_1	D18	D18_1	20190618	SSC1	SSC1	B1
D18_1_1.sc94	300247	8753	0.913248	D18_1_1	D18	D18_1	20190618	SSC1	SSC1	B1
D18_1_1.sc95	158780	8447	1.32825	D18_1_1	D18	D18_1	20190618	SSC1	SSC1	B1
D18_1_1.sc96	302083	9089	0.995422	D18_1_1	D18	D18_1	20190618	SSC1	SSC1	B1
D18_2_1.sc1	472944	10387	0.660755	D18_2_1	D18	D18_2	20191019	SSC2	SSC2	B1
D18_2_1.sc2	296276	9805	0.724662	D18_2_1	D18	D18_2	20191019	SSC2	SSC2	B1
D18_2_1.sc3	264254	9043	0.982767	D18_2_1	D18	D18_2	20191019	Neural 1	Neural 1	B1
D18_2_1.sc4	327349	9131	0.90851	D18_2_1	D18	D18_2	20191019	SSC1	SSC1	B1
D18_2_1.sc5	83444	7078	1.82518	D18_2_1	D18	D18_2	20191019	SSC1	SSC1	B1
D18_2_1.sc6	91316	7214	1.54409	D18_2_1	D18	D18_2	20191019	SSC1	SSC1	B1
D18_2_1.sc7	200891	8962	0.697393	D18_2_1	D18	D18_2	20191019	SSC2	SSC2	B1
D18_2_1.sc8	112371	7711	1.59472	D18_2_1	D18	D18_2	20191019	SSC1	SSC1	B1
D18_2_1.sc9	198424	8065	1.06439	D18_2_1	D18	D18_2	20191019	SSC1	SSC1	B1
D18_2_1.sc10	311463	8842	0.713407	D18_2_1	D18	D18_2	20191019	SSC1	SSC1	B1
D18_2_1.sc11	168182	8728	0.971567	D18_2_1	D18	D18_2	20191019	SSC2	SSC2	B1
D18_2_1.sc12	408972	10608	0.677308	D18_2_1	D18	D18_2	20191019	SSC2	SSC2	B1
D18_2_1.sc13	340868	9953	0.756598	D18_2_1	D18	D18_2	20191019	SSC2	SSC2	B1
D18_2_1.sc14	314616	9403	0.786991	D18_2_1	D18	D18_2	20191019	SSC2	SSC2	B1
D18_2_1.sc15	400095	10033	0.797561	D18_2_1	D18	D18_2	20191019	SSC2	SSC2	B1
D18_2_1.sc16	331050	9582	0.769974	D18_2_1	D18	D18_2	20191019	SSC1	SSC1	B1
D18_2_1.sc17	369304	10675	0.734896	D18_2_1	D18	D18_2	20191019	SSC2	SSC2	B1
D18_2_1.sc18	290020	9185	0.865458	D18_2_1	D18	D18_2	20191019	SSC1	SSC1	B1
D18_2_1.sc19	289476	8853	1.02772	D18_2_1	D18	D18_2	20191019	SSC1	SSC1	B1
D18_2_1.sc20	166645	8007	1.18335	D18_2_1	D18	D18_2	20191019	SSC1	SSC1	B1
D18_2_1.sc21	195625	8527	1.28869	D18_2_1	D18	D18_2	20191019	SSC2	SSC2	B1
D18_2_1.sc22	406878	10426	0.794833	D18_2_1	D18	D18_2	20191019	SSC2	SSC2	B1
D18_2_1.sc23	13825	3855	4.14467	D18_2_1	D18	D18_2	20191019	SSC1	SSC1	B1
D18_2_1.sc24	318945	9534	0.871624	D18_2_1	D18	D18_2	20191019	SSC2	SSC2	B1
D18_2_1.sc25	353658	9671	0.963643	D18_2_1	D18	D18_2	20191019	SSC1	SSC1	B1
D18_2_1.sc26	355559	9436	0.844586	D18_2_1	D18	D18_2	20191019	SSC2	SSC2	B1
D18_2_1.sc27	252963	9523	1.0543	D18_2_1	D18	D18_2	20191019	SSC1	SSC1	B1
D18_2_1.sc28	144249	8461	1.23744	D18_2_1	D18	D18_2	20191019	SSC1	SSC1	B1
D18_2_1.sc29	435376	10364	0.743495	D18_2_1	D18	D18_2	20191019	SSC2	SSC2	B1
D18_2_1.sc30	494707	10534	0.690914	D18_2_1	D18	D18_2	20191019	SSC2	SSC2	B1
D18_2_1.sc31	58603	6622	1.77295	D18_2_1	D18	D18_2	20191019	SSC1	SSC1	B1
D18_2_1.sc32	321917	9920	0.877555	D18_2_1	D18	D18_2	20191019	SSC2	SSC2	B1
D18_2_1.sc33	196197	7666	1.23855	D18_2_1	D18	D18_2	20191019	SSC1	SSC1	B1
D18_2_1.sc34	22900	4659	3.0393	D18_2_1	D18	D18_2	20191019	SSC1	SSC1	B1
D18_2_1.sc35	186925	9485	1.25023	D18_2_1	D18	D18_2	20191019	SSC2	SSC2	B1
D18_2_1.sc36	47530	5016	0.950978	D18_2_1	D18	D18_2	20191019	Neural 4	Neural 4	B1
D18_2_1.sc37	247144	8512	0.856181	D18_2_1	D18	D18_2	20191019	SSC2	SSC2	B1
D18_2_1.sc38	379840	9960	0.760583	D18_2_1	D18	D18_2	20191019	SSC1	SSC1	B1
D18_2_1.sc39	74073	7009	2.01153	D18_2_1	D18	D18_2	20191019	SSC1	SSC1	B1
D18_2_1.sc40	305053	9283	0.825103	D18_2_1	D18	D18_2	20191019	SSC1	SSC1	B1
D18_2_1.sc41	306899	8740	0.968071	D18_2_1	D18	D18_2	20191019	SSC1	SSC1	B1
D18_2_1.sc42	472548	9890	0.675064	D18_2_1	D18	D18_2	20191019	SSC1	SSC1	B1
D18_2_1.sc43	148152	8642	1.35334	D18_2_1	D18	D18_2	20191019	SSC1	SSC1	B1
D18_2_1.sc44	381487	9221	0.93555	D18_2_1	D18	D18_2	20191019	SSC2	SSC2	B1
D18_2_1.sc45	265779	8682	1.14155	D18_2_1	D18	D18_2	20191019	SSC1	SSC1	B1
D18_2_1.sc46	105509	7537	1.48897	D18_2_1	D18	D18_2	20191019	SSC1	SSC1	B1
D18_2_1.sc47	339688	10880	0.742152	D18_2_1	D18	D18_2	20191019	SSC2	SSC2	B1
D18_2_1.sc48	351480	9000	0.957665	D18_2_1	D18	D18_2	20191019	SSC2	SSC2	B1
D18_2_1.sc49	344215	9573	0.912221	D18_2_1	D18	D18_2	20191019	SSC2	SSC2	B1
D18_2_1.sc50	252866	8548	0.905223	D18_2_1	D18	D18_2	20191019	SSC1	SSC1	B1
D18_2_1.sc51	278746	8703	0.980462	D18_2_1	D18	D18_2	20191019	SSC1	SSC1	B1
D18_2_1.sc52	252720	8572	1.27809	D18_2_1	D18	D18_2	20191019	SSC1	SSC1	B1
D18_2_1.sc53	75401	5758	1.86602	D18_2_1	D18	D18_2	20191019	SSC1	SSC1	B1
D18_2_1.sc54	271003	8584	0.869732	D18_2_1	D18	D18_2	20191019	SSC1	SSC1	B1
D18_2_1.sc55	281190	8524	0.914684	D18_2_1	D18	D18_2	20191019	SSC2	SSC2	B1
D18_2_1.sc56	146300	7524	1.43404	D18_2_1	D18	D18_2	20191019	SSC1	SSC1	B1
D18_2_1.sc57	227374	8129	1.10567	D18_2_1	D18	D18_2	20191019	SSC1	SSC1	B1
D18_2_1.sc58	318512	9145	0.976101	D18_2_1	D18	D18_2	20191019	Neural 1	Neural 1	B1
D18_2_1.sc59	93415	7183	1.95579	D18_2_1	D18	D18_2	20191019	SSC1	SSC1	B1
D18_2_1.sc60	256042	9180	0.957655	D18_2_1	D18	D18_2	20191019	SSC1	SSC1	B1
D18_2_1.sc61	414943	10874	0.811919	D18_2_1	D18	D18_2	20191019	SSC2	SSC2	B1
D18_2_1.sc62	246269	9285	0.915259	D18_2_1	D18	D18_2	20191019	SSC2	SSC2	B1
D18_2_1.sc63	211273	8881	1.09195	D18_2_1	D18	D18_2	20191019	SSC1	SSC1	B1
D18_2_1.sc64	293981	9711	0.978295	D18_2_1	D18	D18_2	20191019	SSC2	SSC2	B1
D18_2_1.sc65	354312	9612	0.77333	D18_2_1	D18	D18_2	20191019	SSC2	SSC2	B1
D18_2_1.sc66	274877	8640	1.07066	D18_2_1	D18	D18_2	20191019	SSC1	SSC1	B1
D18_2_1.sc67	218931	8383	1.18805	D18_2_1	D18	D18_2	20191019	SSC1	SSC1	B1
D18_2_1.sc68	399533	9457	0.879277	D18_2_1	D18	D18_2	20191019	SSC1	SSC1	B1
D18_2_1.sc69	197258	8782	1.19691	D18_2_1	D18	D18_2	20191019	SSC2	SSC2	B1
D18_2_1.sc70	359836	10121	0.835658	D18_2_1	D18	D18_2	20191019	SSC2	SSC2	B1
D18_2_1.sc71	248882	8515	1.04829	D18_2_1	D18	D18_2	20191019	SSC2	SSC2	B1
D18_2_1.sc72	98996	8029	1.59804	D18_2_1	D18	D18_2	20191019	SSC1	SSC1	B1
D18_2_1.sc73	64550	6617	1.99225	D18_2_1	D18	D18_2	20191019	SSC1	SSC1	B1
D18_2_1.sc74	307877	8407	0.990655	D18_2_1	D18	D18_2	20191019	SSC4	SSC4	B1
D18_2_1.sc75	191212	9056	1.0993	D18_2_1	D18	D18_2	20191019	SSC1	SSC1	B1
D18_2_1.sc76	119024	8664	1.76771	D18_2_1	D18	D18_2	20191019	SSC1	SSC1	B1
D18_2_1.sc77	422559	9622	0.718006	D18_2_1	D18	D18_2	20191019	SSC2	SSC2	B1
D18_2_1.sc78	199276	8245	1.2701	D18_2_1	D18	D18_2	20191019	SSC1	SSC1	B1
D18_2_1.sc79	336929	9545	0.823616	D18_2_1	D18	D18_2	20191019	SSC1	SSC1	B1
D18_2_1.sc80	410376	9505	0.915015	D18_2_1	D18	D18_2	20191019	SSC2	SSC2	B1
D18_2_1.sc81	128312	7647	1.4683	D18_2_1	D18	D18_2	20191019	SSC1	SSC1	B1
D18_2_1.sc82	114591	8139	1.16327	D18_2_1	D18	D18_2	20191019	SSC2	SSC2	B1
D18_2_1.sc83	158171	7516	1.46803	D18_2_1	D18	D18_2	20191019	SSC2	SSC2	B1
D18_2_1.sc84	379273	9708	0.866922	D18_2_1	D18	D18_2	20191019	SSC1	SSC1	B1
D18_2_1.sc85	23769	4805	4.29551	D18_2_1	D18	D18_2	20191019	SSC1	SSC1	B1
D18_2_1.sc86	358792	9101	1.01507	D18_2_1	D18	D18_2	20191019	SSC1	SSC1	B1
D18_2_1.sc87	136981	8118	1.23594	D18_2_1	D18	D18_2	20191019	SSC1	SSC1	B1
D18_2_1.sc88	94086	7614	1.60066	D18_2_1	D18	D18_2	20191019	SSC1	SSC1	B1
D18_2_1.sc89	244842	8404	1.00922	D18_2_1	D18	D18_2	20191019	SSC2	SSC2	B1
D18_2_1.sc90	189294	8604	1.09723	D18_2_1	D18	D18_2	20191019	SSC1	SSC1	B1
D18_2_1.sc91	151622	8174	1.38502	D18_2_1	D18	D18_2	20191019	SSC1	SSC1	B1
D18_2_1.sc92	249368	8262	0.696561	D18_2_1	D18	D18_2	20191019	SSC2	SSC2	B1
D18_2_1.sc93	233729	9514	0.931421	D18_2_1	D18	D18_2	20191019	SSC2	SSC2	B1
D18_2_1.sc94	308328	9172	1.02067	D18_2_1	D18	D18_2	20191019	SSC1	SSC1	B1
D18_2_1.sc95	165789	7971	1.18223	D18_2_1	D18	D18_2	20191019	SSC1	SSC1	B1
D18_2_1.sc96	198379	7871	1.32776	D18_2_1	D18	D18_2	20191019	SSC1	SSC1	B1
D18_3_1.sc1	170801	7357	1.14344	D18_3_1	D18	D18_3	20191019	SSC1	SSC1	B1
D18_3_1.sc2	318946	9673	0.719558	D18_3_1	D18	D18_3	20191019	SSC2	SSC2	B1
D18_3_1.sc3	165118	8215	1.05743	D18_3_1	D18	D18_3	20191019	SSC1	SSC1	B1
D18_3_1.sc4	288415	8968	0.799542	D18_3_1	D18	D18_3	20191019	SSC2	SSC2	B1
D18_3_1.sc5	69109	7036	2.20811	D18_3_1	D18	D18_3	20191019	SSC1	SSC1	B1
D18_3_1.sc6	119753	7946	1.07722	D18_3_1	D18	D18_3	20191019	SSC2	SSC2	B1
D18_3_1.sc7	127181	7499	1.27849	D18_3_1	D18	D18_3	20191019	SSC1	SSC1	B1
D18_3_1.sc8	53096	4790	1.64042	D18_3_1	D18	D18_3	20191019	SSC1	SSC1	B1
D18_3_1.sc9	204132	8174	0.999353	D18_3_1	D18	D18_3	20191019	SSC2	SSC2	B1
D18_3_1.sc10	268860	9116	0.702968	D18_3_1	D18	D18_3	20191019	SSC1	SSC1	B1
D18_3_1.sc11	97206	7239	0.96599	D18_3_1	D18	D18_3	20191019	SSC1	SSC1	B1
D18_3_1.sc12	139884	8631	1.14952	D18_3_1	D18	D18_3	20191019	SSC1	SSC1	B1
D18_3_1.sc13	336759	10741	0.767611	D18_3_1	D18	D18_3	20191019	Fibroblast 1	Fibroblast 1	B1
D18_3_1.sc14	301017	9866	0.813243	D18_3_1	D18	D18_3	20191019	Neural 1	Neural 1	B1
D18_3_1.sc15	320512	9681	0.866114	D18_3_1	D18	D18_3	20191019	SSC2	SSC2	B1
D18_3_1.sc16	254904	8546	0.875624	D18_3_1	D18	D18_3	20191019	SSC2	SSC2	B1
D18_3_1.sc17	245121	9759	0.957486	D18_3_1	D18	D18_3	20191019	SSC2	SSC2	B1
D18_3_1.sc18	145800	8406	1.39232	D18_3_1	D18	D18_3	20191019	SSC1	SSC1	B1
D18_3_1.sc19	310601	9183	0.769798	D18_3_1	D18	D18_3	20191019	SSC2	SSC2	B1
D18_3_1.sc20	166669	8871	1.20778	D18_3_1	D18	D18_3	20191019	SSC2	SSC2	B1
D18_3_1.sc21	91246	6740	1.59349	D18_3_1	D18	D18_3	20191019	SSC1	SSC1	B1
D18_3_1.sc22	251316	9997	1.16268	D18_3_1	D18	D18_3	20191019	SSC1	SSC1	B1
D18_3_1.sc24	267217	9678	0.965507	D18_3_1	D18	D18_3	20191019	SSC2	SSC2	B1
D18_3_1.sc25	409308	9488	0.81479	D18_3_1	D18	D18_3	20191019	SSC2	SSC2	B1
D18_3_1.sc26	255959	8808	1.03923	D18_3_1	D18	D18_3	20191019	Fibroblast 1	Fibroblast 1	B1
D18_3_1.sc27	150217	8792	1.29945	D18_3_1	D18	D18_3	20191019	SSC2	SSC2	B1
D18_3_1.sc28	104699	8562	1.62084	D18_3_1	D18	D18_3	20191019	Meiotic 2	Meiotic 2	B1
D18_3_1.sc29	179150	9117	0.923807	D18_3_1	D18	D18_3	20191019	SSC2	SSC2	B1
D18_3_1.sc30	351268	9858	0.76779	D18_3_1	D18	D18_3	20191019	Fibroblast 1	Fibroblast 1	B1
D18_3_1.sc31	57242	6847	1.89546	D18_3_1	D18	D18_3	20191019	SSC1	SSC1	B1
D18_3_1.sc32	198625	9382	1.10107	D18_3_1	D18	D18_3	20191019	SSC2	SSC2	B1
D18_3_1.sc33	212418	7985	1.16845	D18_3_1	D18	D18_3	20191019	SSC1	SSC1	B1
D18_3_1.sc34	22413	4839	3.07857	D18_3_1	D18	D18_3	20191019	SSC1	SSC1	B1
D18_3_1.sc35	119726	9380	1.41907	D18_3_1	D18	D18_3	20191019	SSC1	SSC1	B1
D18_3_1.sc36	208236	9243	1.09875	D18_3_1	D18	D18_3	20191019	SSC2	SSC2	B1
D18_3_1.sc37	245371	8504	0.8155	D18_3_1	D18	D18_3	20191019	SSC2	SSC2	B1
D18_3_1.sc38	306129	9060	0.882634	D18_3_1	D18	D18_3	20191019	SSC1	SSC1	B1
D18_3_1.sc39	66504	7203	2.32918	D18_3_1	D18	D18_3	20191019	SSC1	SSC1	B1
D18_3_1.sc40	294872	9336	0.946512	D18_3_1	D18	D18_3	20191019	Neural 1	Neural 1	B1
D18_3_1.sc41	348678	8198	0.788406	D18_3_1	D18	D18_3	20191019	SSC2	SSC2	B1
D18_3_1.sc43	76812	8141	1.64558	D18_3_1	D18	D18_3	20191019	SSC1	SSC1	B1
D18_3_1.sc44	376463	9343	0.712952	D18_3_1	D18	D18_3	20191019	SSC2	SSC2	B1
D18_3_1.sc45	274096	8576	0.919751	D18_3_1	D18	D18_3	20191019	SSC2	SSC2	B1
D18_3_1.sc46	130510	9841	1.33476	D18_3_1	D18	D18_3	20191019	SSC2	SSC2	B1
D18_3_1.sc47	161845	9583	0.879854	D18_3_1	D18	D18_3	20191019	SSC2	SSC2	B1
D18_3_1.sc48	185435	7018	1.34764	D18_3_1	D18	D18_3	20191019	SSC1	SSC1	B1
D18_3_1.sc49	266043	8914	1.00435	D18_3_1	D18	D18_3	20191019	SSC1	SSC1	B1
D18_3_1.sc50	314721	8307	0.798485	D18_3_1	D18	D18_3	20191019	SSC1	SSC1	B1
D18_3_1.sc51	257531	8481	0.927267	D18_3_1	D18	D18_3	20191019	SSC1	SSC1	B1
D18_3_1.sc52	452123	10456	0.656459	D18_3_1	D18	D18_3	20191019	SSC2	SSC2	B1
D18_3_1.sc53	176349	8177	0.86533	D18_3_1	D18	D18_3	20191019	SSC2	SSC2	B1
D18_3_1.sc54	289824	9407	0.710776	D18_3_1	D18	D18_3	20191019	SSC2	SSC2	B1
D18_3_1.sc55	325138	8753	0.871937	D18_3_1	D18	D18_3	20191019	SSC2	SSC2	B1
D18_3_1.sc56	164165	8009	1.07575	D18_3_1	D18	D18_3	20191019	SSC1	SSC1	B1
D18_3_1.sc57	171271	7294	1.23605	D18_3_1	D18	D18_3	20191019	SSC1	SSC1	B1
D18_3_1.sc58	259891	8987	0.916923	D18_3_1	D18	D18_3	20191019	SSC1	SSC1	B1
D18_3_1.sc59	71375	6992	1.92504	D18_3_1	D18	D18_3	20191019	SSC1	SSC1	B1
D18_3_1.sc60	181750	9148	1.14663	D18_3_1	D18	D18_3	20191019	SSC1	SSC1	B1
D18_3_1.sc61	216532	9177	1.07328	D18_3_1	D18	D18_3	20191019	SSC1	SSC1	B1
D18_3_1.sc62	153935	8313	1.09007	D18_3_1	D18	D18_3	20191019	SSC1	SSC1	B1
D18_3_1.sc63	290196	9598	0.851149	D18_3_1	D18	D18_3	20191019	SSC2	SSC2	B1
D18_3_1.sc64	74394	6952	1.99344	D18_3_1	D18	D18_3	20191019	SSC1	SSC1	B1
D18_3_1.sc65	237522	8196	0.885392	D18_3_1	D18	D18_3	20191019	SSC2	SSC2	B1
D18_3_1.sc66	262954	8277	0.907383	D18_3_1	D18	D18_3	20191019	SSC1	SSC1	B1
D18_3_1.sc67	224081	8289	1.12504	D18_3_1	D18	D18_3	20191019	SSC1	SSC1	B1
D18_3_1.sc68	321518	9055	0.782538	D18_3_1	D18	D18_3	20191019	SSC1	SSC1	B1
D18_3_1.sc69	91529	6987	1.53722	D18_3_1	D18	D18_3	20191019	SSC1	SSC1	B1
D18_3_1.sc70	191903	8958	1.1683	D18_3_1	D18	D18_3	20191019	SSC1	SSC1	B1
D18_3_1.sc71	157527	6772	1.21693	D18_3_1	D18	D18_3	20191019	SSC1	SSC1	B1
D18_3_1.sc72	94521	6490	1.58378	D18_3_1	D18	D18_3	20191019	SSC2	SSC2	B1
D18_3_1.sc73	51563	6131	2.37961	D18_3_1	D18	D18_3	20191019	SSC1	SSC1	B1
D18_3_1.sc74	295871	7504	0.893295	D18_3_1	D18	D18_3	20191019	SSC1	SSC1	B1
D18_3_1.sc75	137185	8305	1.38718	D18_3_1	D18	D18_3	20191019	SSC1	SSC1	B1
D18_3_1.sc76	106484	8260	1.34574	D18_3_1	D18	D18_3	20191019	SSC1	SSC1	B1
D18_3_1.sc77	283986	8165	0.818702	D18_3_1	D18	D18_3	20191019	Neural 1	Neural 1	B1
D18_3_1.sc78	144705	7118	1.36899	D18_3_1	D18	D18_3	20191019	SSC1	SSC1	B1
D18_3_1.sc79	284222	8852	0.907037	D18_3_1	D18	D18_3	20191019	SSC1	SSC1	B1
D18_3_1.sc80	285905	8024	0.788024	D18_3_1	D18	D18_3	20191019	SSC1	SSC1	B1
D18_3_1.sc81	114537	7443	1.761	D18_3_1	D18	D18_3	20191019	SSC1	SSC1	B1
D18_3_1.sc82	127483	8177	1.23938	D18_3_1	D18	D18_3	20191019	SSC2	SSC2	B1
D18_3_1.sc83	165282	7353	0.944446	D18_3_1	D18	D18_3	20191019	SSC1	SSC1	B1
D18_3_1.sc84	205166	8335	1.14639	D18_3_1	D18	D18_3	20191019	SSC2	SSC2	B1
D18_3_1.sc85	28778	5265	3.06832	D18_3_1	D18	D18_3	20191019	SSC1	SSC1	B1
D18_3_1.sc86	302410	8408	0.922258	D18_3_1	D18	D18_3	20191019	SSC1	SSC1	B1
D18_3_1.sc87	88206	7144	1.42394	D18_3_1	D18	D18_3	20191019	SSC1	SSC1	B1
D18_3_1.sc88	70329	6602	1.76314	D18_3_1	D18	D18_3	20191019	SSC1	SSC1	B1
D18_3_1.sc89	92619	4461	1.45111	D18_3_1	D18	D18_3	20191019	SSC1	SSC1	B1
D18_3_1.sc90	149434	6970	1.28485	D18_3_1	D18	D18_3	20191019	SSC1	SSC1	B1
D18_3_1.sc91	149893	8119	1.15883	D18_3_1	D18	D18_3	20191019	SSC2	SSC2	B1
D18_3_1.sc92	286166	7517	1.05778	D18_3_1	D18	D18_3	20191019	SSC2	SSC2	B1
D18_3_1.sc93	80371	6551	1.54409	D18_3_1	D18	D18_3	20191019	SSC1	SSC1	B1
D18_3_1.sc94	441653	9919	0.770741	D18_3_1	D18	D18_3	20191019	SSC2	SSC2	B1
D18_3_1.sc95	171486	8137	1.37271	D18_3_1	D18	D18_3	20191019	SSC1	SSC1	B1
D18_3_1.sc96	29281	2996	1.87152	D18_3_1	D18	D18_3	20191019	SSC1	SSC1	B1
D20_1_1.sc1	357388	9564	0.985763	D20_1_1	D20	D20_1	20191019	RPG1	RPG1	B1
D20_1_1.sc2	404884	9383	0.667846	D20_1_1	D20	D20_1	20191019	RPG3	RPG3	B1
D20_1_1.sc3	428262	10098	0.76682	D20_1_1	D20	D20_1	20191019	RPG1	RPG1	B1
D20_1_1.sc4	407164	9349	0.735085	D20_1_1	D20	D20_1	20191019	RPG1	RPG1	B1
D20_1_1.sc5	69737	6200	1.01524	D20_1_1	D20	D20_1	20191019	RPG3	RPG3	B1
D20_1_1.sc6	91153	6748	1.02575	D20_1_1	D20	D20_1	20191019	RPG1	RPG1	B1
D20_1_1.sc7	178618	8742	0.829144	D20_1_1	D20	D20_1	20191019	RPG1	RPG1	B1
D20_1_1.sc8	146966	7760	0.891363	D20_1_1	D20	D20_1	20191019	RPG3	RPG3	B1
D20_1_1.sc9	147301	7443	1.23557	D20_1_1	D20	D20_1	20191019	RPG1	RPG1	B1
D20_1_1.sc10	326665	8228	0.88929	D20_1_1	D20	D20_1	20191019	RPG1	RPG1	B1
D20_1_1.sc11	302050	10701	0.773382	D20_1_1	D20	D20_1	20191019	RPG1	RPG1	B1
D20_1_1.sc12	279349	8429	0.904245	D20_1_1	D20	D20_1	20191019	RPG1	RPG1	B1
D20_1_1.sc13	399089	9345	0.593602	D20_1_1	D20	D20_1	20191019	RPG3	RPG3	B1
D20_1_1.sc14	732312	10372	0.527507	D20_1_1	D20	D20_1	20191019	RPG3	RPG3	B1
D20_1_1.sc15	296922	8260	0.937957	D20_1_1	D20	D20_1	20191019	RPG1	RPG1	B1
D20_1_1.sc17	419297	9958	0.669454	D20_1_1	D20	D20_1	20191019	RPG1	RPG1	B1
D20_1_1.sc18	377001	9525	0.832624	D20_1_1	D20	D20_1	20191019	RPG1	RPG1	B1
D20_1_1.sc19	545780	10272	0.602074	D20_1_1	D20	D20_1	20191019	RPG1	RPG1	B1
D20_1_1.sc20	82465	6577	2.29916	D20_1_1	D20	D20_1	20191019	RPG1	RPG1	B1
D20_1_1.sc21	105064	7226	1.46101	D20_1_1	D20	D20_1	20191019	RPG1	RPG1	B1
D20_1_1.sc22	513202	10141	0.579694	D20_1_1	D20	D20_1	20191019	RPG3	RPG3	B1
D20_1_1.sc23	17665	4201	3.5041	D20_1_1	D20	D20_1	20191019	RPG1	RPG1	B1
D20_1_1.sc24	216940	8279	1.21969	D20_1_1	D20	D20_1	20191019	RPG1	RPG1	B1
D20_1_1.sc25	316765	8471	1.00106	D20_1_1	D20	D20_1	20191019	RPG1	RPG1	B1
D20_1_1.sc26	297448	8578	0.910075	D20_1_1	D20	D20_1	20191019	RPG1	RPG1	B1
D20_1_1.sc27	529793	9807	0.587588	D20_1_1	D20	D20_1	20191019	RPG4	RPG4	B1
D20_1_1.sc28	162810	7477	1.09821	D20_1_1	D20	D20_1	20191019	RPG3	RPG3	B1
D20_1_1.sc29	201725	7910	1.04647	D20_1_1	D20	D20_1	20191019	RPG1	RPG1	B1
D20_1_1.sc30	275766	8116	0.864138	D20_1_1	D20	D20_1	20191019	RPG1	RPG1	B1
D20_1_1.sc31	73406	7031	2.23415	D20_1_1	D20	D20_1	20191019	RPG1	RPG1	B1
D20_1_1.sc32	374318	9587	0.754172	D20_1_1	D20	D20_1	20191019	RPG1	RPG1	B1
D20_1_1.sc33	277925	9143	1.05028	D20_1_1	D20	D20_1	20191019	RPG1	RPG1	B1
D20_1_1.sc36	126187	7125	1.33294	D20_1_1	D20	D20_1	20191019	RPG1	RPG1	B1
D20_1_1.sc37	181278	7967	0.979159	D20_1_1	D20	D20_1	20191019	RPG1	RPG1	B1
D20_1_1.sc38	362642	9460	0.931221	D20_1_1	D20	D20_1	20191019	RPG1	RPG1	B1
D20_1_1.sc39	91840	7750	1.75414	D20_1_1	D20	D20_1	20191019	RPG1	RPG1	B1
D20_1_1.sc40	346381	9065	0.785551	D20_1_1	D20	D20_1	20191019	RPG1	RPG1	B1
D20_1_1.sc41	205507	6301	0.590734	D20_1_1	D20	D20_1	20191019	RPG4	RPG4	B1
D20_1_1.sc42	228951	7246	0.917227	D20_1_1	D20	D20_1	20191019	RPG3	RPG3	B1
D20_1_1.sc43	318895	8317	0.674203	D20_1_1	D20	D20_1	20191019	RPG3	RPG3	B1
D20_1_1.sc44	460889	9303	0.624879	D20_1_1	D20	D20_1	20191019	RPG1	RPG1	B1
D20_1_1.sc45	474151	9542	0.695981	D20_1_1	D20	D20_1	20191019	RPG1	RPG1	B1
D20_1_1.sc46	131872	8490	1.24136	D20_1_1	D20	D20_1	20191019	RPG1	RPG1	B1
D20_1_1.sc47	252750	8443	0.930564	D20_1_1	D20	D20_1	20191019	RPG1	RPG1	B1
D20_1_1.sc48	101751	5392	1.15183	D20_1_1	D20	D20_1	20191019	RPG3	RPG3	B1
D20_1_1.sc49	373127	9468	0.70405	D20_1_1	D20	D20_1	20191019	RPG1	RPG1	B1
D20_1_1.sc50	515325	9391	0.716441	D20_1_1	D20	D20_1	20191019	RPG1	RPG1	B1
D20_1_1.sc51	299685	8418	0.627993	D20_1_1	D20	D20_1	20191019	RPG4	RPG4	B1
D20_1_1.sc52	599182	9818	0.632529	D20_1_1	D20	D20_1	20191019	RPG3	RPG3	B1
D20_1_1.sc53	192997	7633	0.760634	D20_1_1	D20	D20_1	20191019	RPG3	RPG3	B1
D20_1_1.sc54	176048	7063	1.25648	D20_1_1	D20	D20_1	20191019	RPG1	RPG1	B1
D20_1_1.sc55	481835	9325	0.770388	D20_1_1	D20	D20_1	20191019	RPG3	RPG3	B1
D20_1_1.sc56	168142	7447	1.05209	D20_1_1	D20	D20_1	20191019	RPG3	RPG3	B1
D20_1_1.sc57	277206	8302	0.834758	D20_1_1	D20	D20_1	20191019	RPG3	RPG3	B1
D20_1_1.sc58	477889	10069	0.488189	D20_1_1	D20	D20_1	20191019	RPG4	RPG4	B1
D20_1_1.sc59	195876	9845	1.25437	D20_1_1	D20	D20_1	20191019	RPG1	RPG1	B1
D20_1_1.sc60	354869	9481	0.683914	D20_1_1	D20	D20_1	20191019	RPG4	RPG4	B1
D20_1_1.sc61	433186	9882	0.649605	D20_1_1	D20	D20_1	20191019	RPG4	RPG4	B1
D20_1_1.sc62	235239	8539	1.12141	D20_1_1	D20	D20_1	20191019	RPG1	RPG1	B1
D20_1_1.sc63	367965	9703	0.972647	D20_1_1	D20	D20_1	20191019	RPG1	RPG1	B1
D20_1_1.sc64	481881	9759	0.588112	D20_1_1	D20	D20_1	20191019	RPG3	RPG3	B1
D20_1_1.sc65	263780	8174	1.06414	D20_1_1	D20	D20_1	20191019	RPG1	RPG1	B1
D20_1_1.sc66	493818	9183	0.701473	D20_1_1	D20	D20_1	20191019	RPG3	RPG3	B1
D20_1_1.sc67	472341	9199	0.739296	D20_1_1	D20	D20_1	20191019	RPG1	RPG1	B1
D20_1_1.sc68	600559	10126	0.646564	D20_1_1	D20	D20_1	20191019	SSC3	SSC3	B1
D20_1_1.sc69	255396	8988	0.844962	D20_1_1	D20	D20_1	20191019	RPG3	RPG3	B1
D20_1_1.sc70	889125	11934	0.575847	D20_1_1	D20	D20_1	20191019	RPG1	RPG1	B1
D20_1_1.sc71	212397	6931	1.01508	D20_1_1	D20	D20_1	20191019	RPG1	RPG1	B1
D20_1_1.sc72	160544	7811	0.122708	D20_1_1	D20	D20_1	20191019	RPG4	RPG4	B1
D20_1_1.sc74	273247	7079	1.25271	D20_1_1	D20	D20_1	20191019	RPG1	RPG1	B1
D20_1_1.sc75	144441	7256	1.69066	D20_1_1	D20	D20_1	20191019	RPG1	RPG1	B1
D20_1_1.sc76	56690	6158	2.0321	D20_1_1	D20	D20_1	20191019	RPG4	RPG4	B1
D20_1_1.sc77	420403	8737	0.672926	D20_1_1	D20	D20_1	20191019	RPG3	RPG3	B1
D20_1_1.sc78	334881	9397	0.703832	D20_1_1	D20	D20_1	20191019	RPG3	RPG3	B1
D20_1_1.sc79	675949	10250	0.598122	D20_1_1	D20	D20_1	20191019	RPG3	RPG3	B1
D20_1_1.sc80	567937	9938	0.6874	D20_1_1	D20	D20_1	20191019	RPG3	RPG3	B1
D20_1_1.sc81	279326	9201	0.679135	D20_1_1	D20	D20_1	20191019	RPG3	RPG3	B1
D20_1_1.sc82	81141	6399	1.66377	D20_1_1	D20	D20_1	20191019	SSC1	SSC1	B1
D20_1_1.sc83	325014	8505	0.734738	D20_1_1	D20	D20_1	20191019	RPG3	RPG3	B1
D20_1_1.sc84	429759	9106	0.651063	D20_1_1	D20	D20_1	20191019	RPG3	RPG3	B1
D20_1_1.sc85	49771	5750	2.01523	D20_1_1	D20	D20_1	20191019	RPG3	RPG3	B1
D20_1_1.sc86	744162	10389	0.645424	D20_1_1	D20	D20_1	20191019	RPG3	RPG3	B1
D20_1_1.sc87	97299	6799	1.34945	D20_1_1	D20	D20_1	20191019	RPG1	RPG1	B1
D20_1_1.sc89	290613	7238	0.827905	D20_1_1	D20	D20_1	20191019	RPG3	RPG3	B1
D20_1_1.sc90	204276	7816	1.10292	D20_1_1	D20	D20_1	20191019	RPG1	RPG1	B1
D20_1_1.sc91	193775	8581	1.03522	D20_1_1	D20	D20_1	20191019	RPG1	RPG1	B1
D20_1_1.sc92	371135	8802	0.771687	D20_1_1	D20	D20_1	20191019	RPG1	RPG1	B1
D20_1_1.sc93	67667	6653	1.91969	D20_1_1	D20	D20_1	20191019	RPG1	RPG1	B1
D20_1_1.sc94	328038	8417	0.993482	D20_1_1	D20	D20_1	20191019	RPG1	RPG1	B1
D20_1_1.sc95	211316	8382	1.12107	D20_1_1	D20	D20_1	20191019	RPG1	RPG1	B1
D20_1_1.sc96	294098	7662	0.828295	D20_1_1	D20	D20_1	20191019	RPG3	RPG3	B1
D20_1_2.sc1	520861	10656	0.758936	D20_1_2	D20	D20_1	20191030	RPG1	RPG1	B1
D20_1_2.sc2	345478	8820	0.642298	D20_1_2	D20	D20_1	20191030	RPG3	RPG3	B1
D20_1_2.sc3	390450	9516	0.737098	D20_1_2	D20	D20_1	20191030	RPG3	RPG3	B1
D20_1_2.sc4	407109	9788	0.723639	D20_1_2	D20	D20_1	20191030	RPG1	RPG1	B1
D20_1_2.sc5	151498	8417	0.995393	D20_1_2	D20	D20_1	20191030	RPG3	RPG3	B1
D20_1_2.sc6	103457	8027	1.85681	D20_1_2	D20	D20_1	20191030	RPG1	RPG1	B1
D20_1_2.sc7	119989	8190	1.21761	D20_1_2	D20	D20_1	20191030	RPG1	RPG1	B1
D20_1_2.sc8	44867	5833	2.81722	D20_1_2	D20	D20_1	20191030	RPG1	RPG1	B1
D20_1_2.sc9	313103	8772	0.684759	D20_1_2	D20	D20_1	20191030	RPG3	RPG3	B1
D20_1_2.sc10	347056	8768	0.742243	D20_1_2	D20	D20_1	20191030	RPG1	RPG1	B1
D20_1_2.sc11	141723	7737	0.880591	D20_1_2	D20	D20_1	20191030	RPG3	RPG3	B1
D20_1_2.sc12	382991	9427	0.81934	D20_1_2	D20	D20_1	20191030	RPG1	RPG1	B1
D20_1_2.sc13	311679	8903	0.71548	D20_1_2	D20	D20_1	20191030	RPG1	RPG1	B1
D20_1_2.sc14	380923	9632	1.03092	D20_1_2	D20	D20_1	20191030	RPG1	RPG1	B1
D20_1_2.sc15	285405	8202	0.79466	D20_1_2	D20	D20_1	20191030	RPG1	RPG1	B1
D20_1_2.sc16	475939	9553	0.557214	D20_1_2	D20	D20_1	20191030	RPG3	RPG3	B1
D20_1_2.sc17	354527	9044	0.748321	D20_1_2	D20	D20_1	20191030	RPG3	RPG3	B1
D20_1_2.sc18	408221	9414	0.818184	D20_1_2	D20	D20_1	20191030	RPG1	RPG1	B1
D20_1_2.sc19	316988	8352	1.22528	D20_1_2	D20	D20_1	20191030	RPG1	RPG1	B1
D20_1_2.sc20	129649	7574	1.10452	D20_1_2	D20	D20_1	20191030	RPG1	RPG1	B1
D20_1_2.sc21	98186	7540	1.63058	D20_1_2	D20	D20_1	20191030	RPG1	RPG1	B1
D20_1_2.sc22	484973	9901	0.670965	D20_1_2	D20	D20_1	20191030	RPG4	RPG4	B1
D20_1_2.sc23	11741	3471	4.72702	D20_1_2	D20	D20_1	20191030	RPG1	RPG1	B1
D20_1_2.sc24	420698	9613	0.634422	D20_1_2	D20	D20_1	20191030	RPG4	RPG4	B1
D20_1_2.sc25	344657	8747	1.02247	D20_1_2	D20	D20_1	20191030	RPG1	RPG1	B1
D20_1_2.sc26	260523	7982	1.11775	D20_1_2	D20	D20_1	20191030	RPG1	RPG1	B1
D20_1_2.sc27	294834	8651	0.402939	D20_1_2	D20	D20_1	20191030	RPG4	RPG4	B1
D20_1_2.sc28	101026	7253	1.4036	D20_1_2	D20	D20_1	20191030	RPG1	RPG1	B1
D20_1_2.sc29	340865	9847	0.805598	D20_1_2	D20	D20_1	20191030	RPG1	RPG1	B1
D20_1_2.sc30	385012	8991	0.786729	D20_1_2	D20	D20_1	20191030	RPG1	RPG1	B1
D20_1_2.sc31	90930	7449	1.3219	D20_1_2	D20	D20_1	20191030	RPG3	RPG3	B1
D20_1_2.sc32	335347	9784	0.823028	D20_1_2	D20	D20_1	20191030	RPG1	RPG1	B1
D20_1_2.sc33	159143	6686	1.05691	D20_1_2	D20	D20_1	20191030	RPG1	RPG1	B1
D20_1_2.sc35	80621	6396	1.75513	D20_1_2	D20	D20_1	20191030	RPG1	RPG1	B1
D20_1_2.sc36	98409	6290	1.66448	D20_1_2	D20	D20_1	20191030	RPG1	RPG1	B1
D20_1_2.sc37	462957	9581	0.579319	D20_1_2	D20	D20_1	20191030	RPG3	RPG3	B1
D20_1_2.sc38	301284	7893	0.985449	D20_1_2	D20	D20_1	20191030	RPG1	RPG1	B1
D20_1_2.sc39	15427	3721	3.99948	D20_1_2	D20	D20_1	20191030	SSC1	SSC1	B1
D20_1_2.sc40	207617	7620	1.0818	D20_1_2	D20	D20_1	20191030	RPG1	RPG1	B1
D20_1_2.sc41	458105	8803	0.56821	D20_1_2	D20	D20_1	20191030	RPG4	RPG4	B1
D20_1_2.sc42	396827	8407	0.351791	D20_1_2	D20	D20_1	20191030	RPG4	RPG4	B1
D20_1_2.sc43	47816	5407	2.46152	D20_1_2	D20	D20_1	20191030	RPG1	RPG1	B1
D20_1_2.sc44	260722	7021	0.775922	D20_1_2	D20	D20_1	20191030	RPG3	RPG3	B1
D20_1_2.sc45	319400	8119	0.808078	D20_1_2	D20	D20_1	20191030	RPG3	RPG3	B1
D20_1_2.sc46	34166	5144	1.98443	D20_1_2	D20	D20_1	20191030	SSC1	SSC1	B1
D20_1_2.sc47	165340	7826	0.932019	D20_1_2	D20	D20_1	20191030	RPG1	RPG1	B1
D20_1_2.sc48	410530	8638	0.970453	D20_1_2	D20	D20_1	20191030	RPG1	RPG1	B1
D20_1_2.sc49	511255	9734	0.634713	D20_1_2	D20	D20_1	20191030	RPG3	RPG3	B1
D20_1_2.sc50	531350	9341	0.60224	D20_1_2	D20	D20_1	20191030	RPG4	RPG4	B1
D20_1_2.sc51	267847	8274	0.745575	D20_1_2	D20	D20_1	20191030	RPG3	RPG3	B1
D20_1_2.sc52	581161	10016	0.44566	D20_1_2	D20	D20_1	20191030	RPG4	RPG4	B1
D20_1_2.sc53	95332	6518	1.85772	D20_1_2	D20	D20_1	20191030	RPG1	RPG1	B1
D20_1_2.sc54	373916	8934	0.737064	D20_1_2	D20	D20_1	20191030	RPG1	RPG1	B1
D20_1_2.sc55	391544	8997	0.997078	D20_1_2	D20	D20_1	20191030	RPG1	RPG1	B1
D20_1_2.sc56	222434	8684	0.865875	D20_1_2	D20	D20_1	20191030	RPG4	RPG4	B1
D20_1_2.sc57	240034	8036	0.751977	D20_1_2	D20	D20_1	20191030	RPG1	RPG1	B1
D20_1_2.sc58	239983	7732	1.08633	D20_1_2	D20	D20_1	20191030	RPG1	RPG1	B1
D20_1_2.sc59	119126	7468	1.4514	D20_1_2	D20	D20_1	20191030	RPG1	RPG1	B1
D20_1_2.sc60	215824	8541	0.912781	D20_1_2	D20	D20_1	20191030	RPG1	RPG1	B1
D20_1_2.sc61	405381	10418	0.78124	D20_1_2	D20	D20_1	20191030	RPG1	RPG1	B1
D20_1_2.sc62	171099	7785	1.24723	D20_1_2	D20	D20_1	20191030	RPG1	RPG1	B1
D20_1_2.sc63	484287	9855	0.695662	D20_1_2	D20	D20_1	20191030	RPG1	RPG1	B1
D20_1_2.sc64	395727	9409	0.718677	D20_1_2	D20	D20_1	20191030	RPG3	RPG3	B1
D20_1_2.sc65	257614	8481	1.04653	D20_1_2	D20	D20_1	20191030	RPG1	RPG1	B1
D20_1_2.sc66	375663	8946	0.99717	D20_1_2	D20	D20_1	20191030	RPG1	RPG1	B1
D20_1_2.sc67	359051	10525	0.861438	D20_1_2	D20	D20_1	20191030	RPG1	RPG1	B1
D20_1_2.sc68	379204	8962	0.856004	D20_1_2	D20	D20_1	20191030	RPG1	RPG1	B1
D20_1_2.sc69	207605	8428	1.00576	D20_1_2	D20	D20_1	20191030	RPG3	RPG3	B1
D20_1_2.sc70	431091	9008	0.70194	D20_1_2	D20	D20_1	20191030	RPG3	RPG3	B1
D20_1_2.sc71	298673	8451	0.93681	D20_1_2	D20	D20_1	20191030	RPG1	RPG1	B1
D20_1_2.sc72	482263	9249	0.468002	D20_1_2	D20	D20_1	20191030	RPG3	RPG3	B1
D20_1_2.sc73	39372	5639	3.02245	D20_1_2	D20	D20_1	20191030	SSC1	SSC1	B1
D20_1_2.sc74	268356	7840	0.976315	D20_1_2	D20	D20_1	20191030	RPG1	RPG1	B1
D20_1_2.sc75	292890	9067	1.17416	D20_1_2	D20	D20_1	20191030	RPG1	RPG1	B1
D20_1_2.sc76	153228	7810	1.07617	D20_1_2	D20	D20_1	20191030	RPG4	RPG4	B1
D20_1_2.sc77	318948	7995	0.793546	D20_1_2	D20	D20_1	20191030	RPG4	RPG4	B1
D20_1_2.sc78	207730	8658	0.934386	D20_1_2	D20	D20_1	20191030	RPG1	RPG1	B1
D20_1_2.sc79	504110	9452	0.762334	D20_1_2	D20	D20_1	20191030	RPG3	RPG3	B1
D20_1_2.sc80	490460	9479	0.441422	D20_1_2	D20	D20_1	20191030	RPG4	RPG4	B1
D20_1_2.sc81	150408	7884	1.39687	D20_1_2	D20	D20_1	20191030	RPG1	RPG1	B1
D20_1_2.sc82	131668	8107	1.00404	D20_1_2	D20	D20_1	20191030	RPG1	RPG1	B1
D20_1_2.sc83	218563	7757	0.969057	D20_1_2	D20	D20_1	20191030	RPG3	RPG3	B1
D20_1_2.sc84	368184	9248	0.512244	D20_1_2	D20	D20_1	20191030	RPG3	RPG3	B1
D20_1_2.sc85	19677	4210	2.66301	D20_1_2	D20	D20_1	20191030	RPG1	RPG1	B1
D20_1_2.sc86	353685	9125	0.590356	D20_1_2	D20	D20_1	20191030	RPG1	RPG1	B1
D20_1_2.sc87	97253	7351	1.61023	D20_1_2	D20	D20_1	20191030	RPG1	RPG1	B1
D20_1_2.sc88	109646	7713	1.11997	D20_1_2	D20	D20_1	20191030	RPG3	RPG3	B1
D20_1_2.sc89	393014	8197	0.683436	D20_1_2	D20	D20_1	20191030	RPG3	RPG3	B1
D20_1_2.sc90	268319	8529	0.576925	D20_1_2	D20	D20_1	20191030	RPG4	RPG4	B1
D20_1_2.sc91	176350	7910	1.22881	D20_1_2	D20	D20_1	20191030	RPG1	RPG1	B1
D20_1_2.sc92	576900	9623	0.753163	D20_1_2	D20	D20_1	20191030	RPG3	RPG3	B1
D20_1_2.sc93	146733	7580	1.18174	D20_1_2	D20	D20_1	20191030	RPG3	RPG3	B1
D20_1_2.sc94	415062	8772	0.643036	D20_1_2	D20	D20_1	20191030	RPG3	RPG3	B1
D20_1_2.sc95	269735	8050	0.957977	D20_1_2	D20	D20_1	20191030	RPG3	RPG3	B1
D20_1_2.sc96	345221	8245	0.781239	D20_1_2	D20	D20_1	20191030	RPG4	RPG4	B1
D20_2_1.sc1	403148	9082	0.912072	D20_2_1	D20	D20_2	20191030	SSC4	SSC4	B1
D20_2_1.sc2	246272	8253	0.924994	D20_2_1	D20	D20_2	20191030	SSC4	SSC4	B1
D20_2_1.sc3	366040	9179	0.746093	D20_2_1	D20	D20_2	20191030	SSC4	SSC4	B1
D20_2_1.sc4	579804	10452	0.707653	D20_2_1	D20	D20_2	20191030	SSC3	SSC3	B1
D20_2_1.sc5	153329	8443	1.06699	D20_2_1	D20	D20_2	20191030	SSC3	SSC3	B1
D20_2_1.sc6	146848	8526	1.22576	D20_2_1	D20	D20_2	20191030	SSC3	SSC3	B1
D20_2_1.sc7	167501	8836	1.10925	D20_2_1	D20	D20_2	20191030	SSC3	SSC3	B1
D20_2_1.sc9	376392	9435	0.754267	D20_2_1	D20	D20_2	20191030	SSC3	SSC3	B1
D20_2_1.sc10	382730	9808	0.714342	D20_2_1	D20	D20_2	20191030	SSC3	SSC3	B1
D20_2_1.sc11	185274	8303	0.789641	D20_2_1	D20	D20_2	20191030	SSC3	SSC3	B1
D20_2_1.sc12	423057	9854	0.714088	D20_2_1	D20	D20_2	20191030	SSC3	SSC3	B1
D20_2_1.sc13	353768	9938	0.757841	D20_2_1	D20	D20_2	20191030	SSC3	SSC3	B1
D20_2_1.sc14	445203	9187	0.875331	D20_2_1	D20	D20_2	20191030	SSC4	SSC4	B1
D20_2_1.sc15	420561	9053	0.638909	D20_2_1	D20	D20_2	20191030	SSC4	SSC4	B1
D20_2_1.sc16	435916	9501	0.671689	D20_2_1	D20	D20_2	20191030	SSC3	SSC3	B1
D20_2_1.sc17	460226	9763	0.672278	D20_2_1	D20	D20_2	20191030	SSC4	SSC4	B1
D20_2_1.sc18	369739	9331	0.796508	D20_2_1	D20	D20_2	20191030	SSC2	SSC2	B1
D20_2_1.sc19	496420	9824	0.797107	D20_2_1	D20	D20_2	20191030	SSC4	SSC4	B1
D20_2_1.sc20	276840	9323	0.886794	D20_2_1	D20	D20_2	20191030	SSC2	SSC2	B1
D20_2_1.sc21	151637	7602	1.2154	D20_2_1	D20	D20_2	20191030	SSC4	SSC4	B1
D20_2_1.sc22	399096	9725	0.881242	D20_2_1	D20	D20_2	20191030	SSC3	SSC3	B1
D20_2_1.sc23	19526	4605	3.87176	D20_2_1	D20	D20_2	20191030	SSC4	SSC4	B1
D20_2_1.sc24	303728	8613	0.898501	D20_2_1	D20	D20_2	20191030	SSC4	SSC4	B1
D20_2_1.sc25	482608	9028	0.742632	D20_2_1	D20	D20_2	20191030	SSC3	SSC3	B1
D20_2_1.sc26	390752	9036	0.793342	D20_2_1	D20	D20_2	20191030	SSC3	SSC3	B1
D20_2_1.sc27	378715	8949	0.720331	D20_2_1	D20	D20_2	20191030	Neural 1	Neural 1	B1
D20_2_1.sc28	150509	7527	1.10824	D20_2_1	D20	D20_2	20191030	SSC4	SSC4	B1
D20_2_1.sc29	291331	8300	0.875293	D20_2_1	D20	D20_2	20191030	SSC3	SSC3	B1
D20_2_1.sc31	112096	7720	1.35152	D20_2_1	D20	D20_2	20191030	SSC2	SSC2	B1
D20_2_1.sc32	328353	9271	0.665747	D20_2_1	D20	D20_2	20191030	SSC3	SSC3	B1
D20_2_1.sc33	351144	8825	0.817329	D20_2_1	D20	D20_2	20191030	SSC4	SSC4	B1
D20_2_1.sc34	31833	5333	2.34348	D20_2_1	D20	D20_2	20191030	SSC4	SSC4	B1
D20_2_1.sc35	152107	7681	1.3096	D20_2_1	D20	D20_2	20191030	SSC4	SSC4	B1
D20_2_1.sc36	276538	8376	0.902588	D20_2_1	D20	D20_2	20191030	SSC3	SSC3	B1
D20_2_1.sc37	322301	8438	0.885197	D20_2_1	D20	D20_2	20191030	SSC3	SSC3	B1
D20_2_1.sc38	425281	8809	0.714586	D20_2_1	D20	D20_2	20191030	SSC4	SSC4	B1
D20_2_1.sc39	91888	7179	1.36362	D20_2_1	D20	D20_2	20191030	SSC4	SSC4	B1
D20_2_1.sc40	504776	10026	0.618294	D20_2_1	D20	D20_2	20191030	SSC3	SSC3	B1
D20_2_1.sc41	295736	7510	0.821679	D20_2_1	D20	D20_2	20191030	SSC1	SSC1	B1
D20_2_1.sc42	438889	9741	0.961063	D20_2_1	D20	D20_2	20191030	SSC3	SSC3	B1
D20_2_1.sc43	260748	8767	0.763189	D20_2_1	D20	D20_2	20191030	SSC2	SSC2	B1
D20_2_1.sc44	330806	8455	0.897807	D20_2_1	D20	D20_2	20191030	SSC4	SSC4	B1
D20_2_1.sc45	382402	8707	0.773009	D20_2_1	D20	D20_2	20191030	SSC3	SSC3	B1
D20_2_1.sc46	165284	8225	1.26933	D20_2_1	D20	D20_2	20191030	SSC2	SSC2	B1
D20_2_1.sc47	435560	9387	0.643539	D20_2_1	D20	D20_2	20191030	SSC3	SSC3	B1
D20_2_1.sc48	484566	9147	0.824655	D20_2_1	D20	D20_2	20191030	SSC3	SSC3	B1
D20_2_1.sc49	369480	8910	0.771354	D20_2_1	D20	D20_2	20191030	SSC3	SSC3	B1
D20_2_1.sc50	585124	9781	0.612691	D20_2_1	D20	D20_2	20191030	SSC3	SSC3	B1
D20_2_1.sc51	457301	9586	0.64662	D20_2_1	D20	D20_2	20191030	SSC3	SSC3	B1
D20_2_1.sc52	115680	6122	1.15232	D20_2_1	D20	D20_2	20191030	Neural 4	Neural 4	B1
D20_2_1.sc53	178017	7369	1.1263	D20_2_1	D20	D20_2	20191030	SSC1	SSC1	B1
D20_2_1.sc54	438929	10043	0.781903	D20_2_1	D20	D20_2	20191030	SSC3	SSC3	B1
D20_2_1.sc55	633752	10523	0.75771	D20_2_1	D20	D20_2	20191030	SSC3	SSC3	B1
D20_2_1.sc56	175426	7902	1.24896	D20_2_1	D20	D20_2	20191030	SSC4	SSC4	B1
D20_2_1.sc57	330827	8911	0.897146	D20_2_1	D20	D20_2	20191030	SSC3	SSC3	B1
D20_2_1.sc58	544367	9790	0.662421	D20_2_1	D20	D20_2	20191030	SSC3	SSC3	B1
D20_2_1.sc59	218441	9050	1.02408	D20_2_1	D20	D20_2	20191030	SSC3	SSC3	B1
D20_2_1.sc60	343197	9302	0.883749	D20_2_1	D20	D20_2	20191030	SSC3	SSC3	B1
D20_2_1.sc61	315018	9313	0.838682	D20_2_1	D20	D20_2	20191030	SSC4	SSC4	B1
D20_2_1.sc62	187139	7821	1.2114	D20_2_1	D20	D20_2	20191030	Neural 1	Neural 1	B1
D20_2_1.sc63	525319	10505	0.55966	D20_2_1	D20	D20_2	20191030	SSC3	SSC3	B1
D20_2_1.sc64	196067	7982	0.881841	D20_2_1	D20	D20_2	20191030	Neural 4	Neural 4	B1
D20_2_1.sc65	278911	8917	0.903514	D20_2_1	D20	D20_2	20191030	SSC3	SSC3	B1
D20_2_1.sc66	554435	10345	0.597906	D20_2_1	D20	D20_2	20191030	SSC3	SSC3	B1
D20_2_1.sc67	545056	10477	0.686535	D20_2_1	D20	D20_2	20191030	SSC3	SSC3	B1
D20_2_1.sc68	371282	8977	0.892583	D20_2_1	D20	D20_2	20191030	Early-pluripotency 1	Early-pluripotency 1	B1
D20_2_1.sc69	251193	9043	1.03307	D20_2_1	D20	D20_2	20191030	SSC3	SSC3	B1
D20_2_1.sc70	278767	8636	1.01196	D20_2_1	D20	D20_2	20191030	SSC4	SSC4	B1
D20_2_1.sc71	267969	7867	0.868011	D20_2_1	D20	D20_2	20191030	SSC1	SSC1	B1
D20_2_1.sc72	194875	8355	1.09814	D20_2_1	D20	D20_2	20191030	SSC3	SSC3	B1
D20_2_1.sc73	88738	7570	1.59007	D20_2_1	D20	D20_2	20191030	SSC4	SSC4	B1
D20_2_1.sc74	349050	8228	0.920498	D20_2_1	D20	D20_2	20191030	Neural 1	Neural 1	B1
D20_2_1.sc75	480159	9681	0.621044	D20_2_1	D20	D20_2	20191030	SSC3	SSC3	B1
D20_2_1.sc76	257277	9807	0.846558	D20_2_1	D20	D20_2	20191030	SSC3	SSC3	B1
D20_2_1.sc77	480113	9440	0.877918	D20_2_1	D20	D20_2	20191030	SSC3	SSC3	B1
D20_2_1.sc78	178357	8201	1.38038	D20_2_1	D20	D20_2	20191030	Neural 1	Neural 1	B1
D20_2_1.sc79	312705	8230	1.08665	D20_2_1	D20	D20_2	20191030	SSC1	SSC1	B1
D20_2_1.sc80	358218	8641	1.05271	D20_2_1	D20	D20_2	20191030	SSC4	SSC4	B1
D20_2_1.sc81	215383	8326	1.17094	D20_2_1	D20	D20_2	20191030	SSC2	SSC2	B1
D20_2_1.sc82	183613	8652	0.770098	D20_2_1	D20	D20_2	20191030	SSC2	SSC2	B1
D20_2_1.sc83	220623	8054	1.44681	D20_2_1	D20	D20_2	20191030	SSC4	SSC4	B1
D20_2_1.sc84	524168	9770	0.672113	D20_2_1	D20	D20_2	20191030	SSC2	SSC2	B1
D20_2_1.sc85	52028	7157	1.90667	D20_2_1	D20	D20_2	20191030	SSC2	SSC2	B1
D20_2_1.sc86	568381	9911	0.817585	D20_2_1	D20	D20_2	20191030	SSC3	SSC3	B1
D20_2_1.sc87	147870	7709	0.944072	D20_2_1	D20	D20_2	20191030	SSC4	SSC4	B1
D20_2_1.sc88	182224	9185	1.01139	D20_2_1	D20	D20_2	20191030	SSC3	SSC3	B1
D20_2_1.sc90	226762	8374	0.884628	D20_2_1	D20	D20_2	20191030	SSC3	SSC3	B1
D20_2_1.sc91	208189	8287	1.01638	D20_2_1	D20	D20_2	20191030	SSC3	SSC3	B1
D20_2_1.sc92	345958	8700	0.956185	D20_2_1	D20	D20_2	20191030	Neural 1	Neural 1	B1
D20_2_1.sc93	78569	6687	1.61387	D20_2_1	D20	D20_2	20191030	SSC4	SSC4	B1
D20_2_1.sc94	347306	8972	0.938654	D20_2_1	D20	D20_2	20191030	SSC2	SSC2	B1
D20_2_1.sc95	304777	8914	0.981373	D20_2_1	D20	D20_2	20191030	SSC2	SSC2	B1
D20_2_1.sc96	481514	9570	0.723759	D20_2_1	D20	D20_2	20191030	SSC2	SSC2	B1
D20_2_2.sc1	411188	9705	0.57346	D20_2_2	D20	D20_2	20191030	SSC3	SSC3	B1
D20_2_2.sc2	242067	9269	0.843155	D20_2_2	D20	D20_2	20191030	SSC3	SSC3	B1
D20_2_2.sc3	339228	9523	0.723112	D20_2_2	D20	D20_2	20191030	SSC3	SSC3	B1
D20_2_2.sc4	274112	8177	0.862056	D20_2_2	D20	D20_2	20191030	SSC2	SSC2	B1
D20_2_2.sc5	84255	6540	1.67824	D20_2_2	D20	D20_2	20191030	SSC4	SSC4	B1
D20_2_2.sc6	125855	8036	1.27687	D20_2_2	D20	D20_2	20191030	SSC3	SSC3	B1
D20_2_2.sc7	103020	7222	1.43856	D20_2_2	D20	D20_2	20191030	SSC4	SSC4	B1
D20_2_2.sc8	87917	7268	1.61743	D20_2_2	D20	D20_2	20191030	SSC4	SSC4	B1
D20_2_2.sc9	196031	7681	0.899858	D20_2_2	D20	D20_2	20191030	SSC4	SSC4	B1
D20_2_2.sc10	566999	10864	0.545504	D20_2_2	D20	D20_2	20191030	SSC3	SSC3	B1
D20_2_2.sc11	165132	8532	0.848412	D20_2_2	D20	D20_2	20191030	SSC3	SSC3	B1
D20_2_2.sc12	251137	9109	0.810713	D20_2_2	D20	D20_2	20191030	SSC4	SSC4	B1
D20_2_2.sc13	379526	9915	0.652656	D20_2_2	D20	D20_2	20191030	SSC3	SSC3	B1
D20_2_2.sc14	529086	10203	0.594799	D20_2_2	D20	D20_2	20191030	SSC3	SSC3	B1
D20_2_2.sc15	325767	9314	0.783075	D20_2_2	D20	D20_2	20191030	SSC3	SSC3	B1
D20_2_2.sc16	400701	9318	0.6848	D20_2_2	D20	D20_2	20191030	SSC4	SSC4	B1
D20_2_2.sc17	518608	9878	0.57018	D20_2_2	D20	D20_2	20191030	SSC4	SSC4	B1
D20_2_2.sc18	284648	8817	0.90849	D20_2_2	D20	D20_2	20191030	Neural 1	Neural 1	B1
D20_2_2.sc19	343744	8772	0.785177	D20_2_2	D20	D20_2	20191030	SSC2	SSC2	B1
D20_2_2.sc20	168825	7717	1.17874	D20_2_2	D20	D20_2	20191030	SSC2	SSC2	B1
D20_2_2.sc21	91607	6171	2.13739	D20_2_2	D20	D20_2	20191030	SSC1	SSC1	B1
D20_2_2.sc22	444519	11253	0.761047	D20_2_2	D20	D20_2	20191030	SSC3	SSC3	B1
D20_2_2.sc23	15144	4120	2.48283	D20_2_2	D20	D20_2	20191030	SSC1	SSC1	B1
D20_2_2.sc24	233912	9107	1.00508	D20_2_2	D20	D20_2	20191030	SSC4	SSC4	B1
D20_2_2.sc25	312016	8073	0.889057	D20_2_2	D20	D20_2	20191030	SSC4	SSC4	B1
D20_2_2.sc26	439189	9483	0.686493	D20_2_2	D20	D20_2	20191030	SSC2	SSC2	B1
D20_2_2.sc27	225341	8286	1.12186	D20_2_2	D20	D20_2	20191030	SSC4	SSC4	B1
D20_2_2.sc28	192539	8973	1.00967	D20_2_2	D20	D20_2	20191030	SSC3	SSC3	B1
D20_2_2.sc29	407510	10089	0.636303	D20_2_2	D20	D20_2	20191030	SSC3	SSC3	B1
D20_2_2.sc30	338610	8801	0.65385	D20_2_2	D20	D20_2	20191030	SSC2	SSC2	B1
D20_2_2.sc31	120138	8326	1.31765	D20_2_2	D20	D20_2	20191030	SSC3	SSC3	B1
D20_2_2.sc32	370048	9822	0.673967	D20_2_2	D20	D20_2	20191030	SSC3	SSC3	B1
D20_2_2.sc33	322509	8314	1.05827	D20_2_2	D20	D20_2	20191030	SSC3	SSC3	B1
D20_2_2.sc34	18226	4388	2.8805	D20_2_2	D20	D20_2	20191030	SSC1	SSC1	B1
D20_2_2.sc35	246084	8534	0.815169	D20_2_2	D20	D20_2	20191030	SSC3	SSC3	B1
D20_2_2.sc36	208939	7949	1.10989	D20_2_2	D20	D20_2	20191030	SSC4	SSC4	B1
D20_2_2.sc37	424787	9616	0.684814	D20_2_2	D20	D20_2	20191030	SSC3	SSC3	B1
D20_2_2.sc38	533357	10001	0.641034	D20_2_2	D20	D20_2	20191030	SSC3	SSC3	B1
D20_2_2.sc39	98107	7521	1.40051	D20_2_2	D20	D20_2	20191030	SSC3	SSC3	B1
D20_2_2.sc40	479665	10452	0.57978	D20_2_2	D20	D20_2	20191030	SSC3	SSC3	B1
D20_2_2.sc41	397747	9337	0.719804	D20_2_2	D20	D20_2	20191030	SSC3	SSC3	B1
D20_2_2.sc42	342482	8205	0.783107	D20_2_2	D20	D20_2	20191030	SSC4	SSC4	B1
D20_2_2.sc43	150431	8319	1.20587	D20_2_2	D20	D20_2	20191030	SSC4	SSC4	B1
D20_2_2.sc44	400471	8510	0.793566	D20_2_2	D20	D20_2	20191030	Neural 1	Neural 1	B1
D20_2_2.sc45	392912	9264	0.783382	D20_2_2	D20	D20_2	20191030	SSC3	SSC3	B1
D20_2_2.sc46	122490	8018	1.32746	D20_2_2	D20	D20_2	20191030	SSC4	SSC4	B1
D20_2_2.sc47	347453	9343	0.741683	D20_2_2	D20	D20_2	20191030	SSC4	SSC4	B1
D20_2_2.sc48	360535	8670	0.907263	D20_2_2	D20	D20_2	20191030	SSC3	SSC3	B1
D20_2_2.sc49	316931	9247	0.730443	D20_2_2	D20	D20_2	20191030	SSC3	SSC3	B1
D20_2_2.sc50	536627	9907	0.654086	D20_2_2	D20	D20_2	20191030	SSC3	SSC3	B1
D20_2_2.sc51	422932	9294	0.741017	D20_2_2	D20	D20_2	20191030	SSC2	SSC2	B1
D20_2_2.sc52	536103	10312	0.527697	D20_2_2	D20	D20_2	20191030	SSC3	SSC3	B1
D20_2_2.sc53	282537	9183	0.925189	D20_2_2	D20	D20_2	20191030	SSC3	SSC3	B1
D20_2_2.sc54	349552	8846	0.700611	D20_2_2	D20	D20_2	20191030	Neural 1	Neural 1	B1
D20_2_2.sc55	90197	5981	0.560994	D20_2_2	D20	D20_2	20191030	Neural 4	Neural 4	B1
D20_2_2.sc56	249657	8802	0.704967	D20_2_2	D20	D20_2	20191030	SSC4	SSC4	B1
D20_2_2.sc57	288740	8668	0.872065	D20_2_2	D20	D20_2	20191030	SSC2	SSC2	B1
D20_2_2.sc58	503661	10129	0.64051	D20_2_2	D20	D20_2	20191030	SSC3	SSC3	B1
D20_2_2.sc59	179377	8856	1.04305	D20_2_2	D20	D20_2	20191030	SSC3	SSC3	B1
D20_2_2.sc60	250781	9271	0.802294	D20_2_2	D20	D20_2	20191030	SSC4	SSC4	B1
D20_2_2.sc61	405488	10571	0.724312	D20_2_2	D20	D20_2	20191030	SSC3	SSC3	B1
D20_2_2.sc62	271985	8838	0.936816	D20_2_2	D20	D20_2	20191030	SSC4	SSC4	B1
D20_2_2.sc63	479292	10320	0.574806	D20_2_2	D20	D20_2	20191030	SSC3	SSC3	B1
D20_2_2.sc64	414377	10199	0.652787	D20_2_2	D20	D20_2	20191030	SSC3	SSC3	B1
D20_2_2.sc65	406514	9960	0.67058	D20_2_2	D20	D20_2	20191030	SSC3	SSC3	B1
D20_2_2.sc66	398446	9893	0.786054	D20_2_2	D20	D20_2	20191030	SSC4	SSC4	B1
D20_2_2.sc67	454217	10683	0.65101	D20_2_2	D20	D20_2	20191030	SSC3	SSC3	B1
D20_2_2.sc68	276994	8286	0.743337	D20_2_2	D20	D20_2	20191030	SSC4	SSC4	B1
D20_2_2.sc69	215313	8436	1.06125	D20_2_2	D20	D20_2	20191030	SSC4	SSC4	B1
D20_2_2.sc70	408797	11426	0.688361	D20_2_2	D20	D20_2	20191030	SSC3	SSC3	B1
D20_2_2.sc71	266451	8259	0.738222	D20_2_2	D20	D20_2	20191030	SSC4	SSC4	B1
D20_2_2.sc72	187208	8305	0.947609	D20_2_2	D20	D20_2	20191030	SSC4	SSC4	B1
D20_2_2.sc73	82685	7268	1.34607	D20_2_2	D20	D20_2	20191030	SSC3	SSC3	B1
D20_2_2.sc74	307787	7598	0.702434	D20_2_2	D20	D20_2	20191030	Neural 1	Neural 1	B1
D20_2_2.sc75	324547	9639	0.881845	D20_2_2	D20	D20_2	20191030	SSC3	SSC3	B1
D20_2_2.sc76	232973	9124	1.00913	D20_2_2	D20	D20_2	20191030	SSC3	SSC3	B1
D20_2_2.sc77	425767	8938	0.636498	D20_2_2	D20	D20_2	20191030	SSC3	SSC3	B1
D20_2_2.sc78	302974	8769	0.821193	D20_2_2	D20	D20_2	20191030	SSC2	SSC2	B1
D20_2_2.sc79	354735	9372	0.808773	D20_2_2	D20	D20_2	20191030	SSC3	SSC3	B1
D20_2_2.sc80	460522	9608	0.846865	D20_2_2	D20	D20_2	20191030	SSC2	SSC2	B1
D20_2_2.sc81	134285	7646	1.46107	D20_2_2	D20	D20_2	20191030	SSC4	SSC4	B1
D20_2_2.sc82	115454	7377	1.28882	D20_2_2	D20	D20_2	20191030	SSC2	SSC2	B1
D20_2_2.sc84	538752	10280	0.504314	D20_2_2	D20	D20_2	20191030	SSC2	SSC2	B1
D20_2_2.sc85	67073	6803	2.08281	D20_2_2	D20	D20_2	20191030	SSC3	SSC3	B1
D20_2_2.sc87	219326	9633	0.887264	D20_2_2	D20	D20_2	20191030	SSC3	SSC3	B1
D20_2_2.sc88	137712	8735	0.983937	D20_2_2	D20	D20_2	20191030	SSC3	SSC3	B1
D20_2_2.sc89	329025	7864	0.857686	D20_2_2	D20	D20_2	20191030	SSC4	SSC4	B1
D20_2_2.sc90	203401	7749	0.921333	D20_2_2	D20	D20_2	20191030	SSC4	SSC4	B1
D20_2_2.sc91	228307	8756	1.05954	D20_2_2	D20	D20_2	20191030	SSC3	SSC3	B1
D20_2_2.sc92	427157	8873	0.801345	D20_2_2	D20	D20_2	20191030	SSC2	SSC2	B1
D20_2_2.sc93	95527	7141	1.41845	D20_2_2	D20	D20_2	20191030	SSC1	SSC1	B1
D20_2_2.sc94	581397	10539	0.58411	D20_2_2	D20	D20_2	20191030	SSC4	SSC4	B1
D20_2_2.sc95	244548	9172	0.970771	D20_2_2	D20	D20_2	20191030	SSC3	SSC3	B1
D20_2_2.sc96	341822	8822	0.839326	D20_2_2	D20	D20_2	20191030	SSC3	SSC3	B1
D20_3_1.sc1	372899	10266	0.657819	D20_3_1	D20	D20_3	20191030	SSC3	SSC3	B1
D20_3_1.sc2	425998	9655	0.614087	D20_3_1	D20	D20_3	20191030	SSC4	SSC4	B1
D20_3_1.sc3	379125	9641	0.54573	D20_3_1	D20	D20_3	20191030	SSC3	SSC3	B1
D20_3_1.sc4	362957	9401	0.727083	D20_3_1	D20	D20_3	20191030	SSC2	SSC2	B1
D20_3_1.sc5	98940	7743	1.37457	D20_3_1	D20	D20_3	20191030	SSC1	SSC1	B1
D20_3_1.sc6	132232	8607	0.948333	D20_3_1	D20	D20_3	20191030	SSC3	SSC3	B1
D20_3_1.sc7	119067	7879	1.10106	D20_3_1	D20	D20_3	20191030	SSC3	SSC3	B1
D20_3_1.sc8	112096	7750	1.16864	D20_3_1	D20	D20_3	20191030	SSC2	SSC2	B1
D20_3_1.sc9	183638	8159	0.820092	D20_3_1	D20	D20_3	20191030	Neural 1	Neural 1	B1
D20_3_1.sc10	430633	9450	0.707795	D20_3_1	D20	D20_3	20191030	SSC2	SSC2	B1
D20_3_1.sc11	154163	8983	0.821209	D20_3_1	D20	D20_3	20191030	SSC3	SSC3	B1
D20_3_1.sc12	328242	9578	0.683033	D20_3_1	D20	D20_3	20191030	SSC2	SSC2	B1
D20_3_1.sc13	323761	9628	0.560599	D20_3_1	D20	D20_3	20191030	SSC4	SSC4	B1
D20_3_1.sc14	547267	10345	0.573029	D20_3_1	D20	D20_3	20191030	SSC3	SSC3	B1
D20_3_1.sc15	425993	9578	0.574423	D20_3_1	D20	D20_3	20191030	SSC4	SSC4	B1
D20_3_1.sc16	319597	9467	0.674287	D20_3_1	D20	D20_3	20191030	SSC3	SSC3	B1
D20_3_1.sc17	560513	11148	0.547177	D20_3_1	D20	D20_3	20191030	SSC3	SSC3	B1
D20_3_1.sc18	420862	10052	0.707595	D20_3_1	D20	D20_3	20191030	SSC3	SSC3	B1
D20_3_1.sc19	150420	8104	1.192	D20_3_1	D20	D20_3	20191030	SSC2	SSC2	B1
D20_3_1.sc20	144286	8024	1.03406	D20_3_1	D20	D20_3	20191030	SSC2	SSC2	B1
D20_3_1.sc21	130695	7835	1.31375	D20_3_1	D20	D20_3	20191030	SSC2	SSC2	B1
D20_3_1.sc22	356659	9428	0.677398	D20_3_1	D20	D20_3	20191030	SSC3	SSC3	B1
D20_3_1.sc23	10870	3342	3.79945	D20_3_1	D20	D20_3	20191030	SSC1	SSC1	B1
D20_3_1.sc24	239560	8777	0.977208	D20_3_1	D20	D20_3	20191030	SSC3	SSC3	B1
D20_3_1.sc25	575339	10350	0.715578	D20_3_1	D20	D20_3	20191030	SSC3	SSC3	B1
D20_3_1.sc26	388844	9060	0.602298	D20_3_1	D20	D20_3	20191030	SSC4	SSC4	B1
D20_3_1.sc27	270460	8600	0.933595	D20_3_1	D20	D20_3	20191030	Neural 1	Neural 1	B1
D20_3_1.sc28	123570	8141	1.30614	D20_3_1	D20	D20_3	20191030	SSC4	SSC4	B1
D20_3_1.sc29	336530	9499	0.714944	D20_3_1	D20	D20_3	20191030	SSC4	SSC4	B1
D20_3_1.sc30	313410	9143	0.680897	D20_3_1	D20	D20_3	20191030	SSC4	SSC4	B1
D20_3_1.sc31	42994	6083	2.11425	D20_3_1	D20	D20_3	20191030	SSC1	SSC1	B1
D20_3_1.sc32	247548	9382	0.873366	D20_3_1	D20	D20_3	20191030	SSC2	SSC2	B1
D20_3_1.sc33	211117	8110	0.98713	D20_3_1	D20	D20_3	20191030	SSC2	SSC2	B1
D20_3_1.sc34	34638	5526	2.57232	D20_3_1	D20	D20_3	20191030	SSC1	SSC1	B1
D20_3_1.sc35	107724	7631	1.32747	D20_3_1	D20	D20_3	20191030	SSC1	SSC1	B1
D20_3_1.sc36	192657	8516	1.02462	D20_3_1	D20	D20_3	20191030	SSC4	SSC4	B1
D20_3_1.sc37	356629	9471	0.619692	D20_3_1	D20	D20_3	20191030	SSC3	SSC3	B1
D20_3_1.sc38	411205	9107	0.650284	D20_3_1	D20	D20_3	20191030	SSC2	SSC2	B1
D20_3_1.sc39	59270	6679	1.90822	D20_3_1	D20	D20_3	20191030	SSC1	SSC1	B1
D20_3_1.sc40	352953	10054	0.714543	D20_3_1	D20	D20_3	20191030	SSC3	SSC3	B1
D20_3_1.sc41	548845	10221	0.739006	D20_3_1	D20	D20_3	20191030	SSC3	SSC3	B1
D20_3_1.sc42	480150	10198	0.70957	D20_3_1	D20	D20_3	20191030	SSC3	SSC3	B1
D20_3_1.sc43	150525	8783	1.06361	D20_3_1	D20	D20_3	20191030	SSC4	SSC4	B1
D20_3_1.sc44	353723	9034	0.685565	D20_3_1	D20	D20_3	20191030	SSC3	SSC3	B1
D20_3_1.sc45	241463	8378	0.894133	D20_3_1	D20	D20_3	20191030	Neural 1	Neural 1	B1
D20_3_1.sc46	126018	8328	1.06334	D20_3_1	D20	D20_3	20191030	SSC3	SSC3	B1
D20_3_1.sc47	498345	10912	0.495641	D20_3_1	D20	D20_3	20191030	SSC3	SSC3	B1
D20_3_1.sc48	369188	8927	0.822074	D20_3_1	D20	D20_3	20191030	SSC4	SSC4	B1
D20_3_1.sc49	432586	10270	0.735576	D20_3_1	D20	D20_3	20191030	SSC3	SSC3	B1
D20_3_1.sc50	645864	10636	0.560644	D20_3_1	D20	D20_3	20191030	SSC3	SSC3	B1
D20_3_1.sc51	236492	8949	0.831318	D20_3_1	D20	D20_3	20191030	SSC4	SSC4	B1
D20_3_1.sc52	555790	10364	0.658882	D20_3_1	D20	D20_3	20191030	SSC3	SSC3	B1
D20_3_1.sc53	130547	7437	1.12986	D20_3_1	D20	D20_3	20191030	SSC1	SSC1	B1
D20_3_1.sc54	337999	8983	0.782251	D20_3_1	D20	D20_3	20191030	SSC2	SSC2	B1
D20_3_1.sc55	333165	8687	0.846427	D20_3_1	D20	D20_3	20191030	SSC2	SSC2	B1
D20_3_1.sc56	139454	8277	1.16096	D20_3_1	D20	D20_3	20191030	SSC4	SSC4	B1
D20_3_1.sc57	195192	7567	0.926267	D20_3_1	D20	D20_3	20191030	SSC1	SSC1	B1
D20_3_1.sc58	383188	10310	0.711661	D20_3_1	D20	D20_3	20191030	SSC3	SSC3	B1
D20_3_1.sc59	137555	8075	1.01269	D20_3_1	D20	D20_3	20191030	SSC4	SSC4	B1
D20_3_1.sc60	441690	10654	0.632118	D20_3_1	D20	D20_3	20191030	SSC3	SSC3	B1
D20_3_1.sc61	365268	9699	0.742469	D20_3_1	D20	D20_3	20191030	SSC4	SSC4	B1
D20_3_1.sc62	387550	10032	0.621339	D20_3_1	D20	D20_3	20191030	SSC3	SSC3	B1
D20_3_1.sc63	336713	9526	0.645357	D20_3_1	D20	D20_3	20191030	SSC2	SSC2	B1
D20_3_1.sc64	504328	10508	0.543496	D20_3_1	D20	D20_3	20191030	SSC3	SSC3	B1
D20_3_1.sc65	510135	10519	0.594941	D20_3_1	D20	D20_3	20191030	SSC3	SSC3	B1
D20_3_1.sc66	451816	9669	0.691875	D20_3_1	D20	D20_3	20191030	SSC2	SSC2	B1
D20_3_1.sc67	614145	11275	0.554104	D20_3_1	D20	D20_3	20191030	SSC3	SSC3	B1
D20_3_1.sc68	564339	9964	0.653862	D20_3_1	D20	D20_3	20191030	SSC3	SSC3	B1
D20_3_1.sc69	135899	7994	1.07433	D20_3_1	D20	D20_3	20191030	SSC3	SSC3	B1
D20_3_1.sc70	506806	10660	0.58622	D20_3_1	D20	D20_3	20191030	SSC3	SSC3	B1
D20_3_1.sc71	224096	9224	0.996448	D20_3_1	D20	D20_3	20191030	SSC4	SSC4	B1
D20_3_1.sc72	205233	9427	0.816146	D20_3_1	D20	D20_3	20191030	SSC3	SSC3	B1
D20_3_1.sc73	81105	7701	1.77301	D20_3_1	D20	D20_3	20191030	SSC2	SSC2	B1
D20_3_1.sc74	376610	8847	0.740288	D20_3_1	D20	D20_3	20191030	SSC2	SSC2	B1
D20_3_1.sc75	314766	9400	0.785663	D20_3_1	D20	D20_3	20191030	SSC4	SSC4	B1
D20_3_1.sc76	151403	8748	1.25031	D20_3_1	D20	D20_3	20191030	SSC2	SSC2	B1
D20_3_1.sc77	241925	7661	0.873825	D20_3_1	D20	D20_3	20191030	Neural 1	Neural 1	B1
D20_3_1.sc78	138074	7605	1.34855	D20_3_1	D20	D20_3	20191030	SSC4	SSC4	B1
D20_3_1.sc80	439235	9775	0.622674	D20_3_1	D20	D20_3	20191030	SSC4	SSC4	B1
D20_3_1.sc81	232182	9117	0.895849	D20_3_1	D20	D20_3	20191030	SSC3	SSC3	B1
D20_3_1.sc82	109059	7639	1.27179	D20_3_1	D20	D20_3	20191030	SSC1	SSC1	B1
D20_3_1.sc83	253315	8716	0.926909	D20_3_1	D20	D20_3	20191030	SSC3	SSC3	B1
D20_3_1.sc84	320795	8864	0.808616	D20_3_1	D20	D20_3	20191030	SSC4	SSC4	B1
D20_3_1.sc85	37845	5756	2.77976	D20_3_1	D20	D20_3	20191030	SSC4	SSC4	B1
D20_3_1.sc86	668295	10907	0.594648	D20_3_1	D20	D20_3	20191030	SSC3	SSC3	B1
D20_3_1.sc87	100046	7462	1.2994	D20_3_1	D20	D20_3	20191030	SSC1	SSC1	B1
D20_3_1.sc88	140999	9038	1.05958	D20_3_1	D20	D20_3	20191030	SSC1	SSC1	B1
D20_3_1.sc89	307742	8602	0.925126	D20_3_1	D20	D20_3	20191030	SSC4	SSC4	B1
D20_3_1.sc90	247780	8435	0.931875	D20_3_1	D20	D20_3	20191030	SSC2	SSC2	B1
D20_3_1.sc91	197952	8791	1.05783	D20_3_1	D20	D20_3	20191030	SSC3	SSC3	B1
D20_3_1.sc92	732590	10956	0.63255	D20_3_1	D20	D20_3	20191030	SSC3	SSC3	B1
D20_3_1.sc93	72455	6772	1.82734	D20_3_1	D20	D20_3	20191030	SSC1	SSC1	B1
D20_3_1.sc94	394979	9341	0.772699	D20_3_1	D20	D20_3	20191030	SSC3	SSC3	B1
D20_3_1.sc95	189407	8167	1.06173	D20_3_1	D20	D20_3	20191030	SSC2	SSC2	B1
D20_3_1.sc96	398122	9495	0.614133	D20_3_1	D20	D20_3	20191030	SSC3	SSC3	B1
D20_3_2.sc1	559171	10203	0.650427	D20_3_2	D20	D20_3	20191030	SSC3	SSC3	B1
D20_3_2.sc2	565674	10668	0.513193	D20_3_2	D20	D20_3	20191030	SSC3	SSC3	B1
D20_3_2.sc3	486108	10471	0.633193	D20_3_2	D20	D20_3	20191030	SSC3	SSC3	B1
D20_3_2.sc4	492244	9862	0.646224	D20_3_2	D20	D20_3	20191030	SSC4	SSC4	B1
D20_3_2.sc8	114757	7871	1.0971	D20_3_2	D20	D20_3	20191030	SSC4	SSC4	B1
D20_3_2.sc9	263810	8957	0.877905	D20_3_2	D20	D20_3	20191030	SSC3	SSC3	B1
D20_3_2.sc10	570780	9950	0.596026	D20_3_2	D20	D20_3	20191030	SSC3	SSC3	B1
D20_3_2.sc11	113491	7804	1.18247	D20_3_2	D20	D20_3	20191030	Neural 1	Neural 1	B1
D20_3_2.sc12	452793	9715	0.559196	D20_3_2	D20	D20_3	20191030	SSC3	SSC3	B1
D20_3_2.sc13	502605	10416	0.633698	D20_3_2	D20	D20_3	20191030	SSC3	SSC3	B1
D20_3_2.sc14	612722	10194	0.566162	D20_3_2	D20	D20_3	20191030	SSC2	SSC2	B1
D20_3_2.sc15	505068	9668	0.493201	D20_3_2	D20	D20_3	20191030	Neural 1	Neural 1	B1
D20_3_2.sc16	549383	9763	0.523678	D20_3_2	D20	D20_3	20191030	SSC3	SSC3	B1
D20_3_2.sc17	719531	11085	0.459327	D20_3_2	D20	D20_3	20191030	SSC3	SSC3	B1
D20_3_2.sc18	471325	9764	0.598101	D20_3_2	D20	D20_3	20191030	SSC2	SSC2	B1
D20_3_2.sc19	643702	10386	0.622648	D20_3_2	D20	D20_3	20191030	SSC3	SSC3	B1
D20_3_2.sc20	171803	8429	1.02035	D20_3_2	D20	D20_3	20191030	Neural 1	Neural 1	B1
D20_3_2.sc21	110187	7291	1.42031	D20_3_2	D20	D20_3	20191030	SSC3	SSC3	B1
D20_3_2.sc22	457667	9533	0.674071	D20_3_2	D20	D20_3	20191030	Neural 1	Neural 1	B1
D20_3_2.sc23	13479	3500	3.5611	D20_3_2	D20	D20_3	20191030	SSC1	SSC1	B1
D20_3_2.sc24	434152	9687	0.672806	D20_3_2	D20	D20_3	20191030	SSC3	SSC3	B1
D20_3_2.sc25	413751	8574	0.802657	D20_3_2	D20	D20_3	20191030	SSC4	SSC4	B1
D20_3_2.sc26	500618	9384	0.625227	D20_3_2	D20	D20_3	20191030	SSC4	SSC4	B1
D20_3_2.sc27	427178	9224	0.703454	D20_3_2	D20	D20_3	20191030	SSC2	SSC2	B1
D20_3_2.sc28	129492	7896	1.20857	D20_3_2	D20	D20_3	20191030	Neural 1	Neural 1	B1
D20_3_2.sc29	657615	11103	0.527816	D20_3_2	D20	D20_3	20191030	SSC3	SSC3	B1
D20_3_2.sc30	537580	10348	0.512296	D20_3_2	D20	D20_3	20191030	SSC3	SSC3	B1
D20_3_2.sc31	25113	4565	3.73114	D20_3_2	D20	D20_3	20191030	SSC1	SSC1	B1
D20_3_2.sc32	465023	10555	0.702546	D20_3_2	D20	D20_3	20191030	SSC3	SSC3	B1
D20_3_2.sc34	31336	5426	2.32959	D20_3_2	D20	D20_3	20191030	SSC3	SSC3	B1
D20_3_2.sc35	177486	8279	0.993318	D20_3_2	D20	D20_3	20191030	SSC2	SSC2	B1
D20_3_2.sc36	188917	7787	0.931626	D20_3_2	D20	D20_3	20191030	Neural 1	Neural 1	B1
D20_3_2.sc37	361212	9499	0.689069	D20_3_2	D20	D20_3	20191030	SSC3	SSC3	B1
D20_3_2.sc38	633666	10340	0.530406	D20_3_2	D20	D20_3	20191030	SSC3	SSC3	B1
D20_3_2.sc39	90063	7608	1.38015	D20_3_2	D20	D20_3	20191030	SSC1	SSC1	B1
D20_3_2.sc40	513445	9722	0.585262	D20_3_2	D20	D20_3	20191030	SSC4	SSC4	B1
D20_3_2.sc41	449743	8687	0.737532	D20_3_2	D20	D20_3	20191030	SSC4	SSC4	B1
D20_3_2.sc42	463400	8968	0.672637	D20_3_2	D20	D20_3	20191030	SSC4	SSC4	B1
D20_3_2.sc43	245340	9678	0.881634	D20_3_2	D20	D20_3	20191030	SSC3	SSC3	B1
D20_3_2.sc44	577306	10899	0.620122	D20_3_2	D20	D20_3	20191030	SSC3	SSC3	B1
D20_3_2.sc45	569184	10598	0.578548	D20_3_2	D20	D20_3	20191030	SSC4	SSC4	B1
D20_3_2.sc46	135185	8398	1.2028	D20_3_2	D20	D20_3	20191030	SSC3	SSC3	B1
D20_3_2.sc47	424553	9824	0.630546	D20_3_2	D20	D20_3	20191030	SSC3	SSC3	B1
D20_3_2.sc48	530737	9670	0.623849	D20_3_2	D20	D20_3	20191030	SSC1	SSC1	B1
D20_3_2.sc49	318595	9340	0.75111	D20_3_2	D20	D20_3	20191030	SSC3	SSC3	B1
D20_3_2.sc50	463372	9266	0.567579	D20_3_2	D20	D20_3	20191030	SSC2	SSC2	B1
D20_3_2.sc51	278363	8911	0.913196	D20_3_2	D20	D20_3	20191030	SSC3	SSC3	B1
D20_3_2.sc52	441688	9611	0.702532	D20_3_2	D20	D20_3	20191030	SSC2	SSC2	B1
D20_3_2.sc53	196501	8296	1.04936	D20_3_2	D20	D20_3	20191030	SSC3	SSC3	B1
D20_3_2.sc54	375623	8748	0.63601	D20_3_2	D20	D20_3	20191030	SSC2	SSC2	B1
D20_3_2.sc55	276679	7566	0.881527	D20_3_2	D20	D20_3	20191030	SSC4	SSC4	B1
D20_3_2.sc56	130429	7622	1.15312	D20_3_2	D20	D20_3	20191030	SSC1	SSC1	B1
D20_3_2.sc57	140850	6653	1.20838	D20_3_2	D20	D20_3	20191030	SSC4	SSC4	B1
D20_3_2.sc58	262372	8276	0.784764	D20_3_2	D20	D20_3	20191030	Neural 1	Neural 1	B1
D20_3_2.sc59	128454	7949	1.01826	D20_3_2	D20	D20_3	20191030	SSC4	SSC4	B1
D20_3_2.sc60	263173	9010	0.87813	D20_3_2	D20	D20_3	20191030	SSC2	SSC2	B1
D20_3_2.sc61	363675	9815	0.666254	D20_3_2	D20	D20_3	20191030	Neural 1	Neural 1	B1
D20_3_2.sc62	219832	8402	1.08128	D20_3_2	D20	D20_3	20191030	SSC2	SSC2	B1
D20_3_2.sc63	331669	9002	0.670548	D20_3_2	D20	D20_3	20191030	SSC2	SSC2	B1
D20_3_2.sc64	211636	8487	0.918086	D20_3_2	D20	D20_3	20191030	SSC4	SSC4	B1
D20_3_2.sc65	443580	9492	0.796023	D20_3_2	D20	D20_3	20191030	SSC4	SSC4	B1
D20_3_2.sc66	498120	9390	0.7181	D20_3_2	D20	D20_3	20191030	Neural 1	Neural 1	B1
D20_3_2.sc67	468687	9811	0.803095	D20_3_2	D20	D20_3	20191030	SSC4	SSC4	B1
D20_3_2.sc68	635103	9883	0.658161	D20_3_2	D20	D20_3	20191030	SSC3	SSC3	B1
D20_3_2.sc69	185022	8377	0.984207	D20_3_2	D20	D20_3	20191030	SSC3	SSC3	B1
D20_3_2.sc70	590664	10460	0.582395	D20_3_2	D20	D20_3	20191030	SSC3	SSC3	B1
D20_3_2.sc71	353853	8862	0.63614	D20_3_2	D20	D20_3	20191030	SSC4	SSC4	B1
D20_3_2.sc72	235184	9376	0.914178	D20_3_2	D20	D20_3	20191030	SSC3	SSC3	B1
D20_3_2.sc73	98712	8022	1.50944	D20_3_2	D20	D20_3	20191030	SSC2	SSC2	B1
D20_3_2.sc74	353614	7989	0.908052	D20_3_2	D20	D20_3	20191030	SSC1	SSC1	B1
D20_3_2.sc75	532852	11027	0.667915	D20_3_2	D20	D20_3	20191030	SSC3	SSC3	B1
D20_3_2.sc76	130673	8363	1.24739	D20_3_2	D20	D20_3	20191030	SSC3	SSC3	B1
D20_3_2.sc77	363691	8576	0.768235	D20_3_2	D20	D20_3	20191030	SSC2	SSC2	B1
D20_3_2.sc78	293702	8860	0.766764	D20_3_2	D20	D20_3	20191030	SSC3	SSC3	B1
D20_3_2.sc79	505988	9655	0.709701	D20_3_2	D20	D20_3	20191030	SSC4	SSC4	B1
D20_3_2.sc80	722197	10566	0.636253	D20_3_2	D20	D20_3	20191030	SSC3	SSC3	B1
D20_3_2.sc81	215507	9531	0.951245	D20_3_2	D20	D20_3	20191030	SSC3	SSC3	B1
D20_3_2.sc82	161989	8880	0.97661	D20_3_2	D20	D20_3	20191030	SSC3	SSC3	B1
D20_3_2.sc83	161487	7611	1.31837	D20_3_2	D20	D20_3	20191030	SSC1	SSC1	B1
D20_3_2.sc84	527680	10567	0.651721	D20_3_2	D20	D20_3	20191030	SSC3	SSC3	B1
D20_3_2.sc85	52297	6643	2.56611	D20_3_2	D20	D20_3	20191030	SSC3	SSC3	B1
D20_3_2.sc86	478194	9423	0.718746	D20_3_2	D20	D20_3	20191030	SSC4	SSC4	B1
D20_3_2.sc87	242456	9985	1.00101	D20_3_2	D20	D20_3	20191030	SSC3	SSC3	B1
D20_3_2.sc88	91510	7171	1.42607	D20_3_2	D20	D20_3	20191030	SSC1	SSC1	B1
D20_3_2.sc89	485362	8960	0.758815	D20_3_2	D20	D20_3	20191030	SSC2	SSC2	B1
D20_3_2.sc90	272193	8850	0.883197	D20_3_2	D20	D20_3	20191030	SSC3	SSC3	B1
D20_3_2.sc91	226316	9273	0.921278	D20_3_2	D20	D20_3	20191030	SSC3	SSC3	B1
D20_3_2.sc92	797879	11264	0.544569	D20_3_2	D20	D20_3	20191030	SSC3	SSC3	B1
D20_3_2.sc93	72611	6760	1.80689	D20_3_2	D20	D20_3	20191030	SSC4	SSC4	B1
D20_3_2.sc94	537205	10329	0.609823	D20_3_2	D20	D20_3	20191030	SSC3	SSC3	B1
D20_3_2.sc95	220187	8622	0.806587	D20_3_2	D20	D20_3	20191030	Neural 1	Neural 1	B1
D20_3_2.sc96	23823	3847	1.86375	D20_3_2	D20	D20_3	20191030	SSC1	SSC1	B1
D20_4_1.sc1	320503	8331	0.746015	D20_4_1	D20	D20_4	20191030	SSC4	SSC4	B1
D20_4_1.sc2	293712	8535	0.763673	D20_4_1	D20	D20_4	20191030	SSC2	SSC2	B1
D20_4_1.sc3	302525	9289	0.770515	D20_4_1	D20	D20_4	20191030	SSC3	SSC3	B1
D20_4_1.sc4	330793	8866	0.906609	D20_4_1	D20	D20_4	20191030	SSC2	SSC2	B1
D20_4_1.sc5	96709	7648	1.4311	D20_4_1	D20	D20_4	20191030	SSC2	SSC2	B1
D20_4_1.sc6	130598	8298	1.09573	D20_4_1	D20	D20_4	20191030	SSC3	SSC3	B1
D20_4_1.sc7	84746	6991	1.43252	D20_4_1	D20	D20_4	20191030	SSC1	SSC1	B1
D20_4_1.sc8	127885	8102	1.44192	D20_4_1	D20	D20_4	20191030	SSC2	SSC2	B1
D20_4_1.sc9	201330	8348	0.977996	D20_4_1	D20	D20_4	20191030	SSC4	SSC4	B1
D20_4_1.sc10	358586	9606	0.760487	D20_4_1	D20	D20_4	20191030	SSC3	SSC3	B1
D20_4_1.sc11	81062	6170	1.39276	D20_4_1	D20	D20_4	20191030	SSC1	SSC1	B1
D20_4_1.sc12	289891	8879	0.867223	D20_4_1	D20	D20_4	20191030	SSC2	SSC2	B1
D20_4_1.sc13	517942	10928	0.643894	D20_4_1	D20	D20_4	20191030	SSC3	SSC3	B1
D20_4_1.sc14	321365	8178	0.716319	D20_4_1	D20	D20_4	20191030	Neural 1	Neural 1	B1
D20_4_1.sc15	336342	8767	0.708208	D20_4_1	D20	D20_4	20191030	SSC4	SSC4	B1
D20_4_1.sc16	349547	8645	0.646265	D20_4_1	D20	D20_4	20191030	SSC4	SSC4	B1
D20_4_1.sc17	423397	9651	0.63581	D20_4_1	D20	D20_4	20191030	SSC2	SSC2	B1
D20_4_1.sc18	306073	9200	0.785107	D20_4_1	D20	D20_4	20191030	SSC4	SSC4	B1
D20_4_1.sc20	210789	8339	1.1808	D20_4_1	D20	D20_4	20191030	SSC2	SSC2	B1
D20_4_1.sc21	146235	7455	1.0784	D20_4_1	D20	D20_4	20191030	SSC4	SSC4	B1
D20_4_1.sc22	296482	8640	0.994664	D20_4_1	D20	D20_4	20191030	SSC4	SSC4	B1
D20_4_1.sc23	14645	3853	3.42096	D20_4_1	D20	D20_4	20191030	SSC1	SSC1	B1
D20_4_1.sc24	339254	9174	0.743101	D20_4_1	D20	D20_4	20191030	SSC2	SSC2	B1
D20_4_1.sc25	348986	8618	0.790576	D20_4_1	D20	D20_4	20191030	SSC4	SSC4	B1
D20_4_1.sc26	229249	7240	0.985391	D20_4_1	D20	D20_4	20191030	SSC4	SSC4	B1
D20_4_1.sc27	279984	8002	0.90148	D20_4_1	D20	D20_4	20191030	Neural 1	Neural 1	B1
D20_4_1.sc28	115902	7287	1.53664	D20_4_1	D20	D20_4	20191030	SSC4	SSC4	B1
D20_4_1.sc29	283783	8431	0.853821	D20_4_1	D20	D20_4	20191030	RPG1	RPG1	B1
D20_4_1.sc30	478402	10124	0.528217	D20_4_1	D20	D20_4	20191030	SSC3	SSC3	B1
D20_4_1.sc31	61038	6772	2.19863	D20_4_1	D20	D20_4	20191030	SSC1	SSC1	B1
D20_4_1.sc32	233240	9051	1.059	D20_4_1	D20	D20_4	20191030	SSC4	SSC4	B1
D20_4_1.sc33	303061	8905	0.916977	D20_4_1	D20	D20_4	20191030	SSC2	SSC2	B1
D20_4_1.sc34	24783	5041	3.0989	D20_4_1	D20	D20_4	20191030	SSC1	SSC1	B1
D20_4_1.sc35	110305	7264	1.3508	D20_4_1	D20	D20_4	20191030	SSC2	SSC2	B1
D20_4_1.sc36	273884	9199	0.800339	D20_4_1	D20	D20_4	20191030	SSC3	SSC3	B1
D20_4_1.sc37	368978	9595	0.778908	D20_4_1	D20	D20_4	20191030	SSC3	SSC3	B1
D20_4_1.sc38	444387	8968	0.670137	D20_4_1	D20	D20_4	20191030	SSC2	SSC2	B1
D20_4_1.sc39	79837	7176	1.72852	D20_4_1	D20	D20_4	20191030	SSC4	SSC4	B1
D20_4_1.sc40	418269	9977	0.666796	D20_4_1	D20	D20_4	20191030	SSC3	SSC3	B1
D20_4_1.sc41	339490	7678	0.81917	D20_4_1	D20	D20_4	20191030	SSC1	SSC1	B1
D20_4_1.sc42	308783	7679	0.903547	D20_4_1	D20	D20_4	20191030	SSC4	SSC4	B1
D20_4_1.sc43	128482	7275	1.34104	D20_4_1	D20	D20_4	20191030	SSC1	SSC1	B1
D20_4_1.sc44	266083	7671	0.918886	D20_4_1	D20	D20_4	20191030	SSC4	SSC4	B1
D20_4_1.sc45	242714	7904	0.844615	D20_4_1	D20	D20_4	20191030	SSC4	SSC4	B1
D20_4_1.sc46	93995	7160	1.73733	D20_4_1	D20	D20_4	20191030	SSC1	SSC1	B1
D20_4_1.sc47	196243	7557	1.29024	D20_4_1	D20	D20_4	20191030	SSC1	SSC1	B1
D20_4_1.sc48	297543	8494	0.821058	D20_4_1	D20	D20_4	20191030	SSC3	SSC3	B1
D20_4_1.sc49	301732	9719	0.908422	D20_4_1	D20	D20_4	20191030	SSC3	SSC3	B1
D20_4_1.sc50	415022	8701	0.745262	D20_4_1	D20	D20_4	20191030	SSC2	SSC2	B1
D20_4_1.sc51	308673	8372	0.762619	D20_4_1	D20	D20_4	20191030	SSC2	SSC2	B1
D20_4_1.sc52	392592	8875	0.760586	D20_4_1	D20	D20_4	20191030	SSC4	SSC4	B1
D20_4_1.sc53	137043	6452	1.18576	D20_4_1	D20	D20_4	20191030	SSC1	SSC1	B1
D20_4_1.sc54	279870	8300	0.925072	D20_4_1	D20	D20_4	20191030	SSC2	SSC2	B1
D20_4_1.sc55	449529	9653	0.757682	D20_4_1	D20	D20_4	20191030	SSC3	SSC3	B1
D20_4_1.sc56	79032	5847	2.06878	D20_4_1	D20	D20_4	20191030	SSC1	SSC1	B1
D20_4_1.sc57	195477	7411	1.22163	D20_4_1	D20	D20_4	20191030	SSC1	SSC1	B1
D20_4_1.sc58	494344	9744	0.677666	D20_4_1	D20	D20_4	20191030	SSC3	SSC3	B1
D20_4_1.sc59	85002	6596	1.5729	D20_4_1	D20	D20_4	20191030	SSC4	SSC4	B1
D20_4_1.sc60	279071	8573	0.752497	D20_4_1	D20	D20_4	20191030	SSC4	SSC4	B1
D20_4_1.sc61	229807	8309	1.04392	D20_4_1	D20	D20_4	20191030	SSC2	SSC2	B1
D20_4_1.sc62	269448	8332	0.73632	D20_4_1	D20	D20_4	20191030	SSC2	SSC2	B1
D20_4_1.sc63	374167	9167	0.729086	D20_4_1	D20	D20_4	20191030	SSC2	SSC2	B1
D20_4_1.sc64	202171	7916	1.03872	D20_4_1	D20	D20_4	20191030	SSC4	SSC4	B1
D20_4_1.sc65	271250	8719	0.945991	D20_4_1	D20	D20_4	20191030	Neural 1	Neural 1	B1
D20_4_1.sc66	477416	10325	0.76537	D20_4_1	D20	D20_4	20191030	SSC3	SSC3	B1
D20_4_1.sc67	338512	9242	0.887118	D20_4_1	D20	D20_4	20191030	SSC2	SSC2	B1
D20_4_1.sc68	481594	9916	0.761845	D20_4_1	D20	D20_4	20191030	SSC2	SSC2	B1
D20_4_1.sc69	169764	8241	1.02554	D20_4_1	D20	D20_4	20191030	SSC3	SSC3	B1
D20_4_1.sc70	246081	8533	0.916365	D20_4_1	D20	D20_4	20191030	Neural 1	Neural 1	B1
D20_4_1.sc71	229819	7595	0.987734	D20_4_1	D20	D20_4	20191030	Neural 1	Neural 1	B1
D20_4_1.sc72	102281	6299	1.30425	D20_4_1	D20	D20_4	20191030	SSC4	SSC4	B1
D20_4_1.sc73	65085	7090	1.63939	D20_4_1	D20	D20_4	20191030	SSC1	SSC1	B1
D20_4_1.sc74	436263	8512	0.824961	D20_4_1	D20	D20_4	20191030	SSC4	SSC4	B1
D20_4_1.sc75	277442	9198	0.803051	D20_4_1	D20	D20_4	20191030	SSC2	SSC2	B1
D20_4_1.sc76	99138	7691	1.70066	D20_4_1	D20	D20_4	20191030	SSC3	SSC3	B1
D20_4_1.sc77	299227	8031	0.987879	D20_4_1	D20	D20_4	20191030	SSC3	SSC3	B1
D20_4_1.sc78	306837	8925	0.750887	D20_4_1	D20	D20_4	20191030	SSC3	SSC3	B1
D20_4_1.sc79	420206	9566	0.833401	D20_4_1	D20	D20_4	20191030	SSC2	SSC2	B1
D20_4_1.sc80	306154	8081	0.718593	D20_4_1	D20	D20_4	20191030	SSC2	SSC2	B1
D20_4_1.sc81	133852	8239	1.43068	D20_4_1	D20	D20_4	20191030	SSC2	SSC2	B1
D20_4_1.sc82	112066	7878	1.25997	D20_4_1	D20	D20_4	20191030	SSC2	SSC2	B1
D20_4_1.sc83	252660	8322	0.795931	D20_4_1	D20	D20_4	20191030	Early-pluripotency 1	Early-pluripotency 1	B1
D20_4_1.sc84	281984	8279	0.902179	D20_4_1	D20	D20_4	20191030	SSC4	SSC4	B1
D20_4_1.sc85	46049	6914	2.76662	D20_4_1	D20	D20_4	20191030	SSC2	SSC2	B1
D20_4_1.sc86	363460	8283	0.844109	D20_4_1	D20	D20_4	20191030	SSC4	SSC4	B1
D20_4_1.sc87	132954	7904	1.12595	D20_4_1	D20	D20_4	20191030	SSC3	SSC3	B1
D20_4_1.sc88	60754	6724	1.48138	D20_4_1	D20	D20_4	20191030	SSC1	SSC1	B1
D20_4_1.sc89	310884	7542	0.868491	D20_4_1	D20	D20_4	20191030	SSC4	SSC4	B1
D20_4_1.sc90	185535	7245	1.08874	D20_4_1	D20	D20_4	20191030	SSC2	SSC2	B1
D20_4_1.sc91	123635	7325	1.34751	D20_4_1	D20	D20_4	20191030	SSC3	SSC3	B1
D20_4_1.sc92	508162	9324	0.717488	D20_4_1	D20	D20_4	20191030	SSC3	SSC3	B1
D20_4_1.sc93	62143	6536	2.65838	D20_4_1	D20	D20_4	20191030	SSC2	SSC2	B1
D20_4_1.sc94	427271	9964	0.683407	D20_4_1	D20	D20_4	20191030	SSC3	SSC3	B1
D20_4_1.sc95	166815	7359	1.30504	D20_4_1	D20	D20_4	20191030	SSC2	SSC2	B1
D20_4_1.sc96	345965	8411	0.860492	D20_4_1	D20	D20_4	20191030	SSC2	SSC2	B1
D20_5_1.sc1	381916	8438	0.800961	D20_5_1	D20	D20_5	20191030	SSC2	SSC2	B1
D20_5_1.sc2	349582	8308	0.671087	D20_5_1	D20	D20_5	20191030	SSC4	SSC4	B1
D20_5_1.sc3	313008	8424	0.63992	D20_5_1	D20	D20_5	20191030	SSC1	SSC1	B1
D20_5_1.sc4	406599	8925	0.750371	D20_5_1	D20	D20_5	20191030	SSC4	SSC4	B1
D20_5_1.sc5	71349	6680	1.7015	D20_5_1	D20	D20_5	20191030	SSC1	SSC1	B1
D20_5_1.sc6	47378	5238	1.5218	D20_5_1	D20	D20_5	20191030	Fibroblast 2	Fibroblast 2	B1
D20_5_1.sc7	173292	8572	0.960806	D20_5_1	D20	D20_5	20191030	SSC3	SSC3	B1
D20_5_1.sc8	105462	7347	1.03924	D20_5_1	D20	D20_5	20191030	SSC4	SSC4	B1
D20_5_1.sc9	209515	8192	0.913538	D20_5_1	D20	D20_5	20191030	SSC3	SSC3	B1
D20_5_1.sc10	434402	8791	0.679094	D20_5_1	D20	D20_5	20191030	SSC3	SSC3	B1
D20_5_1.sc11	222033	9144	0.995798	D20_5_1	D20	D20_5	20191030	SSC3	SSC3	B1
D20_5_1.sc12	355685	9259	0.748977	D20_5_1	D20	D20_5	20191030	SSC3	SSC3	B1
D20_5_1.sc13	5060	2177	1.6996	D20_5_1	D20	D20_5	20191030	RPG1	RPG1	B1
D20_5_1.sc14	325810	8102	0.729259	D20_5_1	D20	D20_5	20191030	SSC1	SSC1	B1
D20_5_1.sc15	426829	9076	0.653423	D20_5_1	D20	D20_5	20191030	SSC4	SSC4	B1
D20_5_1.sc16	438603	9001	0.572955	D20_5_1	D20	D20_5	20191030	SSC2	SSC2	B1
D20_5_1.sc17	444455	9190	0.61446	D20_5_1	D20	D20_5	20191030	SSC3	SSC3	B1
D20_5_1.sc18	169570	7593	1.28384	D20_5_1	D20	D20_5	20191030	SSC4	SSC4	B1
D20_5_1.sc19	191849	7159	1.21241	D20_5_1	D20	D20_5	20191030	SSC1	SSC1	B1
D20_5_1.sc20	82625	6412	1.57579	D20_5_1	D20	D20_5	20191030	SSC4	SSC4	B1
D20_5_1.sc21	76424	6529	1.70889	D20_5_1	D20	D20_5	20191030	SSC1	SSC1	B1
D20_5_1.sc22	252374	8205	1.09599	D20_5_1	D20	D20_5	20191030	SSC3	SSC3	B1
D20_5_1.sc23	9482	2833	3.07952	D20_5_1	D20	D20_5	20191030	SSC1	SSC1	B1
D20_5_1.sc24	259338	8636	0.893043	D20_5_1	D20	D20_5	20191030	SSC2	SSC2	B1
D20_5_1.sc25	330179	8400	0.77988	D20_5_1	D20	D20_5	20191030	SSC4	SSC4	B1
D20_5_1.sc26	223622	7860	1.2141	D20_5_1	D20	D20_5	20191030	SSC2	SSC2	B1
D20_5_1.sc27	289659	8726	0.897607	D20_5_1	D20	D20_5	20191030	SSC2	SSC2	B1
D20_5_1.sc28	111472	7294	1.62821	D20_5_1	D20	D20_5	20191030	SSC1	SSC1	B1
D20_5_1.sc29	197916	8170	0.988298	D20_5_1	D20	D20_5	20191030	SSC3	SSC3	B1
D20_5_1.sc30	404564	9015	0.681474	D20_5_1	D20	D20_5	20191030	SSC3	SSC3	B1
D20_5_1.sc31	34704	5223	2.39742	D20_5_1	D20	D20_5	20191030	SSC1	SSC1	B1
D20_5_1.sc32	207178	8263	1.01169	D20_5_1	D20	D20_5	20191030	SSC2	SSC2	B1
D20_5_1.sc33	296316	8404	0.829182	D20_5_1	D20	D20_5	20191030	SSC3	SSC3	B1
D20_5_1.sc34	29611	5289	2.04316	D20_5_1	D20	D20_5	20191030	SSC1	SSC1	B1
D20_5_1.sc35	150563	8511	1.05471	D20_5_1	D20	D20_5	20191030	SSC3	SSC3	B1
D20_5_1.sc36	194007	7357	0.854093	D20_5_1	D20	D20_5	20191030	SSC2	SSC2	B1
D20_5_1.sc37	214209	7793	0.893053	D20_5_1	D20	D20_5	20191030	SSC2	SSC2	B1
D20_5_1.sc38	461144	9098	0.730141	D20_5_1	D20	D20_5	20191030	SSC4	SSC4	B1
D20_5_1.sc39	64447	6709	1.61373	D20_5_1	D20	D20_5	20191030	SSC3	SSC3	B1
D20_5_1.sc40	498167	9567	0.621679	D20_5_1	D20	D20_5	20191030	SSC3	SSC3	B1
D20_5_1.sc41	384581	8349	0.67554	D20_5_1	D20	D20_5	20191030	Neural 1	Neural 1	B1
D20_5_1.sc42	597975	9761	0.607216	D20_5_1	D20	D20_5	20191030	SSC3	SSC3	B1
D20_5_1.sc43	90867	7102	1.75311	D20_5_1	D20	D20_5	20191030	SSC3	SSC3	B1
D20_5_1.sc44	409757	9122	0.871492	D20_5_1	D20	D20_5	20191030	SSC3	SSC3	B1
D20_5_1.sc45	290943	8265	0.884709	D20_5_1	D20	D20_5	20191030	SSC3	SSC3	B1
D20_5_1.sc46	84359	6678	1.84687	D20_5_1	D20	D20_5	20191030	SSC4	SSC4	B1
D20_5_1.sc47	356658	8562	0.713288	D20_5_1	D20	D20_5	20191030	Early-pluripotency 1	Early-pluripotency 1	B1
D20_5_1.sc48	626074	9730	0.667972	D20_5_1	D20	D20_5	20191030	SSC3	SSC3	B1
D20_5_1.sc49	381186	9142	0.77495	D20_5_1	D20	D20_5	20191030	SSC3	SSC3	B1
D20_5_1.sc50	493504	8730	0.695638	D20_5_1	D20	D20_5	20191030	SSC2	SSC2	B1
D20_5_1.sc51	272942	8598	0.71114	D20_5_1	D20	D20_5	20191030	SSC4	SSC4	B1
D20_5_1.sc52	647692	10054	0.609858	D20_5_1	D20	D20_5	20191030	SSC3	SSC3	B1
D20_5_1.sc53	182151	7968	0.828434	D20_5_1	D20	D20_5	20191030	SSC3	SSC3	B1
D20_5_1.sc54	471468	9466	0.634401	D20_5_1	D20	D20_5	20191030	SSC2	SSC2	B1
D20_5_1.sc55	395885	9015	0.80781	D20_5_1	D20	D20_5	20191030	SSC3	SSC3	B1
D20_5_1.sc56	211355	8275	0.792979	D20_5_1	D20	D20_5	20191030	SSC3	SSC3	B1
D20_5_1.sc57	242456	8278	0.838915	D20_5_1	D20	D20_5	20191030	SSC3	SSC3	B1
D20_5_1.sc58	379381	9139	0.773101	D20_5_1	D20	D20_5	20191030	SSC3	SSC3	B1
D20_5_1.sc59	131955	8007	1.0784	D20_5_1	D20	D20_5	20191030	SSC3	SSC3	B1
D20_5_1.sc60	315386	8495	0.77524	D20_5_1	D20	D20_5	20191030	SSC4	SSC4	B1
D20_5_1.sc61	425188	9794	0.674996	D20_5_1	D20	D20_5	20191030	SSC3	SSC3	B1
D20_5_1.sc62	312012	8304	0.67209	D20_5_1	D20	D20_5	20191030	SSC2	SSC2	B1
D20_5_1.sc63	189846	8111	0.777472	D20_5_1	D20	D20_5	20191030	Neural 1	Neural 1	B1
D20_5_1.sc64	460663	9638	0.62193	D20_5_1	D20	D20_5	20191030	SSC4	SSC4	B1
D20_5_1.sc65	418395	8928	0.770803	D20_5_1	D20	D20_5	20191030	SSC2	SSC2	B1
D20_5_1.sc66	410081	8492	0.694497	D20_5_1	D20	D20_5	20191030	SSC2	SSC2	B1
D20_5_1.sc67	410391	8861	0.787298	D20_5_1	D20	D20_5	20191030	SSC4	SSC4	B1
D20_5_1.sc68	371622	7783	0.859206	D20_5_1	D20	D20_5	20191030	SSC3	SSC3	B1
D20_5_1.sc69	177056	8659	1.10586	D20_5_1	D20	D20_5	20191030	SSC3	SSC3	B1
D20_5_1.sc70	605766	10082	0.62648	D20_5_1	D20	D20_5	20191030	SSC3	SSC3	B1
D20_5_1.sc71	199723	7845	0.827146	D20_5_1	D20	D20_5	20191030	SSC4	SSC4	B1
D20_5_1.sc72	195047	8216	0.929007	D20_5_1	D20	D20_5	20191030	SSC2	SSC2	B1
D20_5_1.sc73	133543	8584	1.00043	D20_5_1	D20	D20_5	20191030	SSC3	SSC3	B1
D20_5_1.sc74	338524	7500	0.820621	D20_5_1	D20	D20_5	20191030	SSC2	SSC2	B1
D20_5_1.sc75	292492	8452	0.821561	D20_5_1	D20	D20_5	20191030	SSC2	SSC2	B1
D20_5_1.sc76	199661	9396	1.09385	D20_5_1	D20	D20_5	20191030	SSC3	SSC3	B1
D20_5_1.sc77	354009	7886	0.687836	D20_5_1	D20	D20_5	20191030	SSC4	SSC4	B1
D20_5_1.sc78	278431	7709	0.933086	D20_5_1	D20	D20_5	20191030	SSC2	SSC2	B1
D20_5_1.sc79	502346	9247	0.654131	D20_5_1	D20	D20_5	20191030	SSC4	SSC4	B1
D20_5_1.sc80	496773	9376	0.713807	D20_5_1	D20	D20_5	20191030	SSC4	SSC4	B1
D20_5_1.sc81	150479	7494	0.982197	D20_5_1	D20	D20_5	20191030	SSC4	SSC4	B1
D20_5_1.sc82	156640	8725	0.805669	D20_5_1	D20	D20_5	20191030	SSC2	SSC2	B1
D20_5_1.sc83	268329	8383	0.827343	D20_5_1	D20	D20_5	20191030	SSC2	SSC2	B1
D20_5_1.sc84	8469	2328	1.80659	D20_5_1	D20	D20_5	20191030	RPG1	RPG1	B1
D20_5_1.sc85	29709	5123	3.54775	D20_5_1	D20	D20_5	20191030	SSC1	SSC1	B1
D20_5_1.sc86	484870	9079	0.778559	D20_5_1	D20	D20_5	20191030	SSC3	SSC3	B1
D20_5_1.sc87	148838	8222	1.22348	D20_5_1	D20	D20_5	20191030	SSC2	SSC2	B1
D20_5_1.sc88	91076	7048	1.66345	D20_5_1	D20	D20_5	20191030	SSC3	SSC3	B1
D20_5_1.sc89	527945	9124	0.649878	D20_5_1	D20	D20_5	20191030	SSC4	SSC4	B1
D20_5_1.sc90	202260	7460	1.01997	D20_5_1	D20	D20_5	20191030	SSC1	SSC1	B1
D20_5_1.sc91	152314	7591	1.13056	D20_5_1	D20	D20_5	20191030	SSC4	SSC4	B1
D20_5_1.sc92	489399	9154	0.859217	D20_5_1	D20	D20_5	20191030	SSC3	SSC3	B1
D20_5_1.sc93	262688	8738	0.881654	D20_5_1	D20	D20_5	20191030	SSC4	SSC4	B1
D20_5_1.sc94	577937	9879	0.653704	D20_5_1	D20	D20_5	20191030	SSC3	SSC3	B1
D20_5_1.sc95	414814	10076	0.803734	D20_5_1	D20	D20_5	20191030	SSC3	SSC3	B1
D20_5_1.sc96	557853	9831	0.737291	D20_5_1	D20	D20_5	20191030	SSC3	SSC3	B1
D23_1_1.sc1	455473	8823	0.528242	D23_1_1	D23	D23_1	20191112	SSC4	SSC4	B1
D23_1_1.sc2	478776	9669	0.544514	D23_1_1	D23	D23_1	20191112	RPG3	RPG3	B1
D23_1_1.sc3	487810	9610	0.558004	D23_1_1	D23	D23_1	20191112	RPG1	RPG1	B1
D23_1_1.sc4	382940	8638	0.772706	D23_1_1	D23	D23_1	20191112	RPG1	RPG1	B1
D23_1_1.sc5	88120	5878	1.10872	D23_1_1	D23	D23_1	20191112	RPG3	RPG3	B1
D23_1_1.sc6	121287	6984	0.592809	D23_1_1	D23	D23_1	20191112	RPG3	RPG3	B1
D23_1_1.sc7	110500	6637	1.27964	D23_1_1	D23	D23_1	20191112	RPG1	RPG1	B1
D23_1_1.sc8	135679	6628	1.10113	D23_1_1	D23	D23_1	20191112	RPG1	RPG1	B1
D23_1_1.sc9	366795	9186	0.666312	D23_1_1	D23	D23_1	20191112	RPG1	RPG1	B1
D23_1_1.sc10	281259	8246	0.77082	D23_1_1	D23	D23_1	20191112	RPG1	RPG1	B1
D23_1_1.sc11	42626	4096	0.605264	D23_1_1	D23	D23_1	20191112	RPG1	RPG1	B1
D23_1_1.sc12	467444	9564	0.543167	D23_1_1	D23	D23_1	20191112	RPG3	RPG3	B1
D23_1_1.sc13	404595	8566	0.51706	D23_1_1	D23	D23_1	20191112	RPG3	RPG3	B1
D23_1_1.sc14	538411	8774	0.50389	D23_1_1	D23	D23_1	20191112	RPG3	RPG3	B1
D23_1_1.sc15	336985	8659	0.547205	D23_1_1	D23	D23_1	20191112	SSC4	SSC4	B1
D23_1_1.sc16	363909	8501	0.64659	D23_1_1	D23	D23_1	20191112	SSC4	SSC4	B1
D23_1_1.sc17	347527	8499	0.58125	D23_1_1	D23	D23_1	20191112	RPG3	RPG3	B1
D23_1_1.sc18	215747	7515	1.18518	D23_1_1	D23	D23_1	20191112	RPG1	RPG1	B1
D23_1_1.sc19	348984	8308	0.787715	D23_1_1	D23	D23_1	20191112	SSC4	SSC4	B1
D23_1_1.sc20	321367	8361	0.690799	D23_1_1	D23	D23_1	20191112	RPG3	RPG3	B1
D23_1_1.sc21	147494	6776	1.33768	D23_1_1	D23	D23_1	20191112	RPG1	RPG1	B1
D23_1_1.sc22	344649	8354	0.525462	D23_1_1	D23	D23_1	20191112	RPG3	RPG3	B1
D23_1_1.sc23	12359	2967	1.86099	D23_1_1	D23	D23_1	20191112	RPG3	RPG3	B1
D23_1_1.sc24	374123	9149	0.70271	D23_1_1	D23	D23_1	20191112	SSC4	SSC4	B1
D23_1_1.sc25	311050	7472	0.748111	D23_1_1	D23	D23_1	20191112	RPG1	RPG1	B1
D23_1_1.sc26	366247	7985	0.612701	D23_1_1	D23	D23_1	20191112	RPG3	RPG3	B1
D23_1_1.sc27	507856	9793	0.617104	D23_1_1	D23	D23_1	20191112	RPG1	RPG1	B1
D23_1_1.sc28	226007	9210	0.850416	D23_1_1	D23	D23_1	20191112	SSC3	SSC3	B1
D23_1_1.sc29	380611	9313	0.743016	D23_1_1	D23	D23_1	20191112	SSC3	SSC3	B1
D23_1_1.sc30	464692	9165	0.534117	D23_1_1	D23	D23_1	20191112	RPG3	RPG3	B1
D23_1_1.sc31	49556	5464	0.665913	D23_1_1	D23	D23_1	20191112	RPG1	RPG1	B1
D23_1_1.sc32	256022	8540	0.687832	D23_1_1	D23	D23_1	20191112	RPG1	RPG1	B1
D23_1_1.sc33	277683	7135	0.687114	D23_1_1	D23	D23_1	20191112	RPG3	RPG3	B1
D23_1_1.sc34	34373	5748	2.28668	D23_1_1	D23	D23_1	20191112	RPG1	RPG1	B1
D23_1_1.sc35	252561	8610	0.678648	D23_1_1	D23	D23_1	20191112	RPG3	RPG3	B1
D23_1_1.sc36	214525	7578	0.999417	D23_1_1	D23	D23_1	20191112	RPG1	RPG1	B1
D23_1_1.sc37	298964	7655	0.863649	D23_1_1	D23	D23_1	20191112	RPG1	RPG1	B1
D23_1_1.sc38	482673	8960	0.543225	D23_1_1	D23	D23_1	20191112	RPG3	RPG3	B1
D23_1_1.sc39	117554	6677	0.969767	D23_1_1	D23	D23_1	20191112	RPG3	RPG3	B1
D23_1_1.sc40	490721	9284	0.576499	D23_1_1	D23	D23_1	20191112	RPG3	RPG3	B1
D23_1_1.sc41	461437	8779	0.659895	D23_1_1	D23	D23_1	20191112	SSC3	SSC3	B1
D23_1_1.sc42	569897	9731	0.619937	D23_1_1	D23	D23_1	20191112	SSC3	SSC3	B1
D23_1_1.sc43	138426	7650	1.23532	D23_1_1	D23	D23_1	20191112	RPG1	RPG1	B1
D23_1_1.sc44	337185	7661	0.800747	D23_1_1	D23	D23_1	20191112	RPG1	RPG1	B1
D23_1_1.sc45	335314	8380	0.743482	D23_1_1	D23	D23_1	20191112	RPG1	RPG1	B1
D23_1_1.sc46	135735	6879	1.06457	D23_1_1	D23	D23_1	20191112	RPG3	RPG3	B1
D23_1_1.sc47	327031	8321	0.695347	D23_1_1	D23	D23_1	20191112	SSC3	SSC3	B1
D23_1_1.sc48	423217	8538	0.670342	D23_1_1	D23	D23_1	20191112	RPG3	RPG3	B1
D23_1_1.sc49	447339	8801	0.566014	D23_1_1	D23	D23_1	20191112	RPG3	RPG3	B1
D23_1_1.sc50	321245	7774	0.946318	D23_1_1	D23	D23_1	20191112	SSC4	SSC4	B1
D23_1_1.sc51	455344	9373	0.602182	D23_1_1	D23	D23_1	20191112	SSC3	SSC3	B1
D23_1_1.sc52	460093	8828	0.763107	D23_1_1	D23	D23_1	20191112	RPG1	RPG1	B1
D23_1_1.sc53	223412	8103	0.943996	D23_1_1	D23	D23_1	20191112	SSC3	SSC3	B1
D23_1_1.sc54	329564	8330	0.728538	D23_1_1	D23	D23_1	20191112	RPG1	RPG1	B1
D23_1_1.sc55	523489	9291	0.612429	D23_1_1	D23	D23_1	20191112	RPG3	RPG3	B1
D23_1_1.sc56	184119	6997	0.791879	D23_1_1	D23	D23_1	20191112	RPG3	RPG3	B1
D23_1_1.sc57	253887	7773	0.620355	D23_1_1	D23	D23_1	20191112	RPG3	RPG3	B1
D23_1_1.sc58	351879	8574	0.656476	D23_1_1	D23	D23_1	20191112	SSC4	SSC4	B1
D23_1_1.sc59	176112	8113	1.13962	D23_1_1	D23	D23_1	20191112	SSC3	SSC3	B1
D23_1_1.sc60	316361	8414	0.64104	D23_1_1	D23	D23_1	20191112	RPG3	RPG3	B1
D23_1_1.sc61	210242	8566	1.1444	D23_1_1	D23	D23_1	20191112	RPG1	RPG1	B1
D23_1_1.sc62	296702	8523	0.918093	D23_1_1	D23	D23_1	20191112	RPG1	RPG1	B1
D23_1_1.sc63	330306	8447	0.781094	D23_1_1	D23	D23_1	20191112	RPG1	RPG1	B1
D23_1_1.sc64	329651	8514	0.348854	D23_1_1	D23	D23_1	20191112	RPG3	RPG3	B1
D23_1_1.sc65	468212	9559	0.48461	D23_1_1	D23	D23_1	20191112	RPG4	RPG4	B1
D23_1_1.sc66	274618	7407	1.11901	D23_1_1	D23	D23_1	20191112	RPG1	RPG1	B1
D23_1_1.sc67	98241	7498	1.4953	D23_1_1	D23	D23_1	20191112	RPG1	RPG1	B1
D23_1_1.sc68	477223	8515	0.375296	D23_1_1	D23	D23_1	20191112	RPG3	RPG3	B1
D23_1_1.sc69	222364	8151	0.918314	D23_1_1	D23	D23_1	20191112	RPG1	RPG1	B1
D23_1_1.sc70	461422	9304	0.39595	D23_1_1	D23	D23_1	20191112	RPG3	RPG3	B1
D23_1_1.sc71	271065	8106	0.97246	D23_1_1	D23	D23_1	20191112	RPG1	RPG1	B1
D23_1_1.sc72	131817	7187	1.17436	D23_1_1	D23	D23_1	20191112	RPG1	RPG1	B1
D23_1_1.sc73	89506	6932	1.57867	D23_1_1	D23	D23_1	20191112	SSC4	SSC4	B1
D23_1_1.sc74	459773	8425	0.407375	D23_1_1	D23	D23_1	20191112	RPG3	RPG3	B1
D23_1_1.sc75	641089	10200	0.450951	D23_1_1	D23	D23_1	20191112	RPG3	RPG3	B1
D23_1_1.sc76	114617	7288	1.41864	D23_1_1	D23	D23_1	20191112	RPG1	RPG1	B1
D23_1_1.sc77	544830	9052	0.616155	D23_1_1	D23	D23_1	20191112	SSC4	SSC4	B1
D23_1_1.sc78	426219	8860	0.687205	D23_1_1	D23	D23_1	20191112	RPG1	RPG1	B1
D23_1_1.sc79	434549	8853	0.673802	D23_1_1	D23	D23_1	20191112	RPG1	RPG1	B1
D23_1_1.sc80	348866	7969	0.73008	D23_1_1	D23	D23_1	20191112	RPG1	RPG1	B1
D23_1_1.sc82	181667	8060	0.739815	D23_1_1	D23	D23_1	20191112	RPG3	RPG3	B1
D23_1_1.sc83	421456	9948	0.74646	D23_1_1	D23	D23_1	20191112	RPG1	RPG1	B1
D23_1_1.sc84	502799	8947	0.590892	D23_1_1	D23	D23_1	20191112	RPG3	RPG3	B1
D23_1_1.sc85	95515	6898	1.26368	D23_1_1	D23	D23_1	20191112	RPG3	RPG3	B1
D23_1_1.sc86	442448	8688	0.829702	D23_1_1	D23	D23_1	20191112	SSC4	SSC4	B1
D23_1_1.sc87	204266	7312	0.750982	D23_1_1	D23	D23_1	20191112	RPG3	RPG3	B1
D23_1_1.sc88	78466	6214	1.54079	D23_1_1	D23	D23_1	20191112	RPG1	RPG1	B1
D23_1_1.sc89	301047	7345	0.791571	D23_1_1	D23	D23_1	20191112	SSC1	SSC1	B1
D23_1_1.sc90	169654	6851	1.12228	D23_1_1	D23	D23_1	20191112	RPG1	RPG1	B1
D23_1_1.sc91	256456	8207	0.815345	D23_1_1	D23	D23_1	20191112	RPG3	RPG3	B1
D23_1_1.sc92	551423	9101	0.544772	D23_1_1	D23	D23_1	20191112	RPG3	RPG3	B1
D23_1_1.sc93	65759	6399	1.82332	D23_1_1	D23	D23_1	20191112	RPG1	RPG1	B1
D23_1_1.sc94	376345	8540	0.706798	D23_1_1	D23	D23_1	20191112	RPG1	RPG1	B1
D23_1_1.sc95	172871	7587	0.830099	D23_1_1	D23	D23_1	20191112	RPG1	RPG1	B1
D23_1_1.sc96	313625	8045	0.728258	D23_1_1	D23	D23_1	20191112	SSC4	SSC4	B1
D23_2_1.sc1	481349	9952	0.600604	D23_2_1	D23	D23_2	20191112	SSC4	SSC4	B1
D23_2_1.sc2	336770	9342	0.854589	D23_2_1	D23	D23_2	20191112	SSC4	SSC4	B1
D23_2_1.sc3	282148	9448	0.830061	D23_2_1	D23	D23_2	20191112	SSC4	SSC4	B1
D23_2_1.sc4	453124	10165	0.713271	D23_2_1	D23	D23_2	20191112	SSC3	SSC3	B1
D23_2_1.sc5	138261	8662	1.26283	D23_2_1	D23	D23_2	20191112	SSC3	SSC3	B1
D23_2_1.sc6	71498	7091	1.50354	D23_2_1	D23	D23_2	20191112	SSC2	SSC2	B1
D23_2_1.sc7	102087	8073	1.2891	D23_2_1	D23	D23_2	20191112	SSC4	SSC4	B1
D23_2_1.sc8	109773	8018	1.3783	D23_2_1	D23	D23_2	20191112	SSC4	SSC4	B1
D23_2_1.sc9	253510	8979	0.962487	D23_2_1	D23	D23_2	20191112	SSC3	SSC3	B1
D23_2_1.sc10	438810	9797	0.744741	D23_2_1	D23	D23_2	20191112	SSC4	SSC4	B1
D23_2_1.sc11	150827	8491	0.834731	D23_2_1	D23	D23_2	20191112	SSC4	SSC4	B1
D23_2_1.sc12	465717	9995	0.625272	D23_2_1	D23	D23_2	20191112	SSC4	SSC4	B1
D23_2_1.sc13	247165	8875	0.822932	D23_2_1	D23	D23_2	20191112	SSC4	SSC4	B1
D23_2_1.sc14	619607	10290	0.588276	D23_2_1	D23	D23_2	20191112	SSC4	SSC4	B1
D23_2_1.sc15	438745	9560	0.69676	D23_2_1	D23	D23_2	20191112	SSC4	SSC4	B1
D23_2_1.sc16	501295	10024	0.534017	D23_2_1	D23	D23_2	20191112	SSC4	SSC4	B1
D23_2_1.sc17	458745	10966	0.662024	D23_2_1	D23	D23_2	20191112	SSC3	SSC3	B1
D23_2_1.sc18	454993	9549	0.777375	D23_2_1	D23	D23_2	20191112	SSC4	SSC4	B1
D23_2_1.sc19	560862	10150	0.648466	D23_2_1	D23	D23_2	20191112	SSC3	SSC3	B1
D23_2_1.sc20	144581	7654	1.44417	D23_2_1	D23	D23_2	20191112	SSC4	SSC4	B1
D23_2_1.sc21	122125	7744	1.27984	D23_2_1	D23	D23_2	20191112	SSC4	SSC4	B1
D23_2_1.sc22	397702	9055	0.919281	D23_2_1	D23	D23_2	20191112	SSC4	SSC4	B1
D23_2_1.sc23	10366	3308	3.96489	D23_2_1	D23	D23_2	20191112	SSC1	SSC1	B1
D23_2_1.sc24	286646	8688	0.854364	D23_2_1	D23	D23_2	20191112	SSC4	SSC4	B1
D23_2_1.sc25	419126	9053	0.88446	D23_2_1	D23	D23_2	20191112	SSC4	SSC4	B1
D23_2_1.sc26	325531	8498	0.801767	D23_2_1	D23	D23_2	20191112	SSC4	SSC4	B1
D23_2_1.sc27	448044	9955	0.755506	D23_2_1	D23	D23_2	20191112	SSC4	SSC4	B1
D23_2_1.sc28	156769	8251	1.17115	D23_2_1	D23	D23_2	20191112	SSC4	SSC4	B1
D23_2_1.sc29	420715	10023	0.663157	D23_2_1	D23	D23_2	20191112	SSC4	SSC4	B1
D23_2_1.sc30	526562	10269	0.592143	D23_2_1	D23	D23_2	20191112	SSC4	SSC4	B1
D23_2_1.sc31	65925	7071	2.01289	D23_2_1	D23	D23_2	20191112	SSC4	SSC4	B1
D23_2_1.sc32	170891	7788	1.03224	D23_2_1	D23	D23_2	20191112	SSC4	SSC4	B1
D23_2_1.sc33	267352	8630	1.05928	D23_2_1	D23	D23_2	20191112	SSC4	SSC4	B1
D23_2_1.sc34	38009	6001	2.11266	D23_2_1	D23	D23_2	20191112	SSC3	SSC3	B1
D23_2_1.sc35	125418	7905	1.30284	D23_2_1	D23	D23_2	20191112	SSC4	SSC4	B1
D23_2_1.sc36	248565	9063	1.05003	D23_2_1	D23	D23_2	20191112	SSC4	SSC4	B1
D23_2_1.sc37	410758	10082	0.639549	D23_2_1	D23	D23_2	20191112	SSC3	SSC3	B1
D23_2_1.sc38	367338	8804	0.859699	D23_2_1	D23	D23_2	20191112	SSC4	SSC4	B1
D23_2_1.sc39	129867	8895	1.06725	D23_2_1	D23	D23_2	20191112	SSC3	SSC3	B1
D23_2_1.sc40	523770	10180	0.643985	D23_2_1	D23	D23_2	20191112	SSC4	SSC4	B1
D23_2_1.sc41	440213	8653	0.718289	D23_2_1	D23	D23_2	20191112	SSC4	SSC4	B1
D23_2_1.sc42	889140	12517	0.633534	D23_2_1	D23	D23_2	20191112	SSC3	SSC3	B1
D23_2_1.sc43	122981	7647	1.37338	D23_2_1	D23	D23_2	20191112	SSC4	SSC4	B1
D23_2_1.sc44	339890	8764	0.977081	D23_2_1	D23	D23_2	20191112	Neural 1	Neural 1	B1
D23_2_1.sc45	328491	8980	0.755272	D23_2_1	D23	D23_2	20191112	SSC4	SSC4	B1
D23_2_1.sc46	88240	7486	1.63305	D23_2_1	D23	D23_2	20191112	SSC3	SSC3	B1
D23_2_1.sc47	426243	10542	0.662064	D23_2_1	D23	D23_2	20191112	SSC3	SSC3	B1
D23_2_1.sc48	527701	9883	0.736212	D23_2_1	D23	D23_2	20191112	SSC4	SSC4	B1
D23_2_1.sc49	237237	8339	0.890671	D23_2_1	D23	D23_2	20191112	SSC4	SSC4	B1
D23_2_1.sc50	305618	7901	0.804926	D23_2_1	D23	D23_2	20191112	SSC4	SSC4	B1
D23_2_1.sc51	227771	7669	0.751632	D23_2_1	D23	D23_2	20191112	SSC4	SSC4	B1
D23_2_1.sc52	396038	9170	0.812548	D23_2_1	D23	D23_2	20191112	SSC3	SSC3	B1
D23_2_1.sc53	107174	7066	1.63006	D23_2_1	D23	D23_2	20191112	SSC3	SSC3	B1
D23_2_1.sc54	264316	8158	0.873954	D23_2_1	D23	D23_2	20191112	SSC3	SSC3	B1
D23_2_1.sc55	364582	8996	0.714517	D23_2_1	D23	D23_2	20191112	SSC3	SSC3	B1
D23_2_1.sc56	116531	7362	1.06066	D23_2_1	D23	D23_2	20191112	SSC4	SSC4	B1
D23_2_1.sc57	199762	7966	1.0077	D23_2_1	D23	D23_2	20191112	SSC4	SSC4	B1
D23_2_1.sc58	320465	8539	0.837533	D23_2_1	D23	D23_2	20191112	SSC4	SSC4	B1
D23_2_1.sc59	96346	7175	1.61605	D23_2_1	D23	D23_2	20191112	SSC4	SSC4	B1
D23_2_1.sc60	245733	8882	0.921325	D23_2_1	D23	D23_2	20191112	SSC3	SSC3	B1
D23_2_1.sc61	199817	8325	1.07248	D23_2_1	D23	D23_2	20191112	SSC3	SSC3	B1
D23_2_1.sc62	151594	7610	1.15704	D23_2_1	D23	D23_2	20191112	SSC3	SSC3	B1
D23_2_1.sc63	225183	8862	0.932131	D23_2_1	D23	D23_2	20191112	SSC3	SSC3	B1
D23_2_1.sc64	237373	9068	0.800849	D23_2_1	D23	D23_2	20191112	SSC3	SSC3	B1
D23_2_1.sc65	430025	9286	0.659729	D23_2_1	D23	D23_2	20191112	SSC4	SSC4	B1
D23_2_1.sc66	472863	9677	0.690686	D23_2_1	D23	D23_2	20191112	SSC4	SSC4	B1
D23_2_1.sc67	560686	10443	0.674531	D23_2_1	D23	D23_2	20191112	SSC3	SSC3	B1
D23_2_1.sc68	681889	10834	0.703047	D23_2_1	D23	D23_2	20191112	SSC4	SSC4	B1
D23_2_1.sc69	96643	6286	1.28721	D23_2_1	D23	D23_2	20191112	SSC4	SSC4	B1
D23_2_1.sc70	592188	11046	0.571778	D23_2_1	D23	D23_2	20191112	SSC3	SSC3	B1
D23_2_1.sc71	323308	8518	0.86048	D23_2_1	D23	D23_2	20191112	SSC4	SSC4	B1
D23_2_1.sc72	115112	7213	1.28136	D23_2_1	D23	D23_2	20191112	SSC4	SSC4	B1
D23_2_1.sc73	82204	7678	1.63374	D23_2_1	D23	D23_2	20191112	SSC3	SSC3	B1
D23_2_1.sc74	671230	10636	0.721511	D23_2_1	D23	D23_2	20191112	SSC4	SSC4	B1
D23_2_1.sc75	407216	10211	0.679983	D23_2_1	D23	D23_2	20191112	SSC4	SSC4	B1
D23_2_1.sc76	111245	8410	1.30703	D23_2_1	D23	D23_2	20191112	SSC4	SSC4	B1
D23_2_1.sc77	265595	8563	0.937894	D23_2_1	D23	D23_2	20191112	SSC3	SSC3	B1
D23_2_1.sc78	245230	9200	0.954206	D23_2_1	D23	D23_2	20191112	SSC3	SSC3	B1
D23_2_1.sc79	314327	8192	0.805849	D23_2_1	D23	D23_2	20191112	SSC4	SSC4	B1
D23_2_1.sc80	515977	10085	0.696543	D23_2_1	D23	D23_2	20191112	SSC4	SSC4	B1
D23_2_1.sc81	172152	8673	1.24425	D23_2_1	D23	D23_2	20191112	SSC4	SSC4	B1
D23_2_1.sc82	104433	7802	1.03033	D23_2_1	D23	D23_2	20191112	SSC4	SSC4	B1
D23_2_1.sc83	264515	9261	0.922065	D23_2_1	D23	D23_2	20191112	SSC3	SSC3	B1
D23_2_1.sc84	329467	9283	0.999797	D23_2_1	D23	D23_2	20191112	SSC4	SSC4	B1
D23_2_1.sc85	38291	6031	2.88057	D23_2_1	D23	D23_2	20191112	SSC2	SSC2	B1
D23_2_1.sc86	572017	10579	0.686343	D23_2_1	D23	D23_2	20191112	SSC3	SSC3	B1
D23_2_1.sc87	120217	8234	1.14293	D23_2_1	D23	D23_2	20191112	SSC3	SSC3	B1
D23_2_1.sc88	85592	7199	1.43238	D23_2_1	D23	D23_2	20191112	SSC4	SSC4	B1
D23_2_1.sc89	409729	8792	0.77954	D23_2_1	D23	D23_2	20191112	SSC4	SSC4	B1
D23_2_1.sc90	205161	7695	1.07184	D23_2_1	D23	D23_2	20191112	SSC4	SSC4	B1
D23_2_1.sc91	212544	8969	1.05014	D23_2_1	D23	D23_2	20191112	SSC4	SSC4	B1
D23_2_1.sc92	737321	10821	0.708375	D23_2_1	D23	D23_2	20191112	SSC4	SSC4	B1
D23_2_1.sc93	89690	7677	1.44386	D23_2_1	D23	D23_2	20191112	SSC3	SSC3	B1
D23_2_1.sc94	435374	9695	0.671606	D23_2_1	D23	D23_2	20191112	SSC4	SSC4	B1
D23_2_1.sc95	219821	8733	1.07133	D23_2_1	D23	D23_2	20191112	SSC4	SSC4	B1
D23_2_1.sc96	359066	8861	0.890087	D23_2_1	D23	D23_2	20191112	SSC4	SSC4	B1
D23_3_1.sc1	166304	7323	1.25613	D23_3_1	D23	D23_3	20191112	SSC4	SSC4	B1
D23_3_1.sc2	204332	8724	0.87211	D23_3_1	D23	D23_3	20191112	SSC4	SSC4	B1
D23_3_1.sc3	215485	9617	0.969441	D23_3_1	D23	D23_3	20191112	SSC4	SSC4	B1
D23_3_1.sc4	288785	9329	0.85046	D23_3_1	D23	D23_3	20191112	SSC4	SSC4	B1
D23_3_1.sc5	189351	9399	1.01769	D23_3_1	D23	D23_3	20191112	SSC4	SSC4	B1
D23_3_1.sc6	105538	7525	1.23652	D23_3_1	D23	D23_3	20191112	SSC4	SSC4	B1
D23_3_1.sc7	102904	6897	1.4324	D23_3_1	D23	D23_3	20191112	SSC4	SSC4	B1
D23_3_1.sc8	86101	6054	1.10916	D23_3_1	D23	D23_3	20191112	SSC4	SSC4	B1
D23_3_1.sc9	186481	7117	1.0312	D23_3_1	D23	D23_3	20191112	SSC4	SSC4	B1
D23_3_1.sc10	284107	9570	0.772244	D23_3_1	D23	D23_3	20191112	SSC4	SSC4	B1
D23_3_1.sc11	169450	8651	1.01092	D23_3_1	D23	D23_3	20191112	SSC4	SSC4	B1
D23_3_1.sc12	180012	9561	1.19325	D23_3_1	D23	D23_3	20191112	SSC3	SSC3	B1
D23_3_1.sc13	413876	11557	0.683055	D23_3_1	D23	D23_3	20191112	SSC3	SSC3	B1
D23_3_1.sc14	472146	10737	0.586471	D23_3_1	D23	D23_3	20191112	SSC3	SSC3	B1
D23_3_1.sc15	317194	9686	0.865401	D23_3_1	D23	D23_3	20191112	Neural 1	Neural 1	B1
D23_3_1.sc16	242622	9266	0.696145	D23_3_1	D23	D23_3	20191112	SSC3	SSC3	B1
D23_3_1.sc17	210721	9611	1.04831	D23_3_1	D23	D23_3	20191112	SSC4	SSC4	B1
D23_3_1.sc18	161256	8978	1.21112	D23_3_1	D23	D23_3	20191112	SSC4	SSC4	B1
D23_3_1.sc19	165098	7970	1.02787	D23_3_1	D23	D23_3	20191112	SSC4	SSC4	B1
D23_3_1.sc20	235806	10024	1.08267	D23_3_1	D23	D23_3	20191112	SSC3	SSC3	B1
D23_3_1.sc21	131584	7622	1.23951	D23_3_1	D23	D23_3	20191112	SSC4	SSC4	B1
D23_3_1.sc22	159528	9159	1.29883	D23_3_1	D23	D23_3	20191112	SSC4	SSC4	B1
D23_3_1.sc23	14676	4466	3.00491	D23_3_1	D23	D23_3	20191112	SSC4	SSC4	B1
D23_3_1.sc24	109799	7840	1.38435	D23_3_1	D23	D23_3	20191112	SSC4	SSC4	B1
D23_3_1.sc25	237365	7628	1.09283	D23_3_1	D23	D23_3	20191112	SSC4	SSC4	B1
D23_3_1.sc26	278986	9312	0.916892	D23_3_1	D23	D23_3	20191112	SSC2	SSC2	B1
D23_3_1.sc27	140022	7719	1.38978	D23_3_1	D23	D23_3	20191112	SSC4	SSC4	B1
D23_3_1.sc28	80417	7179	1.90756	D23_3_1	D23	D23_3	20191112	SSC1	SSC1	B1
D23_3_1.sc29	168189	9294	1.04347	D23_3_1	D23	D23_3	20191112	SSC3	SSC3	B1
D23_3_1.sc30	311950	8812	0.84084	D23_3_1	D23	D23_3	20191112	SSC4	SSC4	B1
D23_3_1.sc31	82679	7557	1.43567	D23_3_1	D23	D23_3	20191112	SSC4	SSC4	B1
D23_3_1.sc32	153760	8171	1.09847	D23_3_1	D23	D23_3	20191112	SSC4	SSC4	B1
D23_3_1.sc33	320326	8819	0.837896	D23_3_1	D23	D23_3	20191112	SSC4	SSC4	B1
D23_3_1.sc34	26125	5229	3.02775	D23_3_1	D23	D23_3	20191112	SSC1	SSC1	B1
D23_3_1.sc35	86165	7616	1.95903	D23_3_1	D23	D23_3	20191112	SSC4	SSC4	B1
D23_3_1.sc36	172642	7803	1.00497	D23_3_1	D23	D23_3	20191112	SSC4	SSC4	B1
D23_3_1.sc37	273810	8826	0.782294	D23_3_1	D23	D23_3	20191112	SSC3	SSC3	B1
D23_3_1.sc38	283745	8644	0.881778	D23_3_1	D23	D23_3	20191112	SSC4	SSC4	B1
D23_3_1.sc39	116896	8207	1.4483	D23_3_1	D23	D23_3	20191112	SSC2	SSC2	B1
D23_3_1.sc40	247378	8931	0.841627	D23_3_1	D23	D23_3	20191112	SSC4	SSC4	B1
D23_3_1.sc41	328825	7980	0.807116	D23_3_1	D23	D23_3	20191112	SSC4	SSC4	B1
D23_3_1.sc42	277937	8589	0.859907	D23_3_1	D23	D23_3	20191112	SSC4	SSC4	B1
D23_3_1.sc43	139135	9410	1.17656	D23_3_1	D23	D23_3	20191112	SSC3	SSC3	B1
D23_3_1.sc44	349663	8894	0.71812	D23_3_1	D23	D23_3	20191112	SSC4	SSC4	B1
D23_3_1.sc45	316974	9283	0.818679	D23_3_1	D23	D23_3	20191112	SSC4	SSC4	B1
D23_3_1.sc46	114144	7967	1.27909	D23_3_1	D23	D23_3	20191112	SSC3	SSC3	B1
D23_3_1.sc47	210212	9559	1.00613	D23_3_1	D23	D23_3	20191112	SSC4	SSC4	B1
D23_3_1.sc48	596528	10869	0.579353	D23_3_1	D23	D23_3	20191112	SSC3	SSC3	B1
D23_3_1.sc49	276236	9242	0.995526	D23_3_1	D23	D23_3	20191112	SSC4	SSC4	B1
D23_3_1.sc50	220422	7327	1.02077	D23_3_1	D23	D23_3	20191112	SSC4	SSC4	B1
D23_3_1.sc51	257823	8586	1.00418	D23_3_1	D23	D23_3	20191112	SSC3	SSC3	B1
D23_3_1.sc52	284424	8674	0.78615	D23_3_1	D23	D23_3	20191112	SSC4	SSC4	B1
D23_3_1.sc53	188402	7832	1.10084	D23_3_1	D23	D23_3	20191112	SSC4	SSC4	B1
D23_3_1.sc54	263246	8677	0.847116	D23_3_1	D23	D23_3	20191112	SSC4	SSC4	B1
D23_3_1.sc55	340079	8703	0.895968	D23_3_1	D23	D23_3	20191112	SSC2	SSC2	B1
D23_3_1.sc56	223212	8456	0.981578	D23_3_1	D23	D23_3	20191112	SSC4	SSC4	B1
D23_3_1.sc57	349761	10038	0.771098	D23_3_1	D23	D23_3	20191112	SSC3	SSC3	B1
D23_3_1.sc58	314017	9106	0.735947	D23_3_1	D23	D23_3	20191112	SSC4	SSC4	B1
D23_3_1.sc59	145913	9012	1.2624	D23_3_1	D23	D23_3	20191112	SSC3	SSC3	B1
D23_3_1.sc60	214212	9993	1.04663	D23_3_1	D23	D23_3	20191112	SSC3	SSC3	B1
D23_3_1.sc61	243841	10018	0.948159	D23_3_1	D23	D23_3	20191112	SSC3	SSC3	B1
D23_3_1.sc62	199798	9865	1.07258	D23_3_1	D23	D23_3	20191112	SSC4	SSC4	B1
D23_3_1.sc63	227708	9871	0.91389	D23_3_1	D23	D23_3	20191112	SSC4	SSC4	B1
D23_3_1.sc64	176331	9146	1.02818	D23_3_1	D23	D23_3	20191112	SSC4	SSC4	B1
D23_3_1.sc65	224192	8588	1.00762	D23_3_1	D23	D23_3	20191112	SSC4	SSC4	B1
D23_3_1.sc66	338966	9185	0.839612	D23_3_1	D23	D23_3	20191112	SSC4	SSC4	B1
D23_3_1.sc67	288727	9579	0.978779	D23_3_1	D23	D23_3	20191112	SSC4	SSC4	B1
D23_3_1.sc68	331192	9109	0.793195	D23_3_1	D23	D23_3	20191112	SSC4	SSC4	B1
D23_3_1.sc69	166467	8164	1.14257	D23_3_1	D23	D23_3	20191112	SSC4	SSC4	B1
D23_3_1.sc70	232553	9743	0.951611	D23_3_1	D23	D23_3	20191112	SSC4	SSC4	B1
D23_3_1.sc71	169287	7838	1.27062	D23_3_1	D23	D23_3	20191112	SSC4	SSC4	B1
D23_3_1.sc72	229648	9283	1.01242	D23_3_1	D23	D23_3	20191112	SSC4	SSC4	B1
D23_3_1.sc73	104142	8098	1.70152	D23_3_1	D23	D23_3	20191112	SSC4	SSC4	B1
D23_3_1.sc74	390097	8848	0.60062	D23_3_1	D23	D23_3	20191112	SSC4	SSC4	B1
D23_3_1.sc75	194049	9702	1.21928	D23_3_1	D23	D23_3	20191112	SSC4	SSC4	B1
D23_3_1.sc76	139088	8837	1.3567	D23_3_1	D23	D23_3	20191112	SSC3	SSC3	B1
D23_3_1.sc77	351833	8747	0.634108	D23_3_1	D23	D23_3	20191112	SSC4	SSC4	B1
D23_3_1.sc78	276898	9175	0.828825	D23_3_1	D23	D23_3	20191112	SSC3	SSC3	B1
D23_3_1.sc79	308887	9209	0.831696	D23_3_1	D23	D23_3	20191112	SSC4	SSC4	B1
D23_3_1.sc80	541219	10462	0.567608	D23_3_1	D23	D23_3	20191112	SSC3	SSC3	B1
D23_3_1.sc81	156413	7962	1.10796	D23_3_1	D23	D23_3	20191112	SSC3	SSC3	B1
D23_3_1.sc82	162541	8253	0.901926	D23_3_1	D23	D23_3	20191112	SSC4	SSC4	B1
D23_3_1.sc83	374021	10000	0.732847	D23_3_1	D23	D23_3	20191112	SSC3	SSC3	B1
D23_3_1.sc84	384760	9972	0.751637	D23_3_1	D23	D23_3	20191112	SSC3	SSC3	B1
D23_3_1.sc85	64365	6952	2.03371	D23_3_1	D23	D23_3	20191112	SSC1	SSC1	B1
D23_3_1.sc86	322308	8302	0.926443	D23_3_1	D23	D23_3	20191112	SSC4	SSC4	B1
D23_3_1.sc87	102037	7272	1.77583	D23_3_1	D23	D23_3	20191112	SSC4	SSC4	B1
D23_3_1.sc88	17779	3124	1.90112	D23_3_1	D23	D23_3	20191112	SSC1	SSC1	B1
D23_3_1.sc89	305478	8099	0.736878	D23_3_1	D23	D23_3	20191112	SSC3	SSC3	B1
D23_3_1.sc90	152776	6697	1.29405	D23_3_1	D23	D23_3	20191112	SSC4	SSC4	B1
D23_3_1.sc91	80585	7548	1.59459	D23_3_1	D23	D23_3	20191112	SSC3	SSC3	B1
D23_3_1.sc92	359543	9141	0.82883	D23_3_1	D23	D23_3	20191112	Neural 1	Neural 1	B1
D23_3_1.sc93	71064	6798	2.10233	D23_3_1	D23	D23_3	20191112	SSC4	SSC4	B1
D23_3_1.sc94	317730	8869	0.863626	D23_3_1	D23	D23_3	20191112	SSC4	SSC4	B1
D23_3_1.sc95	160282	8878	1.28024	D23_3_1	D23	D23_3	20191112	SSC4	SSC4	B1
D23_3_1.sc96	237413	8069	0.97383	D23_3_1	D23	D23_3	20191112	SSC4	SSC4	B1
D23_4_1.sc1	484365	9863	0.592735	D23_4_1	D23	D23_4	20191112	SSC3	SSC3	B1
D23_4_1.sc2	319628	9203	0.654824	D23_4_1	D23	D23_4	20191112	SSC4	SSC4	B1
D23_4_1.sc3	299336	9040	0.845872	D23_4_1	D23	D23_4	20191112	SSC4	SSC4	B1
D23_4_1.sc4	388052	9252	0.806593	D23_4_1	D23	D23_4	20191112	SSC2	SSC2	B1
D23_4_1.sc5	88623	7076	1.48494	D23_4_1	D23	D23_4	20191112	SSC1	SSC1	B1
D23_4_1.sc6	178384	8900	0.85714	D23_4_1	D23	D23_4	20191112	SSC3	SSC3	B1
D23_4_1.sc7	124306	7689	1.20831	D23_4_1	D23	D23_4	20191112	SSC4	SSC4	B1
D23_4_1.sc8	165376	8546	0.957817	D23_4_1	D23	D23_4	20191112	SSC4	SSC4	B1
D23_4_1.sc9	236045	8233	0.774005	D23_4_1	D23	D23_4	20191112	SSC4	SSC4	B1
D23_4_1.sc10	564646	10685	0.535557	D23_4_1	D23	D23_4	20191112	SSC3	SSC3	B1
D23_4_1.sc11	141851	8272	0.955228	D23_4_1	D23	D23_4	20191112	SSC4	SSC4	B1
D23_4_1.sc12	457623	11011	0.614043	D23_4_1	D23	D23_4	20191112	SSC3	SSC3	B1
D23_4_1.sc13	5063	2473	2.86391	D23_4_1	D23	D23_4	20191112	SSC1	SSC1	B1
D23_4_1.sc14	9801	3281	2.32629	D23_4_1	D23	D23_4	20191112	SSC1	SSC1	B1
D23_4_1.sc15	4935	2419	2.35056	D23_4_1	D23	D23_4	20191112	SSC1	SSC1	B1
D23_4_1.sc16	4438	2200	2.70392	D23_4_1	D23	D23_4	20191112	SSC1	SSC1	B1
D23_4_1.sc17	291929	9865	0.771078	D23_4_1	D23	D23_4	20191112	SSC4	SSC4	B1
D23_4_1.sc18	372948	10116	0.682401	D23_4_1	D23	D23_4	20191112	SSC3	SSC3	B1
D23_4_1.sc19	323027	8533	0.783835	D23_4_1	D23	D23_4	20191112	Neural 1	Neural 1	B1
D23_4_1.sc20	204759	9043	0.978712	D23_4_1	D23	D23_4	20191112	SSC3	SSC3	B1
D23_4_1.sc21	221833	8627	0.814577	D23_4_1	D23	D23_4	20191112	SSC4	SSC4	B1
D23_4_1.sc22	334549	9267	0.65521	D23_4_1	D23	D23_4	20191112	SSC4	SSC4	B1
D23_4_1.sc23	17138	4338	3.26176	D23_4_1	D23	D23_4	20191112	SSC1	SSC1	B1
D23_4_1.sc24	303102	9944	0.737705	D23_4_1	D23	D23_4	20191112	SSC3	SSC3	B1
D23_4_1.sc25	497970	9781	0.608872	D23_4_1	D23	D23_4	20191112	SSC3	SSC3	B1
D23_4_1.sc26	407139	9495	0.634918	D23_4_1	D23	D23_4	20191112	SSC3	SSC3	B1
D23_4_1.sc27	371749	10063	0.637527	D23_4_1	D23	D23_4	20191112	SSC3	SSC3	B1
D23_4_1.sc28	147805	8562	1.0683	D23_4_1	D23	D23_4	20191112	SSC3	SSC3	B1
D23_4_1.sc29	342677	10171	0.643755	D23_4_1	D23	D23_4	20191112	SSC3	SSC3	B1
D23_4_1.sc30	409050	9324	0.605061	D23_4_1	D23	D23_4	20191112	SSC4	SSC4	B1
D23_4_1.sc31	67948	6902	1.73809	D23_4_1	D23	D23_4	20191112	SSC4	SSC4	B1
D23_4_1.sc32	248534	9163	0.900078	D23_4_1	D23	D23_4	20191112	SSC4	SSC4	B1
D23_4_1.sc33	322080	9592	0.726217	D23_4_1	D23	D23_4	20191112	SSC3	SSC3	B1
D23_4_1.sc34	36701	6140	2.28877	D23_4_1	D23	D23_4	20191112	SSC1	SSC1	B1
D23_4_1.sc35	104838	7794	1.39549	D23_4_1	D23	D23_4	20191112	SSC4	SSC4	B1
D23_4_1.sc36	228039	9317	0.880113	D23_4_1	D23	D23_4	20191112	SSC2	SSC2	B1
D23_4_1.sc37	331859	8919	0.798833	D23_4_1	D23	D23_4	20191112	SSC1	SSC1	B1
D23_4_1.sc38	527094	10700	0.641631	D23_4_1	D23	D23_4	20191112	SSC3	SSC3	B1
D23_4_1.sc39	137772	8230	1.26586	D23_4_1	D23	D23_4	20191112	SSC2	SSC2	B1
D23_4_1.sc40	228255	8263	0.820573	D23_4_1	D23	D23_4	20191112	SSC4	SSC4	B1
D23_4_1.sc41	397976	8924	0.70155	D23_4_1	D23	D23_4	20191112	SSC4	SSC4	B1
D23_4_1.sc42	580711	10387	0.553632	D23_4_1	D23	D23_4	20191112	SSC3	SSC3	B1
D23_4_1.sc43	132913	8369	1.09169	D23_4_1	D23	D23_4	20191112	SSC4	SSC4	B1
D23_4_1.sc44	531257	9957	0.641497	D23_4_1	D23	D23_4	20191112	SSC3	SSC3	B1
D23_4_1.sc45	368987	9321	0.811682	D23_4_1	D23	D23_4	20191112	SSC4	SSC4	B1
D23_4_1.sc46	101966	7053	1.41224	D23_4_1	D23	D23_4	20191112	SSC3	SSC3	B1
D23_4_1.sc47	408146	10378	0.5966	D23_4_1	D23	D23_4	20191112	SSC4	SSC4	B1
D23_4_1.sc48	497526	9875	0.643182	D23_4_1	D23	D23_4	20191112	SSC3	SSC3	B1
D23_4_1.sc49	309025	8861	0.696384	D23_4_1	D23	D23_4	20191112	SSC4	SSC4	B1
D23_4_1.sc50	492948	9795	0.70474	D23_4_1	D23	D23_4	20191112	SSC3	SSC3	B1
D23_4_1.sc51	270179	8379	0.759867	D23_4_1	D23	D23_4	20191112	SSC4	SSC4	B1
D23_4_1.sc52	396698	9387	0.824305	D23_4_1	D23	D23_4	20191112	SSC4	SSC4	B1
D23_4_1.sc53	117968	6661	1.38173	D23_4_1	D23	D23_4	20191112	SSC4	SSC4	B1
D23_4_1.sc54	396292	9660	0.692166	D23_4_1	D23	D23_4	20191112	SSC4	SSC4	B1
D23_4_1.sc55	609197	10912	0.585361	D23_4_1	D23	D23_4	20191112	SSC3	SSC3	B1
D23_4_1.sc56	167388	8068	1.0855	D23_4_1	D23	D23_4	20191112	SSC4	SSC4	B1
D23_4_1.sc57	295288	8438	0.775175	D23_4_1	D23	D23_4	20191112	SSC4	SSC4	B1
D23_4_1.sc58	429420	9305	0.790834	D23_4_1	D23	D23_4	20191112	SSC4	SSC4	B1
D23_4_1.sc59	219694	9338	0.954509	D23_4_1	D23	D23_4	20191112	SSC3	SSC3	B1
D23_4_1.sc60	333670	9030	0.755237	D23_4_1	D23	D23_4	20191112	SSC4	SSC4	B1
D23_4_1.sc61	546149	10819	0.524216	D23_4_1	D23	D23_4	20191112	SSC3	SSC3	B1
D23_4_1.sc62	318868	8811	0.739177	D23_4_1	D23	D23_4	20191112	SSC2	SSC2	B1
D23_4_1.sc63	482419	10494	0.618549	D23_4_1	D23	D23_4	20191112	SSC3	SSC3	B1
D23_4_1.sc64	491783	10308	0.529909	D23_4_1	D23	D23_4	20191112	SSC3	SSC3	B1
D23_4_1.sc65	323240	9069	0.827249	D23_4_1	D23	D23_4	20191112	SSC2	SSC2	B1
D23_4_1.sc66	271226	8418	0.920266	D23_4_1	D23	D23_4	20191112	SSC3	SSC3	B1
D23_4_1.sc67	478408	10189	0.569388	D23_4_1	D23	D23_4	20191112	SSC3	SSC3	B1
D23_4_1.sc68	357688	9449	0.712073	D23_4_1	D23	D23_4	20191112	Neural 1	Neural 1	B1
D23_4_1.sc69	447447	11165	0.759867	D23_4_1	D23	D23_4	20191112	SSC3	SSC3	B1
D23_4_1.sc70	303501	9995	0.771991	D23_4_1	D23	D23_4	20191112	SSC3	SSC3	B1
D23_4_1.sc71	281316	8723	0.868774	D23_4_1	D23	D23_4	20191112	Neural 1	Neural 1	B1
D23_4_1.sc72	163345	8309	1.10257	D23_4_1	D23	D23_4	20191112	SSC2	SSC2	B1
D23_4_1.sc73	31125	5368	2.31968	D23_4_1	D23	D23_4	20191112	SSC1	SSC1	B1
D23_4_1.sc74	461135	9672	0.569681	D23_4_1	D23	D23_4	20191112	SSC3	SSC3	B1
D23_4_1.sc75	461731	10345	0.617026	D23_4_1	D23	D23_4	20191112	SSC3	SSC3	B1
D23_4_1.sc76	128583	8107	1.38276	D23_4_1	D23	D23_4	20191112	SSC1	SSC1	B1
D23_4_1.sc77	431546	9151	0.67571	D23_4_1	D23	D23_4	20191112	SSC3	SSC3	B1
D23_4_1.sc78	249259	9013	0.860952	D23_4_1	D23	D23_4	20191112	SSC3	SSC3	B1
D23_4_1.sc79	439961	9993	0.661422	D23_4_1	D23	D23_4	20191112	SSC2	SSC2	B1
D23_4_1.sc80	3968	2106	3.125	D23_4_1	D23	D23_4	20191112	SSC1	SSC1	B1
D23_4_1.sc81	175011	8489	1.04165	D23_4_1	D23	D23_4	20191112	SSC2	SSC2	B1
D23_4_1.sc82	211727	9120	0.699958	D23_4_1	D23	D23_4	20191112	SSC3	SSC3	B1
D23_4_1.sc83	258582	8403	0.903388	D23_4_1	D23	D23_4	20191112	SSC2	SSC2	B1
D23_4_1.sc84	485731	10108	0.620302	D23_4_1	D23	D23_4	20191112	SSC4	SSC4	B1
D23_4_1.sc85	35146	5701	3.18102	D23_4_1	D23	D23_4	20191112	SSC1	SSC1	B1
D23_4_1.sc86	546500	9907	0.662397	D23_4_1	D23	D23_4	20191112	SSC3	SSC3	B1
D23_4_1.sc87	156903	8131	1.04141	D23_4_1	D23	D23_4	20191112	SSC2	SSC2	B1
D23_4_1.sc88	94342	7589	1.14689	D23_4_1	D23	D23_4	20191112	SSC3	SSC3	B1
D23_4_1.sc89	7624	2496	3.25289	D23_4_1	D23	D23_4	20191112	SSC1	SSC1	B1
D23_4_1.sc90	248708	8164	0.821847	D23_4_1	D23	D23_4	20191112	SSC4	SSC4	B1
D23_4_1.sc91	167679	8082	1.06394	D23_4_1	D23	D23_4	20191112	SSC4	SSC4	B1
D23_4_1.sc92	541641	9933	0.662985	D23_4_1	D23	D23_4	20191112	SSC4	SSC4	B1
D23_4_1.sc93	139224	8431	1.12409	D23_4_1	D23	D23_4	20191112	SSC3	SSC3	B1
D23_4_1.sc94	596496	10484	0.654489	D23_4_1	D23	D23_4	20191112	SSC3	SSC3	B1
D23_4_1.sc95	24796	4160	1.51234	D23_4_1	D23	D23_4	20191112	Neural 4	Neural 4	B1
D23_4_1.sc96	483845	9937	0.628094	D23_4_1	D23	D23_4	20191112	SSC3	SSC3	B1
D23_5_1.sc1	335601	9501	0.774134	D23_5_1	D23	D23_5	20191112	SSC4	SSC4	B1
D23_5_1.sc2	252255	10154	1.04696	D23_5_1	D23	D23_5	20191112	SSC3	SSC3	B1
D23_5_1.sc3	441092	10699	0.619599	D23_5_1	D23	D23_5	20191112	SSC3	SSC3	B1
D23_5_1.sc4	462773	9947	0.620607	D23_5_1	D23	D23_5	20191112	SSC4	SSC4	B1
D23_5_1.sc5	109356	8110	1.22536	D23_5_1	D23	D23_5	20191112	SSC4	SSC4	B1
D23_5_1.sc6	97409	7898	1.23808	D23_5_1	D23	D23_5	20191112	SSC4	SSC4	B1
D23_5_1.sc7	58639	5661	0.792988	D23_5_1	D23	D23_5	20191112	SSC3	SSC3	B1
D23_5_1.sc8	151905	8841	1.00194	D23_5_1	D23	D23_5	20191112	SSC3	SSC3	B1
D23_5_1.sc9	246715	9138	0.781063	D23_5_1	D23	D23_5	20191112	SSC3	SSC3	B1
D23_5_1.sc10	414111	10228	0.685565	D23_5_1	D23	D23_5	20191112	SSC4	SSC4	B1
D23_5_1.sc11	125483	8174	1.09736	D23_5_1	D23	D23_5	20191112	SSC4	SSC4	B1
D23_5_1.sc12	462094	11036	0.579536	D23_5_1	D23	D23_5	20191112	SSC4	SSC4	B1
D23_5_1.sc13	337588	11137	0.722182	D23_5_1	D23	D23_5	20191112	Meiotic 2	Meiotic 2	B1
[truncated: 2,465 more rows]

## Sheet: Trio-seq2_RNA
cell_id	nCount_RNA	nFeature_RNA	percent.mt	lib	day	group	predicted_cluster
X5C_D12_1_1.sc1	138546	7864	1.27972	X5C_D12_1_1	D12	5C	RPG3
X5C_D12_1_1.sc2	78634	6728	1.64941	X5C_D12_1_1	D12	5C	Early-pluripotency 1
X5C_D12_1_1.sc3	62634	6057	1.98774	X5C_D12_1_1	D12	5C	SSC1
X5C_D12_1_1.sc4	95775	6742	2.07465	X5C_D12_1_1	D12	5C	Neural 1
X5C_D12_1_1.sc5	114455	7913	1.38133	X5C_D12_1_1	D12	5C	RPG2
X5C_D12_1_1.sc6	140789	8509	1.45821	X5C_D12_1_1	D12	5C	SSC2
X5C_D12_1_1.sc7	99338	7166	1.70328	X5C_D12_1_1	D12	5C	RPG3
X5C_D12_1_1.sc8	75715	6051	1.60866	X5C_D12_1_1	D12	5C	RPG3
X5C_D12_1_1.sc9	85924	5834	1.59909	X5C_D12_1_1	D12	5C	SSC1
X5C_D12_1_1.sc10	85344	6588	1.90054	X5C_D12_1_1	D12	5C	SSC1
X5C_D12_1_1.sc12	50749	6030	2.21679	X5C_D12_1_1	D12	5C	SSC1
X5C_D12_1_1.sc13	29057	6024	4.64604	X5C_D12_1_1	D12	5C	RPG1
X5C_D12_1_1.sc14	109630	10211	1.08729	X5C_D12_1_1	D12	5C	RPG3
X5C_D12_1_1.sc15	184590	8707	1.12628	X5C_D12_1_1	D12	5C	RPG2
X5C_D12_1_1.sc16	124796	7589	1.30373	X5C_D12_1_1	D12	5C	RPG3
X5C_D12_1_1.sc17	78077	7443	2.02236	X5C_D12_1_1	D12	5C	unassigned
X5C_D12_1_1.sc18	118888	9022	1.34496	X5C_D12_1_1	D12	5C	RPG2
X5C_D12_1_1.sc19	60568	6446	2.05554	X5C_D12_1_1	D12	5C	SSC1
X5C_D12_1_1.sc20	76653	6357	1.85642	X5C_D12_1_1	D12	5C	SSC1
X5C_D12_1_1.sc21	105423	6929	1.5139	X5C_D12_1_1	D12	5C	SSC2
X5C_D12_1_1.sc22	64684	6697	2.17828	X5C_D12_1_1	D12	5C	Fibroblast 1
X5C_D12_1_1.sc23	7913	3029	3.23518	X5C_D12_1_1	D12	5C	SSC1
X5C_D12_1_1.sc24	76608	6818	1.9541	X5C_D12_1_1	D12	5C	unassigned
X5C_D12_1_1.sc25	144824	7592	1.43208	X5C_D12_1_1	D12	5C	SSC1
X5C_D12_1_1.sc26	143719	7956	1.18426	X5C_D12_1_1	D12	5C	RPG3
X5C_D12_1_1.sc27	126442	7763	1.38562	X5C_D12_1_1	D12	5C	RPG3
X5C_D12_1_1.sc28	66887	6729	1.99291	X5C_D12_1_1	D12	5C	RPG3
X5C_D12_1_1.sc29	47826	6055	2.34391	X5C_D12_1_1	D12	5C	SSC1
X5C_D12_1_1.sc30	140968	7322	1.19956	X5C_D12_1_1	D12	5C	RPG2
X5C_D12_1_1.sc31	32705	5116	2.99648	X5C_D12_1_1	D12	5C	SSC1
X5C_D12_1_1.sc32	96308	7183	1.98737	X5C_D12_1_1	D12	5C	SSC1
X5C_D12_1_1.sc33	171227	7764	1.32923	X5C_D12_1_1	D12	5C	SSC2
X5C_D12_1_1.sc34	13526	3457	3.72616	X5C_D12_1_1	D12	5C	RPG3
X5C_D12_1_1.sc35	85498	7531	1.72402	X5C_D12_1_1	D12	5C	SSC2
X5C_D12_1_1.sc36	124660	7191	1.32841	X5C_D12_1_1	D12	5C	RPG3
X5C_D12_1_1.sc37	113441	6910	1.32139	X5C_D12_1_1	D12	5C	SSC2
X5C_D12_1_1.sc38	146399	7534	1.10042	X5C_D12_1_1	D12	5C	RPG3
X5C_D12_1_1.sc39	38386	5181	2.74319	X5C_D12_1_1	D12	5C	SSC1
X5C_D12_1_1.sc40	91959	6477	1.23968	X5C_D12_1_1	D12	5C	RPG3
X5C_D12_1_1.sc41	102813	6388	1.93069	X5C_D12_1_1	D12	5C	SSC2
X5C_D12_1_1.sc42	176135	7798	1.24677	X5C_D12_1_1	D12	5C	RPG3
X5C_D12_1_1.sc43	6447	3010	1.61315	X5C_D12_1_1	D12	5C	SSC1
X5C_D12_1_1.sc44	79094	5855	1.87878	X5C_D12_1_1	D12	5C	RPG1
X5C_D12_1_1.sc45	70865	5835	1.94736	X5C_D12_1_1	D12	5C	SSC1
X5C_D12_1_1.sc46	49134	5667	2.73538	X5C_D12_1_1	D12	5C	SSC1
X5C_D12_1_1.sc47	66483	6630	2.18251	X5C_D12_1_1	D12	5C	Fibroblast 1
X5C_D12_1_1.sc48	158680	7279	1.29254	X5C_D12_1_1	D12	5C	RPG2
X5C_D12_1_1.sc49	48217	5734	2.16729	X5C_D12_1_1	D12	5C	Neural 2
X5C_D12_1_1.sc50	137218	7045	1.08878	X5C_D12_1_1	D12	5C	RPG3
X5C_D12_1_1.sc51	155782	7964	1.16573	X5C_D12_1_1	D12	5C	RPG2
X5C_D12_1_1.sc52	72371	6682	1.88888	X5C_D12_1_1	D12	5C	SSC3
X5C_D12_1_1.sc53	101573	6765	1.25329	X5C_D12_1_1	D12	5C	RPG3
X5C_D12_1_1.sc54	85684	6708	1.5102	X5C_D12_1_1	D12	5C	SSC2
X5C_D12_1_1.sc55	38477	5296	2.54698	X5C_D12_1_1	D12	5C	SSC1
X5C_D12_1_1.sc56	105991	7863	1.77751	X5C_D12_1_1	D12	5C	Fibroblast 1
X5C_D12_1_1.sc57	142626	7977	1.12742	X5C_D12_1_1	D12	5C	RPG3
X5C_D12_1_1.sc58	104705	7746	1.65226	X5C_D12_1_1	D12	5C	SSC3
X5C_D12_1_1.sc59	68504	6935	1.68603	X5C_D12_1_1	D12	5C	RPG2
X5C_D12_1_1.sc60	50715	6282	1.87716	X5C_D12_1_1	D12	5C	RPG3
X5C_D12_1_1.sc61	111641	8533	1.27641	X5C_D12_1_1	D12	5C	RPG3
X5C_D12_1_1.sc62	96850	6975	1.40423	X5C_D12_1_1	D12	5C	RPG3
X5C_D12_1_1.sc63	163472	8960	1.03137	X5C_D12_1_1	D12	5C	RPG3
X5C_D12_1_1.sc64	107064	7855	1.51685	X5C_D12_1_1	D12	5C	RPG3
X5C_D12_1_1.sc65	176111	8957	1.14133	X5C_D12_1_1	D12	5C	RPG2
X5C_D12_1_1.sc66	214500	8516	0.975758	X5C_D12_1_1	D12	5C	RPG3
X5C_D12_1_1.sc67	72302	6662	1.9626	X5C_D12_1_1	D12	5C	unassigned
X5C_D12_1_1.sc68	96978	6541	1.44672	X5C_D12_1_1	D12	5C	SSC1
X5C_D12_1_1.sc69	104372	7096	1.82999	X5C_D12_1_1	D12	5C	SSC1
X5C_D12_1_1.sc70	147101	8516	1.1747	X5C_D12_1_1	D12	5C	RPG3
X5C_D12_1_1.sc71	107146	7233	1.61649	X5C_D12_1_1	D12	5C	Neural 1
X5C_D12_1_1.sc72	79630	4984	1.76441	X5C_D12_1_1	D12	5C	RPG3
X5C_D12_1_1.sc73	26641	4747	2.51492	X5C_D12_1_1	D12	5C	SSC1
X5C_D12_1_1.sc74	88721	6121	1.55995	X5C_D12_1_1	D12	5C	unassigned
X5C_D12_1_1.sc75	133132	7726	1.21759	X5C_D12_1_1	D12	5C	RPG3
X5C_D12_1_1.sc76	162712	9012	1.48913	X5C_D12_1_1	D12	5C	RPG4
X5C_D12_1_1.sc77	159788	7559	1.1872	X5C_D12_1_1	D12	5C	SSC2
X5C_D12_1_1.sc78	220196	7792	1.0586	X5C_D12_1_1	D12	5C	RPG2
X5C_D12_1_1.sc79	163285	8104	1.33815	X5C_D12_1_1	D12	5C	SSC2
X5C_D12_1_1.sc80	205305	7966	1.15682	X5C_D12_1_1	D12	5C	SSC2
X5C_D12_1_1.sc81	70175	6086	2.03491	X5C_D12_1_1	D12	5C	SSC1
X5C_D12_1_1.sc82	120709	7148	1.6635	X5C_D12_1_1	D12	5C	SSC2
X5C_D12_1_1.sc83	127980	6657	1.16971	X5C_D12_1_1	D12	5C	RPG3
X5C_D12_1_1.sc84	76073	6066	2.13874	X5C_D12_1_1	D12	5C	SSC4
X5C_D12_1_1.sc85	48707	5815	1.79235	X5C_D12_1_1	D12	5C	RPG2
X5C_D12_1_1.sc87	145330	7941	1.34453	X5C_D12_1_1	D12	5C	RPG3
X5C_D12_1_1.sc88	53549	6018	2.226	X5C_D12_1_1	D12	5C	SSC1
X5C_D12_1_1.sc89	136532	6239	1.12062	X5C_D12_1_1	D12	5C	RPG2
X5C_D12_1_1.sc90	203559	7474	0.911284	X5C_D12_1_1	D12	5C	RPG3
X5C_D12_1_1.sc91	146468	7634	1.37436	X5C_D12_1_1	D12	5C	SSC2
X5C_D12_1_1.sc92	152351	7215	1.31079	X5C_D12_1_1	D12	5C	RPG3
X5C_D12_1_1.sc93	130513	7397	1.21597	X5C_D12_1_1	D12	5C	RPG3
X5C_D12_1_1.sc95	87706	6627	1.66123	X5C_D12_1_1	D12	5C	RPG3
X5C_D12_1_1.sc96	160419	7075	0.945649	X5C_D12_1_1	D12	5C	RPG3
X5C_D12_2_1.sc1	90321	6797	1.7936	X5C_D12_2_1	D12	5C	RPG1
X5C_D12_2_1.sc2	157697	8386	1.23148	X5C_D12_2_1	D12	5C	SSC3
X5C_D12_2_1.sc4	107386	6569	1.94811	X5C_D12_2_1	D12	5C	SSC1
X5C_D12_2_1.sc5	60883	6327	2.03012	X5C_D12_2_1	D12	5C	Meiotic 1
X5C_D12_2_1.sc6	39983	5281	3.0538	X5C_D12_2_1	D12	5C	SSC1
X5C_D12_2_1.sc7	73373	6283	2.23379	X5C_D12_2_1	D12	5C	RPG1
X5C_D12_2_1.sc8	93560	7103	1.64814	X5C_D12_2_1	D12	5C	SSC4
X5C_D12_2_1.sc9	177126	7556	1.12349	X5C_D12_2_1	D12	5C	Early-pluripotency 2
X5C_D12_2_1.sc10	92033	6701	1.72221	X5C_D12_2_1	D12	5C	SSC4
X5C_D12_2_1.sc12	84500	7463	2.17396	X5C_D12_2_1	D12	5C	SSC1
X5C_D12_2_1.sc13	104330	7285	1.50484	X5C_D12_2_1	D12	5C	SSC3
X5C_D12_2_1.sc14	108551	7657	1.30998	X5C_D12_2_1	D12	5C	SSC1
X5C_D12_2_1.sc15	86868	6869	1.88562	X5C_D12_2_1	D12	5C	unassigned
X5C_D12_2_1.sc16	171099	8612	1.00468	X5C_D12_2_1	D12	5C	Early-pluripotency 2
X5C_D12_2_1.sc17	74880	7287	2.00321	X5C_D12_2_1	D12	5C	SSC1
X5C_D12_2_1.sc18	61803	6199	2.32351	X5C_D12_2_1	D12	5C	RPG1
X5C_D12_2_1.sc20	114720	7149	1.45049	X5C_D12_2_1	D12	5C	Early-pluripotency 2
X5C_D12_2_1.sc21	49787	4883	2.51873	X5C_D12_2_1	D12	5C	SSC1
X5C_D12_2_1.sc22	95634	7226	1.58626	X5C_D12_2_1	D12	5C	SSC1
X5C_D12_2_1.sc23	11837	3740	3.83543	X5C_D12_2_1	D12	5C	SSC1
X5C_D12_2_1.sc24	62901	5939	2.35608	X5C_D12_2_1	D12	5C	SSC1
X5C_D12_3_1.sc25	206986	7016	1.22472	X5C_D12_3_1	D12	5C	Neural 1
X5C_D12_3_1.sc26	72644	5961	2.29613	X5C_D12_3_1	D12	5C	SSC1
X5C_D12_3_1.sc27	80664	7098	1.77527	X5C_D12_3_1	D12	5C	RPG1
X5C_D12_3_1.sc28	92577	7623	2.27918	X5C_D12_3_1	D12	5C	RPG1
X5C_D12_3_1.sc29	65254	6992	1.83131	X5C_D12_3_1	D12	5C	RPG1
X5C_D12_3_1.sc30	155953	7828	1.12855	X5C_D12_3_1	D12	5C	Early-pluripotency 2
X5C_D12_3_1.sc31	61660	6825	2.3062	X5C_D12_3_1	D12	5C	Early-pluripotency 1
X5C_D12_3_1.sc32	64422	6161	2.3672	X5C_D12_3_1	D12	5C	SSC1
X5C_D12_3_1.sc33	252013	8076	1.08764	X5C_D12_3_1	D12	5C	SSC3
X5C_D12_3_1.sc34	10928	3384	3.91654	X5C_D12_3_1	D12	5C	SSC1
X5C_D12_3_1.sc35	276758	8569	0.991841	X5C_D12_3_1	D12	5C	SSC2
X5C_D12_3_1.sc36	97573	6571	1.49734	X5C_D12_3_1	D12	5C	RPG1
X5C_D12_3_1.sc37	133453	7320	1.2229	X5C_D12_3_1	D12	5C	SSC3
X5C_D12_3_1.sc38	156410	7718	1.06962	X5C_D12_3_1	D12	5C	unassigned
X5C_D12_3_1.sc39	55111	6345	1.99416	X5C_D12_3_1	D12	5C	SSC1
X5C_D12_3_1.sc40	119624	6947	1.58831	X5C_D12_3_1	D12	5C	SSC1
X5C_D12_3_1.sc41	182027	7545	1.41957	X5C_D12_3_1	D12	5C	SSC4
X5C_D12_3_1.sc42	211250	8156	1.06272	X5C_D12_3_1	D12	5C	Early-pluripotency 2
X5C_D12_3_1.sc43	8123	3629	1.78505	X5C_D12_3_1	D12	5C	RPG1
X5C_D12_3_1.sc44	138197	6810	1.48773	X5C_D12_3_1	D12	5C	SSC4
X5C_D12_3_1.sc45	72547	6152	2.25371	X5C_D12_3_1	D12	5C	SSC1
X5C_D12_3_1.sc46	74342	6635	2.41586	X5C_D12_3_1	D12	5C	SSC4
X5C_D12_3_1.sc47	62141	6229	2.07914	X5C_D12_3_1	D12	5C	SSC1
X5C_D12_3_1.sc48	212834	8319	1.36209	X5C_D12_3_1	D12	5C	Early-pluripotency 2
X5C_D12_3_1.sc49	109899	7560	1.6679	X5C_D12_3_1	D12	5C	RPG1
X5C_D12_3_1.sc50	243703	8330	1.00984	X5C_D12_3_1	D12	5C	Early-pluripotency 2
X5C_D12_3_1.sc51	110007	7072	1.45173	X5C_D12_3_1	D12	5C	Early-pluripotency 2
X5C_D12_3_1.sc52	139492	7773	1.48324	X5C_D12_3_1	D12	5C	SSC4
X5C_D12_3_1.sc53	333065	10128	1.09168	X5C_D12_3_1	D12	5C	SSC3
X5C_D12_3_1.sc54	105532	7000	1.51613	X5C_D12_3_1	D12	5C	RPG1
X5C_D12_3_1.sc55	108404	7906	1.56083	X5C_D12_3_1	D12	5C	SSC3
X5C_D12_3_1.sc56	3538	2097	3.75919	X5C_D12_3_1	D12	5C	SSC1
X5C_D12_3_1.sc57	134483	8019	1.35705	X5C_D12_3_1	D12	5C	Early-pluripotency 2
X5C_D12_3_1.sc58	113939	6962	1.87469	X5C_D12_3_1	D12	5C	SSC1
X5C_D12_3_1.sc59	218826	9502	1.1909	X5C_D12_3_1	D12	5C	Early-pluripotency 1
X5C_D12_3_1.sc60	93155	8145	2.13837	X5C_D12_3_1	D12	5C	RPG1
X5C_D12_3_1.sc61	129178	9078	1.60786	X5C_D12_3_1	D12	5C	RPG1
X5C_D12_3_1.sc62	148809	8246	1.34804	X5C_D12_3_1	D12	5C	SSC3
X5C_D12_3_1.sc63	122919	8586	1.562	X5C_D12_3_1	D12	5C	Early-pluripotency 2
X5C_D12_3_1.sc64	104419	7862	2.03411	X5C_D12_3_1	D12	5C	RPG1
X5C_D12_3_1.sc65	75411	6797	1.68808	X5C_D12_3_1	D12	5C	RPG1
X5C_D12_3_1.sc66	164027	7637	1.23089	X5C_D12_3_1	D12	5C	SSC2
X5C_D12_3_1.sc67	75112	6486	2.21536	X5C_D12_3_1	D12	5C	SSC4
X5C_D12_3_1.sc68	253545	8312	1.11657	X5C_D12_3_1	D12	5C	SSC2
X5C_D12_3_1.sc69	55885	7048	3.66646	X5C_D12_3_1	D12	5C	RPG1
X5C_D12_3_1.sc70	103648	7609	1.61315	X5C_D12_3_1	D12	5C	RPG1
X5C_D12_3_1.sc71	112935	6938	1.44951	X5C_D12_3_1	D12	5C	SSC3
X5C_D12_3_1.sc72	113131	6090	1.60257	X5C_D12_3_1	D12	5C	SSC1
X5C_D12_3_1.sc73	45484	5582	3.03843	X5C_D12_3_1	D12	5C	SSC4
X5C_D12_3_1.sc74	213291	7489	1.05818	X5C_D12_3_1	D12	5C	SSC2
X5C_D12_3_1.sc75	130908	7491	1.64314	X5C_D12_3_1	D12	5C	Early-pluripotency 2
X5C_D12_3_1.sc76	66273	6520	2.68586	X5C_D12_3_1	D12	5C	SSC1
X5C_D12_3_1.sc77	188437	7349	0.997681	X5C_D12_3_1	D12	5C	Neural 1
X5C_D12_3_1.sc78	240616	8088	1.13874	X5C_D12_3_1	D12	5C	Early-pluripotency 2
X5C_D12_3_1.sc79	130822	6929	1.51656	X5C_D12_3_1	D12	5C	SSC4
X5C_D12_3_1.sc80	121441	6793	1.67736	X5C_D12_3_1	D12	5C	unassigned
X5C_D12_3_1.sc81	113927	7162	1.85206	X5C_D12_3_1	D12	5C	SSC4
X5C_D12_3_1.sc82	85522	5753	1.73523	X5C_D12_3_1	D12	5C	SSC1
X5C_D12_3_1.sc83	82858	5731	1.73188	X5C_D12_3_1	D12	5C	SSC4
X5C_D12_3_1.sc84	125722	6828	1.6274	X5C_D12_3_1	D12	5C	SSC4
X5C_D12_3_1.sc85	45584	5046	2.6698	X5C_D12_3_1	D12	5C	SSC1
X5C_D12_3_1.sc87	181717	8476	1.0731	X5C_D12_3_1	D12	5C	RPG1
X5C_D12_3_1.sc88	61909	6826	2.16608	X5C_D12_3_1	D12	5C	SSC4
X5C_D12_3_1.sc89	79418	5310	2.14183	X5C_D12_3_1	D12	5C	SSC1
X5C_D12_3_1.sc90	165383	7155	1.26857	X5C_D12_3_1	D12	5C	SSC4
X5C_D12_3_1.sc91	155020	7819	1.38563	X5C_D12_3_1	D12	5C	SSC3
X5C_D12_3_1.sc92	231434	8037	1.15454	X5C_D12_3_1	D12	5C	Meiotic 1
X5C_D12_3_1.sc93	69170	6098	2.24375	X5C_D12_3_1	D12	5C	RPG1
X5C_D12_3_1.sc95	90287	6783	1.86627	X5C_D12_3_1	D12	5C	unassigned
X5C_D12_3_1.sc96	141996	6490	1.86907	X5C_D12_3_1	D12	5C	SSC1
X5C_D14_1_1.sc1	117575	7195	1.69594	X5C_D14_1_1	D14	5C	SSC2
X5C_D14_1_1.sc2	71467	6164	1.46221	X5C_D14_1_1	D14	5C	unassigned
X5C_D14_1_1.sc3	50459	5483	2.08486	X5C_D14_1_1	D14	5C	SSC1
X5C_D14_1_1.sc4	157466	7679	1.64416	X5C_D14_1_1	D14	5C	Early-pluripotency 1
X5C_D14_1_1.sc5	37415	5364	2.15154	X5C_D14_1_1	D14	5C	SSC1
X5C_D14_1_1.sc6	25264	4659	2.92907	X5C_D14_1_1	D14	5C	SSC1
X5C_D14_1_1.sc7	68560	6287	2.04055	X5C_D14_1_1	D14	5C	unassigned
X5C_D14_1_1.sc8	51538	5819	1.98688	X5C_D14_1_1	D14	5C	SSC1
X5C_D14_1_1.sc9	147174	6559	1.37388	X5C_D14_1_1	D14	5C	unassigned
X5C_D14_1_1.sc12	70232	6337	2.14432	X5C_D14_1_1	D14	5C	SSC2
X5C_D14_1_1.sc13	93590	7215	1.61449	X5C_D14_1_1	D14	5C	SSC2
X5C_D14_1_1.sc14	21031	3264	3.22381	X5C_D14_1_1	D14	5C	SSC1
X5C_D14_1_1.sc15	121071	7511	1.2662	X5C_D14_1_1	D14	5C	RPG3
X5C_D14_1_1.sc16	114079	7924	1.30787	X5C_D14_1_1	D14	5C	SSC4
X5C_D14_1_1.sc17	53259	6030	2.04848	X5C_D14_1_1	D14	5C	unassigned
X5C_D14_1_1.sc18	102695	6671	1.92122	X5C_D14_1_1	D14	5C	SSC2
X5C_D14_1_1.sc19	113955	6835	1.73753	X5C_D14_1_1	D14	5C	SSC2
X5C_D14_1_1.sc20	94418	6877	1.91065	X5C_D14_1_1	D14	5C	SSC2
X5C_D14_1_1.sc21	90147	6632	1.56855	X5C_D14_1_1	D14	5C	SSC4
X5C_D14_1_1.sc22	70534	5532	1.51133	X5C_D14_1_1	D14	5C	RPG3
X5C_D14_1_1.sc24	99936	6982	1.58501	X5C_D14_1_1	D14	5C	SSC2
X5C_D14_1_1.sc25	115579	6462	1.80656	X5C_D14_1_1	D14	5C	SSC2
X5C_D14_1_1.sc26	56419	5074	2.40699	X5C_D14_1_1	D14	5C	SSC1
X5C_D14_1_1.sc27	74332	6088	1.82425	X5C_D14_1_1	D14	5C	unassigned
X5C_D14_1_1.sc28	46039	5323	2.43489	X5C_D14_1_1	D14	5C	SSC1
X5C_D14_1_1.sc29	92782	6920	1.91201	X5C_D14_1_1	D14	5C	SSC2
X5C_D14_1_1.sc30	95924	6394	1.98803	X5C_D14_1_1	D14	5C	unassigned
X5C_D14_1_1.sc31	50749	6163	2.42566	X5C_D14_1_1	D14	5C	Early-pluripotency 1
X5C_D14_1_1.sc32	78534	6671	1.98131	X5C_D14_1_1	D14	5C	SSC4
X5C_D14_1_1.sc33	89739	6318	1.96459	X5C_D14_1_1	D14	5C	SSC2
X5C_D14_1_1.sc34	8478	3112	4.89502	X5C_D14_1_1	D14	5C	SSC1
X5C_D14_1_1.sc35	125971	7489	1.26696	X5C_D14_1_1	D14	5C	SSC2
X5C_D14_1_1.sc36	49106	5010	2.17081	X5C_D14_1_1	D14	5C	SSC1
X5C_D14_1_1.sc37	19066	3224	3.1627	X5C_D14_1_1	D14	5C	SSC1
X5C_D14_1_1.sc38	68128	5531	2.37934	X5C_D14_1_1	D14	5C	SSC1
X5C_D14_1_1.sc39	51227	6000	2.21758	X5C_D14_1_1	D14	5C	SSC1
X5C_D14_1_1.sc40	121029	7257	1.28068	X5C_D14_1_1	D14	5C	RPG3
X5C_D14_1_1.sc41	74575	5667	1.71639	X5C_D14_1_1	D14	5C	SSC1
X5C_D14_1_1.sc42	70388	5356	1.80855	X5C_D14_1_1	D14	5C	SSC4
X5C_D14_1_1.sc43	6346	2875	2.1746	X5C_D14_1_1	D14	5C	SSC1
X5C_D14_1_1.sc44	35317	3956	2.83999	X5C_D14_1_1	D14	5C	SSC1
X5C_D14_1_1.sc45	86039	6282	1.81778	X5C_D14_1_1	D14	5C	unassigned
X5C_D14_1_1.sc46	37964	5299	3.06079	X5C_D14_1_1	D14	5C	SSC1
X5C_D14_1_1.sc47	65137	5990	2.16927	X5C_D14_1_1	D14	5C	SSC1
X5C_D14_1_1.sc48	79305	6044	1.98222	X5C_D14_1_1	D14	5C	SSC1
X5C_D14_1_1.sc49	28692	5218	3.48878	X5C_D14_1_1	D14	5C	SSC1
X5C_D14_1_1.sc50	43928	4882	1.81889	X5C_D14_1_1	D14	5C	RPG3
X5C_D14_1_1.sc51	40356	5275	2.6068	X5C_D14_1_1	D14	5C	SSC4
X5C_D14_1_1.sc52	18070	3903	3.79635	X5C_D14_1_1	D14	5C	SSC1
X5C_D14_1_1.sc53	62015	5818	2.09304	X5C_D14_1_1	D14	5C	SSC1
X5C_D14_1_1.sc54	61528	6267	2.10311	X5C_D14_1_1	D14	5C	RPG1
X5C_D14_1_1.sc55	23545	4374	3.1684	X5C_D14_1_1	D14	5C	SSC1
X5C_D14_1_1.sc56	52293	6140	1.95246	X5C_D14_1_1	D14	5C	RPG3
X5C_D14_1_1.sc57	55327	5515	1.98999	X5C_D14_1_1	D14	5C	SSC1
X5C_D14_1_1.sc58	50299	6047	2.47321	X5C_D14_1_1	D14	5C	SSC3
X5C_D14_1_1.sc59	100419	6743	1.2876	X5C_D14_1_1	D14	5C	RPG3
X5C_D14_1_1.sc60	43768	6175	2.5658	X5C_D14_1_1	D14	5C	SSC1
X5C_D14_1_1.sc61	62288	7115	2.43867	X5C_D14_1_1	D14	5C	SSC1
X5C_D14_1_1.sc62	51014	6145	2.219	X5C_D14_1_1	D14	5C	SSC1
X5C_D14_1_1.sc63	45990	6259	2.50054	X5C_D14_1_1	D14	5C	RPG1
X5C_D14_1_1.sc64	58367	6789	1.87092	X5C_D14_1_1	D14	5C	SSC3
X5C_D14_1_1.sc65	53084	5946	2.21724	X5C_D14_1_1	D14	5C	RPG1
X5C_D14_1_1.sc66	75925	5946	2.02437	X5C_D14_1_1	D14	5C	SSC1
X5C_D14_1_1.sc67	64144	5925	2.25586	X5C_D14_1_1	D14	5C	SSC2
X5C_D14_1_1.sc68	58058	5339	1.67936	X5C_D14_1_1	D14	5C	SSC1
X5C_D14_1_1.sc70	58791	5810	2.24694	X5C_D14_1_1	D14	5C	SSC2
X5C_D14_1_1.sc71	64392	5405	1.98317	X5C_D14_1_1	D14	5C	SSC4
X5C_D14_1_1.sc73	61656	6408	3.0508	X5C_D14_1_1	D14	5C	SSC1
X5C_D14_1_1.sc74	109204	5971	1.86715	X5C_D14_1_1	D14	5C	SSC2
X5C_D14_1_1.sc75	110971	6944	1.69954	X5C_D14_1_1	D14	5C	SSC1
X5C_D14_1_1.sc76	10698	4060	3.80445	X5C_D14_1_1	D14	5C	SSC1
X5C_D14_1_1.sc77	65960	5264	3.0094	X5C_D14_1_1	D14	5C	SSC1
X5C_D14_1_1.sc78	97676	5772	1.55719	X5C_D14_1_1	D14	5C	SSC2
X5C_D14_1_1.sc79	123630	7009	1.93966	X5C_D14_1_1	D14	5C	SSC1
X5C_D14_1_1.sc80	76214	5518	1.86055	X5C_D14_1_1	D14	5C	SSC1
X5C_D14_1_1.sc81	110349	7909	1.42638	X5C_D14_1_1	D14	5C	SSC3
X5C_D14_1_1.sc82	131550	7685	1.67921	X5C_D14_1_1	D14	5C	Early-pluripotency 1
X5C_D14_1_1.sc83	111049	6502	1.48583	X5C_D14_1_1	D14	5C	SSC2
X5C_D14_1_1.sc84	83370	6624	1.50774	X5C_D14_1_1	D14	5C	RPG3
X5C_D14_1_1.sc85	20300	4067	4.54187	X5C_D14_1_1	D14	5C	SSC1
X5C_D14_1_1.sc87	102053	6996	1.91077	X5C_D14_1_1	D14	5C	SSC3
X5C_D14_1_1.sc88	78931	7020	2.17025	X5C_D14_1_1	D14	5C	SSC3
X5C_D14_1_1.sc89	79192	5723	1.93959	X5C_D14_1_1	D14	5C	SSC2
X5C_D14_1_1.sc90	101306	5964	1.79358	X5C_D14_1_1	D14	5C	SSC2
X5C_D14_1_1.sc91	95944	6763	2.23672	X5C_D14_1_1	D14	5C	SSC1
X5C_D14_1_1.sc92	94939	6350	2.06659	X5C_D14_1_1	D14	5C	SSC1
X5C_D14_1_1.sc93	71384	7015	2.15314	X5C_D14_1_1	D14	5C	SSC3
X5C_D14_1_1.sc95	74651	6238	1.91156	X5C_D14_1_1	D14	5C	SSC2
X5C_D14_1_1.sc96	141939	6797	1.44217	X5C_D14_1_1	D14	5C	SSC2
X5C_D12_2_2.sc1	94557	6743	1.59586	X5C_D12_2_2	D12	5C	SSC2
X5C_D12_2_2.sc2	64481	5953	1.75401	X5C_D12_2_2	D12	5C	SSC4
X5C_D12_2_2.sc3	44118	5222	1.98558	X5C_D12_2_2	D12	5C	SSC1
X5C_D12_2_2.sc4	106996	7060	1.44118	X5C_D12_2_2	D12	5C	SSC4
X5C_D12_2_2.sc5	34039	4977	2.64109	X5C_D12_2_2	D12	5C	SSC4
X5C_D12_2_2.sc6	47009	5898	2.5293	X5C_D12_2_2	D12	5C	Fibroblast 1
X5C_D12_2_2.sc7	91543	7269	1.50858	X5C_D12_2_2	D12	5C	SSC2
X5C_D12_2_2.sc8	39315	5123	2.78265	X5C_D12_2_2	D12	5C	SSC1
X5C_D12_2_2.sc9	167602	6080	1.40094	X5C_D12_2_2	D12	5C	SSC2
X5C_D12_2_2.sc10	56207	5589	2.79503	X5C_D12_2_2	D12	5C	unassigned
X5C_D12_2_2.sc11	109340	6673	1.4807	X5C_D12_2_2	D12	5C	unassigned
X5C_D12_2_2.sc12	26245	4321	4.94189	X5C_D12_2_2	D12	5C	SSC1
X5C_D12_2_2.sc13	51624	5130	2.62475	X5C_D12_2_2	D12	5C	SSC1
X5C_D12_2_2.sc14	139938	5829	1.37418	X5C_D12_2_2	D12	5C	SSC1
X5C_D12_2_2.sc15	126386	7661	1.53023	X5C_D12_2_2	D12	5C	Neural 1
X5C_D12_2_2.sc16	61560	5992	1.69753	X5C_D12_2_2	D12	5C	Meiotic 2
X5C_D12_2_2.sc17	26243	4148	2.79694	X5C_D12_2_2	D12	5C	SSC1
X5C_D12_2_2.sc18	43507	5592	2.7191	X5C_D12_2_2	D12	5C	SSC1
X5C_D12_2_2.sc19	51309	5284	2.41868	X5C_D12_2_2	D12	5C	SSC2
X5C_D12_2_2.sc20	64064	5880	2.04795	X5C_D12_2_2	D12	5C	SSC1
X5C_D12_2_2.sc21	74148	5612	1.71953	X5C_D12_2_2	D12	5C	SSC2
X5C_D12_2_2.sc22	44303	5243	1.90732	X5C_D12_2_2	D12	5C	SSC1
X5C_D12_2_2.sc23	5070	2247	4.91124	X5C_D12_2_2	D12	5C	SSC1
X5C_D12_2_2.sc24	52854	5720	2.62989	X5C_D12_2_2	D12	5C	SSC1
X5C_D12_2_2.sc25	53436	4963	2.50767	X5C_D12_2_2	D12	5C	SSC1
X5C_D12_2_2.sc26	4710	2069	4.30998	X5C_D12_2_2	D12	5C	SSC1
X5C_D12_2_2.sc27	27691	4315	2.61457	X5C_D12_2_2	D12	5C	Meiotic 2
X5C_D12_2_2.sc28	24143	4496	2.67158	X5C_D12_2_2	D12	5C	unassigned
X5C_D12_2_2.sc29	20378	4056	3.11611	X5C_D12_2_2	D12	5C	SSC1
X5C_D12_2_2.sc30	32187	4351	2.48858	X5C_D12_2_2	D12	5C	SSC1
X5C_D12_2_2.sc31	7481	2514	4.02353	X5C_D12_2_2	D12	5C	SSC1
X5C_D12_2_2.sc32	39640	5459	2.722	X5C_D12_2_2	D12	5C	SSC1
X5C_D12_2_2.sc33	49445	4858	2.53615	X5C_D12_2_2	D12	5C	SSC1
X5C_D12_2_2.sc35	34482	4978	2.24755	X5C_D12_2_2	D12	5C	SSC1
X5C_D12_2_2.sc36	40025	4787	2.0737	X5C_D12_2_2	D12	5C	unassigned
X5C_D12_2_2.sc37	94088	6402	1.72073	X5C_D12_2_2	D12	5C	Meiotic 2
X5C_D12_2_2.sc38	35293	4391	2.30357	X5C_D12_2_2	D12	5C	SSC1
X5C_D12_2_2.sc39	11603	2843	3.24916	X5C_D12_2_2	D12	5C	SSC1
X5C_D12_2_2.sc40	67061	6141	2.24423	X5C_D12_2_2	D12	5C	SSC1
X5C_D12_2_2.sc41	106987	6271	1.48429	X5C_D12_2_2	D12	5C	SSC4
X5C_D12_2_2.sc42	122166	6874	1.30314	X5C_D12_2_2	D12	5C	SSC3
X5C_D12_2_2.sc44	67093	4943	1.77962	X5C_D12_2_2	D12	5C	SSC1
X5C_D12_2_2.sc45	45318	5519	2.07644	X5C_D12_2_2	D12	5C	SSC3
X5C_D12_2_2.sc46	47833	6245	2.4251	X5C_D12_2_2	D12	5C	SSC2
X5C_D12_2_2.sc47	35427	5350	2.74085	X5C_D12_2_2	D12	5C	unassigned
X5C_D12_2_2.sc48	99674	6647	1.52296	X5C_D12_2_2	D12	5C	SSC3
X5C_D12_3_2.sc49	75625	6820	1.7719	X5C_D12_3_2	D12	5C	SSC2
X5C_D12_3_2.sc50	96807	6523	1.36354	X5C_D12_3_2	D12	5C	SSC2
X5C_D12_3_2.sc51	50870	5192	2.1152	X5C_D12_3_2	D12	5C	SSC1
X5C_D12_3_2.sc52	44146	5055	2.63671	X5C_D12_3_2	D12	5C	SSC4
X5C_D12_3_2.sc53	80885	5485	1.86561	X5C_D12_3_2	D12	5C	SSC2
X5C_D12_3_2.sc54	46397	5586	2.61655	X5C_D12_3_2	D12	5C	SSC1
X5C_D12_3_2.sc55	95098	7304	1.4932	X5C_D12_3_2	D12	5C	SSC2
X5C_D12_3_2.sc56	70971	6347	1.5922	X5C_D12_3_2	D12	5C	unassigned
X5C_D12_3_2.sc57	58858	5805	2.28856	X5C_D12_3_2	D12	5C	SSC1
X5C_D12_3_2.sc58	104840	7109	1.62915	X5C_D12_3_2	D12	5C	Meiotic 1
X5C_D12_3_2.sc59	54222	6005	2.36804	X5C_D12_3_2	D12	5C	unassigned
X5C_D12_3_2.sc60	28721	4932	3.63497	X5C_D12_3_2	D12	5C	SSC1
X5C_D12_3_2.sc61	39743	5602	2.74262	X5C_D12_3_2	D12	5C	SSC2
X5C_D12_3_2.sc62	69351	6382	1.79954	X5C_D12_3_2	D12	5C	unassigned
X5C_D12_3_2.sc63	34495	5242	3.21786	X5C_D12_3_2	D12	5C	SSC1
X5C_D12_3_2.sc64	36940	5967	2.85869	X5C_D12_3_2	D12	5C	Early-pluripotency 1
X5C_D12_3_2.sc65	39150	5134	2.65134	X5C_D12_3_2	D12	5C	SSC1
X5C_D12_3_2.sc66	73545	6072	1.97022	X5C_D12_3_2	D12	5C	SSC4
X5C_D12_3_2.sc67	67647	6244	1.904	X5C_D12_3_2	D12	5C	SSC1
X5C_D12_3_2.sc68	70072	6040	2.01507	X5C_D12_3_2	D12	5C	SSC1
X5C_D12_3_2.sc69	49156	5117	2.71177	X5C_D12_3_2	D12	5C	SSC1
X5C_D12_3_2.sc70	75704	6933	1.73967	X5C_D12_3_2	D12	5C	SSC2
X5C_D12_3_2.sc71	57099	5641	1.79338	X5C_D12_3_2	D12	5C	SSC1
X5C_D12_3_2.sc72	83340	6399	1.76866	X5C_D12_3_2	D12	5C	unassigned
X5C_D12_3_2.sc73	37200	5883	2.9543	X5C_D12_3_2	D12	5C	SSC1
X5C_D12_3_2.sc74	95177	5712	1.74937	X5C_D12_3_2	D12	5C	SSC4
X5C_D12_3_2.sc75	91787	7315	1.88807	X5C_D12_3_2	D12	5C	SSC4
X5C_D12_3_2.sc76	49884	5936	2.74437	X5C_D12_3_2	D12	5C	SSC1
X5C_D12_3_2.sc77	114643	6902	1.63202	X5C_D12_3_2	D12	5C	Neural 1
X5C_D12_3_2.sc78	105124	6082	1.53533	X5C_D12_3_2	D12	5C	SSC2
X5C_D12_3_2.sc79	58161	5460	2.15265	X5C_D12_3_2	D12	5C	SSC1
X5C_D12_3_2.sc80	76951	5760	2.23259	X5C_D12_3_2	D12	5C	SSC1
X5C_D12_3_2.sc81	59740	6087	2.13927	X5C_D12_3_2	D12	5C	SSC4
X5C_D12_3_2.sc82	97210	6709	1.77657	X5C_D12_3_2	D12	5C	SSC2
X5C_D12_3_2.sc83	63648	6027	2.42584	X5C_D12_3_2	D12	5C	SSC4
X5C_D12_3_2.sc84	119981	6947	1.35855	X5C_D12_3_2	D12	5C	Early-pluripotency 1
X5C_D12_3_2.sc85	41994	6020	2.31938	X5C_D12_3_2	D12	5C	SSC2
X5C_D12_3_2.sc87	74349	6787	2.04845	X5C_D12_3_2	D12	5C	SSC3
X5C_D12_3_2.sc88	33585	5178	2.84949	X5C_D12_3_2	D12	5C	SSC1
X5C_D12_3_2.sc89	140597	6483	1.47514	X5C_D12_3_2	D12	5C	SSC3
X5C_D12_3_2.sc90	54182	4616	2.49714	X5C_D12_3_2	D12	5C	SSC1
X5C_D12_3_2.sc91	69061	6089	2.16041	X5C_D12_3_2	D12	5C	SSC4
X5C_D12_3_2.sc92	66095	5182	2.11665	X5C_D12_3_2	D12	5C	SSC1
X5C_D12_3_2.sc93	43206	5348	2.99495	X5C_D12_3_2	D12	5C	SSC1
X5C_D12_3_2.sc95	120456	7221	1.37893	X5C_D12_3_2	D12	5C	SSC2
X5C_D12_3_2.sc96	75442	5177	1.93659	X5C_D12_3_2	D12	5C	SSC1
X5C_D14_1.6_1.sc1	86703	6325	1.68622	X5C_D14_1.6_1	D14	5C	RPG3
X5C_D14_1.6_1.sc2	60537	6471	1.98226	X5C_D14_1.6_1	D14	5C	RPG4
X5C_D14_1.6_1.sc3	85436	6650	1.75804	X5C_D14_1.6_1	D14	5C	SSC1
X5C_D14_1.6_1.sc4	103809	6588	1.41317	X5C_D14_1.6_1	D14	5C	RPG3
X5C_D14_1.6_1.sc5	70420	6457	1.75234	X5C_D14_1.6_1	D14	5C	RPG4
X5C_D14_1.6_1.sc6	69489	6287	1.67509	X5C_D14_1.6_1	D14	5C	RPG3
X5C_D14_1.6_1.sc7	87637	6777	1.53018	X5C_D14_1.6_1	D14	5C	SSC3
X5C_D14_1.6_1.sc8	63693	6115	1.45071	X5C_D14_1.6_1	D14	5C	RPG3
X5C_D14_1.6_1.sc9	4841	2356	3.47036	X5C_D14_1.6_1	D14	5C	SSC1
X5C_D14_1.6_1.sc11	137214	6806	1.14201	X5C_D14_1.6_1	D14	5C	RPG3
X5C_D14_1.6_1.sc12	38197	5363	3.03951	X5C_D14_1.6_1	D14	5C	SSC1
X5C_D14_1.6_1.sc13	74996	6362	1.80276	X5C_D14_1.6_1	D14	5C	SSC3
X5C_D14_1.6_1.sc14	75809	5935	1.57237	X5C_D14_1.6_1	D14	5C	RPG3
X5C_D14_1.6_1.sc15	124067	7444	1.05346	X5C_D14_1.6_1	D14	5C	RPG3
X5C_D14_1.6_1.sc16	141996	7907	1.08031	X5C_D14_1.6_1	D14	5C	RPG3
X5C_D14_1.6_1.sc17	34759	4255	1.75782	X5C_D14_1.6_1	D14	5C	RPG3
X5C_D14_1.6_1.sc18	62372	6412	1.71231	X5C_D14_1.6_1	D14	5C	RPG1
X5C_D14_1.6_1.sc19	157844	8373	1.21893	X5C_D14_1.6_1	D14	5C	RPG1
X5C_D14_1.6_1.sc20	37379	4795	2.56026	X5C_D14_1.6_1	D14	5C	SSC2
X5C_D14_1.6_1.sc21	68057	5393	1.94396	X5C_D14_1.6_1	D14	5C	unassigned
X5C_D14_1.6_1.sc22	51423	6158	2.13912	X5C_D14_1.6_1	D14	5C	SSC2
X5C_D14_1.6_1.sc23	10709	3219	2.20375	X5C_D14_1.6_1	D14	5C	RPG3
X5C_D14_1.6_1.sc24	131802	8244	1.42031	X5C_D14_1.6_1	D14	5C	RPG4
X5C_D14_1.6_1.sc25	41556	3976	1.46549	X5C_D14_1.6_1	D14	5C	RPG3
X5C_D14_1.6_1.sc27	26905	3934	2.51626	X5C_D14_1.6_1	D14	5C	Fibroblast 1
X5C_D14_1.6_1.sc28	22179	3861	1.67275	X5C_D14_1.6_1	D14	5C	RPG3
X5C_D14_1.6_1.sc29	25357	3797	1.9679	X5C_D14_1.6_1	D14	5C	RPG3
X5C_D14_1.6_1.sc30	33177	4373	2.56202	X5C_D14_1.6_1	D14	5C	RPG1
X5C_D14_1.6_1.sc31	14996	3438	1.35369	X5C_D14_1.6_1	D14	5C	RPG3
X5C_D14_1.6_1.sc32	50719	5298	1.79223	X5C_D14_1.6_1	D14	5C	RPG3
X5C_D14_1.6_1.sc33	39374	3955	1.44512	X5C_D14_1.6_1	D14	5C	RPG3
X5C_D14_1.6_1.sc34	5872	2234	3.62738	X5C_D14_1.6_1	D14	5C	SSC1
X5C_D14_1.6_1.sc35	31928	4183	2.32398	X5C_D14_1.6_1	D14	5C	unassigned
X5C_D14_1.6_1.sc36	37890	4140	1.47532	X5C_D14_1.6_1	D14	5C	RPG3
X5C_D14_1.6_1.sc37	114138	6900	1.18278	X5C_D14_1.6_1	D14	5C	RPG3
X5C_D14_1.6_1.sc38	38424	4519	2.59733	X5C_D14_1.6_1	D14	5C	SSC1
X5C_D14_1.6_1.sc39	21553	3846	1.19705	X5C_D14_1.6_1	D14	5C	RPG3
X5C_D14_1.6_1.sc40	81981	5882	1.61745	X5C_D14_1.6_1	D14	5C	RPG3
X5C_D14_1.6_1.sc41	127344	6551	1.18655	X5C_D14_1.6_1	D14	5C	RPG3
X5C_D14_1.6_1.sc42	76989	5779	1.84961	X5C_D14_1.6_1	D14	5C	SSC4
X5C_D14_1.6_1.sc44	29033	3259	4.12289	X5C_D14_1.6_1	D14	5C	RPG3
X5C_D14_1.6_1.sc45	55079	5650	2.1914	X5C_D14_1.6_1	D14	5C	RPG1
X5C_D14_1.6_1.sc46	40737	5770	2.49896	X5C_D14_1.6_1	D14	5C	SSC1
X5C_D14_1.6_1.sc47	37171	5489	2.66068	X5C_D14_1.6_1	D14	5C	RPG1
X5C_D14_1.6_1.sc48	100341	6298	1.38328	X5C_D14_1.6_1	D14	5C	RPG3
X5C_D14_1.6_1.sc49	131508	7815	1.34745	X5C_D14_1.6_1	D14	5C	RPG3
X5C_D14_1.6_1.sc50	123935	6515	1.21596	X5C_D14_1.6_1	D14	5C	RPG3
X5C_D14_1.6_1.sc51	135127	7073	1.06048	X5C_D14_1.6_1	D14	5C	RPG3
X5C_D14_1.6_1.sc52	120432	7187	1.42072	X5C_D14_1.6_1	D14	5C	SSC2
X5C_D14_1.6_1.sc53	132901	6294	1.24303	X5C_D14_1.6_1	D14	5C	RPG3
X5C_D14_1.6_1.sc54	92185	6483	1.21386	X5C_D14_1.6_1	D14	5C	RPG3
X5C_D14_1.6_1.sc55	53066	5121	2.16711	X5C_D14_1.6_1	D14	5C	RPG3
X5C_D14_1.6_1.sc56	70051	6077	1.75158	X5C_D14_1.6_1	D14	5C	RPG3
X5C_D14_1.6_1.sc57	161390	8032	1.11345	X5C_D14_1.6_1	D14	5C	RPG3
X5C_D14_1.6_1.sc58	118862	7202	1.09371	X5C_D14_1.6_1	D14	5C	RPG3
X5C_D14_1.6_1.sc59	76179	6585	1.92179	X5C_D14_1.6_1	D14	5C	RPG1
X5C_D14_1.6_1.sc60	85096	6996	1.91901	X5C_D14_1.6_1	D14	5C	RPG3
X5C_D14_1.6_1.sc61	46790	6050	2.34238	X5C_D14_1.6_1	D14	5C	RPG1
X5C_D14_1.6_1.sc62	134424	8054	1.25796	X5C_D14_1.6_1	D14	5C	RPG4
X5C_D14_1.6_1.sc63	93181	7228	1.16225	X5C_D14_1.6_1	D14	5C	RPG3
X5C_D14_1.6_1.sc64	106534	7760	1.3254	X5C_D14_1.6_1	D14	5C	RPG3
X5C_D14_1.6_1.sc65	49538	5717	2.4022	X5C_D14_1.6_1	D14	5C	RPG1
X5C_D14_1.6_1.sc66	143490	6835	0.968012	X5C_D14_1.6_1	D14	5C	RPG3
X5C_D14_1.6_1.sc67	78269	6374	2.16433	X5C_D14_1.6_1	D14	5C	unassigned
X5C_D14_1.6_1.sc68	147438	7567	1.16184	X5C_D14_1.6_1	D14	5C	RPG4
X5C_D14_1.6_1.sc69	63299	5783	2.10114	X5C_D14_1.6_1	D14	5C	SSC4
X5C_D14_1.6_1.sc70	117116	7742	1.41398	X5C_D14_1.6_1	D14	5C	RPG3
X5C_D14_1.6_1.sc71	97826	6229	1.37796	X5C_D14_1.6_1	D14	5C	RPG3
X5C_D14_1.6_1.sc72	94035	6085	1.45159	X5C_D14_1.6_1	D14	5C	RPG3
X5C_D14_1.6_1.sc73	90202	7268	1.45008	X5C_D14_1.6_1	D14	5C	RPG3
X5C_D14_1.6_1.sc74	101992	6102	1.78151	X5C_D14_1.6_1	D14	5C	RPG1
X5C_D14_1.6_1.sc75	72958	6069	1.47756	X5C_D14_1.6_1	D14	5C	RPG3
X5C_D14_1.6_1.sc76	68175	6267	1.34067	X5C_D14_1.6_1	D14	5C	RPG3
X5C_D14_1.6_1.sc77	229391	8182	0.808227	X5C_D14_1.6_1	D14	5C	RPG3
X5C_D14_1.6_1.sc78	147403	6743	1.00676	X5C_D14_1.6_1	D14	5C	RPG3
X5C_D14_1.6_1.sc79	115423	6477	1.32989	X5C_D14_1.6_1	D14	5C	RPG3
X5C_D14_1.6_1.sc80	108032	6082	1.38015	X5C_D14_1.6_1	D14	5C	RPG3
X5C_D14_1.6_1.sc81	85837	6665	1.25703	X5C_D14_1.6_1	D14	5C	RPG3
X5C_D14_1.6_1.sc82	99908	6049	1.36526	X5C_D14_1.6_1	D14	5C	RPG3
X5C_D14_1.6_1.sc83	164373	8120	1.07317	X5C_D14_1.6_1	D14	5C	RPG3
X5C_D14_1.6_1.sc84	114808	6656	1.20026	X5C_D14_1.6_1	D14	5C	RPG3
X5C_D14_1.6_1.sc85	25705	4711	3.13558	X5C_D14_1.6_1	D14	5C	SSC1
X5C_D14_1.6_1.sc87	90304	7143	1.5769	X5C_D14_1.6_1	D14	5C	RPG1
X5C_D14_1.6_1.sc88	52607	5787	1.57013	X5C_D14_1.6_1	D14	5C	RPG3
X5C_D14_1.6_1.sc89	94056	5811	1.83295	X5C_D14_1.6_1	D14	5C	unassigned
X5C_D14_1.6_1.sc90	75258	5150	1.2105	X5C_D14_1.6_1	D14	5C	RPG3
X5C_D14_1.6_1.sc91	120660	7270	1.46693	X5C_D14_1.6_1	D14	5C	RPG3
X5C_D14_1.6_1.sc92	112425	6387	1.59484	X5C_D14_1.6_1	D14	5C	unassigned
X5C_D14_1.6_1.sc93	54418	4950	1.81374	X5C_D14_1.6_1	D14	5C	RPG3
X5C_D14_1.6_1.sc95	73902	6399	2.36394	X5C_D14_1.6_1	D14	5C	RPG1
X5C_D14_1.6_1.sc96	47567	6094	2.42605	X5C_D14_1.6_1	D14	5C	SSC4
X5C_D16_1.6_1.sc1	81443	6676	1.96948	X5C_D16_1.6_1	D16	5C	RPG1
X5C_D16_1.6_1.sc2	67718	6934	1.80011	X5C_D16_1.6_1	D16	5C	RPG1
X5C_D16_1.6_1.sc3	83884	7519	2.09814	X5C_D16_1.6_1	D16	5C	Meiotic 2
X5C_D16_1.6_1.sc4	71253	6326	2.17394	X5C_D16_1.6_1	D16	5C	RPG1
X5C_D16_1.6_1.sc5	59314	6629	2.65199	X5C_D16_1.6_1	D16	5C	Meiotic 2
X5C_D16_1.6_1.sc6	55540	5922	2.41268	X5C_D16_1.6_1	D16	5C	SSC4
X5C_D16_1.6_1.sc7	102688	7477	1.80547	X5C_D16_1.6_1	D16	5C	Meiotic 1
X5C_D16_1.6_1.sc8	62777	6700	2.14728	X5C_D16_1.6_1	D16	5C	Meiotic 2
X5C_D16_1.6_1.sc9	183385	7264	1.15713	X5C_D16_1.6_1	D16	5C	SSC4
X5C_D16_1.6_1.sc10	63563	6231	2.62574	X5C_D16_1.6_1	D16	5C	SSC1
X5C_D16_1.6_1.sc11	101710	6910	1.73336	X5C_D16_1.6_1	D16	5C	Early-pluripotency 2
X5C_D16_1.6_1.sc12	32501	5352	3.70758	X5C_D16_1.6_1	D16	5C	RPG1
X5C_D16_1.6_1.sc13	107089	7948	1.49689	X5C_D16_1.6_1	D16	5C	RPG1
X5C_D16_1.6_1.sc14	91505	6828	1.91684	X5C_D16_1.6_1	D16	5C	RPG1
X5C_D16_1.6_1.sc15	156057	8108	1.19572	X5C_D16_1.6_1	D16	5C	RPG3
X5C_D16_1.6_1.sc16	146119	7740	1.24624	X5C_D16_1.6_1	D16	5C	RPG3
X5C_D16_1.6_1.sc17	19668	3936	2.0846	X5C_D16_1.6_1	D16	5C	unassigned
X5C_D16_1.6_1.sc18	70691	7205	2.03421	X5C_D16_1.6_1	D16	5C	Early-pluripotency 2
X5C_D16_1.6_1.sc19	87055	6447	1.7621	X5C_D16_1.6_1	D16	5C	SSC2
X5C_D16_1.6_1.sc20	93327	6938	1.74333	X5C_D16_1.6_1	D16	5C	SSC3
X5C_D16_1.6_1.sc21	14846	2557	2.0679	X5C_D16_1.6_1	D16	5C	SSC1
X5C_D16_1.6_1.sc22	45826	6139	2.1778	X5C_D16_1.6_1	D16	5C	RPG1
X5C_D16_1.6_1.sc23	6604	2842	4.043	X5C_D16_1.6_1	D16	5C	SSC4
X5C_D16_1.6_1.sc24	79369	7090	1.9592	X5C_D16_1.6_1	D16	5C	RPG1
X5C_D16_1.6_1.sc25	41660	4182	2.68363	X5C_D16_1.6_1	D16	5C	SSC1
X5C_D16_1.6_1.sc26	15894	4087	3.03888	X5C_D16_1.6_1	D16	5C	Fibroblast 1
X5C_D16_1.6_1.sc27	14400	2917	4.86111	X5C_D16_1.6_1	D16	5C	SSC1
X5C_D16_1.6_1.sc28	33298	5002	2.69085	X5C_D16_1.6_1	D16	5C	RPG1
X5C_D16_1.6_1.sc29	14061	3486	2.93009	X5C_D16_1.6_1	D16	5C	Fibroblast 1
X5C_D16_1.6_1.sc30	38958	4301	2.47703	X5C_D16_1.6_1	D16	5C	SSC1
X5C_D16_1.6_1.sc31	20010	4739	2.78361	X5C_D16_1.6_1	D16	5C	RPG1
X5C_D16_1.6_1.sc32	21699	3916	2.40564	X5C_D16_1.6_1	D16	5C	RPG1
X5C_D16_1.6_1.sc33	38071	4057	2.77639	X5C_D16_1.6_1	D16	5C	RPG1
X5C_D16_1.6_1.sc34	19909	4424	2.79271	X5C_D16_1.6_1	D16	5C	Fibroblast 1
X5C_D16_1.6_1.sc35	16747	3221	4.60381	X5C_D16_1.6_1	D16	5C	SSC1
X5C_D16_1.6_1.sc36	64284	5355	2.1545	X5C_D16_1.6_1	D16	5C	RPG1
X5C_D16_1.6_1.sc37	101731	6879	1.83327	X5C_D16_1.6_1	D16	5C	SSC2
X5C_D16_1.6_1.sc38	46303	4533	2.41885	X5C_D16_1.6_1	D16	5C	SSC1
X5C_D16_1.6_1.sc39	32163	5116	2.58061	X5C_D16_1.6_1	D16	5C	unassigned
X5C_D16_1.6_1.sc40	39640	4561	2.04087	X5C_D16_1.6_1	D16	5C	RPG1
X5C_D16_1.6_1.sc41	87735	5702	2.06417	X5C_D16_1.6_1	D16	5C	SSC1
X5C_D16_1.6_1.sc42	68972	5420	2.27194	X5C_D16_1.6_1	D16	5C	SSC4
X5C_D16_1.6_1.sc44	81766	5360	2.19529	X5C_D16_1.6_1	D16	5C	SSC4
X5C_D16_1.6_1.sc45	77285	6639	1.94087	X5C_D16_1.6_1	D16	5C	RPG1
X5C_D16_1.6_1.sc46	41292	5856	2.1578	X5C_D16_1.6_1	D16	5C	RPG1
X5C_D16_1.6_1.sc47	90465	7963	1.50666	X5C_D16_1.6_1	D16	5C	RPG1
X5C_D16_1.6_1.sc48	163377	7539	1.25048	X5C_D16_1.6_1	D16	5C	RPG3
X5C_D16_1.6_1.sc49	59070	5948	2.20924	X5C_D16_1.6_1	D16	5C	RPG1
X5C_D16_1.6_1.sc50	60617	5013	2.01429	X5C_D16_1.6_1	D16	5C	Meiotic 2
X5C_D16_1.6_1.sc51	75180	5799	1.67997	X5C_D16_1.6_1	D16	5C	SSC4
X5C_D16_1.6_1.sc52	58031	5484	1.56813	X5C_D16_1.6_1	D16	5C	SSC1
X5C_D16_1.6_1.sc53	110391	6114	1.5744	X5C_D16_1.6_1	D16	5C	SSC4
X5C_D16_1.6_1.sc54	116817	7110	1.1548	X5C_D16_1.6_1	D16	5C	RPG3
X5C_D16_1.6_1.sc55	54174	5260	2.08033	X5C_D16_1.6_1	D16	5C	SSC3
X5C_D16_1.6_1.sc56	45088	5127	2.59936	X5C_D16_1.6_1	D16	5C	Meiotic 2
X5C_D16_1.6_1.sc57	92971	6582	1.7414	X5C_D16_1.6_1	D16	5C	RPG1
X5C_D16_1.6_1.sc58	178055	7469	1.47763	X5C_D16_1.6_1	D16	5C	Early-pluripotency 2
X5C_D16_1.6_1.sc59	84290	6630	1.95041	X5C_D16_1.6_1	D16	5C	RPG1
X5C_D16_1.6_1.sc60	48842	6111	2.01466	X5C_D16_1.6_1	D16	5C	RPG3
X5C_D16_1.6_1.sc61	106809	7553	1.6169	X5C_D16_1.6_1	D16	5C	RPG1
X5C_D16_1.6_1.sc62	156056	8167	1.34759	X5C_D16_1.6_1	D16	5C	RPG4
X5C_D16_1.6_1.sc63	153788	8755	1.15679	X5C_D16_1.6_1	D16	5C	RPG3
X5C_D16_1.6_1.sc64	30325	4968	2.43364	X5C_D16_1.6_1	D16	5C	RPG1
X5C_D16_1.6_1.sc70	4372	2014	3.17932	X5C_D16_1.6_1	D16	5C	RPG3
X5C_D16_1.6_1.sc73	70047	6654	2.15712	X5C_D16_1.6_1	D16	5C	RPG1
X5C_D16_1.6_1.sc75	88803	7014	1.93124	X5C_D16_1.6_1	D16	5C	SSC1
X5C_D16_1.6_1.sc76	47237	5790	2.70762	X5C_D16_1.6_1	D16	5C	SSC1
X5C_D16_1.6_1.sc77	90724	5419	1.26207	X5C_D16_1.6_1	D16	5C	RPG4
X5C_D16_1.6_1.sc78	75890	5245	1.97523	X5C_D16_1.6_1	D16	5C	SSC1
X5C_D16_1.6_1.sc79	85458	5809	1.75291	X5C_D16_1.6_1	D16	5C	Early-pluripotency 2
X5C_D16_1.6_1.sc80	188694	7284	1.08747	X5C_D16_1.6_1	D16	5C	RPG3
X5C_D16_1.6_1.sc81	45608	7022	2.28249	X5C_D16_1.6_1	D16	5C	RPG1
X5C_D16_1.6_1.sc82	34883	6077	3.0244	X5C_D16_1.6_1	D16	5C	RPG1
X5C_D16_1.6_1.sc83	35117	5992	2.49452	X5C_D16_1.6_1	D16	5C	RPG4
X5C_D16_1.6_1.sc84	34466	4598	3.33952	X5C_D16_1.6_1	D16	5C	RPG1
X5C_D16_1.6_1.sc85	42088	7018	2.67772	X5C_D16_1.6_1	D16	5C	Meiotic 2
X5C_D16_1.6_1.sc87	24579	5857	2.42483	X5C_D16_1.6_1	D16	5C	RPG1
X5C_D16_1.6_1.sc88	31023	5982	2.70122	X5C_D16_1.6_1	D16	5C	RPG1
X5C_D16_1.6_1.sc89	85841	5039	2.30892	X5C_D16_1.6_1	D16	5C	Meiotic 2
X5C_D16_1.6_1.sc90	21403	4018	1.55118	X5C_D16_1.6_1	D16	5C	Neural 4
X5C_D16_1.6_1.sc91	136479	7573	1.57314	X5C_D16_1.6_1	D16	5C	RPG1
X5C_D16_1.6_1.sc92	87610	5721	1.5706	X5C_D16_1.6_1	D16	5C	Neural 1
X5C_D16_1.6_1.sc93	147386	6194	1.42076	X5C_D16_1.6_1	D16	5C	RPG2
X5C_D16_1.6_1.sc95	68642	6794	2.19545	X5C_D16_1.6_1	D16	5C	RPG1
X5C_D16_1.6_1.sc96	136612	6555	1.65578	X5C_D16_1.6_1	D16	5C	unassigned
X5C_D12_1.8_1.sc1	97518	6769	1.57407	X5C_D12_1.8_1	D12	5C	RPG3
X5C_D12_1.8_1.sc2	57921	5482	1.43644	X5C_D12_1.8_1	D12	5C	RPG3
X5C_D12_1.8_1.sc3	104896	6832	1.2174	X5C_D12_1.8_1	D12	5C	RPG3
X5C_D12_1.8_1.sc4	82679	6070	1.7187	X5C_D12_1.8_1	D12	5C	RPG3
X5C_D12_1.8_1.sc5	30117	4732	1.7432	X5C_D12_1.8_1	D12	5C	RPG2
X5C_D12_1.8_1.sc6	63319	6650	2.27262	X5C_D12_1.8_1	D12	5C	unassigned
X5C_D12_1.8_1.sc7	82509	6676	1.90888	X5C_D12_1.8_1	D12	5C	Early-pluripotency 1
X5C_D12_1.8_1.sc8	54424	5626	1.89071	X5C_D12_1.8_1	D12	5C	RPG3
X5C_D12_1.8_1.sc9	110697	6870	1.43184	X5C_D12_1.8_1	D12	5C	RPG3
X5C_D12_1.8_1.sc10	76921	6514	2.48567	X5C_D12_1.8_1	D12	5C	RPG1
X5C_D12_1.8_1.sc11	143923	7490	1.19925	X5C_D12_1.8_1	D12	5C	RPG3
X5C_D12_1.8_1.sc12	117280	7284	1.36596	X5C_D12_1.8_1	D12	5C	RPG3
X5C_D12_1.8_1.sc13	227013	9584	0.982763	X5C_D12_1.8_1	D12	5C	unassigned
X5C_D12_1.8_1.sc14	141128	7421	1.04515	X5C_D12_1.8_1	D12	5C	RPG2
X5C_D12_1.8_1.sc15	149966	7703	1.0189	X5C_D12_1.8_1	D12	5C	RPG2
X5C_D12_1.8_1.sc16	97326	6290	1.33366	X5C_D12_1.8_1	D12	5C	RPG3
X5C_D12_1.8_1.sc17	45215	5179	1.69855	X5C_D12_1.8_1	D12	5C	RPG3
X5C_D12_1.8_1.sc18	139357	7911	1.23711	X5C_D12_1.8_1	D12	5C	RPG3
X5C_D12_1.8_1.sc19	71374	6043	1.7065	X5C_D12_1.8_1	D12	5C	Neural 3
X5C_D12_1.8_1.sc20	57866	5419	2.30533	X5C_D12_1.8_1	D12	5C	Neural 2
X5C_D12_1.8_1.sc21	99623	6128	1.31195	X5C_D12_1.8_1	D12	5C	RPG2
X5C_D12_1.8_1.sc22	116683	7195	1.33267	X5C_D12_1.8_1	D12	5C	RPG3
X5C_D12_1.8_1.sc24	69480	5896	1.66667	X5C_D12_1.8_1	D12	5C	RPG3
X5C_D12_1.8_1.sc25	42013	4281	2.04461	X5C_D12_1.8_1	D12	5C	RPG3
X5C_D12_1.8_1.sc26	8248	2729	2.48545	X5C_D12_1.8_1	D12	5C	RPG3
X5C_D12_1.8_1.sc27	37620	4420	1.97767	X5C_D12_1.8_1	D12	5C	RPG3
X5C_D12_1.8_1.sc28	43461	4639	1.69117	X5C_D12_1.8_1	D12	5C	RPG3
X5C_D12_1.8_1.sc29	33295	4712	1.90119	X5C_D12_1.8_1	D12	5C	RPG3
X5C_D12_1.8_1.sc30	80187	6243	1.28824	X5C_D12_1.8_1	D12	5C	RPG2
X5C_D12_1.8_1.sc31	9415	2862	2.45353	X5C_D12_1.8_1	D12	5C	RPG3
X5C_D12_1.8_1.sc32	52594	5625	1.5344	X5C_D12_1.8_1	D12	5C	RPG3
X5C_D12_1.8_1.sc33	41800	4307	2.14115	X5C_D12_1.8_1	D12	5C	RPG3
X5C_D12_1.8_1.sc34	9570	2943	2.42424	X5C_D12_1.8_1	D12	5C	RPG3
X5C_D12_1.8_1.sc35	40634	4606	1.9368	X5C_D12_1.8_1	D12	5C	RPG3
X5C_D12_1.8_1.sc36	71876	5211	1.47476	X5C_D12_1.8_1	D12	5C	RPG3
X5C_D12_1.8_1.sc37	86870	5804	0.887533	X5C_D12_1.8_1	D12	5C	RPG4
X5C_D12_1.8_1.sc38	91643	6348	1.40109	X5C_D12_1.8_1	D12	5C	RPG3
X5C_D12_1.8_1.sc39	12811	3184	2.46663	X5C_D12_1.8_1	D12	5C	RPG3
X5C_D12_1.8_1.sc40	81960	6267	1.14812	X5C_D12_1.8_1	D12	5C	RPG3
X5C_D12_1.8_1.sc41	129538	6712	1.24211	X5C_D12_1.8_1	D12	5C	RPG3
X5C_D12_1.8_1.sc42	99472	5912	1.13499	X5C_D12_1.8_1	D12	5C	RPG2
X5C_D12_1.8_1.sc44	136837	6411	1.13347	X5C_D12_1.8_1	D12	5C	RPG3
X5C_D12_1.8_1.sc45	153546	7840	1.21136	X5C_D12_1.8_1	D12	5C	RPG2
X5C_D12_1.8_1.sc46	55707	5307	2.05181	X5C_D12_1.8_1	D12	5C	RPG3
X5C_D12_1.8_1.sc47	94286	7015	1.4509	X5C_D12_1.8_1	D12	5C	RPG3
X5C_D12_1.8_1.sc48	62409	5075	2.44356	X5C_D12_1.8_1	D12	5C	RPG3
X5C_D12_2_3.sc49	57041	5591	2.08447	X5C_D12_2_3	D12	5C	SSC1
X5C_D12_2_3.sc50	73357	6214	1.93983	X5C_D12_2_3	D12	5C	SSC1
X5C_D12_2_3.sc51	75531	6071	1.67349	X5C_D12_2_3	D12	5C	SSC1
X5C_D12_2_3.sc52	125812	7217	1.42673	X5C_D12_2_3	D12	5C	Early-pluripotency 1
X5C_D12_2_3.sc53	91593	6543	1.49029	X5C_D12_2_3	D12	5C	SSC4
X5C_D12_2_3.sc54	42987	4641	2.4961	X5C_D12_2_3	D12	5C	SSC1
X5C_D12_2_3.sc55	52737	6492	2.5959	X5C_D12_2_3	D12	5C	SSC4
X5C_D12_2_3.sc56	67002	6288	2.10889	X5C_D12_2_3	D12	5C	Neural 1
X5C_D12_2_3.sc57	19070	3993	2.65863	X5C_D12_2_3	D12	5C	SSC1
X5C_D12_2_3.sc58	22453	4189	2.95729	X5C_D12_2_3	D12	5C	SSC1
X5C_D12_2_3.sc59	42365	6082	2.91986	X5C_D12_2_3	D12	5C	SSC1
X5C_D12_2_3.sc60	33709	5642	2.29909	X5C_D12_2_3	D12	5C	SSC2
X5C_D12_2_3.sc61	23248	4931	2.56796	X5C_D12_2_3	D12	5C	SSC1
X5C_D12_2_3.sc62	20856	4357	2.92961	X5C_D12_2_3	D12	5C	SSC1
X5C_D12_2_3.sc63	21273	4575	2.33629	X5C_D12_2_3	D12	5C	SSC1
X5C_D12_2_3.sc64	17182	4179	3.27668	X5C_D12_2_3	D12	5C	SSC1
X5C_D12_2_3.sc65	26180	4987	2.22307	X5C_D12_2_3	D12	5C	Meiotic 2
X5C_D12_2_3.sc66	27828	4337	2.78856	X5C_D12_2_3	D12	5C	SSC1
X5C_D12_2_3.sc67	17992	4254	4.35749	X5C_D12_2_3	D12	5C	SSC1
X5C_D12_2_3.sc68	46513	5703	2.03599	X5C_D12_2_3	D12	5C	RPG1
X5C_D12_2_3.sc69	7415	2317	3.37154	X5C_D12_2_3	D12	5C	SSC1
X5C_D12_2_3.sc70	17906	4300	2.89847	X5C_D12_2_3	D12	5C	SSC1
X5C_D12_2_3.sc71	31493	5052	2.11793	X5C_D12_2_3	D12	5C	SSC1
X5C_D12_2_3.sc72	32806	5106	3.68225	X5C_D12_2_3	D12	5C	SSC1
X5C_D12_2_3.sc73	21103	4678	3.10382	X5C_D12_2_3	D12	5C	SSC1
X5C_D12_2_3.sc74	69574	5374	1.57961	X5C_D12_2_3	D12	5C	Meiotic 2
X5C_D12_2_3.sc75	68051	5986	1.84274	X5C_D12_2_3	D12	5C	SSC1
X5C_D12_2_3.sc76	50944	5433	2.59501	X5C_D12_2_3	D12	5C	SSC1
X5C_D12_2_3.sc77	190051	7730	1.15127	X5C_D12_2_3	D12	5C	SSC1
X5C_D12_2_3.sc78	179781	7651	1.29102	X5C_D12_2_3	D12	5C	SSC3
X5C_D12_2_3.sc79	84533	6024	1.48581	X5C_D12_2_3	D12	5C	Early-pluripotency 1
X5C_D12_2_3.sc80	81116	5710	1.94166	X5C_D12_2_3	D12	5C	SSC1
X5C_D12_2_3.sc81	61353	5407	2.05858	X5C_D12_2_3	D12	5C	SSC1
X5C_D12_2_3.sc82	42318	4131	2.32289	X5C_D12_2_3	D12	5C	SSC1
X5C_D12_2_3.sc83	72240	5939	1.63483	X5C_D12_2_3	D12	5C	SSC1
X5C_D12_2_3.sc84	70892	5853	1.87045	X5C_D12_2_3	D12	5C	RPG1
X5C_D12_2_3.sc85	45220	5996	2.68686	X5C_D12_2_3	D12	5C	SSC1
X5C_D12_2_3.sc87	89793	6434	1.71171	X5C_D12_2_3	D12	5C	SSC2
X5C_D12_2_3.sc88	30544	5089	2.27213	X5C_D12_2_3	D12	5C	SSC1
X5C_D12_2_3.sc89	93517	6024	1.68419	X5C_D12_2_3	D12	5C	SSC1
X5C_D12_2_3.sc90	83856	5877	1.52881	X5C_D12_2_3	D12	5C	Early-pluripotency 1
X5C_D12_2_3.sc91	78533	6034	1.92913	X5C_D12_2_3	D12	5C	SSC1
X5C_D12_2_3.sc92	105880	6343	1.74443	X5C_D12_2_3	D12	5C	SSC3
X5C_D12_2_3.sc93	24805	4026	3.24531	X5C_D12_2_3	D12	5C	SSC1
X5C_D12_2_3.sc95	152381	7902	1.22259	X5C_D12_2_3	D12	5C	Neural 1
X5C_D12_2_3.sc96	148240	7274	1.44765	X5C_D12_2_3	D12	5C	Early-pluripotency 1
X5C_D16_1_1.sc1	108565	7403	1.50509	X5C_D16_1_1	D16	5C	Early-pluripotency 2
X5C_D16_1_1.sc2	96698	7559	1.99073	X5C_D16_1_1	D16	5C	RPG1
X5C_D16_1_1.sc3	136235	8088	1.38731	X5C_D16_1_1	D16	5C	RPG1
X5C_D16_1_1.sc4	124266	7752	1.53863	X5C_D16_1_1	D16	5C	Meiotic 1
X5C_D16_1_1.sc5	68672	6566	1.94402	X5C_D16_1_1	D16	5C	SSC1
X5C_D16_1_1.sc6	178724	8251	1.05414	X5C_D16_1_1	D16	5C	RPG3
X5C_D16_1_1.sc7	76380	6526	1.55538	X5C_D16_1_1	D16	5C	RPG3
X5C_D16_1_1.sc8	112199	7817	1.61944	X5C_D16_1_1	D16	5C	SSC3
X5C_D16_1_1.sc9	109291	6507	1.73848	X5C_D16_1_1	D16	5C	SSC2
X5C_D16_1_1.sc10	86639	6139	1.73478	X5C_D16_1_1	D16	5C	RPG3
X5C_D16_1_1.sc11	163104	7672	1.10298	X5C_D16_1_1	D16	5C	RPG3
X5C_D16_1_1.sc12	74253	6853	2.08476	X5C_D16_1_1	D16	5C	RPG1
X5C_D16_1_1.sc13	97152	7437	1.13328	X5C_D16_1_1	D16	5C	Neural 3
X5C_D16_1_1.sc14	141147	7839	1.45451	X5C_D16_1_1	D16	5C	RPG1
X5C_D16_1_1.sc15	95009	6944	1.20831	X5C_D16_1_1	D16	5C	Early-pluripotency 2
X5C_D16_1_1.sc16	52091	5265	2.01186	X5C_D16_1_1	D16	5C	RPG1
X5C_D16_1_1.sc17	48785	5499	2.14	X5C_D16_1_1	D16	5C	unassigned
X5C_D16_1_1.sc18	56048	5870	2.31944	X5C_D16_1_1	D16	5C	SSC1
X5C_D16_1_1.sc19	79651	6234	1.84555	X5C_D16_1_1	D16	5C	SSC1
X5C_D16_1_1.sc20	77634	6146	1.71317	X5C_D16_1_1	D16	5C	unassigned
X5C_D16_1_1.sc21	105039	6896	1.85645	X5C_D16_1_1	D16	5C	SSC4
X5C_D16_1_1.sc22	118430	7228	1.25897	X5C_D16_1_1	D16	5C	RPG2
X5C_D16_1_1.sc23	8338	2840	3.90981	X5C_D16_1_1	D16	5C	SSC1
X5C_D16_1_1.sc24	127232	7823	1.65682	X5C_D16_1_1	D16	5C	SSC3
X5C_D16_1_1.sc25	39101	3898	2.7186	X5C_D16_1_1	D16	5C	SSC1
X5C_D16_1_1.sc27	38347	4577	2.33134	X5C_D16_1_1	D16	5C	SSC1
X5C_D16_1_1.sc28	35310	4352	2.09289	X5C_D16_1_1	D16	5C	RPG2
X5C_D16_1_1.sc29	34223	4953	2.62689	X5C_D16_1_1	D16	5C	SSC1
X5C_D16_1_1.sc30	62458	5248	1.61549	X5C_D16_1_1	D16	5C	RPG3
X5C_D16_1_1.sc31	7778	2106	4.51273	X5C_D16_1_1	D16	5C	SSC1
X5C_D16_1_1.sc32	18418	3490	3.75176	X5C_D16_1_1	D16	5C	SSC1
X5C_D16_1_1.sc33	37518	3831	2.71603	X5C_D16_1_1	D16	5C	SSC1
X5C_D16_1_1.sc35	41557	4703	2.06463	X5C_D16_1_1	D16	5C	SSC1
X5C_D16_1_1.sc36	60293	4766	2.03838	X5C_D16_1_1	D16	5C	RPG2
X5C_D16_1_1.sc37	79829	5717	1.99802	X5C_D16_1_1	D16	5C	SSC1
X5C_D16_1_1.sc38	71319	5448	1.57321	X5C_D16_1_1	D16	5C	RPG3
X5C_D16_1_1.sc39	11612	2438	4.21977	X5C_D16_1_1	D16	5C	SSC1
X5C_D16_1_1.sc40	30551	4038	2.95244	X5C_D16_1_1	D16	5C	SSC1
X5C_D16_1_1.sc41	68357	5620	2.04515	X5C_D16_1_1	D16	5C	SSC1
X5C_D16_1_1.sc42	76034	5687	2.17929	X5C_D16_1_1	D16	5C	SSC1
X5C_D16_1_1.sc44	84868	5783	1.7863	X5C_D16_1_1	D16	5C	SSC1
X5C_D16_1_1.sc45	124147	8264	1.42331	X5C_D16_1_1	D16	5C	RPG1
X5C_D16_1_1.sc46	123446	7648	1.62662	X5C_D16_1_1	D16	5C	RPG1
X5C_D16_1_1.sc47	91853	7409	1.79635	X5C_D16_1_1	D16	5C	Early-pluripotency 2
X5C_D16_1_1.sc48	121147	6913	1.2134	X5C_D16_1_1	D16	5C	Early-pluripotency 1
X5C_D16_1_1.sc49	33389	4008	2.53676	X5C_D16_1_1	D16	5C	SSC1
X5C_D16_1_1.sc50	98776	6355	1.59452	X5C_D16_1_1	D16	5C	SSC2
X5C_D16_1_1.sc51	63308	5511	1.9571	X5C_D16_1_1	D16	5C	SSC1
X5C_D16_1_1.sc52	168691	7761	1.41264	X5C_D16_1_1	D16	5C	Early-pluripotency 1
X5C_D16_1_1.sc53	71663	5364	0.319551	X5C_D16_1_1	D16	5C	Neural 4
X5C_D16_1_1.sc54	102619	6727	1.45782	X5C_D16_1_1	D16	5C	SSC2
X5C_D16_1_1.sc55	216305	9708	1.18213	X5C_D16_1_1	D16	5C	SSC3
X5C_D16_1_1.sc56	53574	5166	2.7252	X5C_D16_1_1	D16	5C	Meiotic 2
X5C_D16_1_1.sc57	101200	6698	1.67885	X5C_D16_1_1	D16	5C	unassigned
X5C_D16_1_1.sc58	98915	6521	1.55588	X5C_D16_1_1	D16	5C	SSC2
X5C_D16_1_1.sc59	70131	6095	1.79806	X5C_D16_1_1	D16	5C	SSC1
X5C_D16_1_1.sc60	76172	6845	1.85501	X5C_D16_1_1	D16	5C	SSC3
X5C_D16_1_1.sc61	50371	5669	2.29497	X5C_D16_1_1	D16	5C	unassigned
X5C_D16_1_1.sc62	94709	6813	1.47082	X5C_D16_1_1	D16	5C	SSC2
X5C_D16_1_1.sc63	83286	6760	1.5909	X5C_D16_1_1	D16	5C	RPG2
X5C_D16_1_1.sc64	39900	5228	2.27569	X5C_D16_1_1	D16	5C	SSC1
X5C_D16_1_1.sc65	84443	6676	1.50871	X5C_D16_1_1	D16	5C	RPG4
X5C_D16_1_1.sc66	59609	6078	2.07351	X5C_D16_1_1	D16	5C	SSC2
X5C_D16_1_1.sc67	119534	7617	1.77272	X5C_D16_1_1	D16	5C	RPG1
X5C_D16_1_1.sc68	146023	7106	1.40868	X5C_D16_1_1	D16	5C	RPG2
X5C_D16_1_1.sc69	96069	6074	2.07871	X5C_D16_1_1	D16	5C	SSC2
X5C_D16_1_1.sc70	116162	7288	1.59002	X5C_D16_1_1	D16	5C	RPG3
X5C_D16_1_1.sc71	136337	7519	1.5469	X5C_D16_1_1	D16	5C	SSC2
X5C_D16_1_1.sc72	85948	5839	1.84181	X5C_D16_1_1	D16	5C	SSC1
X5C_D16_1_1.sc73	33055	4812	2.71063	X5C_D16_1_1	D16	5C	SSC1
X5C_D16_1_1.sc74	75007	5168	1.97715	X5C_D16_1_1	D16	5C	SSC1
X5C_D16_1_1.sc75	79414	6263	1.49596	X5C_D16_1_1	D16	5C	RPG3
X5C_D16_1_1.sc76	58884	5690	2.24849	X5C_D16_1_1	D16	5C	SSC2
X5C_D16_1_1.sc77	116626	6664	1.4285	X5C_D16_1_1	D16	5C	Early-pluripotency 1
X5C_D16_1_1.sc78	160180	7697	1.26233	X5C_D16_1_1	D16	5C	RPG3
X5C_D16_1_1.sc79	99221	6356	1.80808	X5C_D16_1_1	D16	5C	Early-pluripotency 1
X5C_D16_1_1.sc80	142037	6281	1.52566	X5C_D16_1_1	D16	5C	Early-pluripotency 2
X5C_D16_1_1.sc81	105746	6720	1.67571	X5C_D16_1_1	D16	5C	SSC2
X5C_D16_1_1.sc82	88068	5180	2.04615	X5C_D16_1_1	D16	5C	SSC2
X5C_D16_1_1.sc83	128788	8005	1.72532	X5C_D16_1_1	D16	5C	Early-pluripotency 2
X5C_D16_1_1.sc84	186915	7286	1.13046	X5C_D16_1_1	D16	5C	RPG3
X5C_D16_1_1.sc85	32938	4772	2.98136	X5C_D16_1_1	D16	5C	SSC1
X5C_D16_1_1.sc87	83801	6138	2.43553	X5C_D16_1_1	D16	5C	unassigned
X5C_D16_1_1.sc88	129566	6758	1.77747	X5C_D16_1_1	D16	5C	SSC2
X5C_D16_1_1.sc89	41064	4582	2.38165	X5C_D16_1_1	D16	5C	SSC1
X5C_D16_1_1.sc90	44191	5001	2.05698	X5C_D16_1_1	D16	5C	SSC1
X5C_D16_1_1.sc91	117026	6697	1.38943	X5C_D16_1_1	D16	5C	RPG3
X5C_D16_1_1.sc92	86395	5632	1.84038	X5C_D16_1_1	D16	5C	SSC1
X5C_D16_1_1.sc93	73223	5494	2.01849	X5C_D16_1_1	D16	5C	SSC1
X5C_D16_1_1.sc95	127008	6964	1.46211	X5C_D16_1_1	D16	5C	RPG3
X5C_D16_1_1.sc96	349901	8683	1.11146	X5C_D16_1_1	D16	5C	Early-pluripotency 1
DMSO_D20_1_1.sc1	55325	4835	1.38274	DMSO_D20_1_1	D20	DMSO	RPG3
DMSO_D20_1_1.sc2	82067	6197	1.15394	DMSO_D20_1_1	D20	DMSO	RPG3
DMSO_D20_1_1.sc3	74990	5315	1.38018	DMSO_D20_1_1	D20	DMSO	RPG3
DMSO_D20_1_1.sc4	154589	7038	1.21677	DMSO_D20_1_1	D20	DMSO	RPG3
DMSO_D20_1_1.sc5	24230	4234	3.78456	DMSO_D20_1_1	D20	DMSO	SSC1
DMSO_D20_1_1.sc6	55763	4655	1.57273	DMSO_D20_1_1	D20	DMSO	RPG3
DMSO_D20_1_1.sc7	137906	7225	1.14136	DMSO_D20_1_1	D20	DMSO	RPG4
DMSO_D20_1_1.sc8	72894	5351	1.26622	DMSO_D20_1_1	D20	DMSO	RPG3
DMSO_D20_1_1.sc9	72919	4988	1.26853	DMSO_D20_1_1	D20	DMSO	RPG3
DMSO_D20_1_1.sc10	46734	4666	2.26602	DMSO_D20_1_1	D20	DMSO	RPG1
DMSO_D20_1_1.sc11	66611	4843	1.00134	DMSO_D20_1_1	D20	DMSO	RPG3
DMSO_D20_1_1.sc12	126945	7381	1.10048	DMSO_D20_1_1	D20	DMSO	RPG3
DMSO_D20_1_1.sc13	49085	5074	2.08007	DMSO_D20_1_1	D20	DMSO	RPG1
DMSO_D20_1_1.sc14	128123	6314	1.20197	DMSO_D20_1_1	D20	DMSO	RPG3
DMSO_D20_1_1.sc15	53464	4624	0.701407	DMSO_D20_1_1	D20	DMSO	RPG3
DMSO_D20_1_1.sc16	99389	6006	0.92968	DMSO_D20_1_1	D20	DMSO	RPG3
DMSO_D20_1_1.sc17	48138	4502	1.09061	DMSO_D20_1_1	D20	DMSO	RPG3
DMSO_D20_1_1.sc18	14855	3356	3.06967	DMSO_D20_1_1	D20	DMSO	RPG1
DMSO_D20_1_1.sc19	56496	4725	1.0337	DMSO_D20_1_1	D20	DMSO	RPG3
DMSO_D20_1_1.sc20	62821	4735	1.36419	DMSO_D20_1_1	D20	DMSO	RPG3
DMSO_D20_1_1.sc21	36396	3683	1.50841	DMSO_D20_1_1	D20	DMSO	RPG3
DMSO_D20_1_1.sc22	64354	5172	1.42959	DMSO_D20_1_1	D20	DMSO	RPG3
DMSO_D20_1_1.sc24	50009	4450	1.17179	DMSO_D20_1_1	D20	DMSO	RPG3
DMSO_D20_1_1.sc25	48933	4212	1.14238	DMSO_D20_1_1	D20	DMSO	RPG3
DMSO_D20_1_1.sc26	66717	4902	1.38346	DMSO_D20_1_1	D20	DMSO	RPG3
DMSO_D20_1_1.sc28	49390	5193	1.53675	DMSO_D20_1_1	D20	DMSO	RPG3
DMSO_D20_1_1.sc29	35092	4842	2.09164	DMSO_D20_1_1	D20	DMSO	RPG1
DMSO_D20_1_1.sc30	72130	5196	1.06752	DMSO_D20_1_1	D20	DMSO	RPG4
DMSO_D20_1_1.sc31	60373	5381	1.29031	DMSO_D20_1_1	D20	DMSO	RPG3
DMSO_D20_1_1.sc32	64373	4941	1.07965	DMSO_D20_1_1	D20	DMSO	RPG3
DMSO_D20_1_1.sc33	65208	4441	1.48295	DMSO_D20_1_1	D20	DMSO	RPG3
DMSO_D20_1_1.sc35	37185	3883	1.69154	DMSO_D20_1_1	D20	DMSO	RPG3
DMSO_D20_1_1.sc36	72321	5156	1.0647	DMSO_D20_1_1	D20	DMSO	RPG3
DMSO_D20_1_1.sc37	48405	4483	1.46679	DMSO_D20_1_1	D20	DMSO	RPG3
DMSO_D20_1_1.sc38	76522	5432	1.18136	DMSO_D20_1_1	D20	DMSO	RPG3
DMSO_D20_1_1.sc39	63338	5687	1.20781	DMSO_D20_1_1	D20	DMSO	RPG3
DMSO_D20_1_1.sc41	75829	4605	1.27524	DMSO_D20_1_1	D20	DMSO	RPG3
DMSO_D20_1_1.sc42	46630	3943	1.33819	DMSO_D20_1_1	D20	DMSO	RPG3
DMSO_D20_1_1.sc44	86814	4766	1.28781	DMSO_D20_1_1	D20	DMSO	RPG3
DMSO_D20_1_1.sc45	101724	5586	1.20621	DMSO_D20_1_1	D20	DMSO	RPG3
DMSO_D20_1_1.sc46	62807	5105	1.68771	DMSO_D20_1_1	D20	DMSO	RPG3
DMSO_D20_1_1.sc47	65555	5204	1.34238	DMSO_D20_1_1	D20	DMSO	RPG3
DMSO_D20_1_1.sc48	92264	5531	1.1879	DMSO_D20_1_1	D20	DMSO	RPG3
DMSO_D20_1_1.sc49	100539	6036	1.39548	DMSO_D20_1_1	D20	DMSO	RPG3
DMSO_D20_1_1.sc50	149405	6591	1.13182	DMSO_D20_1_1	D20	DMSO	RPG3
DMSO_D20_1_1.sc51	45318	4079	2.12057	DMSO_D20_1_1	D20	DMSO	RPG3
DMSO_D20_1_1.sc52	82505	5002	1.26174	DMSO_D20_1_1	D20	DMSO	RPG3
DMSO_D20_1_1.sc53	79980	4552	1.47662	DMSO_D20_1_1	D20	DMSO	RPG3
DMSO_D20_1_1.sc54	85710	5282	1.18189	DMSO_D20_1_1	D20	DMSO	RPG3
DMSO_D20_1_1.sc56	48488	4428	1.18586	DMSO_D20_1_1	D20	DMSO	RPG4
DMSO_D20_1_1.sc57	53246	4554	1.52875	DMSO_D20_1_1	D20	DMSO	RPG3
DMSO_D20_1_1.sc58	85251	5337	1.24925	DMSO_D20_1_1	D20	DMSO	RPG3
DMSO_D20_1_1.sc59	76950	5409	1.51397	DMSO_D20_1_1	D20	DMSO	RPG3
DMSO_D20_1_1.sc60	109772	6829	1.15603	DMSO_D20_1_1	D20	DMSO	RPG3
DMSO_D20_1_1.sc61	139239	7638	1.29274	DMSO_D20_1_1	D20	DMSO	RPG3
DMSO_D20_1_1.sc62	75929	5273	1.35653	DMSO_D20_1_1	D20	DMSO	RPG3
DMSO_D20_1_1.sc63	71608	5937	1.58362	DMSO_D20_1_1	D20	DMSO	RPG3
DMSO_D20_1_1.sc64	77226	6146	1.45158	DMSO_D20_1_1	D20	DMSO	RPG4
DMSO_D20_1_1.sc65	28395	3750	1.51435	DMSO_D20_1_1	D20	DMSO	RPG3
DMSO_D20_1_1.sc66	158673	7940	1.35373	DMSO_D20_1_1	D20	DMSO	RPG3
DMSO_D20_1_1.sc67	70521	5437	1.3301	DMSO_D20_1_1	D20	DMSO	RPG3
DMSO_D20_1_1.sc68	110687	6085	1.00012	DMSO_D20_1_1	D20	DMSO	RPG3
DMSO_D20_1_1.sc69	88249	6900	1.71447	DMSO_D20_1_1	D20	DMSO	RPG1
DMSO_D20_1_1.sc70	49209	5769	2.09311	DMSO_D20_1_1	D20	DMSO	RPG1
DMSO_D20_1_1.sc71	74736	5434	1.6003	DMSO_D20_1_1	D20	DMSO	RPG3
DMSO_D20_1_1.sc72	85341	5396	1.36042	DMSO_D20_1_1	D20	DMSO	RPG3
DMSO_D20_1_1.sc73	35856	4371	1.57575	DMSO_D20_1_1	D20	DMSO	RPG3
DMSO_D20_1_1.sc74	82701	5052	1.55621	DMSO_D20_1_1	D20	DMSO	RPG3
DMSO_D20_1_1.sc75	74370	5337	1.68079	DMSO_D20_1_1	D20	DMSO	RPG3
DMSO_D20_1_1.sc76	96767	6418	1.21942	DMSO_D20_1_1	D20	DMSO	RPG3
DMSO_D20_1_1.sc77	65333	4151	1.21378	DMSO_D20_1_1	D20	DMSO	RPG3
DMSO_D20_1_1.sc78	94591	4848	1.4494	DMSO_D20_1_1	D20	DMSO	RPG3
DMSO_D20_1_1.sc79	41203	3254	1.73046	DMSO_D20_1_1	D20	DMSO	RPG3
DMSO_D20_1_1.sc80	96846	5587	1.37331	DMSO_D20_1_1	D20	DMSO	RPG3
DMSO_D20_1_1.sc81	35803	4127	2.02776	DMSO_D20_1_1	D20	DMSO	RPG3
DMSO_D20_1_1.sc82	58757	4506	2.4746	DMSO_D20_1_1	D20	DMSO	RPG3
DMSO_D20_1_1.sc83	31768	2882	1.67464	DMSO_D20_1_1	D20	DMSO	RPG3
DMSO_D20_1_1.sc84	57891	4641	1.78612	DMSO_D20_1_1	D20	DMSO	RPG3
DMSO_D20_1_1.sc85	38549	4516	1.98708	DMSO_D20_1_1	D20	DMSO	RPG3
DMSO_D20_1_1.sc87	98267	5751	1.54274	DMSO_D20_1_1	D20	DMSO	RPG3
DMSO_D20_1_1.sc88	48281	4801	1.88894	DMSO_D20_1_1	D20	DMSO	RPG3
DMSO_D20_1_1.sc89	64621	3780	1.87555	DMSO_D20_1_1	D20	DMSO	RPG3
DMSO_D20_1_1.sc90	55356	4375	1.40184	DMSO_D20_1_1	D20	DMSO	RPG4
DMSO_D20_1_1.sc91	69262	5016	1.13193	DMSO_D20_1_1	D20	DMSO	RPG3
DMSO_D20_1_1.sc92	88263	5146	1.30859	DMSO_D20_1_1	D20	DMSO	RPG3
DMSO_D20_1_1.sc93	81553	5875	1.507	DMSO_D20_1_1	D20	DMSO	RPG3
DMSO_D20_1_1.sc95	113361	6903	1.02416	DMSO_D20_1_1	D20	DMSO	RPG4
DMSO_D20_1_1.sc96	46307	4315	2.058	DMSO_D20_1_1	D20	DMSO	SSC4
DMSO_D20_1_2.sc1	105163	6002	1.14013	DMSO_D20_1_2	D20	DMSO	RPG3
DMSO_D20_1_2.sc2	55481	5120	2.44048	DMSO_D20_1_2	D20	DMSO	RPG1
DMSO_D20_1_2.sc3	92198	6460	1.53149	DMSO_D20_1_2	D20	DMSO	RPG1
DMSO_D20_1_2.sc4	72790	5383	1.34359	DMSO_D20_1_2	D20	DMSO	RPG3
DMSO_D20_1_2.sc5	19343	3037	1.16321	DMSO_D20_1_2	D20	DMSO	RPG3
DMSO_D20_1_2.sc6	52639	3991	1.26902	DMSO_D20_1_2	D20	DMSO	RPG3
DMSO_D20_1_2.sc7	158382	6859	0.873205	DMSO_D20_1_2	D20	DMSO	RPG3
DMSO_D20_1_2.sc8	132641	6491	1.17535	DMSO_D20_1_2	D20	DMSO	RPG3
DMSO_D20_1_2.sc9	86949	4762	1.09835	DMSO_D20_1_2	D20	DMSO	RPG3
DMSO_D20_1_2.sc10	85168	4913	1.20585	DMSO_D20_1_2	D20	DMSO	RPG3
DMSO_D20_1_2.sc11	92559	4847	0.932378	DMSO_D20_1_2	D20	DMSO	RPG3
DMSO_D20_1_2.sc12	98332	6072	0.8573	DMSO_D20_1_2	D20	DMSO	RPG3
DMSO_D20_1_2.sc13	111014	6540	1.00798	DMSO_D20_1_2	D20	DMSO	RPG4
DMSO_D20_1_2.sc14	132481	6159	0.778225	DMSO_D20_1_2	D20	DMSO	RPG3
DMSO_D20_1_2.sc15	90800	5708	0.924009	DMSO_D20_1_2	D20	DMSO	RPG4
DMSO_D20_1_2.sc16	95373	5691	1.19321	DMSO_D20_1_2	D20	DMSO	RPG3
DMSO_D20_1_2.sc17	27154	4105	1.38469	DMSO_D20_1_2	D20	DMSO	RPG3
DMSO_D20_1_2.sc18	60812	4601	1.23331	DMSO_D20_1_2	D20	DMSO	RPG3
DMSO_D20_1_2.sc19	41512	4186	1.58749	DMSO_D20_1_2	D20	DMSO	RPG3
DMSO_D20_1_2.sc20	47102	6160	2.588	DMSO_D20_1_2	D20	DMSO	RPG1
DMSO_D20_1_2.sc21	18747	2953	2.82178	DMSO_D20_1_2	D20	DMSO	SSC1
DMSO_D20_1_2.sc22	70673	5178	1.1815	DMSO_D20_1_2	D20	DMSO	RPG3
DMSO_D20_1_2.sc24	70231	4726	1.34129	DMSO_D20_1_2	D20	DMSO	RPG3
DMSO_D20_1_2.sc25	38362	3953	2.42688	DMSO_D20_1_2	D20	DMSO	RPG1
DMSO_D20_1_2.sc26	39833	3329	1.27783	DMSO_D20_1_2	D20	DMSO	RPG3
DMSO_D20_1_2.sc27	11274	2109	1.42806	DMSO_D20_1_2	D20	DMSO	RPG3
DMSO_D20_1_2.sc28	46563	5131	1.68374	DMSO_D20_1_2	D20	DMSO	RPG3
DMSO_D20_1_2.sc29	15689	2924	1.44687	DMSO_D20_1_2	D20	DMSO	RPG2
DMSO_D20_1_2.sc30	55508	4206	1.56374	DMSO_D20_1_2	D20	DMSO	RPG3
DMSO_D20_1_2.sc31	36625	3726	1.10034	DMSO_D20_1_2	D20	DMSO	RPG3
DMSO_D20_1_2.sc32	49214	4546	0.889991	DMSO_D20_1_2	D20	DMSO	RPG3
DMSO_D20_1_2.sc33	147847	6551	1.01524	DMSO_D20_1_2	D20	DMSO	RPG4
DMSO_D20_1_2.sc35	36414	4044	1.4802	DMSO_D20_1_2	D20	DMSO	RPG3
DMSO_D20_1_2.sc36	77292	4774	1.44258	DMSO_D20_1_2	D20	DMSO	RPG3
DMSO_D20_1_2.sc37	124516	6134	1.04003	DMSO_D20_1_2	D20	DMSO	RPG3
DMSO_D20_1_2.sc38	120821	5785	1.25227	DMSO_D20_1_2	D20	DMSO	RPG3
DMSO_D20_1_2.sc39	32394	3255	1.47558	DMSO_D20_1_2	D20	DMSO	RPG3
DMSO_D20_1_2.sc40	51343	4082	0.802446	DMSO_D20_1_2	D20	DMSO	RPG3
DMSO_D20_1_2.sc41	85498	4769	0.676039	DMSO_D20_1_2	D20	DMSO	RPG3
DMSO_D20_1_2.sc42	140543	6090	1.08152	DMSO_D20_1_2	D20	DMSO	RPG3
DMSO_D20_1_2.sc43	9272	2762	0.959879	DMSO_D20_1_2	D20	DMSO	RPG3
DMSO_D20_1_2.sc44	106782	5137	1.03295	DMSO_D20_1_2	D20	DMSO	RPG3
DMSO_D20_1_2.sc45	95169	5257	1.23044	DMSO_D20_1_2	D20	DMSO	RPG3
DMSO_D20_1_2.sc46	79181	5495	1.29829	DMSO_D20_1_2	D20	DMSO	RPG3
DMSO_D20_1_2.sc47	57629	4862	1.37084	DMSO_D20_1_2	D20	DMSO	RPG3
DMSO_D20_1_2.sc48	53063	4601	1.37949	DMSO_D20_1_2	D20	DMSO	RPG3
DMSO_D20_1_2.sc49	139752	5995	0.533087	DMSO_D20_1_2	D20	DMSO	RPG3
DMSO_D20_1_2.sc50	148375	6170	1.00084	DMSO_D20_1_2	D20	DMSO	RPG3
DMSO_D20_1_2.sc51	47468	4020	1.44729	DMSO_D20_1_2	D20	DMSO	RPG3
DMSO_D20_1_2.sc52	52720	3944	0.830804	DMSO_D20_1_2	D20	DMSO	RPG2
DMSO_D20_1_2.sc54	142154	6576	1.14453	DMSO_D20_1_2	D20	DMSO	RPG3
DMSO_D20_1_2.sc55	52244	4215	1.38006	DMSO_D20_1_2	D20	DMSO	RPG3
DMSO_D20_1_2.sc56	50843	4087	1.38269	DMSO_D20_1_2	D20	DMSO	RPG2
DMSO_D20_1_2.sc57	84221	6045	2.01731	DMSO_D20_1_2	D20	DMSO	SSC4
DMSO_D20_1_2.sc58	73631	4589	1.33368	DMSO_D20_1_2	D20	DMSO	RPG3
DMSO_D20_1_2.sc59	70466	5444	1.37087	DMSO_D20_1_2	D20	DMSO	RPG3
DMSO_D20_1_2.sc60	53142	4935	1.52986	DMSO_D20_1_2	D20	DMSO	RPG3
DMSO_D20_1_2.sc61	76936	5847	1.48305	DMSO_D20_1_2	D20	DMSO	RPG3
DMSO_D20_1_2.sc62	136510	6675	0.81972	DMSO_D20_1_2	D20	DMSO	RPG4
DMSO_D20_1_2.sc63	94787	6073	1.1088	DMSO_D20_1_2	D20	DMSO	RPG3
DMSO_D20_1_2.sc64	35483	3771	1.47113	DMSO_D20_1_2	D20	DMSO	RPG3
DMSO_D20_1_2.sc65	88229	5601	1.28302	DMSO_D20_1_2	D20	DMSO	RPG3
DMSO_D20_1_2.sc66	99769	5532	1.26392	DMSO_D20_1_2	D20	DMSO	RPG3
DMSO_D20_1_2.sc67	34311	4190	2.63764	DMSO_D20_1_2	D20	DMSO	RPG1
DMSO_D20_1_2.sc68	116655	5729	1.14183	DMSO_D20_1_2	D20	DMSO	RPG4
DMSO_D20_1_2.sc69	67074	4494	1.45213	DMSO_D20_1_2	D20	DMSO	RPG3
DMSO_D20_1_2.sc70	48495	3754	1.47232	DMSO_D20_1_2	D20	DMSO	RPG3
DMSO_D20_1_2.sc71	86669	4949	1.28766	DMSO_D20_1_2	D20	DMSO	RPG3
DMSO_D20_1_2.sc73	21250	3409	2.02353	DMSO_D20_1_2	D20	DMSO	RPG3
DMSO_D20_1_2.sc74	97952	4899	1.22509	DMSO_D20_1_2	D20	DMSO	RPG3
DMSO_D20_1_2.sc75	132712	6323	0.902707	DMSO_D20_1_2	D20	DMSO	RPG3
DMSO_D20_1_2.sc76	83750	5533	1.33612	DMSO_D20_1_2	D20	DMSO	RPG2
DMSO_D20_1_2.sc77	60476	3860	1.63867	DMSO_D20_1_2	D20	DMSO	RPG3
DMSO_D20_1_2.sc78	149654	5852	1.14865	DMSO_D20_1_2	D20	DMSO	RPG3
DMSO_D20_1_2.sc79	93306	4886	1.46722	DMSO_D20_1_2	D20	DMSO	RPG3
DMSO_D20_1_2.sc80	103209	5131	1.24505	DMSO_D20_1_2	D20	DMSO	RPG3
DMSO_D20_1_2.sc81	205320	6298	1.1241	DMSO_D20_1_2	D20	DMSO	RPG3
DMSO_D20_1_2.sc82	76587	4572	1.34618	DMSO_D20_1_2	D20	DMSO	RPG3
DMSO_D20_1_2.sc83	31272	2148	1.24392	DMSO_D20_1_2	D20	DMSO	RPG1
DMSO_D20_1_2.sc84	188618	6684	0.980818	DMSO_D20_1_2	D20	DMSO	RPG3
DMSO_D20_1_2.sc85	9590	2099	1.89781	DMSO_D20_1_2	D20	DMSO	RPG1
DMSO_D20_1_2.sc87	49457	3812	2.38187	DMSO_D20_1_2	D20	DMSO	RPG2
DMSO_D20_1_2.sc88	35537	3822	2.56071	DMSO_D20_1_2	D20	DMSO	SSC4
DMSO_D20_1_2.sc89	28264	2851	4.05463	DMSO_D20_1_2	D20	DMSO	RPG1
DMSO_D20_1_2.sc90	123397	5860	1.50814	DMSO_D20_1_2	D20	DMSO	unassigned
DMSO_D20_1_2.sc91	139154	6686	1.15052	DMSO_D20_1_2	D20	DMSO	RPG3
DMSO_D20_1_2.sc92	111038	4953	1.05459	DMSO_D20_1_2	D20	DMSO	RPG3
DMSO_D20_1_2.sc93	40985	3815	1.26144	DMSO_D20_1_2	D20	DMSO	RPG3
DMSO_D20_1_2.sc95	57530	5586	2.6647	DMSO_D20_1_2	D20	DMSO	RPG1
DMSO_D20_1_2.sc96	56337	4294	2.08034	DMSO_D20_1_2	D20	DMSO	RPG1
DMSO_D20_1.8_1.sc1	85043	6087	2.07072	DMSO_D20_1.8_1	D20	DMSO	SSC1
DMSO_D20_1.8_1.sc2	100373	6609	1.81822	DMSO_D20_1.8_1	D20	DMSO	SSC1
DMSO_D20_1.8_1.sc3	106394	6208	1.46155	DMSO_D20_1.8_1	D20	DMSO	SSC2
DMSO_D20_1.8_1.sc4	102925	6072	2.22686	DMSO_D20_1.8_1	D20	DMSO	SSC1
DMSO_D20_1.8_1.sc5	70586	6585	1.92248	DMSO_D20_1.8_1	D20	DMSO	unassigned
DMSO_D20_1.8_1.sc6	22336	3996	3.30856	DMSO_D20_1.8_1	D20	DMSO	SSC1
DMSO_D20_1.8_1.sc7	41520	4643	1.44027	DMSO_D20_1.8_1	D20	DMSO	Neural 4
DMSO_D20_1.8_1.sc8	68975	5952	2.11236	DMSO_D20_1.8_1	D20	DMSO	Meiotic 2
DMSO_D20_1.8_1.sc9	162548	6935	1.40943	DMSO_D20_1.8_1	D20	DMSO	SSC2
DMSO_D20_1.8_1.sc10	101932	6794	1.9101	DMSO_D20_1.8_1	D20	DMSO	Neural 1
DMSO_D20_1.8_1.sc11	99601	6243	1.59336	DMSO_D20_1.8_1	D20	DMSO	SSC2
DMSO_D20_1.8_1.sc12	115281	7778	1.46859	DMSO_D20_1.8_1	D20	DMSO	SSC2
DMSO_D20_1.8_1.sc13	144960	7537	1.39625	DMSO_D20_1.8_1	D20	DMSO	unassigned
DMSO_D20_1.8_1.sc14	79706	6042	1.87815	DMSO_D20_1.8_1	D20	DMSO	SSC1
DMSO_D20_1.8_1.sc16	106406	6815	1.69069	DMSO_D20_1.8_1	D20	DMSO	SSC1
DMSO_D20_1.8_1.sc17	83099	7225	1.82794	DMSO_D20_1.8_1	D20	DMSO	SSC2
DMSO_D20_1.8_1.sc18	68344	6657	2.22843	DMSO_D20_1.8_1	D20	DMSO	SSC1
DMSO_D20_1.8_1.sc19	113265	6263	1.63334	DMSO_D20_1.8_1	D20	DMSO	SSC1
DMSO_D20_1.8_1.sc20	113722	6345	1.74373	DMSO_D20_1.8_1	D20	DMSO	SSC1
DMSO_D20_1.8_1.sc21	99569	6333	1.81783	DMSO_D20_1.8_1	D20	DMSO	unassigned
DMSO_D20_1.8_1.sc22	110745	6768	1.88722	DMSO_D20_1.8_1	D20	DMSO	Neural 1
DMSO_D20_1.8_1.sc24	57317	4750	2.17388	DMSO_D20_1.8_1	D20	DMSO	SSC1
DMSO_D20_1.8_1.sc25	108993	6770	1.69827	DMSO_D20_1.8_1	D20	DMSO	SSC1
DMSO_D20_1.8_1.sc26	51114	5903	2.52964	DMSO_D20_1.8_1	D20	DMSO	SSC1
DMSO_D20_1.8_1.sc27	99408	6937	1.85096	DMSO_D20_1.8_1	D20	DMSO	SSC1
DMSO_D20_1.8_1.sc28	59686	5589	1.11584	DMSO_D20_1.8_1	D20	DMSO	Neural 4
DMSO_D20_1.8_1.sc29	54200	5235	2.49262	DMSO_D20_1.8_1	D20	DMSO	SSC1
DMSO_D20_1.8_1.sc30	178423	8135	1.13831	DMSO_D20_1.8_1	D20	DMSO	SSC3
DMSO_D20_1.8_1.sc31	51933	5526	2.57255	DMSO_D20_1.8_1	D20	DMSO	SSC1
DMSO_D20_1.8_1.sc32	74668	5891	2.33433	DMSO_D20_1.8_1	D20	DMSO	SSC1
DMSO_D20_1.8_1.sc33	88041	6562	1.97862	DMSO_D20_1.8_1	D20	DMSO	SSC1
DMSO_D20_1.8_1.sc34	11551	3806	3.31573	DMSO_D20_1.8_1	D20	DMSO	SSC1
DMSO_D20_1.8_1.sc35	31274	4997	3.10482	DMSO_D20_1.8_1	D20	DMSO	SSC1
DMSO_D20_1.8_1.sc36	49418	4874	2.03165	DMSO_D20_1.8_1	D20	DMSO	SSC1
DMSO_D20_1.8_1.sc37	139526	7408	1.54308	DMSO_D20_1.8_1	D20	DMSO	SSC2
DMSO_D20_1.8_1.sc38	62608	6404	2.03329	DMSO_D20_1.8_1	D20	DMSO	SSC2
DMSO_D20_1.8_1.sc40	67803	6041	2.23441	DMSO_D20_1.8_1	D20	DMSO	SSC1
DMSO_D20_1.8_1.sc41	73539	5615	1.63995	DMSO_D20_1.8_1	D20	DMSO	unassigned
DMSO_D20_1.8_1.sc42	111441	6911	1.64123	DMSO_D20_1.8_1	D20	DMSO	SSC2
DMSO_D20_1.8_1.sc43	5228	2322	3.07957	DMSO_D20_1.8_1	D20	DMSO	SSC1
DMSO_D20_1.8_1.sc44	101397	6312	1.72194	DMSO_D20_1.8_1	D20	DMSO	SSC2
DMSO_D20_1.8_1.sc45	136501	7071	1.44834	DMSO_D20_1.8_1	D20	DMSO	SSC1
DMSO_D20_1.8_1.sc46	19652	4257	3.62304	DMSO_D20_1.8_1	D20	DMSO	SSC1
DMSO_D20_1.8_1.sc47	53618	5923	2.25297	DMSO_D20_1.8_1	D20	DMSO	SSC1
DMSO_D20_1.8_1.sc48	74418	5469	2.04117	DMSO_D20_1.8_1	D20	DMSO	SSC1
DMSO_D20_1.8_1.sc49	72366	5336	2.06589	DMSO_D20_1.8_1	D20	DMSO	SSC1
DMSO_D20_1.8_1.sc50	131153	7222	1.56077	DMSO_D20_1.8_1	D20	DMSO	SSC2
DMSO_D20_1.8_1.sc51	112526	6521	1.89201	DMSO_D20_1.8_1	D20	DMSO	SSC2
DMSO_D20_1.8_1.sc52	97025	5955	1.62123	DMSO_D20_1.8_1	D20	DMSO	SSC1
DMSO_D20_1.8_1.sc53	127263	6475	1.60612	DMSO_D20_1.8_1	D20	DMSO	SSC1
DMSO_D20_1.8_1.sc54	128610	6862	1.38014	DMSO_D20_1.8_1	D20	DMSO	SSC2
DMSO_D20_1.8_1.sc55	83206	6210	1.79554	DMSO_D20_1.8_1	D20	DMSO	SSC2
DMSO_D20_1.8_1.sc56	112847	7125	1.47013	DMSO_D20_1.8_1	D20	DMSO	SSC3
DMSO_D20_1.8_1.sc57	92833	6717	2.22335	DMSO_D20_1.8_1	D20	DMSO	Neural 1
DMSO_D20_1.8_1.sc58	134568	7294	1.48252	DMSO_D20_1.8_1	D20	DMSO	SSC2
DMSO_D20_1.8_1.sc59	95735	6858	1.67546	DMSO_D20_1.8_1	D20	DMSO	Meiotic 2
DMSO_D20_1.8_1.sc60	72966	6061	2.07083	DMSO_D20_1.8_1	D20	DMSO	Neural 1
DMSO_D20_1.8_1.sc61	254004	6678	1.24683	DMSO_D20_1.8_1	D20	DMSO	SSC1
DMSO_D20_1.8_1.sc62	115328	6575	1.80095	DMSO_D20_1.8_1	D20	DMSO	SSC2
DMSO_D20_1.8_1.sc63	21679	3750	2.50473	DMSO_D20_1.8_1	D20	DMSO	SSC1
DMSO_D20_1.8_1.sc65	89772	6426	1.88923	DMSO_D20_1.8_1	D20	DMSO	SSC1
DMSO_D20_1.8_1.sc66	115090	6556	1.88374	DMSO_D20_1.8_1	D20	DMSO	SSC2
DMSO_D20_1.8_1.sc67	90267	6320	1.9675	DMSO_D20_1.8_1	D20	DMSO	SSC1
DMSO_D20_1.8_1.sc68	127002	7500	1.04329	DMSO_D20_1.8_1	D20	DMSO	SSC2
DMSO_D20_1.8_1.sc69	97886	6385	2.13412	DMSO_D20_1.8_1	D20	DMSO	SSC1
DMSO_D20_1.8_1.sc70	141497	8356	1.30886	DMSO_D20_1.8_1	D20	DMSO	SSC3
DMSO_D20_1.8_1.sc71	44643	4325	2.84927	DMSO_D20_1.8_1	D20	DMSO	SSC1
DMSO_D20_1.8_1.sc72	75856	5503	2.00248	DMSO_D20_1.8_1	D20	DMSO	SSC1
DMSO_D20_1.8_1.sc73	70910	6255	2.29446	DMSO_D20_1.8_1	D20	DMSO	SSC1
DMSO_D20_1.8_1.sc74	69730	4673	2.4265	DMSO_D20_1.8_1	D20	DMSO	SSC1
DMSO_D20_1.8_1.sc75	97373	5612	1.71197	DMSO_D20_1.8_1	D20	DMSO	SSC1
DMSO_D20_1.8_1.sc76	145407	7784	1.56595	DMSO_D20_1.8_1	D20	DMSO	SSC2
DMSO_D20_1.8_1.sc77	69063	4541	2.56288	DMSO_D20_1.8_1	D20	DMSO	SSC1
DMSO_D20_1.8_1.sc78	134061	6260	1.44486	DMSO_D20_1.8_1	D20	DMSO	SSC1
DMSO_D20_1.8_1.sc80	198880	7922	1.31436	DMSO_D20_1.8_1	D20	DMSO	Meiotic 2
DMSO_D20_1.8_1.sc81	72460	5148	1.9459	DMSO_D20_1.8_1	D20	DMSO	SSC1
DMSO_D20_1.8_1.sc82	71136	4799	2.00742	DMSO_D20_1.8_1	D20	DMSO	SSC1
DMSO_D20_1.8_1.sc83	92872	5712	1.67973	DMSO_D20_1.8_1	D20	DMSO	SSC2
DMSO_D20_1.8_1.sc84	116970	5917	1.91759	DMSO_D20_1.8_1	D20	DMSO	Meiotic 2
DMSO_D20_1.8_1.sc85	16360	3687	4.33985	DMSO_D20_1.8_1	D20	DMSO	SSC1
DMSO_D20_1.8_1.sc87	107135	6054	1.87147	DMSO_D20_1.8_1	D20	DMSO	SSC1
DMSO_D20_1.8_1.sc88	116032	6990	1.60214	DMSO_D20_1.8_1	D20	DMSO	SSC1
DMSO_D20_1.8_1.sc89	40656	3343	2.56297	DMSO_D20_1.8_1	D20	DMSO	SSC1
DMSO_D20_1.8_1.sc90	106033	5523	1.79661	DMSO_D20_1.8_1	D20	DMSO	unassigned
DMSO_D20_1.8_1.sc91	88837	6241	2.34587	DMSO_D20_1.8_1	D20	DMSO	SSC2
DMSO_D20_1.8_1.sc92	183756	7126	1.42308	DMSO_D20_1.8_1	D20	DMSO	SSC1
DMSO_D20_1.8_1.sc93	21490	3968	2.84784	DMSO_D20_1.8_1	D20	DMSO	SSC1
DMSO_D20_1.8_1.sc96	47248	4277	3.11971	DMSO_D20_1.8_1	D20	DMSO	SSC1
DMSO_D24_1.5_1.sc1	75554	6676	2.24475	DMSO_D24_1.5_1	D24	DMSO	SSC1
DMSO_D24_1.5_1.sc2	98041	5637	1.32088	DMSO_D24_1.5_1	D24	DMSO	SSC1
DMSO_D24_1.5_1.sc3	130608	6990	1.66682	DMSO_D24_1.5_1	D24	DMSO	Neural 1
DMSO_D24_1.5_1.sc4	128140	6751	1.6045	DMSO_D24_1.5_1	D24	DMSO	Neural 1
DMSO_D24_1.5_1.sc5	47837	4833	2.47925	DMSO_D24_1.5_1	D24	DMSO	SSC1
DMSO_D24_1.5_1.sc6	111632	5947	1.58646	DMSO_D24_1.5_1	D24	DMSO	SSC1
DMSO_D24_1.5_1.sc7	147956	7304	1.09627	DMSO_D24_1.5_1	D24	DMSO	Neural 1
DMSO_D24_1.5_1.sc8	76693	5424	2.0719	DMSO_D24_1.5_1	D24	DMSO	SSC1
DMSO_D24_1.5_1.sc9	164106	6302	1.22421	DMSO_D24_1.5_1	D24	DMSO	SSC2
DMSO_D24_1.5_1.sc10	40472	4882	0.805495	DMSO_D24_1.5_1	D24	DMSO	Neural 4
DMSO_D24_1.5_1.sc11	135308	6069	1.11228	DMSO_D24_1.5_1	D24	DMSO	unassigned
DMSO_D24_1.5_1.sc12	121183	7460	1.12227	DMSO_D24_1.5_1	D24	DMSO	SSC2
DMSO_D24_1.5_1.sc13	59210	4741	1.46935	DMSO_D24_1.5_1	D24	DMSO	SSC1
DMSO_D24_1.5_1.sc14	125467	5543	1.37965	DMSO_D24_1.5_1	D24	DMSO	SSC1
DMSO_D24_1.5_1.sc15	84016	5376	1.65326	DMSO_D24_1.5_1	D24	DMSO	SSC1
DMSO_D24_1.5_1.sc16	92862	5593	1.443	DMSO_D24_1.5_1	D24	DMSO	SSC1
DMSO_D24_1.5_1.sc17	37533	4892	2.19007	DMSO_D24_1.5_1	D24	DMSO	SSC2
DMSO_D24_1.5_1.sc18	121720	7132	1.54124	DMSO_D24_1.5_1	D24	DMSO	SSC2
DMSO_D24_1.5_1.sc19	100208	5467	1.65057	DMSO_D24_1.5_1	D24	DMSO	SSC1
DMSO_D24_1.5_1.sc20	71451	5631	1.66828	DMSO_D24_1.5_1	D24	DMSO	SSC1
DMSO_D24_1.5_1.sc21	117178	6389	1.76313	DMSO_D24_1.5_1	D24	DMSO	SSC1
DMSO_D24_1.5_1.sc22	94387	6075	1.5447	DMSO_D24_1.5_1	D24	DMSO	unassigned
DMSO_D24_1.5_1.sc23	6932	2835	3.26024	DMSO_D24_1.5_1	D24	DMSO	SSC1
DMSO_D24_1.5_1.sc24	81191	6020	1.76867	DMSO_D24_1.5_1	D24	DMSO	unassigned
DMSO_D24_1.5_1.sc25	125675	6609	1.60732	DMSO_D24_1.5_1	D24	DMSO	SSC1
DMSO_D24_1.5_1.sc26	64229	5170	1.5398	DMSO_D24_1.5_1	D24	DMSO	SSC1
DMSO_D24_1.5_1.sc27	105382	6964	1.72136	DMSO_D24_1.5_1	D24	DMSO	SSC1
DMSO_D24_1.5_1.sc28	77372	6387	1.94903	DMSO_D24_1.5_1	D24	DMSO	SSC1
DMSO_D24_1.5_1.sc29	60043	5593	2.19842	DMSO_D24_1.5_1	D24	DMSO	SSC1
DMSO_D24_1.5_1.sc31	51558	5236	2.21498	DMSO_D24_1.5_1	D24	DMSO	SSC1
DMSO_D24_1.5_1.sc32	139298	7361	1.37619	DMSO_D24_1.5_1	D24	DMSO	SSC1
DMSO_D24_1.5_1.sc33	8427	2198	3.19212	DMSO_D24_1.5_1	D24	DMSO	Neural 4
DMSO_D24_1.5_1.sc34	52461	5234	2.42275	DMSO_D24_1.5_1	D24	DMSO	SSC1
DMSO_D24_1.5_1.sc35	43688	4572	2.11958	DMSO_D24_1.5_1	D24	DMSO	SSC1
DMSO_D24_1.5_1.sc36	75813	5622	2.37294	DMSO_D24_1.5_1	D24	DMSO	SSC1
DMSO_D24_1.5_1.sc38	120577	6502	1.55917	DMSO_D24_1.5_1	D24	DMSO	Neural 1
DMSO_D24_1.5_1.sc39	80706	5975	1.43112	DMSO_D24_1.5_1	D24	DMSO	SSC2
DMSO_D24_1.5_1.sc40	117871	6624	1.71713	DMSO_D24_1.5_1	D24	DMSO	Neural 1
DMSO_D24_1.5_1.sc41	85359	5029	1.53469	DMSO_D24_1.5_1	D24	DMSO	SSC1
DMSO_D24_1.5_1.sc42	72303	4719	1.81044	DMSO_D24_1.5_1	D24	DMSO	SSC1
DMSO_D24_1.5_1.sc43	5101	2570	2.05842	DMSO_D24_1.5_1	D24	DMSO	SSC1
DMSO_D24_1.5_1.sc44	79269	5081	1.67783	DMSO_D24_1.5_1	D24	DMSO	SSC1
DMSO_D24_1.5_1.sc45	86110	4684	1.84067	DMSO_D24_1.5_1	D24	DMSO	SSC1
DMSO_D24_1.5_1.sc46	85447	6256	1.61972	DMSO_D24_1.5_1	D24	DMSO	SSC2
DMSO_D24_1.5_1.sc47	47704	4739	3.1381	DMSO_D24_1.5_1	D24	DMSO	SSC1
DMSO_D24_1.5_1.sc48	82873	5095	2.23716	DMSO_D24_1.5_1	D24	DMSO	SSC1
DMSO_D0_1_1.sc1	115887	7392	1.36512	DMSO_D0_1_1	D0	DMSO	SSC2
DMSO_D0_1_1.sc2	67138	6004	1.93631	DMSO_D0_1_1	D0	DMSO	SSC1
DMSO_D0_1_1.sc3	66067	5479	2.2674	DMSO_D0_1_1	D0	DMSO	SSC1
DMSO_D0_1_1.sc4	70837	5348	1.67568	DMSO_D0_1_1	D0	DMSO	SSC1
DMSO_D0_1_1.sc5	33885	4806	1.95662	DMSO_D0_1_1	D0	DMSO	SSC1
DMSO_D0_1_1.sc6	43140	5040	1.39777	DMSO_D0_1_1	D0	DMSO	SSC1
DMSO_D0_1_1.sc7	116579	7732	1.38704	DMSO_D0_1_1	D0	DMSO	Meiotic 1
DMSO_D0_1_1.sc8	30531	4805	0.956405	DMSO_D0_1_1	D0	DMSO	SSC1
DMSO_D24_1.5_2.sc49	69919	5418	1.96084	DMSO_D24_1.5_2	D24	DMSO	SSC1
DMSO_D24_1.5_2.sc50	106047	6227	1.49839	DMSO_D24_1.5_2	D24	DMSO	SSC1
DMSO_D24_1.5_2.sc51	112636	6664	1.67531	DMSO_D24_1.5_2	D24	DMSO	Meiotic 2
DMSO_D24_1.5_2.sc52	87369	5799	1.62872	DMSO_D24_1.5_2	D24	DMSO	Neural 1
DMSO_D24_1.5_2.sc53	94425	5205	1.60445	DMSO_D24_1.5_2	D24	DMSO	SSC1
DMSO_D24_1.5_2.sc54	51889	4754	2.9274	DMSO_D24_1.5_2	D24	DMSO	SSC1
DMSO_D24_1.5_2.sc55	59821	5372	2.19321	DMSO_D24_1.5_2	D24	DMSO	SSC1
DMSO_D24_1.5_2.sc56	73628	5803	2.15	DMSO_D24_1.5_2	D24	DMSO	Neural 1
DMSO_D24_1.5_2.sc57	100929	6365	1.60707	DMSO_D24_1.5_2	D24	DMSO	SSC1
DMSO_D24_1.5_2.sc58	68516	5431	2.20824	DMSO_D24_1.5_2	D24	DMSO	SSC1
DMSO_D24_1.5_2.sc59	81452	6321	1.49045	DMSO_D24_1.5_2	D24	DMSO	SSC1
DMSO_D24_1.5_2.sc60	53087	6176	2.20016	DMSO_D24_1.5_2	D24	DMSO	SSC1
DMSO_D24_1.5_2.sc61	43868	5722	1.87152	DMSO_D24_1.5_2	D24	DMSO	SSC1
DMSO_D24_1.5_2.sc62	63273	5233	1.97715	DMSO_D24_1.5_2	D24	DMSO	SSC1
DMSO_D24_1.5_2.sc63	70930	6350	1.77781	DMSO_D24_1.5_2	D24	DMSO	SSC1
DMSO_D24_1.5_2.sc64	55469	5818	2.45362	DMSO_D24_1.5_2	D24	DMSO	SSC1
DMSO_D24_1.5_2.sc65	62703	5650	2.30292	DMSO_D24_1.5_2	D24	DMSO	SSC1
DMSO_D24_1.5_2.sc66	113934	6618	1.63165	DMSO_D24_1.5_2	D24	DMSO	Meiotic 1
DMSO_D24_1.5_2.sc67	82017	6759	1.99837	DMSO_D24_1.5_2	D24	DMSO	SSC1
DMSO_D24_1.5_2.sc68	76836	5817	1.99125	DMSO_D24_1.5_2	D24	DMSO	SSC1
DMSO_D24_1.5_2.sc69	81538	6476	2.24435	DMSO_D24_1.5_2	D24	DMSO	SSC1
DMSO_D24_1.5_2.sc70	66501	6185	1.67967	DMSO_D24_1.5_2	D24	DMSO	SSC1
DMSO_D24_1.5_2.sc71	68564	5405	2.09731	DMSO_D24_1.5_2	D24	DMSO	SSC1
DMSO_D24_1.5_2.sc72	64885	5228	2.28404	DMSO_D24_1.5_2	D24	DMSO	SSC1
DMSO_D24_1.5_2.sc73	28473	3459	3.21708	DMSO_D24_1.5_2	D24	DMSO	SSC1
DMSO_D24_1.5_2.sc74	57201	4151	2.22723	DMSO_D24_1.5_2	D24	DMSO	SSC1
DMSO_D24_1.5_2.sc75	53787	4874	3.08811	DMSO_D24_1.5_2	D24	DMSO	SSC1
DMSO_D24_1.5_2.sc76	41001	5218	2.9731	DMSO_D24_1.5_2	D24	DMSO	SSC1
DMSO_D24_1.5_2.sc77	122013	5907	1.5482	DMSO_D24_1.5_2	D24	DMSO	Neural 1
DMSO_D24_1.5_2.sc78	175044	7401	1.33681	DMSO_D24_1.5_2	D24	DMSO	SSC2
DMSO_D24_1.5_2.sc79	113952	6515	1.56645	DMSO_D24_1.5_2	D24	DMSO	SSC1
DMSO_D24_1.5_2.sc80	93067	5871	2.31016	DMSO_D24_1.5_2	D24	DMSO	SSC1
DMSO_D24_1.5_2.sc81	80599	5808	2.0571	DMSO_D24_1.5_2	D24	DMSO	SSC1
DMSO_D24_1.5_2.sc82	30156	3614	2.91816	DMSO_D24_1.5_2	D24	DMSO	SSC1
DMSO_D24_1.5_2.sc83	118682	5691	1.50907	DMSO_D24_1.5_2	D24	DMSO	SSC2
DMSO_D24_1.5_2.sc84	84394	5590	1.82122	DMSO_D24_1.5_2	D24	DMSO	SSC1
DMSO_D24_1.5_2.sc85	29198	4545	2.55497	DMSO_D24_1.5_2	D24	DMSO	SSC1
DMSO_D24_1.5_2.sc87	40793	4278	3.47609	DMSO_D24_1.5_2	D24	DMSO	SSC1
DMSO_D24_1.5_2.sc88	45208	4573	2.47744	DMSO_D24_1.5_2	D24	DMSO	SSC1
DMSO_D24_1.5_2.sc89	79127	4508	2.00816	DMSO_D24_1.5_2	D24	DMSO	SSC1
DMSO_D24_1.5_2.sc91	44613	3975	2.75032	DMSO_D24_1.5_2	D24	DMSO	SSC1
DMSO_D24_1.5_2.sc92	70654	5563	1.94186	DMSO_D24_1.5_2	D24	DMSO	SSC1
DMSO_D24_1.5_2.sc93	79704	5191	1.68749	DMSO_D24_1.5_2	D24	DMSO	Neural 1
DMSO_D24_1.5_2.sc95	53758	5307	2.38662	DMSO_D24_1.5_2	D24	DMSO	SSC1
DMSO_D24_1.5_2.sc96	92587	5320	1.88687	DMSO_D24_1.5_2	D24	DMSO	Neural 1

## Sheet: Trio-seq2_DNAme
Sample	cell_id	RNA_library	cluster	batch	barcode	Global_methylation_level	raw_reads	raw_bases	clean_reads	clean_bases	BSCR	genome_cov	CpG_raw_num	CpG_raw_cov	CpG_raw_depth	CpG_filtered_num	CpG_filtered_cov	CpG_filtered_depth	map_rate_PE	map_rate_SE1	map_rate_SE2	Combined_map_rate
DMSO_Trio_DNAme_1	DMSO_D0_1_1.sc1	DMSO_D0_1_1	SSC	5C	sc1	0.835901	21040194	3156029100	20730058	2888312935	99.05	14.18	4178833	9.55	1.63	4149682	9.49	1.54	28.8	34.8	19.9	48.27
DMSO_Trio_DNAme_2	DMSO_D0_1_1.sc4	DMSO_D0_1_1	SSC	5C	sc4	0.789285	18596608	2789491200	18306810	2550128203	100	8.77	2560911	5.86	1.72	2546064	5.82	1.62	25.2	31.7	18.3	43.9
DMSO_Trio_DNAme_3	DMSO_D0_1_1.sc5	DMSO_D0_1_1	SSC	5C	sc5	0.780086	19738618	2960792700	19453086	2711904667	99.71	10.77	3365745	7.7	1.71	3335137	7.63	1.63	27.8	36.2	19.8	48.02
DMSO_Trio_DNAme_4	DMSO_D0_1_1.sc6	DMSO_D0_1_1	SSC	5C	sc6	0.811983	18928582	2839287300	18573688	2588967455	99.4	9.05	2592819	5.93	1.73	2578059	5.89	1.62	27.5	35.6	19.2	47.36
DMSO_Trio_DNAme_5	DMSO_D0_1_1.sc7	DMSO_D0_1_1	SSC	5C	sc7	0.825171	22563496	3384524400	22168850	3093119178	100	15.87	4684115	10.71	1.63	4647320	10.63	1.54	27.8	36.5	19.3	47.94
DMSO_Trio_DNAme_6	DMSO_D0_1_1.sc8	DMSO_D0_1_1	SSC	5C	sc8	0.798554	17649366	2647404900	17428050	2429255850	99.91	12.28	3738473	8.55	1.58	3709515	8.48	1.52	27	35.6	19.6	47.15
DMSO_Trio_DNAme_7	DMSO_D20_1_1.sc13	DMSO_D20_1_1	RPG1	5C	sc13	0.792025	26157368	3923605200	25685574	3579087761	98.38	7.93	2283253	5.22	1.74	2270590	5.19	1.64	16.5	15.6	8.2	26.44
DMSO_Trio_DNAme_8	DMSO_D20_1_1.sc18	DMSO_D20_1_1	RPG1	5C	sc18	0.773289	31741310	4761196500	31253436	4351222166	99.77	7.58	2326075	5.32	1.95	2309042	5.28	1.85	25.1	24.5	12.9	39.11
DMSO_Trio_DNAme_9	DMSO_D20_1_1.sc29	DMSO_D20_1_1	RPG1	5C	sc29	0.783887	17916036	2687405400	17489528	2434919456	98.68	5.62	1585986	3.63	1.8	1577733	3.61	1.68	21.8	20.5	10.8	34.04
DMSO_Trio_DNAme_10	DMSO_D20_1_1.sc70	DMSO_D20_1_1	RPG1	5C	sc70	0.788788	30162066	4524309900	29552542	4125978271	100	7.15	1999952	4.57	1.99	1986135	4.54	1.84	29.7	31.6	16.1	46.47
DMSO_Trio_DNAme_11	DMSO_D20_1_1.sc92	DMSO_D20_1_1	RPG3	5C	sc92	0.590406	27279184	4091877600	26699546	3723614743	100	8.17	2408831	5.51	1.92	2379315	5.44	1.8	25.7	31.6	13.8	42.57
DMSO_Trio_DNAme_12	DMSO_D20_1_1.sc95	DMSO_D20_1_1	RPG4	5C	sc95	0.786746	23571132	3535669800	23313464	3253307128	99.34	5.13	1447674	3.31	2	1436311	3.28	1.84	30	32.3	15.9	46.87
DMSO_Trio_DNAme_13	DMSO_D20_1_2.sc78	DMSO_D20_1_2	RPG3	5C	sc78	0.594034	19568712	2935306800	18098316	2528367583	98.99	9.12	2617197	5.98	1.71	2582384	5.9	1.61	27.3	32.9	15.5	44.89
DMSO_Trio_DNAme_14	DMSO_D20_1_2.sc87	DMSO_D20_1_2	RPG2	5C	sc87	0.651624	26237568	3935635200	25216194	3523212900	99.83	13.09	4052255	9.27	1.72	3976269	9.09	1.64	25.8	30	14.6	42.35
DMSO_Trio_DNAme_15	DMSO_D20_1_2.sc2	DMSO_D20_1_2	RPG1	5C	sc2	0.797734	18870562	2830584300	17843944	2484951190	98.61	8.07	2294817	5.25	1.7	2283136	5.22	1.59	25	23.5	13.7	38.95
DMSO_Trio_DNAme_16	DMSO_D20_1_2.sc7	DMSO_D20_1_2	RPG3	5C	sc7	0.715144	21914758	3287213700	21499276	2998316748	99.78	10.52	3037962	6.95	1.63	3005068	6.87	1.54	21.4	19.4	10.8	33.27
DMSO_Trio_DNAme_17	DMSO_D20_1_2.sc25	DMSO_D20_1_2	RPG1	5C	sc25	0.786175	19792428	2968864200	19280084	2687484737	98.08	7.72	2197182	5.02	1.79	2185849	5	1.67	26.4	25.3	14.5	41.05
DMSO_Trio_DNAme_18	DMSO_D20_1_2.sc29	DMSO_D20_1_2	RPG2	5C	sc29	0.726602	20281904	3042285600	20005904	2788514597	98.39	8.39	2488584	5.69	1.75	2461494	5.63	1.62	27	25.6	14.8	41.75
DMSO_Trio_DNAme_19	DMSO_D20_1_2.sc33	DMSO_D20_1_2	RPG4	5C	sc33	0.814149	25731112	3859666800	25136392	3502048976	100	3.91	1124444	2.57	1.49	1119654	2.56	1.4	4.9	4.3	2.1	7.94
DMSO_Trio_DNAme_20	DMSO_D20_1_2.sc49	DMSO_D20_1_2	RPG3	5C	sc49	0.683186	21807268	3271090200	20722572	2887733019	98.4	11.62	3609754	8.25	1.64	3562397	8.15	1.57	26	27.2	14.5	41.43
DMSO_Trio_DNAme_21	DMSO_D20_1_2.sc76	DMSO_D20_1_2	RPG2	5C	sc76	0.522433	22225118	3333767700	21720562	3028059927	99.63	11.98	3668334	8.39	1.68	3586678	8.2	1.58	29	28.9	14.7	44.48
5C_Trio_DNAme_1	X5C_D12_1.8_1.sc37	X5C_D12_1.8_1	RPG4	DMSO	sc37	0.444368	21784344	3267651600	21485650	2995288723	99.81	9.87	3113162	7.12	1.86	3055667	6.99	1.76	34.5	35.9	19.6	52.68
5C_Trio_DNAme_2	X5C_D12_1_1.sc15	X5C_D12_1_1	RPG2	DMSO	sc15	0.412214	23942926	3591438900	23554064	3289578135	99.75	13.15	3990344	9.12	1.73	3911131	8.94	1.62	32.6	38.3	18.4	51.71
5C_Trio_DNAme_3	X5C_D12_1_1.sc30	X5C_D12_1_1	RPG2	DMSO	sc30	0.173809	21130786	3169617900	20770366	2898841749	99.74	6.53	1951352	4.46	1.77	1934854	4.42	1.68	27.5	33	19.5	46.53
5C_Trio_DNAme_4	X5C_D12_1_1.sc48	X5C_D12_1_1	RPG2	DMSO	sc48	0.188323	25682404	3852360600	25340144	3534120246	99.77	5.04	1569277	3.59	1.4	1558924	3.56	1.34	5.9	5.2	2.5	9.52
5C_Trio_DNAme_5	X5C_D12_1_1.sc51	X5C_D12_1_1	RPG2	DMSO	sc51	0.575433	22170360	3325554000	21877856	3058286096	99.77	13.7	4044211	9.25	1.71	3961493	9.06	1.59	31.5	40.9	17.4	51.47
5C_Trio_DNAme_6	X5C_D12_1_1.sc65	X5C_D12_1_1	RPG2	DMSO	sc65	0.222505	29259126	4388868900	28786180	4023663974	99.73	12.41	3684267	8.42	1.68	3632543	8.31	1.59	23.1	24.7	12.1	37.25
5C_Trio_DNAme_7	X5C_D12_1_1.sc76	X5C_D12_1_1	RPG4	DMSO	sc76	0.804032	27968300	4195245000	27578196	3853706396	99.78	20.08	6072490	13.88	1.71	5968970	13.65	1.64	33.4	45.7	18.9	54.91
5C_Trio_DNAme_8	X5C_D12_1_1.sc85	X5C_D12_1_1	RPG2	DMSO	sc85	0.530285	23560004	3534000600	22975658	3210896203	99.75	4.38	1248830	2.86	2.05	1237728	2.83	1.88	26.5	29.2	14.6	42.6
5C_Trio_DNAme_9	X5C_D12_3_1.sc64	X5C_D12_3_1	RPG1	DMSO	sc64	0.799249	17151490	2572723500	16229398	2265230435	99.75	9.85	3018902	6.9	1.69	2998894	6.86	1.6	34.7	34.8	18.4	52.07
5C_Trio_DNAme_10	X5C_D12_3_1.sc69	X5C_D12_3_1	RPG1	DMSO	sc69	0.823357	19704016	2955602400	18898428	2627552539	99.76	12.95	3982445	9.11	1.66	3951200	9.03	1.6	29.6	28.2	14.2	44.52
5C_Trio_DNAme_11	X5C_D14_1.6_1.sc1	X5C_D14_1.6_1	RPG3	DMSO	sc1	0.575301	20564924	3084738600	20169950	2814726482	99.75	8.99	2662012	6.09	1.73	2635372	6.03	1.62	28.7	28.2	14.9	44.07
5C_Trio_DNAme_12	X5C_D14_1.6_1.sc2	X5C_D14_1.6_1	RPG4	DMSO	sc2	0.82237	21791804	3268770600	21527780	3008030206	99.76	11.55	3343435	7.64	1.72	3321063	7.59	1.61	35.5	36.9	19.9	53.82
5C_Trio_DNAme_13	X5C_D14_1.6_1.sc5	X5C_D14_1.6_1	RPG4	DMSO	sc5	0.658045	20509630	3076444500	20216520	2822239110	99.76	9.83	3161247	7.23	1.7	3115955	7.12	1.62	30.6	30.3	16	46.67
5C_Trio_DNAme_14	X5C_D14_1.6_1.sc11	X5C_D14_1.6_1	RPG3	DMSO	sc11	0.389602	23652574	3547886100	23475112	3282134538	99.78	11.65	3710921	8.48	1.77	3649462	8.34	1.68	32.9	38.7	18.8	52.19
5C_Trio_DNAme_15	X5C_D14_1.6_1.sc14	X5C_D14_1.6_1	RPG3	DMSO	sc14	0.532444	20585524	3087828600	20320098	2841671509	99.71	7.52	2183102	4.99	1.79	2162862	4.95	1.66	31.2	33.4	16.3	48.3
5C_Trio_DNAme_16	X5C_D14_1.6_1.sc24	X5C_D14_1.6_1	RPG4	DMSO	sc24	0.770458	23160792	3474118800	22578540	3147206430	99.79	12.93	3874910	8.86	1.68	3829987	8.76	1.58	31	31.6	18.7	48.35
5C_Trio_DNAme_17	X5C_D14_1.6_1.sc37	X5C_D14_1.6_1	RPG3	DMSO	sc37	0.297542	20172492	3025873800	19519504	2724148675	99.69	7.03	2065949	4.72	1.78	2047841	4.68	1.65	32.6	31.3	20.5	50.06
5C_Trio_DNAme_18	X5C_D14_1.6_1.sc40	X5C_D14_1.6_1	RPG3	DMSO	sc40	0.379161	18649596	2797439400	17753028	2469356346	99.77	12.06	3809065	8.71	1.66	3739583	8.55	1.56	30.6	28.4	17.8	46.63
5C_Trio_DNAme_19	X5C_D14_1.6_1.sc53	X5C_D14_1.6_1	RPG3	DMSO	sc53	0.589439	28234784	4235217600	27277742	3797433552	99.75	5.22	1639256	3.75	1.38	1627117	3.72	1.32	5.8	4.5	2.6	9.14
5C_Trio_DNAme_20	X5C_D14_1.6_1.sc62	X5C_D14_1.6_1	RPG4	DMSO	sc62	0.807615	25394370	3809155500	24156468	3369328429	99.73	14.24	4176817	9.55	1.72	4132501	9.45	1.61	33.4	35.5	21.6	52.41
5C_Trio_DNAme_21	X5C_D14_1.6_1.sc64	X5C_D14_1.6_1	RPG3	DMSO	sc64	0.774036	22160920	3324138000	21675150	3024981811	99.77	11.34	3292474	7.53	1.65	3261574	7.46	1.55	31.3	29.8	18.8	47.99
5C_Trio_DNAme_22	X5C_D14_1.6_1.sc68	X5C_D14_1.6_1	RPG4	DMSO	sc68	0.808809	20849002	3127350300	20106162	2804837214	99.72	12.08	3530364	8.07	1.68	3498642	8	1.58	33.1	35.8	22	52.43
5C_Trio_DNAme_23	X5C_D14_1.6_1.sc78	X5C_D14_1.6_1	RPG3	DMSO	sc78	0.461292	20564162	3084624300	19860806	2771927210	99.7	7.05	2053518	4.7	1.79	2035148	4.65	1.66	33.1	30.8	20.3	50.19
5C_Trio_DNAme_24	X5C_D14_1.6_1.sc80	X5C_D14_1.6_1	RPG3	DMSO	sc80	0.330002	23272276	3490841400	22874960	3191130549	99.74	4.42	1291782	2.95	1.9	1281332	2.93	1.73	28.3	23.8	15.5	42.39
5C_Trio_DNAme_25	X5C_D14_1.6_1.sc87	X5C_D14_1.6_1	RPG1	DMSO	sc87	0.794321	18960256	2844038400	18607828	2597273721	99.75	5.04	1455607	3.33	1.82	1448071	3.31	1.68	34.1	30.3	19.5	50.51
5C_Trio_DNAme_26	X5C_D16_1.6_1.sc14	X5C_D16_1.6_1	RPG1	DMSO	sc14	0.791251	19623300	2943495000	19203614	2678107894	99.75	4.87	1380204	3.16	1.88	1372797	3.14	1.73	35.3	31.9	19.7	51.99
5C_Trio_DNAme_27	X5C_D16_1.6_1.sc22	X5C_D16_1.6_1	RPG1	DMSO	sc22	0.774755	20975442	3146316300	20479870	2854020098	99.75	3.7	1091581	2.5	1.41	1087336	2.49	1.33	6.1	4.3	2.5	9.29
5C_Trio_DNAme_28	X5C_D16_1.6_1.sc24	X5C_D16_1.6_1	RPG1	DMSO	sc24	0.796057	18942344	2841351600	18500616	2581856669	99.72	8.16	2401834	5.49	1.73	2387202	5.46	1.64	37.5	37.8	22.3	56.28
5C_Trio_DNAme_29	X5C_D16_1.6_1.sc57	X5C_D16_1.6_1	RPG1	DMSO	sc57	0.780733	17169978	2575496700	16703720	2332779712	99.71	4.44	1263186	2.89	1.86	1256532	2.87	1.7	35	33.4	19.9	52.32
5C_Trio_DNAme_30	X5C_D16_1.6_1.sc62	X5C_D16_1.6_1	RPG4	DMSO	sc62	0.80647	17756772	2663515800	17477736	2440214375	99.6	7.33	2068051	4.73	1.74	2057054	4.7	1.61	35.6	37.5	22.3	54.86
5C_Trio_DNAme_31	X5C_D16_1.6_1.sc64	X5C_D16_1.6_1	RPG1	DMSO	sc64	0.789195	22584010	3387601500	22267530	3106734441	99.71	4.92	1387732	3.17	2	1379064	3.15	1.84	33.5	33	17.9	50.42
5C_Trio_DNAme_32	X5C_D16_1.6_1.sc83	X5C_D16_1.6_1	RPG4	DMSO	sc83	0.781592	17708914	2656337100	17470544	2434459954	99.71	3.75	1066563	2.44	1.94	1060316	2.42	1.78	29.5	28	15.6	44.87
5C_Trio_DNAme_33	X5C_D16_1_1.sc22	X5C_D16_1_1	RPG2	DMSO	sc22	0.401329	21068512	3160276800	20781718	2896789716	99.15	7.8	2440727	5.58	1.87	2404565	5.5	1.76	33.5	34.2	18.8	51.12
5C_Trio_DNAme_34	X5C_D16_1_1.sc36	X5C_D16_1_1	RPG2	DMSO	sc36	0.376627	23290582	3493587300	22996064	3205338233	99.52	6.38	1840413	4.21	1.66	1825538	4.17	1.56	14.8	11.7	6.7	22.64
5C_Trio_DNAme_35	X5C_D16_1_1.sc65	X5C_D16_1_1	RPG4	DMSO	sc65	0.818228	21558894	3233834100	21297442	2971969189	98.65	13.39	3887933	8.89	1.73	3846591	8.8	1.63	35.8	36.6	20.5	54.13
5C_Trio_DNAme_36	X5C_D16_1_1.sc68	X5C_D16_1_1	RPG2	DMSO	sc68	0.630885	18133996	2720099400	17955314	2505942925	99.02	5.42	1547676	3.54	1.9	1534888	3.51	1.75	32.4	35	19.6	50.85

## Sheet: PBAT
Sample	Global_methyl_levels	batch	passage	rep	group	raw_reads	raw_bases	clean_reads	clean_bases	BSCR	genome_cov	CpG_1x_num	CpG_1x_cov	CpG_1x_depth	CpG_3x_num	CpG_3x_cov	CpG_3x_depth	CpG_5x_num	CpG_5x_cov	CpG_5x_depth	map_rate_PE	map_rate_SE1	map_rate_SE2	Combined_map_rate
5C-gPSC_P25_1	0.465609	5C-gPSC	P25	1	5C-gPSC_P25	40993206	6148980900	33550904	4338972360	99.27	37.66	13147025	30.06	1.77	2213483	5.06	3.99	376121	0.86	7.37	32.9	32.6	20.9	50.85
5C-gPSC_P25_2	0.489519	5C-gPSC	P25	2	5C-gPSC_P25	59236796	8885519400	49748052	6480536588	99.61	47.17	16732976	38.26	1.95	3701837	8.46	4.11	818844	1.87	6.87	31.4	34.2	20.7	50.23
5C-gPSC_P25_3	0.523471	5C-gPSC	P25	3	5C-gPSC_P25	283857910	42578686500	222554744	29438171642	99.18	80.62	32717051	74.81	4.46	19266244	44.05	6.58	11333393	25.91	8.78	34.3	35.8	22.6	53.48
5C-gPSC_P25_4	0.534441	5C-gPSC	P25	4	5C-gPSC_P25	274403226	41160483900	225498860	30736166935	99.2	80.07	32023876	73.22	4.07	17784333	40.66	6.19	9847360	22.52	8.41	32.6	41	22.3	53.93
5C-gPSC_P5_1	0.297867	5C-gPSC	P5	1	5C-gPSC_P5	59698816	8954822400	50212878	6586426591	99.45	49.36	17275798	39.5	1.91	3664273	8.38	4.04	756775	1.73	6.84	30.7	35.6	21	50.31
5C-gPSC_P5_2	0.294484	5C-gPSC	P5	2	5C-gPSC_P5	56266486	8439972900	46350440	6051323939	98.96	47.38	16704120	38.19	1.91	3512507	8.03	4.04	725395	1.66	6.81	32.2	35.2	21.6	51.46
5C-gPSC_P5_3	0.321725	5C-gPSC	P5	3	5C-gPSC_P5	45446508	6816976200	34156166	4614338310	99.12	35.38	12189059	27.87	1.7	1826121	4.18	4.03	310820	0.71	7.63	29.2	37.5	18.2	48.92
5C-gPSC_P5_4	0.395176	5C-gPSC	P5	4	5C-gPSC_P5	72574764	10886214600	58974180	7834116983	99.15	52.76	18965082	43.36	2.11	4856394	11.1	4.32	1327746	3.04	6.92	32.2	35.9	20.8	51.42
CiPSD_P25_1	0.323573	CiPSD	P25	1	CiPSD_P25	89132670	13369900500	63758914	8505372754	99.2	52.71	19508846	44.61	2.43	5992954	13.7	4.84	2160403	4.94	7.48	35.5	33.9	24.8	54.43
CiPSD_P25_2	0.327748	CiPSD	P25	2	CiPSD_P25	108642904	16296435600	76672710	10329996571	99.2	58.31	21551287	49.28	2.43	6811873	15.58	4.74	2399995	5.49	7.28	33.4	36.2	24.5	53.61
CiPSD_P5_1	0.342471	CiPSD	P5	1	CiPSD_P5	54254722	8138208300	44264806	5905827549	99.12	44.2	15676701	35.84	1.93	3260687	7.46	4.24	775416	1.77	7.19	32.6	35.3	22.1	51.94
CiPSD_P5_2	0.349649	CiPSD	P5	2	CiPSD_P5	77269658	11590448700	59668996	7935060666	99.15	51.95	18934754	43.29	2.22	5193436	11.87	4.54	1625800	3.72	7.17	32.3	37.2	21.7	52.24
CiPSK_P25_1	0.258984	CiPSK	P25	1	CiPSK_P25	120666684	18100002600	98285960	13181575196	99.41	63.61	24181900	55.29	2.8	9256867	21.17	5.1	3835625	8.77	7.53	33	35.6	25.5	53.47
CiPSK_P25_2	0.25303	CiPSK	P25	2	CiPSK_P25	82360526	12354078900	52859888	7012710777	99.39	47.19	17290416	39.53	2.21	4638356	10.61	4.55	1442612	3.3	7.22	34.5	32.7	23.8	53
CiPSK_P5_1	0.427722	CiPSK	P5	1	CiPSK_P5	70711840	10606776000	61805756	8146874167	99.35	54.35	19621954	44.86	2.13	5193952	11.88	4.3	1411714	3.23	6.88	32	33.5	23.8	51.48
CiPSK_P5_2	0.385247	CiPSK	P5	2	CiPSK_P5	76609586	11491437900	61322816	8269882663	99.2	52.75	18933928	43.29	2.15	4912798	11.23	4.48	1458536	3.33	7.18	32.5	38.3	23.3	53.29
F1ES5_P10_1	0.524911	F1ES5	P10	1	F1ES5_P10	81855340	12278301000	70643202	9370748906	99.25	56.68	20877260	47.74	2.3	6251309	14.29	4.51	1989953	4.55	6.99	32.3	34.8	23	51.87
F1ES5_P10_2	0.512818	F1ES5	P10	2	F1ES5_P10	101743278	15261491700	87185334	11528712932	99.21	57.74	21424825	48.99	2.44	6992200	15.99	4.66	2432948	5.56	7.09	29	34.3	18.6	47.78
gPSC_P25_1	0.39739	gPSC	P25	1	gPSC_P25	59464192	8919628800	47380796	6159131769	98.89	47.35	17011336	38.9	2.02	4020958	9.19	4.18	967907	2.21	6.84	34.3	33.7	21.7	52.5
gPSC_P25_2a	0.381106	gPSC	P25	2	gPSC_P25	39430720	5914608000	34550206	4574702474	99.44	39.93	14189740	32.44	1.79	2543408	5.82	4	490986	1.12	6.93	33.2	36.8	23.9	53.47
gPSC_P25_3	0.430504	gPSC	P25	3	gPSC_P25	317157730	47573659500	252372122	33936318473	99.38	79.86	32336414	73.94	4.66	19072019	43.61	6.9	11479230	26.25	9.19	35.4	36.7	22.9	54.65
gPSC_P25_4	0.429814	gPSC	P25	4	gPSC_P25	282021366	42303204900	228458862	30314296584	99.37	79	31787834	72.68	4.14	17772400	40.64	6.27	9990148	22.84	8.48	29.3	31.8	19	47.26
gPSC_P5_1	0.322114	gPSC	P5	1	gPSC_P5	60127140	9019071000	48074622	6276693472	98.22	47.95	16875128	38.58	1.96	3722117	8.51	4.13	827487	1.89	6.94	33.2	34.3	21.1	51.7
gPSC_P5_2	0.324757	gPSC	P5	2	gPSC_P5	78745302	11811795300	66628858	8753232207	98.89	56.31	20335613	46.5	2.16	5602733	12.81	4.27	1522761	3.48	6.74	31.2	35.5	21.2	50.7
SSC_P20_1	0.725404	SSC	P20	1	SSC_P20	39859634	5978945100	35136660	4649994213	98.75	41.43	13675762	31.27	1.68	2031559	4.65	3.87	298820	0.68	7.29	30.8	37.5	21.6	51.25
SSC_P20_2	0.78956	SSC	P20	2	SSC_P20	61600730	9240109500	50700524	6667339412	98.58	50.51	17589355	40.22	2	4119928	9.42	4.16	1012621	2.32	6.71	33.2	37.1	21.9	52.91
