# Supplementary material for: The chemical reprogramming of unipotent adult germ cells towards authentic pluripotency and de novo establishment of imprinting
Source: Protein Cell. 2022 Nov 17;14(7):479–98. doi: 10.1093/procel/pwac044 (PMC10305742; doi:10.1093/procel/pwac044)
Supplement: pwac044_suppl_Supplementary_Table_S2 [file pwac044_suppl_supplementary_table_s2.xlsx]

## Sheet: DEGs between successful branch
# DEGs between clusters of successful branch related to Figure 1H
p_val	avg_logFC	pct.1	pct.2	p_val_adj	cluster	gene
4.89746e-215	1.78337	0.96	0.591	1.1989e-210	SSC	Igfbp6
3.57188e-182	1.75556	0.891	0.442	8.74397e-178	SSC	Asb9
3.99199e-181	0.856456	0.998	0.984	9.77238e-177	SSC	Mael
1.85816e-167	0.726765	1	0.988	4.54877e-163	SSC	Mpc2
5.66294e-162	1.1984	0.979	0.803	1.38629e-157	SSC	Nanos3
2.05663e-161	1.86794	0.86	0.369	5.03462e-157	SSC	Stra8
1.33497e-157	0.735111	1	1	3.26801e-153	SSC	Uchl1
3.70872e-156	1.0373	0.988	0.838	9.07894e-152	SSC	Tex15
1.78568e-154	1.4248	0.894	0.507	4.37135e-150	SSC	A230065H16Rik
1.62813e-151	1.01258	0.966	0.728	3.98567e-147	SSC	Tex12
2.93707e-149	0.832321	0.994	0.964	7.18996e-145	SSC	Tsc22d3
2.83896e-148	0.787746	1	0.99	6.94979e-144	SSC	Fkbp6
6.64522e-148	0.965971	0.994	0.945	1.62675e-143	SSC	Crabp1
5.04498e-147	0.770074	0.997	0.972	1.23501e-142	SSC	Ddx4
1.75125e-146	0.728348	0.996	0.985	4.28707e-142	SSC	D10Wsu102e
1.89788e-141	0.812933	0.997	0.975	4.646e-137	SSC	Gtsf1
1.13986e-140	0.758103	1	0.976	2.79037e-136	SSC	Slc25a31
2.41867e-140	1.05407	0.914	0.591	5.9209e-136	SSC	Erap1
3.19468e-138	0.77769	1	0.973	7.82057e-134	SSC	Taf7l
1.48854e-137	0.987661	0.958	0.816	3.64393e-133	SSC	Ndrg4
3.70951e-137	0.908315	0.992	0.917	9.08088e-133	SSC	Dmrt1
5.98192e-137	1.05017	0.847	0.371	1.46437e-132	SSC	Gm44
1.90014e-135	0.769224	0.995	0.964	4.65154e-131	SSC	Ddx25
1.1676e-134	0.88843	0.983	0.883	2.85829e-130	SSC	Chd3os
3.23149e-134	0.711886	0.998	0.985	7.91068e-130	SSC	Serf1
3.01319e-133	0.785727	0.998	0.955	7.3763e-129	SSC	Sycp1
9.64862e-133	0.820043	0.988	0.904	2.36198e-128	SSC	Mageb4
1.3878e-132	1.21823	0.908	0.608	3.39733e-128	SSC	Rhox10
4.25019e-132	1.00332	0.979	0.82	1.04045e-127	SSC	Sohlh1
1.56327e-130	0.761824	0.997	0.972	3.82688e-126	SSC	Nxf2
1.22105e-129	1.06457	0.929	0.668	2.98913e-125	SSC	Fbxo32
5.32909e-129	0.923611	0.965	0.76	1.30456e-124	SSC	X9530077C05Rik
4.85484e-127	0.523826	0.999	0.994	1.18847e-122	SSC	Tex30
2.26967e-126	0.92063	0.956	0.828	5.55614e-122	SSC	Gnb4
3.84797e-124	1.17977	0.798	0.338	9.41983e-120	SSC	D330045A20Rik
8.56755e-122	0.544412	0.995	0.987	2.09734e-117	SSC	Hbp1
1.703e-120	0.928202	0.933	0.702	4.16895e-116	SSC	Pla2g7
1.20576e-119	0.722677	0.999	0.978	2.95169e-115	SSC	Tex101
1.81551e-119	1.00741	0.934	0.705	4.44438e-115	SSC	Pcp4l1
5.66296e-118	0.868255	0.969	0.764	1.38629e-113	SSC	Rbm46
1.9232e-117	1.08613	0.826	0.415	4.70799e-113	SSC	Ttc34
7.2237e-117	1.13037	0.789	0.369	1.76836e-112	SSC	Gbp3
2.98761e-116	0.874285	0.985	0.902	7.31366e-112	SSC	Ifi27
1.61897e-115	0.840699	0.981	0.852	3.96323e-111	SSC	Zcwpw1
4.90474e-113	0.749056	0.994	0.951	1.20068e-108	SSC	Mov10l1
1.42332e-112	0.814577	0.989	0.924	3.48429e-108	SSC	Pdcd4
3.00061e-110	0.728148	0.98	0.877	7.3455e-106	SSC	Tex11
5.84818e-110	0.70893	0.98	0.93	1.43163e-105	SSC	Fbln1
1.91517e-108	0.741723	0.987	0.908	4.68833e-104	SSC	Syce3
5.25463e-108	0.704137	0.993	0.948	1.28633e-103	SSC	Cox7b2
7.13394e-108	0.861304	0.959	0.841	1.74639e-103	SSC	Zmym3
1.6396e-107	1.17888	0.761	0.335	4.01374e-103	SSC	Rspo4
6.76571e-107	0.789026	0.975	0.898	1.65625e-102	SSC	Rragd
1.09445e-106	0.995343	0.882	0.595	2.67922e-102	SSC	Gbp2
1.76806e-106	0.780861	0.963	0.803	4.32821e-102	SSC	Tdrd1
2.42756e-106	0.678943	0.989	0.945	5.94266e-102	SSC	Tdrkh
2.75906e-106	0.831757	0.94	0.723	6.75417e-102	SSC	Zbtb16
3.21846e-106	0.726895	0.981	0.829	7.8788e-102	SSC	Tktl1
4.1962e-106	0.875002	0.906	0.632	1.02723e-101	SSC	Gm15262
8.65269e-106	0.734169	0.961	0.724	2.11818e-101	SSC	X8030474K03Rik
1.57138e-105	0.685738	0.992	0.948	3.84675e-101	SSC	Stk31
9.56117e-105	0.547571	0.987	0.972	2.34057e-100	SSC	Lrrc42
1.121e-104	0.829796	0.954	0.757	2.74421e-100	SSC	Gdpd1
1.73704e-104	0.848879	0.927	0.696	4.25229e-100	SSC	Tmtc4
2.94438e-104	0.66093	0.995	0.957	7.20784e-100	SSC	B2m
4.77019e-104	0.667629	0.987	0.923	1.16774e-99	SSC	Rnf17
4.89367e-104	0.710228	0.996	0.978	1.19797e-99	SSC	Tuba3b
1.36595e-103	0.616434	0.996	0.988	3.34384e-99	SSC	Tex19.1
3.0448e-102	0.724448	0.95	0.684	7.45368e-98	SSC	Uba1y
4.65615e-102	0.534422	0.997	0.981	1.13983e-97	SSC	Sdcbp
7.74386e-101	0.66298	1	0.997	1.8957e-96	SSC	Dazl
3.54389e-100	0.554075	0.988	0.967	8.67544e-96	SSC	Tsnax
4.04196e-100	0.720268	0.993	0.939	9.89471e-96	SSC	H2.D1
4.3468e-100	0.970328	0.771	0.349	1.0641e-95	SSC	Lpar3
1.44721e-99	0.936984	0.879	0.585	3.54278e-95	SSC	Dapk2
1.57493e-99	0.65999	0.988	0.947	3.85543e-95	SSC	Irf1
2.13604e-99	1.02481	0.732	0.318	5.22903e-95	SSC	Ctso
2.99801e-99	0.56261	1	0.996	7.33913e-95	SSC	Sdc4
3.45747e-99	0.699835	0.982	0.902	8.46388e-95	SSC	X1700018B24Rik
5.1497e-99	0.665918	0.991	0.93	1.26065e-94	SSC	Asz1
2.37475e-98	1.00126	0.904	0.663	5.8134e-94	SSC	Egr4
2.79528e-98	0.777189	0.958	0.853	6.84284e-94	SSC	Gyltl1b
2.98687e-98	0.552934	0.993	0.972	7.31186e-94	SSC	X2610524H06Rik
9.1777e-98	0.697487	0.981	0.88	2.2467e-93	SSC	Tex14
1.00021e-97	1.09486	0.706	0.285	2.44851e-93	SSC	Erg
2.42517e-97	1.03709	0.769	0.38	5.93682e-93	SSC	Ccdc141
1.26868e-96	0.542664	0.99	0.972	3.10572e-92	SSC	Pdlim7
5.4641e-96	0.796448	0.948	0.812	1.33761e-91	SSC	Foxr1
1.01701e-95	0.663098	0.99	0.909	2.48964e-91	SSC	Scml2
1.44099e-95	0.567874	0.999	0.999	3.52754e-91	SSC	Tuba3a
1.74674e-95	0.924367	0.88	0.632	4.27602e-91	SSC	Eef2k
4.23368e-95	0.702034	0.951	0.807	1.0364e-90	SSC	Pnldc1
7.27852e-95	0.870555	0.879	0.583	1.78178e-90	SSC	Shcbp1l
4.48939e-94	1.2979	0.732	0.338	1.099e-89	SSC	Lmo1
6.45382e-94	0.738199	0.977	0.901	1.57989e-89	SSC	C1qtnf4
2.7814e-93	0.759058	0.975	0.862	6.80886e-89	SSC	Afp
4.1394e-93	0.85442	0.851	0.518	1.01332e-88	SSC	Mapk10
6.76212e-93	0.887335	0.864	0.539	1.65537e-88	SSC	Brdt
1.38822e-92	0.91999	0.808	0.412	3.39837e-88	SSC	Sycp3
1.45556e-92	0.731451	0.939	0.663	3.5632e-88	SSC	Gm6880
1.98996e-92	0.830101	0.848	0.53	4.87142e-88	SSC	Cbx8
2.42358e-92	0.582112	0.986	0.93	5.93292e-88	SSC	Acat1
1.6293e-91	1.0504	0.776	0.405	3.98854e-87	SSC	Gng13
2.71665e-91	0.533976	0.987	0.958	6.65037e-87	SSC	Hadhb
1.01272e-90	0.660596	0.959	0.8	2.47913e-86	SSC	Gm4779
1.27966e-90	0.93527	0.812	0.46	3.1326e-86	SSC	Xlr
1.91757e-90	0.659213	0.985	0.93	4.69421e-86	SSC	X4930447C04Rik
2.16132e-90	0.657936	0.954	0.77	5.29092e-86	SSC	Nlrp4c
3.30476e-90	0.601177	0.98	0.914	8.09005e-86	SSC	Prr19
5.68989e-90	0.521011	0.981	0.975	1.39289e-85	SSC	Lgmn
8.59109e-90	0.587803	0.989	0.948	2.1031e-85	SSC	Syce1
2.34282e-89	0.741913	0.944	0.792	5.73523e-85	SSC	Mum1l1
2.65983e-89	0.578602	0.976	0.905	6.51127e-85	SSC	Zbed5
2.94448e-89	0.63612	0.982	0.923	7.20808e-85	SSC	Pcgf5
7.40019e-89	0.657426	0.913	0.576	1.81157e-84	SSC	Xlr5c
1.15612e-88	0.729967	0.887	0.592	2.83019e-84	SSC	Henmt1
6.85759e-88	0.851853	0.937	0.789	1.67874e-83	SSC	Aff3
1.11524e-87	0.845414	0.872	0.576	2.73012e-83	SSC	Dmrtc2
2.44525e-87	0.570264	0.983	0.955	5.98597e-83	SSC	Fam204a
3.05092e-87	0.605551	0.984	0.907	7.46864e-83	SSC	Piwil2
1.05979e-86	0.579208	0.98	0.947	2.59436e-82	SSC	Stx7
1.06484e-86	0.642765	0.942	0.794	2.60674e-82	SSC	Vps8
1.4664e-86	0.68137	0.942	0.818	3.58974e-82	SSC	Gm10439
1.65831e-86	0.810428	0.898	0.622	4.05954e-82	SSC	Sycp2
1.992e-86	0.618851	0.978	0.907	4.87641e-82	SSC	Xlr3c
3.30107e-86	0.711006	0.936	0.766	8.08101e-82	SSC	Ccdc172
7.79389e-86	0.610558	0.995	0.96	1.90794e-81	SSC	Gm1673
8.51416e-86	0.734273	0.797	0.453	2.08427e-81	SSC	Dlk1
1.13567e-85	0.603243	0.979	0.892	2.78012e-81	SSC	Gpat2
1.39344e-85	0.681041	0.976	0.859	3.41115e-81	SSC	Usp26
1.57942e-85	0.790033	0.831	0.543	3.86643e-81	SSC	Il13ra1
2.23292e-85	0.607041	0.978	0.908	5.46619e-81	SSC	Abcb6
3.10215e-85	0.585936	0.989	0.951	7.59407e-81	SSC	Ankrd12
9.24678e-85	0.619144	0.998	0.972	2.26361e-80	SSC	Smc1b
1.59227e-84	0.683595	0.963	0.818	3.89787e-80	SSC	Ankrd31
1.73536e-84	0.642671	0.963	0.909	4.24817e-80	SSC	Dctn4
2.1971e-84	0.653731	0.804	0.451	5.37851e-80	SSC	Akap5
3.0548e-84	0.805082	0.885	0.623	7.47814e-80	SSC	X3830403N18Rik
1.61136e-83	0.708569	0.931	0.813	3.94461e-79	SSC	Depdc7
3.5906e-83	0.938352	0.579	0.166	8.78978e-79	SSC	Lhx8
4.41102e-83	1.6289	0.635	0.252	1.07982e-78	SSC	Cartpt
4.81184e-83	0.895784	0.792	0.451	1.17794e-78	SSC	Cd7
4.84983e-83	0.60648	0.935	0.69	1.18724e-78	SSC	Xlr5a
7.1882e-83	0.551635	0.972	0.945	1.75967e-78	SSC	Prep
7.95232e-83	0.715911	0.949	0.819	1.94673e-78	SSC	Hoxb7
1.03352e-82	0.572098	0.977	0.941	2.53007e-78	SSC	Rnf6
1.32494e-82	0.657321	0.956	0.837	3.24346e-78	SSC	Psmb9
1.52326e-82	0.936381	0.54	0.125	3.72894e-78	SSC	Adcy10
1.11973e-81	0.634806	0.959	0.866	2.74109e-77	SSC	Luzp4
2.00734e-81	0.572782	0.99	0.969	4.91397e-77	SSC	Usp3
2.50949e-81	0.667331	0.956	0.865	6.14323e-77	SSC	Dnajb9
3.29988e-81	0.607926	0.968	0.84	8.0781e-77	SSC	Dgat2
4.86194e-81	0.648787	0.967	0.847	1.1902e-76	SSC	Gm364
1.04644e-80	0.705687	0.854	0.564	2.56168e-76	SSC	Casp7
1.2546e-80	0.619548	0.97	0.868	3.07127e-76	SSC	Stag3
3.39648e-80	0.580929	0.983	0.899	8.31459e-76	SSC	Taf9b
5.73916e-80	0.66141	0.938	0.754	1.40495e-75	SSC	Rbm44
4.05659e-79	0.933295	0.707	0.349	9.93053e-75	SSC	Fbxo41
1.24132e-78	0.524106	0.986	0.958	3.03875e-74	SSC	Fsd1
1.79797e-78	0.643363	0.966	0.895	4.40143e-74	SSC	X4930550L24Rik
1.93208e-78	0.513435	0.978	0.939	4.72974e-74	SSC	Dtx2
2.44129e-78	0.898893	0.842	0.61	5.97628e-74	SSC	Esx1
2.63241e-78	0.615577	0.904	0.651	6.44413e-74	SSC	Xlr5b
6.30201e-78	0.686511	0.949	0.837	1.54273e-73	SSC	Mlf1
2.7634e-77	0.590955	0.894	0.586	6.7648e-73	SSC	Gm15107
1.0392e-76	0.953567	0.671	0.291	2.54395e-72	SSC	Sox3
2.32453e-76	0.592579	0.969	0.858	5.69044e-72	SSC	Xlr3a
7.48012e-76	0.654328	0.934	0.774	1.83113e-71	SSC	Pnma5
2.54697e-75	0.99003	0.797	0.527	6.23499e-71	SSC	Camk2n1
3.30245e-75	0.787132	0.9	0.708	8.0844e-71	SSC	Nucb2
4.6143e-75	0.666594	0.938	0.8	1.12958e-70	SSC	Stat1
5.97234e-75	0.541279	0.98	0.941	1.46203e-70	SSC	Zfp518a
8.3491e-75	0.831746	0.709	0.384	2.04386e-70	SSC	Snx33
1.45962e-74	0.898636	0.864	0.604	3.57315e-70	SSC	Abcg1
3.72444e-74	0.841822	0.555	0.174	9.11743e-70	SSC	Pxt1
4.05838e-74	0.799091	0.855	0.66	9.9349e-70	SSC	Cdh15
7.7933e-74	0.624238	0.929	0.832	1.9078e-69	SSC	Iah1
7.83197e-74	0.737235	0.819	0.497	1.91727e-69	SSC	Usp9y
1.29681e-73	0.507979	0.975	0.948	3.17459e-69	SSC	Stau1
1.78928e-73	0.730872	0.884	0.616	4.38016e-69	SSC	Irf8
1.2403e-72	0.553359	0.897	0.622	3.03625e-68	SSC	Gm15128
1.41249e-72	0.568953	0.966	0.905	3.45776e-68	SSC	Dctd
1.49767e-72	0.655443	0.921	0.764	3.66631e-68	SSC	Ldlrad3
1.98768e-72	0.512162	0.967	0.957	4.86583e-68	SSC	Ergic2
2.84047e-72	0.575993	0.944	0.736	6.95348e-68	SSC	Xlr3b
7.1017e-72	0.509397	0.818	0.469	1.7385e-67	SSC	Gm15080
8.37071e-72	0.537118	0.962	0.877	2.04915e-67	SSC	Tdrd5
9.23977e-72	0.528312	0.982	0.93	2.2619e-67	SSC	Ift43
9.85789e-72	0.538167	0.967	0.898	2.41321e-67	SSC	Slc39a6
2.97532e-71	0.685547	0.908	0.712	7.28359e-67	SSC	Fam208b
4.02971e-71	0.682324	0.815	0.515	9.86474e-67	SSC	Clic6
5.14464e-71	0.667493	0.892	0.681	1.25941e-66	SSC	Hcfc2
6.53163e-71	0.718674	0.815	0.5	1.59894e-66	SSC	Gm773
9.16279e-71	0.670729	0.938	0.846	2.24305e-66	SSC	Mgarp
1.78006e-70	0.855312	0.751	0.455	4.3576e-66	SSC	Dtna
1.89305e-70	0.541948	0.959	0.909	4.63418e-66	SSC	Chd1l
2.29847e-70	0.628025	0.989	0.985	5.62666e-66	SSC	Ccdc6
3.09871e-70	0.707787	0.849	0.596	7.58563e-66	SSC	Plat
5.73029e-70	0.670888	0.962	0.883	1.40277e-65	SSC	Isoc1
1.37031e-69	0.6591	0.925	0.803	3.35453e-65	SSC	Eif5a2
2.5823e-69	0.573242	0.959	0.852	6.32148e-65	SSC	Pygl
4.85998e-69	0.707827	0.868	0.657	1.18972e-64	SSC	Ica1
6.8565e-69	0.660307	0.895	0.671	1.67847e-64	SSC	Ropn1l
1.47365e-68	0.600127	0.932	0.822	3.60749e-64	SSC	Homez
1.5035e-68	0.616447	0.933	0.832	3.68056e-64	SSC	Wdr48
6.3606e-68	0.622155	0.917	0.795	1.55708e-63	SSC	Aplf
9.56015e-68	0.512871	0.97	0.948	2.34032e-63	SSC	Zfp655
1.24665e-67	0.645402	0.88	0.685	3.05179e-63	SSC	Foxf1
2.30165e-67	0.685452	0.878	0.65	5.63443e-63	SSC	H2.M3
3.85582e-67	0.544513	0.959	0.889	9.43905e-63	SSC	Tmem18
4.24673e-67	0.660368	0.755	0.429	1.0396e-62	SSC	Ets1
4.71621e-67	0.770638	0.787	0.516	1.15453e-62	SSC	Boll
6.42821e-67	0.521357	0.954	0.89	1.57362e-62	SSC	Suv39h1
7.55645e-67	0.553039	0.96	0.855	1.84982e-62	SSC	M1ap
3.96602e-66	0.509428	0.986	0.969	9.70881e-62	SSC	Tapbp
1.1141e-65	0.997509	0.78	0.531	2.72731e-61	SSC	Zbp1
1.63458e-65	0.525407	0.975	0.939	4.00145e-61	SSC	Thap7
1.82996e-65	0.530453	0.972	0.941	4.47975e-61	SSC	Nln
1.28912e-64	0.679475	0.521	0.162	3.15577e-60	SSC	Olfml2b
1.57489e-64	0.537938	0.919	0.731	3.85534e-60	SSC	Txndc16
3.72802e-64	0.660487	0.932	0.835	9.1262e-60	SSC	Rab11fip4
2.00455e-63	0.55309	0.916	0.755	4.90713e-59	SSC	Gnat2
2.12159e-63	0.58852	0.896	0.74	5.19366e-59	SSC	Cdca7l
2.60567e-63	0.784065	0.606	0.261	6.37868e-59	SSC	X1700112D23Rik
2.60803e-63	0.542131	0.755	0.442	6.38446e-59	SSC	Rec114
4.89247e-63	0.876916	0.623	0.273	1.19768e-58	SSC	Stox2
1.08915e-62	1.14477	0.791	0.556	2.66624e-58	SSC	Gm16222
1.68871e-62	0.560592	0.922	0.832	4.13395e-58	SSC	Sh3bgrl2
2.79532e-62	0.647198	0.902	0.733	6.84294e-58	SSC	Vill
3.18008e-62	0.504912	0.981	0.954	7.78484e-58	SSC	Mns1
3.98254e-62	0.653819	0.775	0.47	9.74925e-58	SSC	Nab2
4.13192e-62	0.571988	0.933	0.849	1.01149e-57	SSC	Prkag2
4.19252e-62	0.636532	0.937	0.813	1.02633e-57	SSC	Efcab10
4.49746e-62	0.672267	0.658	0.3	1.10098e-57	SSC	Rab36
4.83613e-62	0.536202	0.949	0.912	1.18388e-57	SSC	Rimklb
6.27383e-62	0.542743	0.769	0.424	1.53583e-57	SSC	Rhox7b
7.79897e-62	0.595064	0.859	0.638	1.90919e-57	SSC	Fut10
9.77159e-62	0.679324	0.79	0.521	2.39209e-57	SSC	Adad1
1.7706e-61	0.687667	0.832	0.598	4.33444e-57	SSC	Ubxn10
1.78535e-61	0.561113	0.818	0.503	4.37053e-57	SSC	Gm15097
2.51499e-61	0.864097	0.555	0.205	6.1567e-57	SSC	Npffr1
6.432e-61	0.630656	0.862	0.656	1.57455e-56	SSC	Fzd3
7.6109e-61	0.693922	0.551	0.214	1.86315e-56	SSC	Gm26678
1.18413e-60	0.562414	0.894	0.737	2.89876e-56	SSC	X4933427D06Rik
2.16388e-60	0.806597	0.803	0.543	5.29719e-56	SSC	Gm9112
2.264e-60	0.633949	0.855	0.605	5.54228e-56	SSC	Nfix
3.32001e-60	0.625764	0.912	0.767	8.12739e-56	SSC	Hdgfrp3
3.79227e-60	0.571178	0.907	0.776	9.28348e-56	SSC	Erlin1
3.94269e-60	0.511162	0.977	0.961	9.65171e-56	SSC	Hadha
4.22199e-60	0.608413	0.925	0.818	1.03354e-55	SSC	Aaed1
4.3797e-60	0.52958	0.968	0.887	1.07215e-55	SSC	Rhox13
5.65201e-60	0.62658	0.923	0.798	1.38361e-55	SSC	Gskip
9.07656e-60	0.693657	0.577	0.237	2.22194e-55	SSC	X2010300C02Rik
9.6455e-60	0.580255	0.868	0.7	2.36122e-55	SSC	Mbnl2
1.42415e-59	0.578371	0.849	0.625	3.48632e-55	SSC	Xlr4c
1.60648e-59	0.688992	0.864	0.668	3.93267e-55	SSC	Ifngr2
1.77624e-59	0.539994	0.959	0.875	4.34825e-55	SSC	Ube2j1
1.80098e-59	0.53275	0.97	0.914	4.4088e-55	SSC	Bcap29
2.19394e-59	0.575403	0.976	0.944	5.37077e-55	SSC	Supt5
5.59038e-59	0.675032	0.827	0.62	1.36852e-54	SSC	Pik3r3
5.79732e-59	1.07411	0.674	0.393	1.41918e-54	SSC	Ighm
6.73888e-59	0.662638	0.843	0.593	1.64968e-54	SSC	Snai1
9.25205e-59	0.838123	0.635	0.3	2.2649e-54	SSC	Shtn1
1.54066e-58	0.931461	0.551	0.214	3.77153e-54	SSC	Gm26620
1.57996e-58	0.732683	0.796	0.577	3.86775e-54	SSC	Cers6
1.69177e-58	0.517738	0.954	0.843	4.14144e-54	SSC	X1700013H16Rik
2.35127e-58	0.666612	0.841	0.626	5.75591e-54	SSC	Xlr4b
3.49594e-58	0.594139	0.88	0.662	8.55807e-54	SSC	Smoc2
3.5351e-58	0.781068	0.83	0.602	8.65392e-54	SSC	Nefh
3.57403e-58	0.645912	0.741	0.458	8.74923e-54	SSC	Adgrg1
4.04739e-58	0.518581	0.954	0.855	9.90802e-54	SSC	Tex13
4.13493e-58	0.631557	0.768	0.488	1.01223e-53	SSC	Nutm1
5.12659e-58	0.50944	0.955	0.911	1.25499e-53	SSC	Dsn1
7.47888e-58	0.859484	0.741	0.464	1.83083e-53	SSC	X1700019B21Rik
1.22917e-57	0.522758	0.888	0.656	3.009e-53	SSC	X9230110C19Rik
1.53029e-57	0.552664	0.908	0.782	3.74614e-53	SSC	Adck3
2.79781e-57	0.736265	0.805	0.629	6.84903e-53	SSC	Serpini1
4.49391e-57	0.57831	0.884	0.688	1.10011e-52	SSC	Ttc21b
6.4744e-57	0.678042	0.854	0.671	1.58493e-52	SSC	Dlgap1
2.36569e-56	0.625631	0.772	0.503	5.79121e-52	SSC	Xlr4a
2.53875e-56	0.6413	0.663	0.347	6.21485e-52	SSC	Fam214a
3.37207e-56	0.616122	0.898	0.728	8.25483e-52	SSC	X2010107G23Rik
6.52159e-56	0.534082	0.916	0.773	1.59649e-51	SSC	Enpp4
6.79297e-56	0.803926	0.704	0.411	1.66292e-51	SSC	Gm12216
9.29647e-56	0.628555	0.408	0.085	2.27578e-51	SSC	Pde4c
9.79719e-56	0.533858	0.943	0.828	2.39835e-51	SSC	Bin2
1.6871e-55	0.547692	0.922	0.809	4.13001e-51	SSC	Hsdl2
2.143e-55	0.667026	0.826	0.619	5.24605e-51	SSC	Batf3
2.30968e-55	0.690338	0.836	0.642	5.65408e-51	SSC	Sepp1
4.57428e-55	0.608989	0.869	0.694	1.11978e-50	SSC	Tor1aip1
7.17527e-55	0.744292	0.698	0.461	1.75651e-50	SSC	Tapbpl
7.56721e-55	0.540843	0.867	0.636	1.85245e-50	SSC	Specc1
1.00775e-54	0.730809	0.766	0.484	2.46698e-50	SSC	Pet2
1.20668e-54	0.667815	0.616	0.294	2.95395e-50	SSC	Slc41a2
1.26558e-54	0.506909	0.947	0.841	3.09815e-50	SSC	Akap11
1.47993e-54	0.61469	0.879	0.7	3.62287e-50	SSC	Figla
1.49632e-54	0.688062	0.677	0.374	3.66298e-50	SSC	Efhc2
1.81116e-54	0.605945	0.894	0.715	4.43372e-50	SSC	Vps13c
3.9582e-54	0.846683	0.558	0.239	9.68968e-50	SSC	Ifi47
4.28228e-54	0.728142	0.77	0.531	1.0483e-49	SSC	Rrad
4.83946e-54	0.635801	0.758	0.504	1.1847e-49	SSC	Piwil4
5.73806e-54	0.542635	0.942	0.861	1.40468e-49	SSC	Abhd5
6.51525e-54	0.684699	0.74	0.506	1.59493e-49	SSC	Zcchc12
6.6548e-54	0.546238	0.923	0.786	1.62909e-49	SSC	Scap
1.24392e-53	0.659361	0.396	0.083	3.04512e-49	SSC	Gfra3
1.53511e-53	0.552911	0.849	0.68	3.75796e-49	SSC	Zfp703
2.21321e-53	0.831633	0.386	0.08	5.41794e-49	SSC	Eppin
1.17871e-52	0.590873	0.416	0.096	2.88548e-48	SSC	Fgd3
1.36614e-52	0.647344	0.794	0.571	3.34431e-48	SSC	Stx2
1.63509e-52	0.58853	0.867	0.743	4.0027e-48	SSC	Aim1
2.15203e-52	0.51361	0.913	0.739	5.26817e-48	SSC	Zcchc14
2.57306e-52	0.809948	0.664	0.377	6.29884e-48	SSC	Hotairm1
3.23144e-52	0.785921	0.407	0.098	7.91056e-48	SSC	Krt24
3.47313e-52	0.565024	0.814	0.579	8.50222e-48	SSC	Crispld2
6.16429e-52	0.596106	0.972	0.935	1.50902e-47	SSC	Ddhd2
1.66134e-51	0.556871	0.886	0.715	4.06697e-47	SSC	Syt11
2.82071e-51	0.606611	0.854	0.706	6.90509e-47	SSC	Lamb1
4.24185e-51	0.527244	0.931	0.853	1.03841e-46	SSC	Dhdds
1.90829e-50	0.545395	0.923	0.832	4.6715e-46	SSC	Cnp
2.5458e-50	0.513365	0.836	0.639	6.23211e-46	SSC	Tmod2
2.55771e-50	0.533463	0.838	0.634	6.26128e-46	SSC	Epb41l3
3.14336e-50	0.61741	0.7	0.396	7.69496e-46	SSC	Fthl17e
5.30014e-50	0.583227	0.835	0.647	1.29747e-45	SSC	Epc1
6.21065e-50	0.579599	0.877	0.694	1.52037e-45	SSC	Klf7
6.90265e-50	0.505559	0.949	0.905	1.68977e-45	SSC	Nedd1
8.95871e-50	0.53025	0.796	0.562	2.19309e-45	SSC	Ano10
1.50982e-49	0.563321	0.894	0.737	3.69603e-45	SSC	Scd3
1.82569e-49	0.500466	0.97	0.935	4.4693e-45	SSC	Nrde2
2.05688e-49	0.670743	0.513	0.211	5.03524e-45	SSC	Themis2
2.65632e-49	0.660461	0.62	0.344	6.50267e-45	SSC	Cd274
3.4464e-49	0.713535	0.678	0.389	8.43679e-45	SSC	Susd3
1.06748e-48	0.642047	0.804	0.604	2.61319e-44	SSC	Rbp4
1.39789e-48	0.840286	0.576	0.279	3.42204e-44	SSC	Prok2
1.87071e-48	0.603893	0.571	0.267	4.5795e-44	SSC	Reln
1.98922e-48	0.620979	0.826	0.631	4.86962e-44	SSC	Spata33
2.27887e-48	0.7555	0.54	0.234	5.57868e-44	SSC	X1700028I16Rik
3.30918e-48	0.633392	0.875	0.764	8.10087e-44	SSC	Rpusd1
4.15054e-48	0.538077	0.687	0.407	1.01605e-43	SSC	Rasgef1b
7.74923e-48	0.830065	0.597	0.312	1.89701e-43	SSC	Rtn1
1.02667e-47	0.609577	0.769	0.552	2.51329e-43	SSC	Pld6
1.47274e-47	0.817109	0.679	0.43	3.60528e-43	SSC	Pou2f2
1.82095e-47	0.527273	0.614	0.319	4.4577e-43	SSC	Btbd18
2.34903e-47	0.5193	0.868	0.7	5.75044e-43	SSC	Proser2
4.09768e-47	0.524829	0.899	0.697	1.00311e-42	SSC	Zbtb20
5.1372e-47	0.783321	0.566	0.264	1.25759e-42	SSC	Mobp
1.03099e-46	0.734896	0.736	0.527	2.52387e-42	SSC	Oasl2
2.07476e-46	0.653733	0.572	0.269	5.07902e-42	SSC	Agbl3
2.25268e-46	0.503221	0.866	0.721	5.51456e-42	SSC	Casp2
2.32431e-46	0.64883	0.699	0.436	5.68992e-42	SSC	X1700048O20Rik
2.50111e-46	0.646448	0.669	0.396	6.12271e-42	SSC	Hes5
4.07759e-46	0.526275	0.723	0.464	9.98193e-42	SSC	Rhox1
4.64932e-46	0.514016	0.915	0.823	1.13815e-41	SSC	Phf7
5.29377e-46	0.529297	0.891	0.746	1.29591e-41	SSC	Ctsf
7.11026e-46	0.537566	0.829	0.582	1.74059e-41	SSC	Ccdc152
8.25256e-46	0.675869	0.653	0.371	2.02023e-41	SSC	Fthl17f
8.26252e-46	0.601279	0.853	0.724	2.02266e-41	SSC	Zfp386
8.62167e-46	0.514289	0.938	0.895	2.11058e-41	SSC	Mtf1
1.23986e-45	0.521079	0.916	0.819	3.03517e-41	SSC	Mob1b
3.02889e-45	0.531146	0.857	0.7	7.41472e-41	SSC	Cenpj
3.30066e-45	0.673075	0.581	0.291	8.08003e-41	SSC	Srgap1
3.46875e-45	0.837348	0.485	0.19	8.4915e-41	SSC	Ccnb3
3.87813e-45	0.63195	0.633	0.35	9.49365e-41	SSC	Bicc1
3.91821e-45	0.668549	0.747	0.518	9.59178e-41	SSC	X3110083C13Rik
3.98555e-45	0.622604	0.826	0.665	9.75662e-41	SSC	Nes
4.28463e-45	0.503723	0.675	0.375	1.04888e-40	SSC	Tap2
1.21878e-44	0.506603	0.917	0.822	2.98357e-40	SSC	Snx8
1.221e-44	0.51685	0.943	0.874	2.98902e-40	SSC	Auts2
1.38573e-44	0.513623	0.856	0.663	3.39226e-40	SSC	Klhl15
1.81671e-44	0.518622	0.921	0.822	4.44731e-40	SSC	Cep19
2.14512e-44	0.60236	0.581	0.294	5.25126e-40	SSC	Spsb1
2.52933e-44	0.504019	0.916	0.829	6.19181e-40	SSC	Hhex
2.55701e-44	0.629723	0.676	0.433	6.25956e-40	SSC	Lonrf3
4.0911e-44	0.665648	0.666	0.405	1.0015e-39	SSC	X4933406J08Rik
1.00094e-43	0.541798	0.736	0.487	2.4503e-39	SSC	Zfp248
1.32764e-43	0.524707	0.903	0.829	3.25007e-39	SSC	Gas8
1.59062e-43	0.513366	0.786	0.579	3.89385e-39	SSC	Lats2
1.78217e-43	0.512248	0.853	0.663	4.36275e-39	SSC	Plekhg5
2.72539e-43	0.571219	0.667	0.417	6.67175e-39	SSC	Faah
3.32422e-43	0.564582	0.885	0.785	8.13769e-39	SSC	Lrrc28
3.36021e-43	0.65158	0.559	0.279	8.22579e-39	SSC	Tekt2
4.72215e-43	0.612311	0.611	0.34	1.15598e-38	SSC	Hspa1a
5.92423e-43	0.555736	0.785	0.555	1.45025e-38	SSC	Tet3
6.75824e-43	0.574193	0.724	0.503	1.65442e-38	SSC	Heg1
9.6954e-43	0.531809	0.554	0.273	2.37343e-38	SSC	Trim21
1.1286e-42	0.551621	0.909	0.823	2.76282e-38	SSC	Aig1
1.4449e-42	0.533088	0.882	0.78	3.53713e-38	SSC	Zfp707
2.06859e-42	0.620175	0.589	0.303	5.06392e-38	SSC	Gm14661
2.16669e-42	0.519086	0.343	0.077	5.30405e-38	SSC	Pik3r6
2.26361e-42	0.701307	0.678	0.438	5.54131e-38	SSC	Gm37933
4.7693e-42	0.584387	0.813	0.642	1.16753e-37	SSC	Dusp14
4.96799e-42	0.622672	0.807	0.644	1.21616e-37	SSC	Ttn
5.10255e-42	0.506181	0.803	0.651	1.2491e-37	SSC	Plscr3
7.29514e-42	0.670445	0.558	0.283	1.78585e-37	SSC	Chst5
1.17887e-41	0.543819	0.595	0.31	2.88586e-37	SSC	X4933416C03Rik
1.26559e-41	0.658887	0.38	0.111	3.09816e-37	SSC	Enpep
1.47169e-41	0.580367	0.733	0.519	3.60269e-37	SSC	Pdha2
1.66822e-41	0.636424	0.614	0.349	4.08381e-37	SSC	Gab3
1.95386e-41	0.557271	0.431	0.151	4.78306e-37	SSC	Dkk3
2.16776e-41	0.578954	0.939	0.862	5.30667e-37	SSC	Ly6g6e
2.40982e-41	0.574937	0.834	0.669	5.89924e-37	SSC	Psmb8
2.47919e-41	0.502547	0.66	0.39	6.06906e-37	SSC	Trim68
2.52595e-41	0.529297	0.785	0.573	6.18352e-37	SSC	Sh2d3c
2.84074e-41	0.576615	0.72	0.464	6.95413e-37	SSC	Jph3
3.41141e-41	0.51856	0.881	0.749	8.35114e-37	SSC	Pemt
3.53767e-41	0.549469	0.845	0.742	8.66023e-37	SSC	Tmem194
3.68758e-41	0.682798	0.574	0.303	9.0272e-37	SSC	Wnt3
4.99168e-41	0.509345	0.86	0.723	1.22196e-36	SSC	Smoc1
6.18557e-41	0.52567	0.947	0.884	1.51423e-36	SSC	Foxo1
1.12973e-40	0.587017	0.578	0.304	2.76557e-36	SSC	Arhgef33
1.29262e-40	0.519162	0.919	0.829	3.16434e-36	SSC	Cep162
1.33442e-40	0.600325	0.617	0.364	3.26666e-36	SSC	Zfp711
1.35057e-40	0.613275	0.747	0.533	3.3062e-36	SSC	Cd302
1.39105e-40	0.512036	0.788	0.588	3.40529e-36	SSC	Cilp2
1.48903e-40	0.559726	0.908	0.82	3.64515e-36	SSC	Ptgr1
2.17966e-40	0.527398	0.868	0.752	5.33582e-36	SSC	Apbb1
2.41352e-40	0.633134	0.579	0.298	5.90828e-36	SSC	Rnf212
2.95056e-40	0.621424	0.411	0.144	7.22296e-36	SSC	Eif2c5
3.27622e-40	0.561957	0.741	0.497	8.02018e-36	SSC	Ube2e2
4.90508e-40	0.573223	0.532	0.261	1.20076e-35	SSC	Slc7a2
5.82571e-40	0.58686	0.728	0.482	1.42613e-35	SSC	Ccdc171
6.21988e-40	0.719687	0.559	0.303	1.52263e-35	SSC	Rin2
7.19664e-40	0.529088	0.795	0.613	1.76174e-35	SSC	E2f6
9.02364e-40	0.511562	0.75	0.54	2.20899e-35	SSC	Btg3
9.16925e-40	0.636642	0.386	0.12	2.24463e-35	SSC	Fras1
1.14409e-39	0.580701	0.705	0.491	2.80073e-35	SSC	Slc43a3
1.3137e-39	0.526313	0.632	0.378	3.21595e-35	SSC	Trpv4
2.04661e-39	0.57658	0.765	0.562	5.0101e-35	SSC	Igtp
2.09218e-39	0.565302	0.771	0.592	5.12167e-35	SSC	Arhgap10
2.11654e-39	0.529063	0.893	0.8	5.18129e-35	SSC	Syne2
2.22927e-39	0.518904	0.763	0.559	5.45726e-35	SSC	Slc9a6
2.59241e-39	0.530431	0.732	0.546	6.34623e-35	SSC	Setdb2
2.9385e-39	0.603808	0.699	0.464	7.19346e-35	SSC	Aebp1
3.64362e-39	0.592939	0.608	0.353	8.91958e-35	SSC	Nmnat3
4.35984e-39	0.643015	0.536	0.276	1.06729e-34	SSC	Il18bp
6.05776e-39	0.536535	0.865	0.714	1.48294e-34	SSC	Cd47
8.64779e-39	0.68805	0.675	0.442	2.11698e-34	SSC	Pramef12
9.36856e-39	0.712944	0.798	0.674	2.29342e-34	SSC	Tubb2a
9.5544e-39	0.584228	0.81	0.623	2.33892e-34	SSC	Gnaz
1.22612e-38	0.601042	0.506	0.234	3.00154e-34	SSC	Gm15559
1.34807e-38	0.675114	0.522	0.258	3.30007e-34	SSC	Krt27
1.3976e-38	0.536305	0.846	0.697	3.42132e-34	SSC	D16Ertd472e
1.72043e-38	0.654171	0.584	0.323	4.21162e-34	SSC	Ctdspl
1.79509e-38	0.570042	0.848	0.761	4.39439e-34	SSC	Cox8c
2.43256e-38	0.589003	0.612	0.359	5.9549e-34	SSC	Camk4
4.14064e-38	0.597226	0.817	0.672	1.01363e-33	SSC	X2900093K20Rik
4.73075e-38	0.539214	0.536	0.273	1.15809e-33	SSC	Myzap
9.27761e-38	0.508974	0.565	0.313	2.27116e-33	SSC	Abhd3
1.03668e-37	0.545648	0.83	0.69	2.53779e-33	SSC	Nt5m
1.41846e-37	0.652428	0.647	0.42	3.47238e-33	SSC	Gm11131
1.55819e-37	0.55497	0.891	0.807	3.81444e-33	SSC	Arhgdig
1.79417e-37	0.5701	0.515	0.248	4.39214e-33	SSC	Fendrr
1.82227e-37	0.563475	0.529	0.266	4.46091e-33	SSC	Rhoh
2.00824e-37	0.539772	0.709	0.464	4.91617e-33	SSC	Clgn
2.09681e-37	0.550108	0.727	0.497	5.133e-33	SSC	Dbx2
3.59456e-37	0.564322	0.578	0.323	8.79949e-33	SSC	Sec1
7.0448e-37	0.500795	0.91	0.818	1.72457e-32	SSC	Klhl24
1.1476e-36	0.530617	0.6	0.346	2.80932e-32	SSC	Pou4f1
1.25985e-36	0.634529	0.751	0.559	3.08412e-32	SSC	Rab3a
1.27989e-36	0.550334	0.708	0.487	3.13318e-32	SSC	Lxn
1.49827e-36	0.505554	0.861	0.739	3.66776e-32	SSC	Rnf219
2.65692e-36	0.572372	0.576	0.325	6.50414e-32	SSC	Tram1l1
2.88665e-36	0.505736	0.815	0.634	7.06653e-32	SSC	Bnc2
4.91083e-36	0.597107	0.804	0.675	1.20217e-31	SSC	X2810001G20Rik
1.11965e-35	0.511543	0.707	0.481	2.74091e-31	SSC	Podxl2
1.95283e-35	0.645343	0.49	0.228	4.78052e-31	SSC	Gm28578
1.98348e-35	0.670701	0.664	0.444	4.85556e-31	SSC	Cdkn1c
3.51652e-35	0.617056	0.57	0.329	8.60844e-31	SSC	Rprml
3.61988e-35	0.606663	0.481	0.221	8.86147e-31	SSC	Trim52
4.17335e-35	0.545456	0.789	0.623	1.02164e-30	SSC	Cdkl3
8.84497e-35	0.606963	0.479	0.223	2.16525e-30	SSC	Isg15
1.47598e-34	0.554837	0.404	0.157	3.6132e-30	SSC	Dbndd1
2.41881e-34	0.551291	0.744	0.58	5.92125e-30	SSC	X1700001L19Rik
2.54282e-34	0.589919	0.46	0.208	6.22481e-30	SSC	Dnah14
3.61898e-34	0.594545	0.547	0.304	8.85925e-30	SSC	A930011G23Rik
1.03677e-33	0.54873	0.689	0.479	2.538e-29	SSC	Rsph9
1.48425e-33	0.526592	0.523	0.28	3.63343e-29	SSC	Mfsd2a
1.61125e-33	0.696555	0.592	0.364	3.94434e-29	SSC	Plekhh2
2.32969e-33	0.548383	0.751	0.568	5.70309e-29	SSC	Gm9
2.65329e-33	0.53428	0.646	0.407	6.49524e-29	SSC	Enkur
2.72827e-33	0.583099	0.394	0.159	6.6788e-29	SSC	Itga9
3.00381e-33	0.523311	0.668	0.445	7.35333e-29	SSC	Map3k8
3.79504e-33	0.506443	0.787	0.629	9.29026e-29	SSC	Ctdsp1
4.35308e-33	0.56205	0.459	0.217	1.06563e-28	SSC	Sertad4
4.46475e-33	0.601634	0.387	0.145	1.09297e-28	SSC	Gm29538
8.10478e-33	0.594594	0.713	0.537	1.98405e-28	SSC	Mbl2
8.16841e-33	0.858389	0.557	0.341	1.99963e-28	SSC	Ak9
1.07431e-32	0.538691	0.915	0.846	2.62991e-28	SSC	Igsf9
1.71192e-32	0.544987	0.44	0.191	4.19077e-28	SSC	Nhsl2
1.94981e-32	0.516906	0.715	0.513	4.77313e-28	SSC	Sbsn
2.70559e-32	0.623418	0.603	0.383	6.62329e-28	SSC	Trim12c
3.07851e-32	0.533997	0.741	0.552	7.5362e-28	SSC	Lcor
4.19823e-32	0.538282	0.796	0.636	1.02773e-27	SSC	Neb
5.04782e-32	0.580853	0.442	0.188	1.23571e-27	SSC	Myom2
1.12707e-31	0.6327	0.388	0.159	2.75906e-27	SSC	Gbp7
1.31933e-31	0.504716	0.586	0.356	3.22972e-27	SSC	Aldh1a2
1.54475e-31	0.508187	0.308	0.085	3.78154e-27	SSC	Sntg2
2.09223e-31	0.519472	0.368	0.141	5.12177e-27	SSC	Ppp1r32
2.82307e-31	0.506366	0.606	0.387	6.91087e-27	SSC	Crtc3
4.59163e-31	0.528207	0.767	0.62	1.12403e-26	SSC	Prr23a3
4.98994e-31	0.595998	0.442	0.211	1.22154e-26	SSC	Irf2
8.30364e-31	0.532277	0.79	0.617	2.03273e-26	SSC	Pacsin1
8.55619e-31	0.557593	0.556	0.325	2.09455e-26	SSC	Ablim1
1.61197e-30	0.571811	0.354	0.129	3.94611e-26	SSC	Ribc2
2.5557e-30	0.554003	0.619	0.417	6.25634e-26	SSC	Dusp26
2.81428e-30	0.5318	0.634	0.432	6.88936e-26	SSC	X4930502E18Rik
5.53398e-30	0.561455	0.304	0.091	1.35472e-25	SSC	Dnase1l3
6.06488e-30	0.528678	0.638	0.426	1.48468e-25	SSC	Gm973
6.38164e-30	0.503186	0.537	0.313	1.56222e-25	SSC	Tmem130
1.2478e-29	0.522582	0.751	0.591	3.05461e-25	SSC	Glmn
1.33286e-29	0.505442	0.58	0.381	3.26284e-25	SSC	Hey1
1.57683e-29	0.508658	0.826	0.711	3.86007e-25	SSC	Ccdc73
1.72058e-29	0.582626	0.655	0.481	4.21197e-25	SSC	Gxylt2
1.78811e-29	0.585397	0.725	0.568	4.37729e-25	SSC	Rnf24
1.91736e-29	0.588017	0.531	0.303	4.6937e-25	SSC	Procr
2.04763e-29	0.620894	0.573	0.353	5.0126e-25	SSC	X1700086P04Rik
2.99302e-29	0.531	0.388	0.163	7.3269e-25	SSC	Cdk14
3.41628e-29	0.613954	0.503	0.273	8.36306e-25	SSC	Gm5091
5.21148e-29	0.510529	0.366	0.145	1.27577e-24	SSC	Tex26
1.1561e-28	0.556202	0.635	0.448	2.83014e-24	SSC	Fabp9
1.50504e-28	0.557549	0.597	0.375	3.68434e-24	SSC	Fam183b
1.66493e-28	0.545446	0.712	0.549	4.07574e-24	SSC	X1500015A07Rik
2.51288e-28	0.689059	0.37	0.153	6.15154e-24	SSC	X1700011M02Rik
3.8646e-28	0.505627	0.699	0.524	9.46055e-24	SSC	Dnajb3
1.42947e-27	0.515024	0.737	0.573	3.49935e-23	SSC	Fam69a
1.69152e-27	0.559088	0.678	0.488	4.14084e-23	SSC	X4931406P16Rik
2.03584e-27	0.538058	0.479	0.269	4.98375e-23	SSC	Twist1
2.85478e-27	0.581024	0.605	0.414	6.98851e-23	SSC	Rgs10
3.24951e-27	0.644402	0.674	0.501	7.95479e-23	SSC	X1700031P21Rik
4.01593e-27	0.509604	0.743	0.593	9.83099e-23	SSC	Tspan9
4.97316e-27	0.531151	0.868	0.776	1.21743e-22	SSC	Akap17b
5.86194e-27	0.527921	0.392	0.182	1.435e-22	SSC	Coch
8.56146e-27	0.546842	0.586	0.378	2.09584e-22	SSC	Tec
2.27017e-26	0.561468	0.503	0.297	5.55738e-22	SSC	Timm8a2
2.29764e-26	0.518364	0.613	0.414	5.62462e-22	SSC	Gm14167
3.33463e-26	0.554183	0.732	0.598	8.16317e-22	SSC	Ccdc106
7.46638e-26	0.543525	0.558	0.361	1.82777e-21	SSC	C530008M17Rik
1.0674e-25	0.544408	0.477	0.279	2.61299e-21	SSC	Dzip1l
1.35706e-25	0.602421	0.362	0.156	3.32208e-21	SSC	Klhl31
1.98495e-25	0.505777	0.526	0.315	4.85916e-21	SSC	Cfap53
7.89438e-25	0.695531	0.604	0.46	1.93254e-20	SSC	Plagl1
7.66166e-24	0.503075	0.382	0.181	1.87558e-19	SSC	Gm7967
7.84259e-24	0.503838	0.395	0.196	1.91987e-19	SSC	Dusp2
1.38906e-23	0.524517	0.394	0.197	3.40041e-19	SSC	Krt12
1.51142e-23	0.527713	0.455	0.26	3.69996e-19	SSC	E530001K10Rik
1.83259e-23	0.528531	0.586	0.396	4.48619e-19	SSC	X3110056K07Rik
2.77321e-23	0.506132	0.526	0.338	6.78883e-19	SSC	Hivep3
3.70255e-23	0.506915	0.762	0.678	9.06383e-19	SSC	Fgl1
3.90247e-23	0.558023	0.571	0.38	9.55324e-19	SSC	Ly6g6d
5.79443e-23	0.663213	0.402	0.221	1.41848e-18	SSC	Mgst2
6.4244e-23	0.567043	0.594	0.424	1.57269e-18	SSC	X3110062M04Rik
1.44009e-22	0.568414	0.637	0.476	3.52535e-18	SSC	D230017M19Rik
2.70485e-22	0.52331	0.415	0.217	6.62147e-18	SSC	Rbm20
4.63132e-22	0.542244	0.488	0.291	1.13375e-17	SSC	Jsrp1
7.1658e-22	0.538095	0.667	0.51	1.75419e-17	SSC	Crabp2
1.57343e-21	0.531856	0.577	0.399	3.85175e-17	SSC	Zfp286
3.23235e-21	0.558324	0.546	0.38	7.91278e-17	SSC	Fsip1
1.23851e-19	0.534231	0.599	0.458	3.03187e-15	SSC	Tnfrsf25
9.58744e-19	0.504076	0.61	0.46	2.347e-14	SSC	Dbil5
1.67852e-17	0.51263	0.391	0.231	4.10901e-13	SSC	Gm17399
2.71057e-17	0.58581	0.476	0.334	6.63546e-13	SSC	Meig1
3.73332e-53	0.879114	0.955	0.858	9.13917e-49	RPG1	Dusp9
7.10226e-52	0.905821	0.91	0.706	1.73863e-47	RPG1	Optn
2.45422e-49	0.972552	0.874	0.608	6.00793e-45	RPG1	Lhx1
6.00131e-49	0.797249	0.745	0.403	1.46912e-44	RPG1	Hs3st3b1
7.6688e-49	0.599654	0.571	0.219	1.87732e-44	RPG1	Gm26737
8.40109e-48	0.941742	0.877	0.654	2.05659e-43	RPG1	Ankrd37
6.65715e-46	0.912094	0.748	0.424	1.62967e-41	RPG1	Tmem132e
1.80402e-42	0.529542	0.979	0.898	4.41624e-38	RPG1	Slc2a3
2.49544e-42	0.636316	0.943	0.86	6.10883e-38	RPG1	P4ha1
4.01492e-40	0.683078	0.742	0.422	9.82852e-36	RPG1	Acss1
5.179e-40	0.634368	0.628	0.28	1.26782e-35	RPG1	Bhlhe40
1.87492e-39	0.520714	0.991	0.97	4.5898e-35	RPG1	Hk2
1.67517e-35	0.551715	0.868	0.574	4.10082e-31	RPG1	Spry4
1.00823e-34	0.60257	0.961	0.922	2.46816e-30	RPG1	Trf
4.42997e-34	0.611791	0.913	0.805	1.08446e-29	RPG1	Pqlc1
4.75594e-33	0.575138	0.934	0.695	1.16425e-28	RPG1	Epha2
5.47919e-33	0.674525	0.844	0.639	1.34131e-28	RPG1	Zmiz1
1.09737e-31	0.577416	0.94	0.889	2.68637e-27	RPG1	Syngr2
1.33169e-31	0.742884	0.709	0.415	3.25997e-27	RPG1	Krt19
5.21886e-31	0.571222	0.91	0.728	1.27758e-26	RPG1	Bhlhe41
6.67885e-31	0.571792	0.907	0.796	1.63498e-26	RPG1	Abr
7.05985e-31	0.725095	0.901	0.795	1.72825e-26	RPG1	H19
9.75674e-30	0.560987	0.646	0.384	2.38845e-25	RPG1	Gm37696
1.90376e-29	0.548092	0.934	0.764	4.66041e-25	RPG1	Nid1
3.16486e-28	0.633066	0.805	0.57	7.74758e-24	RPG1	Mmp9
1.59836e-27	0.699874	0.727	0.49	3.91279e-23	RPG1	Ppp2r2c
2.05648e-27	0.588023	0.673	0.413	5.03427e-23	RPG1	Slc37a4
3.95599e-27	0.575335	0.712	0.463	9.68427e-23	RPG1	Mapk12
4.70642e-27	0.633682	0.892	0.726	1.15213e-22	RPG1	Arhgap26
2.38774e-26	0.532262	0.946	0.844	5.8452e-22	RPG1	Mpzl2
4.88816e-26	0.624664	0.844	0.648	1.19662e-21	RPG1	Wwtr1
5.78554e-26	0.681201	0.637	0.377	1.4163e-21	RPG1	Smad6
5.90353e-26	0.615487	0.862	0.736	1.44518e-21	RPG1	Igf2
1.01877e-24	0.604237	0.874	0.749	2.49395e-20	RPG1	Med14
1.64756e-24	0.711026	0.784	0.574	4.03322e-20	RPG1	2022-09-06
1.75831e-24	0.589004	0.892	0.742	4.30435e-20	RPG1	Fbxo3
8.28318e-24	0.579917	0.952	0.913	2.02772e-19	RPG1	Grina
2.28829e-23	0.557279	0.483	0.249	5.60173e-19	RPG1	Hsbp1l1
3.26953e-23	0.53784	0.967	0.88	8.00382e-19	RPG1	Pou3f1
6.06393e-23	0.575779	0.898	0.794	1.48445e-18	RPG1	Sphk1
1.22314e-22	0.602264	0.67	0.434	2.99424e-18	RPG1	Tmem132c
3.11155e-22	0.611228	0.724	0.495	7.61707e-18	RPG1	Cdc42ep3
3.91996e-22	0.573796	0.754	0.553	9.59607e-18	RPG1	Sez6
2.00505e-21	0.583796	0.862	0.665	4.90836e-17	RPG1	Plvap
9.07156e-21	0.546536	0.868	0.756	2.22072e-16	RPG1	Tmem59l
2.69264e-20	0.502957	0.877	0.738	6.59158e-16	RPG1	Bcl6b
6.71607e-20	0.523282	0.931	0.857	1.64409e-15	RPG1	Tjp1
1.4111e-19	0.519576	0.787	0.584	3.45438e-15	RPG1	Plb1
1.56106e-19	0.555925	0.631	0.41	3.82148e-15	RPG1	Lhx1os
2.94778e-19	0.544739	0.61	0.402	7.21616e-15	RPG1	Barhl2
8.84157e-19	0.508369	0.562	0.345	2.16442e-14	RPG1	Nxph4
9.69471e-19	0.523462	0.772	0.609	2.37327e-14	RPG1	Foxc2
1.71747e-18	0.582601	0.715	0.546	4.20437e-14	RPG1	Col5a1
2.63055e-18	0.527574	0.453	0.246	6.4396e-14	RPG1	Nim1k
2.82946e-18	0.558285	0.775	0.578	6.92651e-14	RPG1	Adm
2.89709e-18	0.522523	0.949	0.942	7.09208e-14	RPG1	Ero1l
1.48222e-17	0.560925	0.697	0.532	3.62847e-13	RPG1	Rora
2.28946e-16	0.639311	0.565	0.374	5.60459e-12	RPG1	Arhgap31
2.338e-16	0.542034	0.517	0.32	5.72343e-12	RPG1	Tspan18
2.60004e-16	0.911095	0.805	0.652	6.36491e-12	RPG1	Gm10800
3.90444e-16	0.537783	0.357	0.176	9.55806e-12	RPG1	Kbtbd11
4.57618e-16	0.510012	0.408	0.224	1.12025e-11	RPG1	Efnb1
6.05355e-16	0.58815	0.375	0.201	1.48191e-11	RPG1	Gm21738
8.28072e-16	0.56675	0.862	0.764	2.02712e-11	RPG1	Elavl2
1.7874e-15	0.766418	0.465	0.266	4.37554e-11	RPG1	Slc1a7
7.21006e-15	0.594819	0.877	0.772	1.76502e-10	RPG1	Ier3
1.03941e-14	0.508627	0.772	0.617	2.54446e-10	RPG1	Sptbn2
3.11356e-13	0.531291	0.61	0.444	7.622e-09	RPG1	Lbh
3.45294e-13	0.535182	0.604	0.448	8.4528e-09	RPG1	Rbks
5.74394e-13	0.502461	0.733	0.571	1.40612e-08	RPG1	Chga
3.36216e-12	0.580991	0.799	0.703	8.23056e-08	RPG1	Tmc3
8.41603e-11	0.508887	0.408	0.262	2.06024e-06	RPG1	Fgf9
5.17664e-09	0.838943	0.393	0.269	0.000126724	RPG1	Gm10801
4.67142e-297	2.4376	0.977	0.123	1.14356e-292	RPG3	Fgf4
1.39157e-290	1.7853	0.797	0.056	3.40656e-286	RPG3	Laptm5
1.20279e-272	2.6768	0.946	0.131	2.94443e-268	RPG3	Aire
2.01634e-271	1.29164	0.778	0.055	4.936e-267	RPG3	Eras
2.59851e-266	2.3358	0.954	0.134	6.36115e-262	RPG3	Zic3
2.84981e-264	2.73675	0.958	0.14	6.97634e-260	RPG3	Otx2
2.01616e-258	1.90187	0.912	0.117	4.93557e-254	RPG3	Etl4
2.51435e-258	2.80327	0.989	0.175	6.15512e-254	RPG3	Platr10
2.30706e-257	2.33939	0.95	0.143	5.64769e-253	RPG3	Gpa33
1.44376e-255	1.53459	0.724	0.052	3.53434e-251	RPG3	Aoah
2.09394e-253	2.98372	0.989	0.182	5.12598e-249	RPG3	Gtsf1l
2.06564e-249	0.714572	0.575	0.021	5.05669e-245	RPG3	Gm13051
1.19567e-246	1.91625	0.839	0.091	2.92699e-242	RPG3	Ppp1r1a
4.27823e-245	1.12093	0.617	0.031	1.04731e-240	RPG3	Kndc1
4.61904e-243	0.886777	0.648	0.037	1.13074e-238	RPG3	Gm13242
6.4283e-243	1.22181	0.877	0.107	1.57365e-238	RPG3	Bak1
5.48889e-242	2.38887	0.966	0.175	1.34368e-237	RPG3	Urah
3.75338e-241	2.51955	0.923	0.142	9.18827e-237	RPG3	Jam2
1.79355e-240	2.75454	0.939	0.15	4.39062e-236	RPG3	Nr0b1
1.55777e-237	1.23881	0.728	0.06	3.81342e-233	RPG3	Prune2
7.90443e-237	1.45053	0.824	0.091	1.935e-232	RPG3	Zfp534
8.65451e-233	1.74586	0.877	0.115	2.11862e-228	RPG3	Slc1a3
1.04452e-231	2.1147	0.946	0.165	2.55698e-227	RPG3	AU018091
2.33966e-231	1.41883	0.709	0.055	5.72749e-227	RPG3	Etv1
5.4889e-227	1.03834	0.636	0.041	1.34368e-222	RPG3	Mcf2
8.8741e-227	1.64373	0.854	0.114	2.17238e-222	RPG3	Gm21411
2.14389e-226	3.14235	0.996	0.23	5.24825e-222	RPG3	Stmn2
3.04765e-226	1.45484	0.808	0.092	7.46065e-222	RPG3	Cbs
4.59384e-226	2.13756	0.977	0.205	1.12457e-221	RPG3	Frrs1
3.50323e-224	2.01632	0.946	0.178	8.57592e-220	RPG3	Ltbp4
3.57749e-224	1.375	0.824	0.1	8.7577e-220	RPG3	Inpp5d
3.60248e-224	1.62398	0.759	0.078	8.81887e-220	RPG3	Ildr1
3.42546e-222	2.24493	0.935	0.165	8.38552e-218	RPG3	Fam25c
3.10238e-220	3.00729	1	0.251	7.59464e-216	RPG3	L1td1
1.04489e-217	1.95378	0.9	0.151	2.55789e-213	RPG3	Gm13145
1.53403e-217	1.4893	0.885	0.128	3.75529e-213	RPG3	Pgm1
1.89234e-217	2.00085	0.893	0.143	4.63244e-213	RPG3	Ndufa4l2
6.21316e-217	1.80846	0.866	0.124	1.52098e-212	RPG3	Gmfg
2.79932e-210	2.07542	0.977	0.22	6.85275e-206	RPG3	Ak1
3.07949e-208	1.48109	0.782	0.097	7.53859e-204	RPG3	X1700061G19Rik
5.02433e-208	1.70816	0.847	0.126	1.22996e-203	RPG3	Elf3
9.93837e-205	2.69206	0.996	0.281	2.43291e-200	RPG3	Slc7a3
1.74341e-203	2.02571	0.835	0.127	4.26787e-199	RPG3	Calca
1.91725e-202	1.8673	0.862	0.14	4.69343e-198	RPG3	Gm19705
4.57271e-201	3.04247	1	0.314	1.1194e-196	RPG3	Tdgf1
1.17571e-200	2.05032	0.885	0.159	2.87814e-196	RPG3	Liph
1.21715e-198	1.10383	0.533	0.03	2.97958e-194	RPG3	Platr7
2.07074e-198	1.54188	0.644	0.056	5.06917e-194	RPG3	X9330185C12Rik
4.30061e-198	1.35774	0.736	0.083	1.05279e-193	RPG3	Fah
5.81525e-198	1.72909	0.797	0.111	1.42357e-193	RPG3	Gstm2
1.37352e-196	1.25987	0.544	0.033	3.36238e-192	RPG3	Chrna9
7.24555e-195	1.7378	0.713	0.08	1.77371e-190	RPG3	Krt42
1.89977e-194	1.39821	0.847	0.137	4.65064e-190	RPG3	Def8
2.32307e-194	1.23635	0.659	0.061	5.68687e-190	RPG3	Gm14820
2.50034e-194	1.92462	0.946	0.217	6.12083e-190	RPG3	Ctnnal1
2.11808e-192	1.68479	0.858	0.145	5.18506e-188	RPG3	Comtd1
1.27443e-191	2.02326	0.877	0.165	3.1198e-187	RPG3	Tmem238
2.65874e-191	0.947297	0.632	0.056	6.5086e-187	RPG3	Gm14409
6.124e-191	1.79277	0.881	0.167	1.49915e-186	RPG3	Zic5
6.28701e-190	1.15377	0.602	0.049	1.53906e-185	RPG3	Pcyt1b
7.42756e-190	2.04792	0.977	0.265	1.81827e-185	RPG3	Gpd2
3.55425e-189	1.55315	0.785	0.111	8.70081e-185	RPG3	Chmp4c
7.44992e-189	2.1828	0.935	0.208	1.82374e-184	RPG3	Cldn6
4.07774e-188	0.606482	0.414	0.012	9.98231e-184	RPG3	Gm14406
5.45527e-188	2.16336	0.954	0.242	1.33545e-183	RPG3	Dhrs7
4.17953e-186	1.72883	0.854	0.16	1.02315e-181	RPG3	Tet2
1.07087e-183	1.90428	0.904	0.209	2.62149e-179	RPG3	Lncenc1
4.49587e-183	1.75617	0.805	0.122	1.10059e-178	RPG3	Gjb5
8.4443e-183	1.55703	0.877	0.161	2.06716e-178	RPG3	Gng3
1.38894e-182	2.19415	0.977	0.294	3.40012e-178	RPG3	Zscan10
3.56964e-182	1.15772	0.586	0.049	8.73848e-178	RPG3	Fut9
1.27856e-181	2.16634	0.916	0.194	3.12991e-177	RPG3	Gm7325
1.0205e-180	2.4102	0.992	0.348	2.49819e-176	RPG3	Idh2
1.0193e-179	2.05506	0.939	0.232	2.49525e-175	RPG3	Apela
2.67415e-179	3.02694	1	0.426	6.54632e-175	RPG3	Ifitm3
2.68733e-179	2.23983	0.969	0.286	6.57858e-175	RPG3	Nanog
2.76149e-178	2.03747	0.851	0.167	6.76012e-174	RPG3	Glod5
7.59265e-178	1.57458	0.95	0.23	1.85868e-173	RPG3	Amt
2.07832e-177	2.25577	0.985	0.331	5.08773e-173	RPG3	Bcat1
5.5341e-177	2.23227	0.881	0.19	1.35475e-172	RPG3	Lgals3
5.93715e-177	1.3666	0.782	0.121	1.45341e-172	RPG3	Enpp3
4.1159e-175	1.59523	0.713	0.095	1.00757e-170	RPG3	Tmem37
6.14323e-175	2.65303	0.996	0.417	1.50386e-170	RPG3	Tet1
9.07544e-175	1.81419	0.912	0.21	2.22167e-170	RPG3	Chd9
9.8117e-175	2.04736	0.977	0.3	2.4019e-170	RPG3	Ucp2
2.11408e-174	1.88831	0.981	0.306	5.17527e-170	RPG3	Cdh1
3.13161e-174	1.70842	0.59	0.055	7.66617e-170	RPG3	X2610528J11Rik
9.1686e-174	1.24842	0.95	0.291	2.24447e-169	RPG3	Pgk1.rs7
9.57703e-174	1.11356	0.602	0.056	2.34446e-169	RPG3	Platr22
1.26958e-173	1.80326	0.9	0.201	3.10793e-169	RPG3	Cdc42ep5
2.57043e-173	1.70501	0.736	0.108	6.29242e-169	RPG3	Smtnl1
1.62151e-172	1.14976	0.613	0.062	3.96945e-168	RPG3	Lpar1
3.70043e-172	1.49484	0.885	0.185	9.05864e-168	RPG3	Sigirr
1.34949e-171	1.95603	0.923	0.235	3.30355e-167	RPG3	Gja1
3.55868e-171	1.59244	0.897	0.204	8.71164e-167	RPG3	Stoml1
3.43035e-170	1.03668	0.437	0.021	8.3975e-166	RPG3	Platr11
3.97551e-169	2.00127	0.881	0.204	9.73204e-165	RPG3	Folr1
6.07664e-169	1.29614	0.862	0.167	1.48756e-164	RPG3	Tpp1
1.1346e-168	2.85519	0.996	0.474	2.77749e-164	RPG3	Dnmt3l
1.3332e-168	1.42808	0.713	0.099	3.26366e-164	RPG3	H2.M5
5.53805e-168	1.61195	0.912	0.218	1.35572e-163	RPG3	Ptgis
3.48404e-167	2.50805	0.973	0.356	8.52894e-163	RPG3	Hsd17b14
9.3676e-167	2.05883	0.989	0.323	2.29319e-162	RPG3	Wfdc2
6.95826e-165	1.33289	0.732	0.112	1.70338e-160	RPG3	Trim2
1.7487e-164	1.93175	0.958	0.302	4.28081e-160	RPG3	Pipox
3.54873e-164	1.39162	0.548	0.048	8.6873e-160	RPG3	Fgf15
1.25558e-163	2.10116	0.839	0.167	3.07366e-159	RPG3	Khdc3
2.49042e-162	0.83999	0.494	0.035	6.09656e-158	RPG3	Dusp27
2.69533e-162	1.43136	0.743	0.119	6.59817e-158	RPG3	Ankrd35
1.19823e-161	1.75293	0.973	0.321	2.93326e-157	RPG3	Kdm4c
4.75652e-161	2.26203	0.989	0.491	1.1644e-156	RPG3	Bcat2
5.71763e-161	1.70899	0.835	0.18	1.39968e-156	RPG3	Slc17a9
6.21107e-160	2.82348	1	0.614	1.52047e-155	RPG3	Hspb1
7.6594e-160	1.76648	0.751	0.13	1.87502e-155	RPG3	Upk1a
2.54103e-159	2.23531	0.977	0.37	6.22043e-155	RPG3	Klf5
2.55586e-159	1.4541	0.92	0.236	6.25674e-155	RPG3	Tm7sf2
3.07672e-158	0.991545	0.429	0.024	7.53182e-154	RPG3	X4930526L06Rik
9.53184e-158	1.11819	0.613	0.07	2.33339e-153	RPG3	Vrtn
1.82628e-157	2.12195	0.962	0.359	4.47074e-153	RPG3	Gdf3
3.06051e-157	2.95191	0.985	0.339	7.49213e-153	RPG3	Rhox5
4.374e-157	1.11673	0.663	0.088	1.07075e-152	RPG3	Gna15
1.52666e-155	1.28194	0.586	0.065	3.73727e-151	RPG3	Pla1a
2.36227e-155	1.37724	0.785	0.15	5.78284e-151	RPG3	Qprt
4.1465e-155	2.05385	0.962	0.345	1.01506e-150	RPG3	Lrrc2
1.34914e-154	1.20976	0.709	0.108	3.3027e-150	RPG3	Fzd5
4.94793e-154	2.54743	1	0.921	1.21125e-149	RPG3	Dppa5a
1.25648e-153	2.27965	0.989	0.472	3.07585e-149	RPG3	Apoc1
1.65871e-153	2.29878	1	0.813	4.06051e-149	RPG3	Utf1
3.03323e-153	1.13504	0.498	0.041	7.42535e-149	RPG3	X1700057H21Rik
3.26397e-153	2.47571	0.989	0.498	7.99019e-149	RPG3	Ooep
1.31154e-152	2.58287	0.996	0.671	3.21065e-148	RPG3	Tmsb4x
1.83842e-152	2.22097	1	0.838	4.50046e-148	RPG3	Ifitm2
1.05902e-151	2.04031	0.992	0.481	2.59248e-147	RPG3	Dppa2
4.55132e-151	2.39543	0.989	0.527	1.11416e-146	RPG3	2022-09-01
5.22346e-151	1.51559	0.893	0.243	1.2787e-146	RPG3	Peg10
6.52271e-151	2.45253	1	0.768	1.59676e-146	RPG3	Apoe
7.0232e-151	2.4827	0.996	0.697	1.71928e-146	RPG3	Snrpn
7.99443e-151	0.967059	0.556	0.056	1.95704e-146	RPG3	Slc6a8
9.57807e-151	1.77366	1	0.929	2.34471e-146	RPG3	Upp1
9.59088e-151	1.96009	0.927	0.289	2.34785e-146	RPG3	Klf2
1.26245e-150	1.84798	0.996	0.557	3.09048e-146	RPG3	Pgk1
1.41965e-150	1.48664	0.789	0.152	3.4753e-146	RPG3	X1700019D03Rik
1.06112e-149	1.95288	1	0.964	2.59763e-145	RPG3	Pigp
1.55285e-149	1.73535	1	0.899	3.80138e-145	RPG3	Gsta4
3.9584e-149	2.23058	1	0.642	9.69017e-145	RPG3	Crip1
2.72735e-148	1.42987	1	0.971	6.67654e-144	RPG3	Mkrn1
3.10179e-148	0.78452	0.372	0.016	7.59318e-144	RPG3	Crisp1
6.56518e-148	0.719441	0.372	0.016	1.60715e-143	RPG3	Slc5a11
1.70363e-147	1.43647	1	0.975	4.17048e-143	RPG3	Chchd10
6.67003e-147	1.76722	0.966	0.355	1.63282e-142	RPG3	Gldc
6.69013e-147	2.16264	0.996	0.63	1.63774e-142	RPG3	Mdk
7.80241e-147	2.34691	0.992	0.472	1.91003e-142	RPG3	Trh
1.11584e-146	1.84221	0.996	0.52	2.73157e-142	RPG3	Ppp2r5c
1.89531e-146	2.08119	0.977	0.463	4.63972e-142	RPG3	Psrc1
2.72096e-146	1.83492	0.877	0.246	6.6609e-142	RPG3	Zfp459
1.03746e-145	0.863666	0.736	0.124	2.53969e-141	RPG3	Notch3
5.96861e-145	1.10404	1	0.996	1.46112e-140	RPG3	Slc25a5
6.80525e-145	1.67007	0.851	0.226	1.66592e-140	RPG3	Hspb8
9.59179e-145	1.49411	0.774	0.153	2.34807e-140	RPG3	X2500002B13Rik
1.31798e-144	1.18685	1	0.994	3.22642e-140	RPG3	Set
1.4094e-144	1.90093	1	0.773	3.45021e-140	RPG3	Akap12
1.51514e-143	1.84507	1	0.63	3.70907e-139	RPG3	Sfxn1
2.73153e-143	2.13887	0.985	0.569	6.68678e-139	RPG3	Slc16a3
2.91175e-143	0.890779	0.441	0.031	7.12798e-139	RPG3	Nlrc4
3.19625e-143	1.91634	0.992	0.457	7.82441e-139	RPG3	Sox2
4.95423e-143	1.62798	0.969	0.357	1.2128e-138	RPG3	Tubb2b
1.99805e-142	1.81324	0.977	0.465	4.89122e-138	RPG3	Cndp2
3.13629e-142	2.02482	0.95	0.351	7.67763e-138	RPG3	Tcea3
4.1166e-142	1.09838	1	0.996	1.00774e-137	RPG3	Ldha
5.88552e-142	1.79148	0.935	0.314	1.44078e-137	RPG3	Pla2g10
1.10849e-141	1.72933	0.969	0.418	2.71358e-137	RPG3	Gm13225
1.49317e-141	2.30436	1	0.643	3.65527e-137	RPG3	Tdh
2.2875e-141	1.58115	0.801	0.18	5.5998e-137	RPG3	Fez1
2.29332e-141	1.04021	1	0.99	5.61405e-137	RPG3	Tuba1b
3.14148e-141	2.13658	0.962	0.383	7.69036e-137	RPG3	Tfpi
3.61347e-141	1.56818	1	0.879	8.84577e-137	RPG3	Rbpms2
9.48493e-141	0.852854	1	0.994	2.32191e-136	RPG3	Btf3
3.17142e-140	1.14341	1	0.994	7.76364e-136	RPG3	H2afz
3.20382e-140	1.60734	0.92	0.294	7.84294e-136	RPG3	Phyh
4.90669e-140	1.0104	0.648	0.093	1.20116e-135	RPG3	Car2
1.6601e-139	1.75009	0.782	0.165	4.06393e-135	RPG3	Lefty2
2.0993e-139	1.22389	0.686	0.114	5.13909e-135	RPG3	Cldn4
4.22627e-139	0.704627	0.352	0.016	1.03459e-134	RPG3	Gm33994
9.43766e-139	1.81827	0.989	0.771	2.31034e-134	RPG3	Pfkl
4.37317e-138	0.865602	0.797	0.164	1.07055e-133	RPG3	Slc7a7
9.72395e-138	1.09549	0.636	0.094	2.38042e-133	RPG3	Cnpy1
1.09074e-137	1.25072	1	0.957	2.67012e-133	RPG3	Tma7
1.50733e-137	1.78365	0.946	0.387	3.68994e-133	RPG3	Ass1
1.57724e-137	1.64775	0.916	0.289	3.86108e-133	RPG3	Sox15
1.76782e-137	1.02548	1	0.986	4.32763e-133	RPG3	Ssr2
2.59036e-137	1.69928	0.989	0.513	6.3412e-133	RPG3	Pml
4.4463e-137	1.66693	0.996	0.729	1.08845e-132	RPG3	X2610305D13Rik
5.46937e-137	1.00422	0.464	0.041	1.3389e-132	RPG3	X2410017I17Rik
6.63503e-137	1.27127	1	0.948	1.62425e-132	RPG3	Ccdc58
1.90949e-136	0.943829	1	0.988	4.67443e-132	RPG3	Ruvbl2
3.68871e-136	1.67057	0.812	0.187	9.02996e-132	RPG3	Cldn7
6.14699e-136	2.02556	0.958	0.369	1.50478e-131	RPG3	Vim
6.53643e-136	0.826591	0.498	0.049	1.60012e-131	RPG3	Lurap1l
1.88935e-135	1.06349	0.713	0.129	4.62514e-131	RPG3	Nodal
3.47993e-135	1.37774	1	0.959	8.51886e-131	RPG3	Slc2a1
5.95031e-135	1.28283	0.525	0.058	1.45663e-130	RPG3	Gm26829
1.67841e-134	1.81299	0.992	0.914	4.10874e-130	RPG3	Dhx16
2.36017e-134	1.54239	0.992	0.874	5.7777e-130	RPG3	Dppa4
1.14942e-133	1.30038	0.992	0.888	2.81379e-129	RPG3	Eno1b
1.15357e-133	1.60797	1	0.776	2.82394e-129	RPG3	Apobec3
3.96993e-133	0.997559	0.759	0.165	9.71839e-129	RPG3	Fabp3.ps1
7.53972e-133	1.08534	1	0.99	1.84572e-128	RPG3	Rps4x
8.08415e-133	0.718079	1	0.999	1.979e-128	RPG3	Cfl1
1.11014e-132	0.803226	1	1	2.71762e-128	RPG3	Eif2s2
5.68623e-132	0.949209	0.398	0.027	1.39199e-127	RPG3	Gm14412
1.73288e-131	1.16873	1	0.974	4.24209e-127	RPG3	Igfbp2
1.83643e-131	1.16414	1	0.98	4.49557e-127	RPG3	Pmm1
1.21012e-130	1.62765	0.854	0.236	2.96237e-126	RPG3	Myc
2.39273e-130	1.816	0.893	0.313	5.8574e-126	RPG3	Ddx58
3.96835e-130	1.01419	0.498	0.053	9.71452e-126	RPG3	Gm3143
4.07432e-130	1.6858	0.9	0.29	9.97394e-126	RPG3	Esrrb
4.74302e-130	1.8566	0.931	0.374	1.16109e-125	RPG3	Platr17
4.98918e-130	1.7765	0.996	0.742	1.22135e-125	RPG3	F2rl1
5.17788e-130	1.36195	0.897	0.285	1.26755e-125	RPG3	Mthfd1l
9.58566e-130	0.84579	1	0.991	2.34657e-125	RPG3	Cbx1
1.42065e-129	1.47467	0.996	0.843	3.47776e-125	RPG3	Vdac1
1.42724e-129	1.48173	0.969	0.403	3.49388e-125	RPG3	Glmp
3.29821e-129	1.78313	1	0.855	8.07401e-125	RPG3	Spp1
2.87953e-128	1.63408	0.877	0.276	7.04909e-124	RPG3	Vangl1
3.46462e-128	1.46274	0.897	0.288	8.48139e-124	RPG3	Plekha2
4.74746e-128	1.4214	0.594	0.089	1.16218e-123	RPG3	Tmem40
1.68513e-127	1.50103	0.989	0.753	4.1252e-123	RPG3	Nipsnap1
2.09611e-127	0.773869	1	0.995	5.13127e-123	RPG3	Mrps24
2.40036e-127	1.49215	0.847	0.243	5.87607e-123	RPG3	Dtx1
2.42513e-127	1.00314	0.996	0.989	5.93672e-123	RPG3	Tpi1
3.12754e-127	1.85328	0.992	0.723	7.65622e-123	RPG3	Ccne1
5.50501e-127	1.2742	0.674	0.122	1.34763e-122	RPG3	Htra1
6.0429e-127	1.13096	0.659	0.116	1.4793e-122	RPG3	Rab27a
1.03587e-126	1.49596	0.87	0.28	2.53582e-122	RPG3	X1190005I06Rik
1.09408e-126	1.07563	0.648	0.108	2.67832e-122	RPG3	Gm14401
4.18449e-126	1.66093	0.996	0.903	1.02436e-121	RPG3	Dnmt3b
8.06954e-126	1.49867	0.992	0.841	1.97542e-121	RPG3	Phc1
1.08748e-125	1.09876	1	0.96	2.66215e-121	RPG3	Srm
2.2567e-125	1.55612	0.908	0.309	5.52439e-121	RPG3	Dhrs4
2.35524e-125	0.80469	1	0.99	5.76562e-121	RPG3	Nedd4
2.69806e-125	1.72946	0.985	0.513	6.60484e-121	RPG3	Ppm1a
4.05386e-125	1.66093	0.95	0.46	9.92384e-121	RPG3	Odc1
5.19689e-125	2.1677	0.931	0.345	1.2722e-120	RPG3	Fabp3
6.17828e-125	0.943041	0.992	0.976	1.51244e-120	RPG3	Gart
8.62386e-125	1.51388	0.943	0.381	2.11112e-120	RPG3	Mdp1
8.83242e-125	1.12096	1	0.953	2.16218e-120	RPG3	Prps1
9.1178e-125	0.960481	0.513	0.061	2.23204e-120	RPG3	Slc28a1
1.07406e-124	1.03895	1	0.962	2.62929e-120	RPG3	Nudcd2
1.16866e-124	1.88826	0.946	0.417	2.86088e-120	RPG3	Socs2
1.30779e-124	1.29424	0.996	0.928	3.20147e-120	RPG3	Cebpzos
1.65854e-124	1.5297	0.946	0.361	4.06011e-120	RPG3	Tst
1.90272e-124	0.921924	1	0.979	4.65787e-120	RPG3	Trp53
2.72246e-124	1.08466	1	0.982	6.66459e-120	RPG3	Trim28
3.69473e-124	1.56203	0.912	0.305	9.04469e-120	RPG3	Ebp
4.56917e-124	2.0208	0.969	0.491	1.11853e-119	RPG3	Manba
9.4268e-124	2.07808	0.989	0.581	2.30768e-119	RPG3	Mylpf
2.81566e-123	0.751051	1	0.996	6.89273e-119	RPG3	Eif4ebp1
4.81437e-123	0.8812	1	0.979	1.17856e-118	RPG3	Mlf2
5.59132e-123	1.52789	0.966	0.456	1.36876e-118	RPG3	Mybl2
2.60482e-122	1.4644	0.985	0.584	6.3766e-118	RPG3	Gm13154
5.34401e-122	1.37141	0.667	0.124	1.30821e-117	RPG3	Kcnk1
5.39866e-122	1.49093	0.908	0.314	1.32159e-117	RPG3	Prdm5
5.49862e-122	1.05985	0.502	0.06	1.34606e-117	RPG3	Fgfbp1
6.10277e-122	0.863901	0.529	0.067	1.49396e-117	RPG3	Rnd3
8.59557e-122	1.38095	0.663	0.118	2.1042e-117	RPG3	Car4
1.19729e-121	1.43338	0.996	0.866	2.93097e-117	RPG3	Cyb5a
1.47141e-121	1.58432	0.962	0.423	3.602e-117	RPG3	Ago2
1.62735e-121	1.77058	0.977	0.573	3.98375e-117	RPG3	Blvrb
2.30351e-121	1.41361	0.889	0.292	5.63899e-117	RPG3	Tcf7l1
4.12999e-121	1.68924	0.985	0.679	1.01102e-116	RPG3	Tceal8
9.55431e-121	1.53238	0.996	0.768	2.33889e-116	RPG3	Iqgap1
1.76427e-120	1.31137	0.782	0.19	4.31894e-116	RPG3	Dcxr
1.8235e-120	0.935675	0.429	0.04	4.46392e-116	RPG3	BC021614
1.8709e-120	1.3814	0.893	0.292	4.57997e-116	RPG3	Trim8
3.87794e-120	1.55899	0.992	0.773	9.4932e-116	RPG3	Sms
5.68188e-120	1.63993	0.95	0.426	1.39092e-115	RPG3	Pdlim1
6.18644e-120	1.25832	0.992	0.852	1.51444e-115	RPG3	Sephs2
6.86133e-120	0.852604	0.372	0.027	1.67965e-115	RPG3	X2410137M14Rik
1.13287e-119	0.753992	1	0.992	2.77326e-115	RPG3	Txn1
1.77229e-119	0.706324	0.349	0.021	4.33856e-115	RPG3	Pnma2
1.83922e-119	1.44792	0.981	0.548	4.50242e-115	RPG3	Ctbp2
3.0531e-119	1.73054	0.931	0.388	7.474e-115	RPG3	Ppp1r14a
3.19473e-119	1.39028	0.766	0.181	7.82069e-115	RPG3	Psors1c2
7.87245e-119	1.18313	0.812	0.206	1.92718e-114	RPG3	Plekha7
8.51084e-119	0.830449	1	0.976	2.08345e-114	RPG3	Vdac2
9.02798e-119	0.903344	0.502	0.061	2.21005e-114	RPG3	Zfp599
2.26514e-118	1.09993	1	0.917	5.54505e-114	RPG3	Spc24
2.58411e-118	1.16911	0.996	0.936	6.3259e-114	RPG3	H2afj
3.14768e-118	0.943683	0.46	0.049	7.70552e-114	RPG3	Gm13203
3.20237e-118	1.25836	0.996	0.888	7.8394e-114	RPG3	Tomm5
5.06378e-118	1.35838	0.996	0.787	1.23961e-113	RPG3	Got1
5.3358e-118	0.643665	0.996	0.995	1.3062e-113	RPG3	Paics
1.04001e-117	0.992578	0.521	0.068	2.54595e-113	RPG3	Gm8909
1.17952e-117	0.986396	0.655	0.119	2.88747e-113	RPG3	Pvt1
2.60136e-117	0.582797	0.379	0.029	6.36814e-113	RPG3	Slc6a15
4.82121e-117	1.62297	0.931	0.423	1.18023e-112	RPG3	Rinl
5.18301e-117	1.58646	0.996	0.798	1.2688e-112	RPG3	Ly6e
5.37848e-117	1.85984	0.686	0.146	1.31665e-112	RPG3	Bmp4
5.43522e-117	0.89009	1	0.964	1.33054e-112	RPG3	Kif5b
5.69943e-117	1.85217	0.989	0.706	1.39522e-112	RPG3	Zfp57
6.32798e-117	0.704042	1	0.996	1.54909e-112	RPG3	Eno1
8.82421e-117	0.684288	1	0.997	2.16017e-112	RPG3	Gapdh
1.25455e-116	0.66169	0.276	0.01	3.07113e-112	RPG3	Gm38509
1.60197e-116	1.09587	0.816	0.223	3.92163e-112	RPG3	Dse
3.90137e-116	0.659585	0.318	0.017	9.55057e-112	RPG3	Gm17250
4.29196e-116	0.808914	0.517	0.069	1.05067e-111	RPG3	Ano9
5.25692e-116	1.4056	0.966	0.516	1.28689e-111	RPG3	Ubqln4
1.49477e-115	1.60829	0.877	0.299	3.65919e-111	RPG3	Pcolce
1.59565e-115	1.00938	0.989	0.91	3.90616e-111	RPG3	Rpl10.ps3
2.74361e-115	1.40471	0.931	0.373	6.71636e-111	RPG3	Rbm47
5.16336e-115	0.88239	1	0.977	1.26399e-110	RPG3	Chchd1
8.58371e-115	0.607542	1	0.994	2.10129e-110	RPG3	Dpy30
1.37119e-114	1.39286	0.989	0.721	3.35667e-110	RPG3	Ezr
2.18958e-114	1.60033	0.973	0.614	5.3601e-110	RPG3	Syngr1
3.9112e-114	0.92247	0.425	0.042	9.57461e-110	RPG3	Clcnkb
1.38085e-113	0.968609	0.897	0.324	3.38031e-109	RPG3	Rnpep
2.19792e-113	1.11373	0.996	0.917	5.38052e-109	RPG3	Ywhah
1.50255e-112	1.01496	0.387	0.034	3.67825e-108	RPG3	X4930444M15Rik
1.65932e-112	1.25221	0.996	0.905	4.06202e-108	RPG3	Rrm2
2.43183e-112	1.05437	0.667	0.138	5.95312e-108	RPG3	Bcam
1.00118e-111	1.2263	0.552	0.087	2.45088e-107	RPG3	Nrp2
1.50907e-111	1.34394	0.87	0.3	3.69421e-107	RPG3	Ptpn6
3.46977e-111	0.974066	0.467	0.056	8.494e-107	RPG3	Foxd3
5.53254e-111	1.5167	0.966	0.53	1.35437e-106	RPG3	Ubxn2a
8.79092e-111	0.947342	0.46	0.055	2.15202e-106	RPG3	Ushbp1
2.85588e-110	1.4309	0.996	0.899	6.9912e-106	RPG3	Slc2a3
3.92725e-110	1.78019	0.969	0.552	9.6139e-106	RPG3	Arid5b
4.55847e-110	0.893649	1	0.969	1.11591e-105	RPG3	Ccdc124
5.08896e-110	0.909346	0.333	0.022	1.24578e-105	RPG3	Lypd2
5.82832e-110	1.05903	0.556	0.083	1.42677e-105	RPG3	Lefty1
9.25672e-110	1.02907	0.387	0.035	2.26605e-105	RPG3	Atp6v0a4
9.64661e-110	1.6881	0.969	0.584	2.36149e-105	RPG3	Peg3
9.7269e-110	0.568261	1	0.995	2.38115e-105	RPG3	Eif2s1
1.0255e-109	1.57913	0.989	0.715	2.51044e-105	RPG3	Ybx3
1.72491e-109	1.40645	0.969	0.622	4.22258e-105	RPG3	Gab1
3.03425e-109	1.51912	0.981	0.81	7.42785e-105	RPG3	Anp32a
3.83543e-109	1.14433	0.996	0.92	9.38913e-105	RPG3	Etfb
5.30325e-109	1.42747	0.843	0.267	1.29824e-104	RPG3	Marcks
6.69316e-109	1.44537	0.996	0.781	1.63849e-104	RPG3	Pfkp
1.21028e-108	0.761861	0.303	0.017	2.96278e-104	RPG3	Otx2os1
3.19759e-108	1.50358	0.954	0.543	7.82769e-104	RPG3	Kifc2
3.42928e-108	1.03885	0.762	0.189	8.39488e-104	RPG3	Ptprk
4.02016e-108	0.949265	0.479	0.061	9.84135e-104	RPG3	Gm15290
4.25163e-108	1.0453	0.567	0.096	1.0408e-103	RPG3	Sgk2
4.53116e-108	0.551532	0.82	0.251	1.10923e-103	RPG3	Rnf5
5.28927e-108	1.36566	0.716	0.173	1.29481e-103	RPG3	Lrrc34
8.35704e-108	1.13785	0.992	0.906	2.0458e-103	RPG3	Rbmxl1
1.41642e-107	0.975484	1	0.924	3.46739e-103	RPG3	Bzw2
2.23395e-107	1.14183	0.605	0.112	5.46872e-103	RPG3	Cyp2s1
4.68883e-107	0.701691	1	0.99	1.14783e-102	RPG3	Dtymk
8.28979e-107	1.30194	0.72	0.185	2.02934e-102	RPG3	C330021F23Rik
4.6775e-106	1.40453	0.992	0.727	1.14505e-101	RPG3	Gstm1
5.68343e-106	1.01762	0.579	0.098	1.3913e-101	RPG3	D630023F18Rik
7.00912e-106	1.08948	0.989	0.865	1.71583e-101	RPG3	Mthfd1
1.29639e-105	0.832113	0.996	0.975	3.17356e-101	RPG3	Exosc5
1.36041e-105	0.609895	1	0.996	3.33029e-101	RPG3	Cox7b
1.6442e-105	1.06975	0.701	0.164	4.025e-101	RPG3	Dapp1
2.39214e-105	0.709872	1	0.978	5.85595e-101	RPG3	Myl6
3.49543e-105	1.25425	0.989	0.845	8.55682e-101	RPG3	Agtrap
4.13815e-105	1.25283	0.981	0.844	1.01302e-100	RPG3	Fntb
5.03302e-105	1.56511	0.927	0.413	1.23208e-100	RPG3	Ephx2
5.50708e-105	0.799644	0.582	0.102	1.34813e-100	RPG3	Ncoa1
5.70447e-105	0.566823	1	0.998	1.39645e-100	RPG3	Rpl10
6.05933e-105	1.41335	0.989	0.729	1.48332e-100	RPG3	Myo10
1.14772e-104	0.502254	0.391	0.038	2.80961e-100	RPG3	Nlrp3
1.19656e-104	1.30692	0.977	0.773	2.92918e-100	RPG3	Hadh
1.44746e-104	0.662859	0.996	0.99	3.54339e-100	RPG3	Dkc1
1.44918e-104	0.759101	0.299	0.018	3.5476e-100	RPG3	Vax2os
2.5954e-104	1.37918	0.966	0.541	6.35353e-100	RPG3	Lgr4
3.89935e-104	1.03346	1	0.973	9.5456e-100	RPG3	H2afx
4.23432e-104	0.683652	0.383	0.036	1.03656e-99	RPG3	Sec14l4
1.20891e-103	1.12139	0.992	0.866	2.95942e-99	RPG3	Mrps28
1.29796e-103	0.847304	0.383	0.036	3.17741e-99	RPG3	Mup6
1.33611e-103	0.557858	1	0.997	3.27081e-99	RPG3	Ywhaq
2.35544e-103	0.867844	0.295	0.017	5.76613e-99	RPG3	Gm15698
2.59047e-103	1.04409	0.996	0.916	6.34147e-99	RPG3	Rdx
5.92508e-103	1.50043	0.923	0.446	1.45046e-98	RPG3	Mid1ip1
6.47474e-103	1.05366	0.992	0.889	1.58502e-98	RPG3	Snx2
1.12437e-102	1.60242	0.847	0.334	2.75245e-98	RPG3	Enox1
1.39204e-102	1.1209	0.996	0.898	3.40772e-98	RPG3	Rbpms
8.96873e-102	0.942124	0.575	0.105	2.19555e-97	RPG3	Efnb2
9.76788e-102	0.882129	1	0.962	2.39118e-97	RPG3	Ddt
1.12506e-101	1.15139	0.981	0.839	2.75415e-97	RPG3	Usp10
1.79743e-101	0.909672	0.847	0.308	4.4001e-97	RPG3	Pou5f1
2.25999e-101	1.23375	0.946	0.437	5.53245e-97	RPG3	Zmat3
3.53478e-101	0.742114	0.402	0.043	8.65314e-97	RPG3	Gm5134
4.61174e-101	1.31363	0.981	0.734	1.12895e-96	RPG3	Fbxo5
6.4023e-101	1.48818	0.927	0.413	1.56728e-96	RPG3	Egln3
9.86554e-101	0.955459	1	0.946	2.41509e-96	RPG3	Pfdn4
1.05665e-100	0.900156	0.318	0.023	2.58667e-96	RPG3	C430039J16Rik
1.08019e-100	1.15055	1	0.893	2.64431e-96	RPG3	Jade1
1.21905e-100	1.40077	0.973	0.609	2.98423e-96	RPG3	Gatsl3
1.60941e-100	0.818828	1	0.972	3.93983e-96	RPG3	Atp6v0e
2.95549e-100	0.92783	0.559	0.098	7.23505e-96	RPG3	Cobl
3.73314e-100	1.28368	0.985	0.803	9.13872e-96	RPG3	Arl2
5.15484e-100	0.933269	0.502	0.076	1.2619e-95	RPG3	Prrg4
6.06299e-100	1.12461	0.985	0.844	1.48422e-95	RPG3	Gemin6
1.21924e-99	0.693767	1	0.987	2.98469e-95	RPG3	Ndufb7
1.29547e-99	1.35693	0.828	0.268	3.17131e-95	RPG3	Srek1ip1
1.68719e-99	0.674511	1	0.996	4.13023e-95	RPG3	Atox1
1.9771e-99	0.841126	0.636	0.133	4.83994e-95	RPG3	Nod1
3.0662e-99	0.867167	0.513	0.08	7.50606e-95	RPG3	Sema6a
5.10673e-99	1.54177	0.977	0.623	1.25013e-94	RPG3	Ckb
6.47949e-99	1.10003	0.992	0.894	1.58618e-94	RPG3	Impa2
8.44648e-99	1.46439	0.973	0.633	2.0677e-94	RPG3	Rpp25
9.50574e-99	1.522	0.831	0.3	2.327e-94	RPG3	Lef1
9.98028e-99	1.44665	0.969	0.612	2.44317e-94	RPG3	Rdm1
1.20474e-98	1.30202	0.801	0.263	2.94919e-94	RPG3	Rasgrp4
1.38872e-98	1.30783	0.996	0.819	3.39959e-94	RPG3	S100a10
1.58843e-98	0.719928	0.287	0.018	3.88848e-94	RPG3	Gm17619
1.92792e-98	1.34377	0.973	0.616	4.71954e-94	RPG3	Sap30
2.74285e-98	1.75676	0.95	0.522	6.71449e-94	RPG3	X1700097N02Rik
4.03276e-98	0.675586	0.341	0.029	9.87218e-94	RPG3	Fam57b
4.39028e-98	1.05618	0.517	0.084	1.07474e-93	RPG3	Fgf5
4.48309e-98	0.511764	1	1	1.09746e-93	RPG3	Pkm
1.42517e-97	0.862101	0.498	0.077	3.48881e-93	RPG3	Tmem45a
2.00093e-97	0.75977	0.996	0.982	4.89827e-93	RPG3	Birc5
2.27419e-97	1.20623	0.732	0.201	5.56722e-93	RPG3	Sult6b1
7.94646e-97	1.56066	0.973	0.581	1.94529e-92	RPG3	B230312C02Rik
8.14048e-97	1.38791	0.916	0.459	1.99279e-92	RPG3	Gpc3
1.00479e-96	1.18285	0.858	0.305	2.45972e-92	RPG3	Slc39a4
1.00539e-96	1.25185	0.92	0.461	2.46119e-92	RPG3	Fam63a
1.04876e-96	1.09799	0.659	0.155	2.56737e-92	RPG3	Nmnat2
1.17745e-96	1.08458	0.962	0.476	2.88239e-92	RPG3	Ugdh
1.18751e-96	0.993515	0.598	0.122	2.90702e-92	RPG3	Dlg5
1.25878e-96	0.93452	0.996	0.948	3.0815e-92	RPG3	Tpd52
1.30344e-96	1.03162	0.996	0.885	3.19083e-92	RPG3	Ier2
2.40123e-96	1.2903	0.973	0.73	5.8782e-92	RPG3	E2f4
4.46033e-96	0.9482	1	0.965	1.09189e-91	RPG3	Pcbp1
4.77142e-96	1.34631	0.824	0.297	1.16804e-91	RPG3	Gm13247
5.85157e-96	1.01043	0.414	0.05	1.43246e-91	RPG3	X0610040F04Rik
6.14733e-96	0.914254	0.996	0.938	1.50487e-91	RPG3	Trim27
8.07302e-96	1.13882	0.996	0.894	1.97627e-91	RPG3	Pycard
9.37153e-96	1.35274	0.973	0.676	2.29415e-91	RPG3	Mcts1
1.77941e-95	0.520634	0.996	0.997	4.356e-91	RPG3	Cks1b
9.2742e-95	1.03605	0.605	0.132	2.27032e-90	RPG3	Tstd3
1.10324e-94	0.788627	0.429	0.055	2.70074e-90	RPG3	Ghdc
1.27747e-94	1.12077	0.954	0.614	3.12725e-90	RPG3	Eif2s3x
1.4307e-94	0.567307	0.996	0.989	3.50234e-90	RPG3	X1810022K09Rik
1.47123e-94	0.855807	1	0.961	3.60156e-90	RPG3	Eif4a2
2.64261e-94	1.53372	0.943	0.553	6.4691e-90	RPG3	Pcsk1n
3.36165e-94	1.16899	0.931	0.429	8.22933e-90	RPG3	Tmem180
3.44715e-94	0.882712	1	0.967	8.43861e-90	RPG3	Atf4
4.08462e-94	0.692377	1	0.999	9.99914e-90	RPG3	Rpl39
4.11221e-94	1.145	0.992	0.913	1.00667e-89	RPG3	Tsc22d1
4.85448e-94	1.21072	0.981	0.673	1.18838e-89	RPG3	Slc25a13
5.39345e-94	0.798617	0.322	0.027	1.32032e-89	RPG3	X4930591A17Rik
9.50739e-94	1.0685	0.916	0.406	2.32741e-89	RPG3	Tpm4
1.36836e-93	0.582569	1	1	3.34975e-89	RPG3	Aldoa
1.94406e-93	1.10943	0.621	0.141	4.75906e-89	RPG3	Amhr2
2.95156e-93	0.552265	0.996	0.994	7.22543e-89	RPG3	Ndufa12
4.63453e-93	0.970872	0.663	0.161	1.13453e-88	RPG3	Myrf
6.89022e-93	1.34538	0.985	0.738	1.68673e-88	RPG3	Prelid2
7.03179e-93	1.15454	0.502	0.084	1.72138e-88	RPG3	Saa3
4.07263e-92	1.07072	0.556	0.109	9.96979e-88	RPG3	Tstd1
7.24695e-92	1.33259	0.954	0.547	1.77405e-87	RPG3	Ndufaf3
2.2421e-91	0.50946	0.996	0.994	5.48866e-87	RPG3	Sumo1
2.41012e-91	1.06171	0.992	0.9	5.89998e-87	RPG3	Hsf2bp
2.62539e-91	1.20952	0.973	0.735	6.42695e-87	RPG3	Echs1
3.37311e-91	0.76919	0.364	0.038	8.25737e-87	RPG3	Zic2
3.85722e-91	1.17513	0.973	0.722	9.44248e-87	RPG3	Tfe3
4.39323e-91	0.622165	1	0.973	1.07546e-86	RPG3	Rpl9.ps6
4.41577e-91	1.33585	0.908	0.403	1.08098e-86	RPG3	Dbt
9.73781e-91	0.673324	0.996	0.982	2.38382e-86	RPG3	Ngfrap1
2.14087e-90	1.76994	0.789	0.28	5.24085e-86	RPG3	Gjb3
4.17439e-90	1.15354	0.992	0.836	1.02189e-85	RPG3	Acer2
5.03831e-90	0.972497	0.996	0.931	1.23338e-85	RPG3	Nucks1
5.71117e-90	1.09401	0.613	0.134	1.39809e-85	RPG3	Ddit4l
1.11488e-89	0.84115	0.54	0.103	2.72922e-85	RPG3	Fbxo44
1.62891e-89	0.939051	0.981	0.828	3.98756e-85	RPG3	Hmga1.rs1
2.10319e-89	1.29095	0.958	0.581	5.14861e-85	RPG3	Yif1a
2.39839e-89	1.10568	0.866	0.35	5.87127e-85	RPG3	Mapkapk3
3.76619e-89	1.25352	0.774	0.252	9.21964e-85	RPG3	Pmel
5.08945e-89	1.05197	0.563	0.111	1.2459e-84	RPG3	Basp1
7.54688e-89	1.32338	0.77	0.251	1.84748e-84	RPG3	Arhgap8
1.29159e-88	1.0993	0.992	0.86	3.16182e-84	RPG3	Epb41l4aos
1.90981e-88	1.77873	0.908	0.525	4.67522e-84	RPG3	Platr3
3.67139e-88	1.22601	0.969	0.804	8.98757e-84	RPG3	Slc1a5
4.37242e-88	0.791845	0.996	0.952	1.07037e-83	RPG3	Seh1l
5.66457e-88	0.674161	0.36	0.039	1.38669e-83	RPG3	Gm14393
6.5158e-88	0.686829	0.433	0.062	1.59507e-83	RPG3	Mgat5b
7.6211e-88	0.67365	1	0.997	1.86565e-83	RPG3	Ybx1
1.33343e-87	0.791216	0.996	0.987	3.26423e-83	RPG3	Pla2g1b
3.53451e-87	0.893173	0.989	0.94	8.65249e-83	RPG3	Scpep1
5.27093e-87	0.712092	0.391	0.049	1.29032e-82	RPG3	Trps1
5.75794e-87	1.01643	0.594	0.137	1.40954e-82	RPG3	Cpne9
6.25954e-87	1.43283	0.95	0.615	1.53233e-82	RPG3	Echdc2
1.00661e-86	1.06911	0.793	0.282	2.46419e-82	RPG3	Sulf2
1.15436e-86	0.990286	1	0.83	2.82588e-82	RPG3	Etv5
1.35831e-86	1.19211	0.992	0.909	3.32513e-82	RPG3	Mycn
1.43811e-86	1.09093	0.866	0.359	3.5205e-82	RPG3	Sall1
1.97874e-86	0.737292	0.253	0.015	4.84395e-82	RPG3	Padi6
2.04768e-86	0.902124	0.797	0.263	5.01273e-82	RPG3	Fam129b
2.11243e-86	1.35264	0.966	0.701	5.17122e-82	RPG3	Fbxo15
2.12039e-86	1.12863	0.973	0.574	5.19072e-82	RPG3	Impact
2.43028e-86	0.918027	0.64	0.16	5.94933e-82	RPG3	Hpn
3.8412e-86	0.698197	0.996	0.974	9.40327e-82	RPG3	Hprt
8.7173e-86	0.731583	0.41	0.059	2.13399e-81	RPG3	Atp1a3
1.0024e-85	0.701975	0.349	0.038	2.45388e-81	RPG3	Sncg
1.70337e-85	0.60729	0.414	0.059	4.16985e-81	RPG3	Mob3b
2.37605e-85	1.15916	0.981	0.754	5.81657e-81	RPG3	Csrp2
2.79358e-85	0.682417	0.992	0.98	6.83868e-81	RPG3	Sugt1
3.17102e-85	0.802176	0.552	0.115	7.76265e-81	RPG3	Exoc3l
4.29116e-85	0.960435	0.989	0.898	1.05048e-80	RPG3	Plin3
4.39955e-85	0.667354	1	0.98	1.07701e-80	RPG3	Snrpb2
9.19855e-85	0.920406	0.996	0.925	2.25181e-80	RPG3	Naa20
1.67424e-84	1.33971	0.889	0.403	4.09853e-80	RPG3	E130012A19Rik
2.82503e-84	0.605587	0.996	0.982	6.91568e-80	RPG3	Eif4g2
3.29246e-84	0.795169	1	0.965	8.05993e-80	RPG3	Rif1
3.43435e-84	0.929259	0.989	0.899	8.40729e-80	RPG3	Xpnpep1
3.75776e-84	1.29611	0.958	0.6	9.199e-80	RPG3	Fzd7
4.09424e-84	0.565595	1	0.983	1.00227e-79	RPG3	Hdac1
1.23112e-83	0.516221	0.326	0.033	3.01378e-79	RPG3	Xkr5
1.98599e-83	0.625685	1	0.988	4.86169e-79	RPG3	Mtdh
2.27658e-83	0.564344	1	0.993	5.57308e-79	RPG3	Ash2l
2.46706e-83	1.08329	0.977	0.726	6.03935e-79	RPG3	Gm13251
2.59715e-83	0.712991	0.996	0.978	6.35783e-79	RPG3	Pole4
3.24732e-83	0.61144	0.398	0.055	7.94943e-79	RPG3	Zbed3
3.81062e-83	0.858036	0.985	0.864	9.32839e-79	RPG3	Acp1
3.82849e-83	0.692923	0.985	0.903	9.37215e-79	RPG3	Gm10036
6.53496e-83	1.27583	0.912	0.506	1.59976e-78	RPG3	Prps2
6.98681e-83	0.722352	1	0.985	1.71037e-78	RPG3	Sssca1
7.68304e-83	0.579915	1	0.992	1.88081e-78	RPG3	Mrpl18
9.44776e-83	0.985587	0.582	0.132	2.31281e-78	RPG3	Bvht
9.57567e-83	1.16687	0.935	0.569	2.34413e-78	RPG3	Triap1
1.33558e-82	0.631823	0.996	0.973	3.26949e-78	RPG3	Rps27rt
1.54526e-82	1.33154	0.877	0.4	3.7828e-78	RPG3	Cth
1.92899e-82	0.577713	0.996	0.988	4.72217e-78	RPG3	Ndufb5
2.26037e-82	1.35514	0.939	0.531	5.5334e-78	RPG3	Phlda3
3.54289e-82	1.00824	0.77	0.265	8.67299e-78	RPG3	Adam23
3.85298e-82	0.849422	0.368	0.046	9.4321e-78	RPG3	Lgals9
4.06004e-82	0.863984	0.513	0.102	9.93898e-78	RPG3	Parvb
4.5813e-82	0.9301	0.996	0.913	1.1215e-77	RPG3	Khsrp
4.7089e-82	1.17206	0.977	0.745	1.15274e-77	RPG3	Zfp42
7.17124e-82	0.760634	1	0.974	1.75552e-77	RPG3	Cox17
7.23006e-82	0.502066	1	0.991	1.76992e-77	RPG3	Tomm40
8.91346e-82	1.10022	0.985	0.766	2.18202e-77	RPG3	Pmvk
9.47956e-82	1.00248	0.996	0.943	2.3206e-77	RPG3	Enah
1.06161e-81	0.819982	0.406	0.058	2.59882e-77	RPG3	Gm20703
1.27999e-81	0.503324	0.441	0.069	3.13342e-77	RPG3	Scly
1.47624e-81	1.08754	0.989	0.857	3.61384e-77	RPG3	Smarcad1
3.26075e-81	1.14647	0.847	0.366	7.98233e-77	RPG3	Gm13151
1.03277e-80	0.615075	1	0.98	2.52821e-76	RPG3	Dnajc19
1.47604e-80	0.630132	1	0.988	3.61333e-76	RPG3	Nars
1.55584e-80	1.00225	0.854	0.347	3.80868e-76	RPG3	Zkscan17
1.71541e-80	0.638029	0.996	0.967	4.19933e-76	RPG3	Nsun2
1.71623e-80	0.830547	0.996	0.947	4.20134e-76	RPG3	Ipo5
1.99834e-80	1.11217	0.762	0.26	4.89194e-76	RPG3	B4galt6
2.52221e-80	0.941808	0.414	0.065	6.17436e-76	RPG3	Vwa3b
2.53856e-80	0.505228	1	0.99	6.2144e-76	RPG3	Ddx39
2.70647e-80	1.04164	0.667	0.192	6.62545e-76	RPG3	Cabp1
2.74597e-80	1.21291	0.962	0.646	6.72213e-76	RPG3	Pnp
3.04785e-80	0.815107	0.502	0.098	7.46115e-76	RPG3	Fbxo27
3.14431e-80	0.674295	0.356	0.043	7.69727e-76	RPG3	Platr26
3.31361e-80	0.977666	0.456	0.081	8.11173e-76	RPG3	Lad1
3.67409e-80	1.13921	0.644	0.177	8.99416e-76	RPG3	Epha4
4.55764e-80	0.67314	0.992	0.963	1.11571e-75	RPG3	Gm5148
8.09017e-80	1.14509	0.797	0.31	1.98047e-75	RPG3	Epas1
8.36261e-80	0.821693	0.989	0.943	2.04717e-75	RPG3	Naa10
8.50614e-80	0.551961	0.272	0.022	2.0823e-75	RPG3	Slc34a3
1.03204e-79	0.876395	0.985	0.915	2.52644e-75	RPG3	Mnat1
1.68502e-79	1.16261	0.916	0.46	4.12493e-75	RPG3	Sfn
1.73928e-79	1.18036	0.847	0.353	4.25777e-75	RPG3	X2210013O21Rik
1.92583e-79	1.05706	0.992	0.869	4.71443e-75	RPG3	Tkt
2.12116e-79	1.03168	0.732	0.231	5.19259e-75	RPG3	Dapk1
4.56306e-79	1.28139	0.923	0.541	1.11704e-74	RPG3	Gng2
4.65013e-79	1.57679	0.973	0.74	1.13835e-74	RPG3	Pim2
7.96392e-79	0.799827	0.989	0.941	1.94957e-74	RPG3	Mrps15
1.58532e-78	1.13315	0.969	0.737	3.88085e-74	RPG3	Ccnd1
1.64882e-78	0.679586	0.992	0.963	4.0363e-74	RPG3	Smn1
1.95916e-78	1.06305	0.908	0.488	4.79603e-74	RPG3	Smtnl2
2.10166e-78	0.606685	0.996	0.98	5.14488e-74	RPG3	Eif4h
2.24436e-78	0.52272	1	0.993	5.49419e-74	RPG3	Slirp
2.36864e-78	0.638965	0.996	0.983	5.79843e-74	RPG3	Cdv3
2.44125e-78	1.27268	0.954	0.552	5.97618e-74	RPG3	Pycr1
4.13994e-78	1.06825	0.609	0.156	1.01346e-73	RPG3	Dpysl3
4.5507e-78	1.26612	0.977	0.726	1.11401e-73	RPG3	Cox6b2
4.8668e-78	0.500742	0.318	0.034	1.19139e-73	RPG3	Ttpa
6.54841e-78	0.764431	1	0.941	1.60305e-73	RPG3	Ezh2
7.59936e-78	0.998103	0.985	0.883	1.86032e-73	RPG3	Mcl1
1.53065e-77	0.728139	0.985	0.958	3.74704e-73	RPG3	Idh3a
1.64931e-77	0.557684	0.264	0.022	4.03752e-73	RPG3	Clnk
1.69692e-77	0.694789	0.368	0.049	4.15406e-73	RPG3	Lmo7
1.76122e-77	1.00366	0.95	0.569	4.31148e-73	RPG3	Impa1
2.0643e-77	0.726455	0.977	0.85	5.05341e-73	RPG3	Gm10116
2.6229e-77	1.30252	0.996	0.897	6.42085e-73	RPG3	Morc1
3.00841e-77	1.14921	0.847	0.408	7.36458e-73	RPG3	B3gnt7
4.31119e-77	0.872528	0.72	0.227	1.05538e-72	RPG3	Pkd2
7.65928e-77	1.01881	0.981	0.713	1.87499e-72	RPG3	Ngrn
1.19393e-76	0.748705	0.598	0.144	2.92274e-72	RPG3	Eda2r
3.43151e-76	0.518523	0.264	0.022	8.40035e-72	RPG3	Tnni1
5.29409e-76	0.769792	0.996	0.945	1.29599e-71	RPG3	Tmem234
8.16577e-76	0.815988	0.456	0.084	1.99898e-71	RPG3	Pid1
9.22641e-76	1.07331	0.962	0.667	2.25863e-71	RPG3	Zdbf2
1.01595e-75	1.18009	0.962	0.625	2.48704e-71	RPG3	Fem1b
1.17708e-75	0.770106	1	0.96	2.8815e-71	RPG3	Wbp5
1.34094e-75	1.05579	0.946	0.618	3.28263e-71	RPG3	Gins2
1.6315e-75	0.751085	0.992	0.937	3.9939e-71	RPG3	Tomm20
1.68012e-75	0.995447	0.747	0.265	4.11293e-71	RPG3	Gcnt2
1.92292e-75	1.24953	0.946	0.669	4.7073e-71	RPG3	Klf3
2.82071e-75	0.871358	1	0.961	6.90511e-71	RPG3	Bex1
2.88065e-75	0.992599	0.977	0.838	7.05184e-71	RPG3	X2610318N02Rik
3.34462e-75	0.796663	0.989	0.927	8.18764e-71	RPG3	Tgif1
4.35097e-75	1.09428	0.977	0.766	1.06512e-70	RPG3	Fxn
5.93327e-75	1.05617	0.973	0.808	1.45247e-70	RPG3	Bola3
7.23172e-75	0.977582	0.985	0.875	1.77033e-70	RPG3	Ostf1
8.01666e-75	0.86548	0.989	0.941	1.96248e-70	RPG3	Twf2
9.80924e-75	0.859467	0.575	0.143	2.4013e-70	RPG3	Gm17067
1.28305e-74	0.816519	0.992	0.93	3.1409e-70	RPG3	Ak6
1.74427e-74	0.56144	0.368	0.052	4.26996e-70	RPG3	X5730559C18Rik
1.97599e-74	1.13062	0.747	0.255	4.83722e-70	RPG3	Glrx
2.37088e-74	0.907694	0.966	0.857	5.8039e-70	RPG3	Hmga1
2.74954e-74	0.912872	0.579	0.146	6.73088e-70	RPG3	Adrb3
4.07961e-74	0.838057	0.992	0.96	9.98689e-70	RPG3	Kpnb1
6.7383e-74	0.758448	0.985	0.934	1.64954e-69	RPG3	Uck2
1.0759e-73	0.646321	0.996	0.965	2.6338e-69	RPG3	Rrp1b
1.2587e-73	0.964138	0.41	0.066	3.0813e-69	RPG3	Kif1a
1.89023e-73	0.862364	0.992	0.925	4.62729e-69	RPG3	Hypk
2.46008e-73	0.84354	0.989	0.895	6.02229e-69	RPG3	Ssr4
3.00744e-73	0.701425	0.996	0.958	7.36221e-69	RPG3	Samm50
3.56686e-73	0.643368	0.996	0.986	8.73168e-69	RPG3	Eif4e2
3.64345e-73	0.776704	0.448	0.085	8.91916e-69	RPG3	Upk3bl
4.70232e-73	0.719969	1	0.966	1.15113e-68	RPG3	Vbp1
5.94783e-73	1.13722	0.958	0.64	1.45603e-68	RPG3	Klf9
8.02399e-73	0.866977	0.805	0.314	1.96427e-68	RPG3	Lbhd1
9.19062e-73	1.03849	0.95	0.667	2.24986e-68	RPG3	Ccdc43
9.91481e-73	0.844181	0.299	0.033	2.42715e-68	RPG3	Gjb4
1.29269e-72	1.07384	0.981	0.799	3.1645e-68	RPG3	Lactb2
1.5422e-72	0.698709	0.996	0.976	3.77531e-68	RPG3	Cd81
1.59567e-72	0.913354	0.69	0.214	3.90619e-68	RPG3	Gpr160
1.70652e-72	0.743157	0.981	0.906	4.17756e-68	RPG3	Gm10093
1.72213e-72	1.06577	0.893	0.471	4.21578e-68	RPG3	Nrm
1.74732e-72	1.05053	0.989	0.91	4.27745e-68	RPG3	Sgk1
2.299e-72	0.630637	1	0.984	5.62796e-68	RPG3	Atrx
2.53423e-72	0.810768	0.992	0.923	6.2038e-68	RPG3	Nfx1
5.73375e-72	0.725159	0.981	0.88	1.40362e-67	RPG3	Pgam1
6.28234e-72	1.05283	0.912	0.522	1.53792e-67	RPG3	Armcx1
7.50539e-72	1.10294	0.962	0.744	1.83732e-67	RPG3	X1500011K16Rik
1.06882e-71	1.04686	0.908	0.501	2.61648e-67	RPG3	Ube2m
1.1189e-71	0.917602	0.625	0.181	2.73907e-67	RPG3	Cblc
1.69146e-71	0.933336	0.992	0.801	4.1407e-67	RPG3	Mta3
2.5908e-71	0.870801	1	0.975	6.34228e-67	RPG3	Ifitm1
5.09549e-71	0.733499	0.425	0.076	1.24738e-66	RPG3	Myb
6.28303e-71	0.550377	1	0.984	1.53809e-66	RPG3	Tars
6.31229e-71	0.635495	0.996	0.972	1.54525e-66	RPG3	Idh3g
1.4273e-70	0.995923	0.943	0.59	3.49403e-66	RPG3	Trub1
1.61879e-70	0.727769	0.571	0.147	3.96281e-66	RPG3	Ggta1
1.75158e-70	0.659233	0.989	0.946	4.28787e-66	RPG3	Psmd3
2.83319e-70	1.04996	0.954	0.612	6.93564e-66	RPG3	Pvrl2
2.87783e-70	0.746039	0.985	0.92	7.04493e-66	RPG3	Tiprl
3.785e-70	0.865245	0.946	0.703	9.26568e-66	RPG3	Pym1
3.98754e-70	0.889154	0.989	0.94	9.7615e-66	RPG3	G3bp2
4.03487e-70	0.74741	0.295	0.033	9.87736e-66	RPG3	Adamtsl1
4.31894e-70	0.94958	0.854	0.38	1.05728e-65	RPG3	Slc25a40
4.7833e-70	1.11007	0.893	0.482	1.17095e-65	RPG3	Ydjc
5.71317e-70	1.08671	0.533	0.13	1.39858e-65	RPG3	Pzp
6.83911e-70	0.832194	0.605	0.172	1.67422e-65	RPG3	Rfx2
1.0949e-69	0.684008	0.701	0.218	2.68031e-65	RPG3	Bbc3
1.13112e-69	0.543959	1	0.977	2.76897e-65	RPG3	Rab7
1.17451e-69	0.527948	1	0.986	2.8752e-65	RPG3	Rest
1.96155e-69	0.949327	0.989	0.781	4.80187e-65	RPG3	Capns1
2.7803e-69	1.00597	0.989	0.848	6.80617e-65	RPG3	Lrpap1
2.90581e-69	0.7795	0.996	0.902	7.11341e-65	RPG3	Rangap1
5.03183e-69	0.648702	0.28	0.03	1.23179e-64	RPG3	Cnn1
6.47659e-69	0.943174	0.805	0.33	1.58547e-64	RPG3	Slc25a38
8.24192e-69	0.634513	0.992	0.965	2.01762e-64	RPG3	Pno1
8.29623e-69	0.638532	0.996	0.957	2.03092e-64	RPG3	Actn4
8.98599e-69	1.05125	0.67	0.214	2.19977e-64	RPG3	Nlrp12
9.70272e-69	0.804428	0.456	0.092	2.37523e-64	RPG3	Plet1
1.02696e-68	0.748153	0.992	0.909	2.514e-64	RPG3	Rabggtb
1.04922e-68	0.827837	0.766	0.276	2.56849e-64	RPG3	Bhlhe40
1.66371e-68	0.70682	1	0.962	4.07276e-64	RPG3	Rrn3
1.66586e-68	1.07559	0.851	0.393	4.07803e-64	RPG3	Sox11
2.67304e-68	0.852768	0.513	0.122	6.5436e-64	RPG3	Irak3
2.95409e-68	0.550821	0.307	0.037	7.23162e-64	RPG3	Fam19a4
4.47033e-68	0.830477	0.985	0.897	1.09434e-63	RPG3	Nfkbib
5.60346e-68	0.922348	0.969	0.808	1.37173e-63	RPG3	Odf2
5.68577e-68	1.09023	0.785	0.322	1.39188e-63	RPG3	Tfcp2l1
6.29593e-68	1.23137	0.824	0.393	1.54124e-63	RPG3	Apoa2
6.30122e-68	0.509326	1	0.987	1.54254e-63	RPG3	Srp19
7.4095e-68	0.54264	1	0.984	1.81385e-63	RPG3	Ndufa1
7.74416e-68	1.06948	0.897	0.521	1.89577e-63	RPG3	Zbtb45
9.43768e-68	0.782876	0.575	0.155	2.31034e-63	RPG3	Pcca
9.83011e-68	1.04033	0.904	0.523	2.40641e-63	RPG3	Glipr2
1.01172e-67	0.911288	0.736	0.274	2.47668e-63	RPG3	Tmeff1
1.06046e-67	1.02464	0.632	0.186	2.59601e-63	RPG3	C77370
1.65885e-67	0.936785	0.667	0.219	4.06087e-63	RPG3	Slc1a4
2.13871e-67	0.781288	1	0.957	5.23556e-63	RPG3	Tuba1c
2.38416e-67	0.968554	0.709	0.246	5.83644e-63	RPG3	Tmem51
3.50673e-67	0.564914	0.46	0.093	8.58447e-63	RPG3	Plekhb1
3.64636e-67	1.12305	0.847	0.404	8.9263e-63	RPG3	Vegfb
4.2873e-67	0.944161	0.996	0.893	1.04953e-62	RPG3	Pigyl
4.52471e-67	0.667565	0.996	0.965	1.10765e-62	RPG3	Pdk1
5.16614e-67	1.04819	0.973	0.713	1.26467e-62	RPG3	Prr13
6.90904e-67	0.614196	0.284	0.033	1.69133e-62	RPG3	Anxa8
8.1078e-67	0.578897	0.992	0.976	1.98479e-62	RPG3	Mdh1
8.22905e-67	0.5126	0.333	0.047	2.01447e-62	RPG3	Gm16104
1.25508e-66	0.944305	0.966	0.742	3.07245e-62	RPG3	Ajuba
1.33927e-66	0.724638	1	0.929	3.27853e-62	RPG3	Thoc6
1.56609e-66	0.637435	0.379	0.063	3.83379e-62	RPG3	Prr15l
1.73286e-66	1.02026	1	0.922	4.24205e-62	RPG3	Ldhb
2.00555e-66	1.0209	0.985	0.715	4.90958e-62	RPG3	Lmnb1
2.43899e-66	0.53215	0.996	0.982	5.97066e-62	RPG3	Clns1a
2.99e-66	0.628136	0.318	0.043	7.31952e-62	RPG3	Vwf
4.19125e-66	0.953782	0.843	0.386	1.02602e-61	RPG3	Mut
4.26946e-66	0.693279	0.973	0.753	1.04516e-61	RPG3	Fam60a
5.69872e-66	1.07732	0.931	0.547	1.39505e-61	RPG3	Kat6b
5.98933e-66	0.530471	0.513	0.121	1.46619e-61	RPG3	X4933438K21Rik
6.23865e-66	0.655001	0.981	0.965	1.52722e-61	RPG3	Pold2
1.06984e-65	0.639841	0.444	0.091	2.61897e-61	RPG3	Cd37
1.67088e-65	0.694596	0.498	0.115	4.09031e-61	RPG3	Zfp2
1.72438e-65	1.09739	0.728	0.274	4.22129e-61	RPG3	X2410080I02Rik
1.97841e-65	1.02924	0.996	0.945	4.84315e-61	RPG3	Bnip3
2.05018e-65	0.614577	0.996	0.979	5.01884e-61	RPG3	Coa3
2.56042e-65	0.805681	0.877	0.384	6.26791e-61	RPG3	Hmha1
2.6496e-65	0.813252	0.989	0.944	6.48623e-61	RPG3	Zfos1
3.37179e-65	0.922215	0.705	0.252	8.25415e-61	RPG3	Dcbld1
3.51697e-65	0.56535	0.387	0.068	8.60954e-61	RPG3	Gata1
4.04686e-65	0.832487	0.992	0.901	9.90672e-61	RPG3	Mrpl27
4.22057e-65	0.596114	0.253	0.025	1.0332e-60	RPG3	Spic
4.68162e-65	0.791997	0.609	0.178	1.14606e-60	RPG3	Ppfia3
5.93105e-65	1.01122	0.966	0.777	1.45192e-60	RPG3	Fblim1
6.07522e-65	0.828029	0.992	0.875	1.48721e-60	RPG3	Pet100
7.29733e-65	1.1066	0.87	0.496	1.78639e-60	RPG3	Smpdl3b
7.81469e-65	1.04958	0.877	0.446	1.91304e-60	RPG3	Dqx1
7.98886e-65	0.722068	0.985	0.936	1.95567e-60	RPG3	Yars
8.924e-65	0.67428	0.483	0.114	2.1846e-60	RPG3	A4galt
1.13959e-64	1.14426	0.682	0.233	2.78971e-60	RPG3	Hist1h1b
1.26516e-64	0.749968	0.586	0.167	3.0971e-60	RPG3	Eng
2.1942e-64	0.879393	1	0.917	5.37141e-60	RPG3	Fn1
2.26204e-64	1.03994	0.912	0.558	5.53748e-60	RPG3	Gm2a
2.46891e-64	0.945485	0.946	0.577	6.0439e-60	RPG3	Dera
3.18974e-64	0.623657	0.996	0.964	7.80849e-60	RPG3	Rsrp1
3.54201e-64	0.750785	0.843	0.407	8.67085e-60	RPG3	Carnmt1
4.21383e-64	0.611087	0.989	0.967	1.03155e-59	RPG3	l7Rn6
4.7384e-64	0.976689	0.739	0.293	1.15996e-59	RPG3	Msrb2
5.53862e-64	0.937105	0.996	0.944	1.35585e-59	RPG3	Asns
7.6218e-64	0.681965	0.996	0.957	1.86582e-59	RPG3	Eif2d
1.01412e-63	0.878579	0.908	0.546	2.48255e-59	RPG3	Cbx7
1.28417e-63	0.906338	0.992	0.887	3.14364e-59	RPG3	Plk1
1.29921e-63	0.742787	1	0.916	3.18047e-59	RPG3	Mbd3
1.40124e-63	0.745931	0.992	0.966	3.43023e-59	RPG3	Hnrnpd
1.41611e-63	1.10383	0.858	0.491	3.46663e-59	RPG3	Gm13152
1.63814e-63	0.990563	0.858	0.459	4.01016e-59	RPG3	S1pr2
1.77656e-63	0.582054	0.996	0.983	4.34902e-59	RPG3	Atxn10
2.50674e-63	0.985774	0.977	0.736	6.1365e-59	RPG3	Mcee
3.88485e-63	1.00401	0.847	0.42	9.51012e-59	RPG3	Tpm2
3.90364e-63	0.674449	1	0.958	9.55611e-59	RPG3	Cdk1
8.42054e-63	0.845259	0.985	0.935	2.06135e-58	RPG3	Aurka
9.14265e-63	0.855927	0.989	0.861	2.23812e-58	RPG3	Nabp2
1.15155e-62	0.600639	0.996	0.991	2.81901e-58	RPG3	Gpx4
1.395e-62	0.617056	1	0.968	3.41495e-58	RPG3	Stra13
1.52927e-62	0.877423	0.812	0.369	3.74366e-58	RPG3	Ankmy2
2.21589e-62	1.2201	0.502	0.122	5.42451e-58	RPG3	Chac1
2.61497e-62	1.00483	0.716	0.271	6.40144e-58	RPG3	Gm6792
3.09131e-62	0.69369	0.659	0.215	7.56754e-58	RPG3	Ell2
3.35356e-62	0.793917	0.989	0.92	8.20952e-58	RPG3	Serp1
3.71765e-62	0.563552	0.996	0.978	9.1008e-58	RPG3	Nfyb
4.97131e-62	0.594981	0.996	0.971	1.21698e-57	RPG3	Spag7
5.16588e-62	1.04751	0.966	0.737	1.26461e-57	RPG3	Flnb
5.3418e-62	0.536315	1	0.979	1.30767e-57	RPG3	Uchl5
5.77817e-62	0.809829	0.989	0.885	1.4145e-57	RPG3	Tmem261
5.83252e-62	0.986043	0.575	0.17	1.4278e-57	RPG3	Pdzd4
8.5404e-62	0.543331	1	0.987	2.09069e-57	RPG3	Ak2
9.65403e-62	1.11216	0.9	0.569	2.36331e-57	RPG3	Igf2bp2
1.02906e-61	0.859	0.962	0.788	2.51913e-57	RPG3	Gm13166
1.11926e-61	0.854496	0.966	0.742	2.73995e-57	RPG3	Uqcc1
1.14953e-61	0.726688	0.831	0.407	2.81404e-57	RPG3	Aars2
1.18409e-61	0.601591	0.996	0.98	2.89865e-57	RPG3	Hdgf
1.32154e-61	0.687517	0.257	0.028	3.23512e-57	RPG3	Pgam2
1.9934e-61	0.913857	0.958	0.621	4.87984e-57	RPG3	Spry2
2.3284e-61	0.838722	0.464	0.107	5.69991e-57	RPG3	Notum
3.3746e-61	0.63873	0.996	0.968	8.26101e-57	RPG3	Jarid2
3.70846e-61	0.910876	0.701	0.257	9.07832e-57	RPG3	Cers4
5.61389e-61	0.941679	0.64	0.217	1.37428e-56	RPG3	Sptbn4
5.67351e-61	0.62672	0.996	0.967	1.38887e-56	RPG3	Rpl23a
6.13677e-61	0.637673	0.996	0.959	1.50228e-56	RPG3	Gtf2a2
6.49202e-61	0.92455	0.946	0.685	1.58925e-56	RPG3	Tmem2
7.07824e-61	0.654355	0.992	0.95	1.73275e-56	RPG3	Wbscr22
7.2212e-61	0.736834	0.989	0.93	1.76775e-56	RPG3	Apitd1
1.31565e-60	0.669743	0.989	0.939	3.22071e-56	RPG3	Dda1
1.40645e-60	1.07423	0.966	0.724	3.44299e-56	RPG3	Aldh2
1.53443e-60	1.02568	0.851	0.441	3.75629e-56	RPG3	Mpp1
1.79419e-60	1.16805	0.912	0.601	4.39218e-56	RPG3	Epb41l4a
1.89779e-60	0.631081	0.682	0.231	4.64579e-56	RPG3	Ccbl2
2.10165e-60	0.813709	0.989	0.909	5.14485e-56	RPG3	Cenpm
2.74558e-60	0.686756	0.996	0.982	6.72118e-56	RPG3	Prdx6
3.72757e-60	1.10137	0.609	0.204	9.1251e-56	RPG3	Gsta3
4.08415e-60	0.982295	0.962	0.742	9.99799e-56	RPG3	Ccs
5.03876e-60	0.825048	0.724	0.282	1.23349e-55	RPG3	Agpat2
6.05288e-60	0.67642	0.992	0.936	1.48174e-55	RPG3	Lage3
6.3582e-60	0.871691	0.985	0.841	1.55649e-55	RPG3	Chchd5
9.29522e-60	0.506204	1	0.992	2.27547e-55	RPG3	Pttg1
1.03327e-59	0.705081	1	0.93	2.52943e-55	RPG3	Gfer
1.077e-59	0.873719	0.877	0.473	2.6365e-55	RPG3	Mir17hg
1.29797e-59	0.754638	0.345	0.059	3.17742e-55	RPG3	Trpm3
1.40188e-59	0.75454	0.506	0.13	3.43179e-55	RPG3	Casp3
1.48862e-59	0.828022	0.989	0.891	3.64415e-55	RPG3	Hmmr
3.19089e-59	0.63462	0.989	0.953	7.8113e-55	RPG3	Stt3a
4.18828e-59	0.948148	0.966	0.724	1.02529e-54	RPG3	Fam208a
5.18241e-59	1.08711	0.628	0.211	1.26865e-54	RPG3	Cald1
6.59841e-59	0.525397	0.996	0.982	1.61529e-54	RPG3	Rps19bp1
7.9765e-59	0.604533	0.379	0.071	1.95265e-54	RPG3	Fam129a
8.07447e-59	1.75083	0.782	0.4	1.97663e-54	RPG3	Nupr1
1.89455e-58	0.632997	0.992	0.962	4.63787e-54	RPG3	Hsd17b10
2.87655e-58	0.675459	0.989	0.914	7.04181e-54	RPG3	Dnajc11
4.51579e-58	0.806777	0.996	0.846	1.10547e-53	RPG3	Mgst3
4.81525e-58	0.583205	0.372	0.07	1.17877e-53	RPG3	Stat4
5.16454e-58	0.738558	0.268	0.034	1.26428e-53	RPG3	Gm12866
5.53082e-58	0.840441	0.862	0.486	1.35394e-53	RPG3	Gcdh
5.61814e-58	0.577627	0.996	0.976	1.37532e-53	RPG3	Pum3
6.82312e-58	0.62052	1	0.967	1.6703e-53	RPG3	Gm17300
7.95855e-58	0.850332	0.992	0.89	1.94825e-53	RPG3	Hnrnpa0
9.43757e-58	0.594257	1	0.966	2.31032e-53	RPG3	Rnmt
9.5127e-58	0.89918	0.939	0.628	2.32871e-53	RPG3	Igbp1
2.16345e-57	0.700377	0.805	0.354	5.29612e-53	RPG3	X2310022B05Rik
2.29851e-57	1.15654	0.858	0.502	5.62676e-53	RPG3	Pdpn
2.86653e-57	0.916112	0.989	0.886	7.01728e-53	RPG3	Tle4
4.41788e-57	0.618685	0.992	0.937	1.0815e-52	RPG3	Mtfr1
4.64237e-57	0.994698	0.851	0.434	1.13645e-52	RPG3	Crb3
6.04018e-57	0.808657	0.958	0.64	1.47864e-52	RPG3	Ubl3
7.24795e-57	0.982859	0.41	0.089	1.7743e-52	RPG3	Gstm3
7.97228e-57	0.700081	0.992	0.931	1.95161e-52	RPG3	Snhg6
8.95865e-57	0.689822	0.989	0.921	2.19308e-52	RPG3	Exosc2
9.08652e-57	0.666564	0.992	0.947	2.22438e-52	RPG3	Nme4
1.35068e-56	0.803845	0.966	0.858	3.30646e-52	RPG3	Dhodh
1.78558e-56	0.759941	0.851	0.433	4.37111e-52	RPG3	Zfand1
1.80529e-56	0.838478	0.908	0.585	4.41934e-52	RPG3	Zfpl1
2.45126e-56	0.65577	0.621	0.207	6.00069e-52	RPG3	Dis3l
2.52288e-56	0.704366	0.989	0.908	6.176e-52	RPG3	Glud1
2.84271e-56	0.879013	0.644	0.226	6.95895e-52	RPG3	Triml1
3.31256e-56	0.793016	0.989	0.913	8.10915e-52	RPG3	Ywhag
3.92718e-56	0.888244	0.973	0.847	9.61374e-52	RPG3	Ntmt1
3.94487e-56	0.525085	0.276	0.038	9.65703e-52	RPG3	Bsn
4.22399e-56	0.757916	0.985	0.901	1.03403e-51	RPG3	Rab8a
4.34332e-56	0.596854	0.31	0.05	1.06325e-51	RPG3	Abhd11os
5.01489e-56	0.812214	0.774	0.37	1.22765e-51	RPG3	Pias3
5.78158e-56	0.668289	0.989	0.922	1.41533e-51	RPG3	Vps35
7.40323e-56	1.12923	0.946	0.682	1.81231e-51	RPG3	Hes6
8.19887e-56	0.913689	0.828	0.417	2.00708e-51	RPG3	Cradd
8.44757e-56	0.873415	0.866	0.452	2.06796e-51	RPG3	Hipk1
9.05293e-56	0.755364	1	0.989	2.21616e-51	RPG3	Hmces
9.24954e-56	0.821094	0.575	0.178	2.26429e-51	RPG3	Des
9.72188e-56	0.798046	0.82	0.395	2.37992e-51	RPG3	Stat6
1.83789e-55	0.812764	0.908	0.508	4.49916e-51	RPG3	Llgl2
2.05457e-55	0.50293	0.996	0.982	5.0296e-51	RPG3	Aars
2.6049e-55	1.06696	0.709	0.285	6.37679e-51	RPG3	Rab25
2.68822e-55	0.841963	0.893	0.569	6.58076e-51	RPG3	Crtap
2.95817e-55	0.695912	0.992	0.919	7.24161e-51	RPG3	Ergic3
4.89249e-55	0.834482	0.92	0.57	1.19768e-50	RPG3	Nt5c
4.97656e-55	0.73086	0.295	0.046	1.21826e-50	RPG3	Tsx
5.68899e-55	0.583864	0.31	0.05	1.39266e-50	RPG3	Srrm4os
5.82252e-55	0.923322	0.866	0.482	1.42535e-50	RPG3	Slx1b
6.05457e-55	0.544632	1	0.979	1.48216e-50	RPG3	Igf2bp1
7.97676e-55	0.668928	0.992	0.897	1.95271e-50	RPG3	Sigmar1
8.77053e-55	0.806673	0.954	0.723	2.14703e-50	RPG3	Senp2
9.43988e-55	0.781687	0.981	0.842	2.31088e-50	RPG3	Fnta
1.24688e-54	0.790448	0.874	0.49	3.05237e-50	RPG3	Kdm5c
1.47315e-54	1.09653	0.939	0.635	3.60627e-50	RPG3	Stx3
1.74943e-54	0.662866	0.992	0.926	4.28261e-50	RPG3	Ppdpf
2.02844e-54	0.712665	0.287	0.043	4.96561e-50	RPG3	Lrrc31
2.10736e-54	0.63688	0.989	0.943	5.15881e-50	RPG3	Msh6
2.60174e-54	0.597546	0.992	0.937	6.36906e-50	RPG3	Ctnna1
3.14293e-54	0.514249	0.996	0.986	7.6939e-50	RPG3	Rpp21
3.43893e-54	1.02719	0.632	0.24	8.41851e-50	RPG3	Hpdl
3.74359e-54	0.665163	0.981	0.919	9.16431e-50	RPG3	D2Wsu81e
3.9342e-54	0.918237	0.927	0.635	9.63091e-50	RPG3	Slc25a12
4.2303e-54	0.876969	0.946	0.788	1.03558e-49	RPG3	Saal1
4.5878e-54	0.740764	0.985	0.869	1.12309e-49	RPG3	Uri1
6.09452e-54	0.668999	0.981	0.899	1.49194e-49	RPG3	Gtse1
6.25496e-54	0.73886	0.456	0.114	1.53121e-49	RPG3	Rab15
6.33248e-54	0.709113	0.67	0.243	1.55019e-49	RPG3	Map2k6
6.37729e-54	0.567852	0.487	0.129	1.56116e-49	RPG3	Ttc7b
8.33648e-54	0.875996	0.755	0.33	2.04077e-49	RPG3	X1700007K13Rik
8.73528e-54	1.0678	0.923	0.612	2.1384e-49	RPG3	Dlc1
9.95821e-54	0.582476	0.402	0.09	2.43777e-49	RPG3	Zfp592
1.67451e-53	0.876238	0.95	0.723	4.09919e-49	RPG3	Jup
1.95725e-53	0.820284	0.954	0.805	4.79135e-49	RPG3	Ipo7
2.81197e-53	0.786044	0.759	0.343	6.88371e-49	RPG3	Sgms1
3.3621e-53	1.0544	0.847	0.464	8.23043e-49	RPG3	Pck2
4.86998e-53	0.837121	0.989	0.857	1.19217e-48	RPG3	Suz12
7.85407e-53	0.626702	0.996	0.952	1.92268e-48	RPG3	Tcea1
7.9275e-53	0.86634	0.943	0.708	1.94065e-48	RPG3	Rps6ka1
9.30496e-53	0.896917	0.958	0.733	2.27785e-48	RPG3	Psme4
9.30889e-53	0.545999	0.996	0.984	2.27882e-48	RPG3	Trap1a
9.78944e-53	0.688794	0.341	0.063	2.39646e-48	RPG3	Vsig2
1.12581e-52	0.605493	0.333	0.062	2.75598e-48	RPG3	Lpar4
1.72294e-52	0.792233	0.977	0.858	4.21775e-48	RPG3	Ppa2
2.6204e-52	0.679272	0.602	0.202	6.41473e-48	RPG3	Gls2
3.19152e-52	0.732564	0.364	0.076	7.81284e-48	RPG3	Krt17
6.05961e-52	0.685965	0.981	0.883	1.48339e-47	RPG3	Eci1
6.60859e-52	0.886504	0.935	0.636	1.61778e-47	RPG3	Macf1
8.49398e-52	0.913292	0.82	0.428	2.07933e-47	RPG3	X2510002D24Rik
9.48561e-52	1.00963	0.67	0.273	2.32208e-47	RPG3	Gchfr
1.08839e-51	0.679719	0.977	0.857	2.66438e-47	RPG3	Fbxo22
1.14121e-51	0.876646	0.916	0.578	2.79369e-47	RPG3	Lasp1
1.25778e-51	0.553806	0.996	0.951	3.07905e-47	RPG3	Commd4
1.25938e-51	0.593169	0.598	0.206	3.08297e-47	RPG3	Traf6
1.33104e-51	0.933823	0.828	0.463	3.2584e-47	RPG3	Tns3
1.39938e-51	1.07425	0.9	0.647	3.42569e-47	RPG3	Alpl
1.46441e-51	0.781111	0.617	0.224	3.58486e-47	RPG3	Itm2a
1.86059e-51	0.54281	0.444	0.111	4.55472e-47	RPG3	Tmc4
1.87587e-51	0.907803	0.812	0.408	4.59213e-47	RPG3	Txndc15
1.97241e-51	0.948636	0.973	0.897	4.82846e-47	RPG3	Dppa3
2.53517e-51	0.917324	0.939	0.656	6.2061e-47	RPG3	Vamp8
2.59081e-51	1.12069	0.67	0.257	6.3423e-47	RPG3	Mtap7d3
2.77952e-51	0.938601	0.843	0.484	6.80426e-47	RPG3	Pir
2.83466e-51	0.884485	0.904	0.57	6.93925e-47	RPG3	Aff4
3.00907e-51	0.832103	0.686	0.268	7.36619e-47	RPG3	Glt1d1
3.4801e-51	0.650657	0.977	0.906	8.51928e-47	RPG3	Drg2
3.72074e-51	0.676524	0.287	0.046	9.10837e-47	RPG3	Hist2h4
4.93196e-51	0.771758	0.935	0.688	1.20734e-46	RPG3	Zfp532
6.76835e-51	0.798994	0.797	0.383	1.65689e-46	RPG3	Golm1
6.85111e-51	0.923032	0.893	0.602	1.67715e-46	RPG3	Pigl
8.62931e-51	0.606016	0.989	0.914	2.11246e-46	RPG3	Uba3
9.05691e-51	0.541501	1	0.971	2.21713e-46	RPG3	Srrt
1.14884e-50	0.585497	0.36	0.074	2.81237e-46	RPG3	Prss41
3.88711e-50	1.04154	0.958	0.746	9.51564e-46	RPG3	Cdyl2
3.89992e-50	0.595538	0.992	0.974	9.547e-46	RPG3	Acp6
3.90243e-50	0.868644	0.897	0.579	9.55314e-46	RPG3	Shkbp1
4.02337e-50	0.581644	0.375	0.083	9.8492e-46	RPG3	Ccdc160
4.07235e-50	0.644553	0.816	0.391	9.96912e-46	RPG3	Dolpp1
5.03554e-50	1.06204	0.552	0.18	1.2327e-45	RPG3	Hesx1
6.23414e-50	0.890046	0.854	0.478	1.52612e-45	RPG3	Klf6
7.31126e-50	0.615134	0.739	0.34	1.7898e-45	RPG3	Ubr1
8.25852e-50	0.634238	0.977	0.932	2.02169e-45	RPG3	Cox5a
1.06681e-49	0.828134	0.747	0.348	2.61155e-45	RPG3	Kdm4b
1.11273e-49	0.588428	1	0.971	2.72396e-45	RPG3	Rcc2
1.53989e-49	0.745494	0.943	0.703	3.76964e-45	RPG3	Hook2
1.55305e-49	0.515623	0.441	0.114	3.80187e-45	RPG3	Pnpla3
1.71088e-49	0.710702	0.552	0.178	4.18824e-45	RPG3	Sgce
1.91278e-49	0.599336	0.364	0.078	4.68249e-45	RPG3	Pdlim2
1.94641e-49	0.635375	0.64	0.244	4.76481e-45	RPG3	Adam19
2.38609e-49	0.601026	0.33	0.064	5.84115e-45	RPG3	Dsg2
2.44466e-49	0.736136	0.295	0.052	5.98452e-45	RPG3	Tmem54
3.13102e-49	0.847834	0.851	0.49	7.66475e-45	RPG3	Csad
3.18717e-49	0.78763	0.958	0.819	7.8022e-45	RPG3	Maz
3.25017e-49	0.656102	0.992	0.941	7.95642e-45	RPG3	Hsph1
4.85109e-49	0.704442	0.985	0.916	1.18755e-44	RPG3	Kcnq1ot1
4.87799e-49	0.545904	0.996	0.957	1.19413e-44	RPG3	Atp6v1c1
5.2899e-49	0.808621	0.479	0.138	1.29497e-44	RPG3	Tesc
5.64061e-49	0.630954	0.395	0.09	1.38082e-44	RPG3	Tubb4a
5.65253e-49	0.558365	0.517	0.156	1.38374e-44	RPG3	Slco4a1
6.40736e-49	0.84174	0.923	0.646	1.56852e-44	RPG3	Serpinb6a
6.51295e-49	0.726045	0.954	0.74	1.59437e-44	RPG3	Katnbl1
8.84081e-49	0.518885	0.996	0.963	2.16423e-44	RPG3	Kif22
8.90806e-49	0.864552	0.831	0.462	2.18069e-44	RPG3	Mtfp1
9.08287e-49	0.642077	0.533	0.176	2.22349e-44	RPG3	Gm2381
1.03574e-48	0.799133	0.939	0.695	2.5355e-44	RPG3	Lmnb2
1.12504e-48	0.575899	0.552	0.176	2.75409e-44	RPG3	Ptk2b
1.19175e-48	0.734636	0.985	0.839	2.91741e-44	RPG3	S100a11
1.28901e-48	0.545615	0.341	0.07	3.1555e-44	RPG3	Susd2
1.39113e-48	0.709415	0.398	0.096	3.40549e-44	RPG3	Dok2
1.41156e-48	0.77415	0.536	0.169	3.45551e-44	RPG3	Dusp4
1.70955e-48	0.768338	0.946	0.701	4.18498e-44	RPG3	Gnl3l
1.86198e-48	0.52786	1	0.969	4.55813e-44	RPG3	Ppp1r11
2.28142e-48	0.725683	0.441	0.118	5.58491e-44	RPG3	Tenm4
2.47463e-48	0.806111	0.858	0.523	6.0579e-44	RPG3	Rfng
2.48372e-48	0.73325	0.969	0.801	6.08014e-44	RPG3	Spns1
3.18165e-48	0.510855	0.996	0.962	7.78867e-44	RPG3	Tyms
3.21814e-48	0.552381	1	0.968	7.87801e-44	RPG3	Rabac1
3.26407e-48	0.750893	0.82	0.416	7.99045e-44	RPG3	Mpnd
3.37901e-48	0.614645	0.441	0.12	8.27181e-44	RPG3	Coro2b
3.87694e-48	0.521295	0.985	0.962	9.49076e-44	RPG3	Imp4
4.50566e-48	0.852429	0.908	0.612	1.10299e-43	RPG3	Dnlz
4.67807e-48	0.504172	1	0.969	1.14519e-43	RPG3	Cdkn2aipnl
5.05634e-48	0.694943	0.989	0.852	1.23779e-43	RPG3	Ift52
5.20837e-48	0.574394	0.996	0.948	1.27501e-43	RPG3	Syncrip
6.17699e-48	0.750393	0.732	0.33	1.51213e-43	RPG3	Ubqln2
8.46039e-48	0.590812	0.406	0.1	2.0711e-43	RPG3	Mitf
9.16021e-48	0.761919	0.881	0.549	2.24242e-43	RPG3	Acad8
1.02747e-47	0.667215	0.621	0.23	2.51524e-43	RPG3	Dmtn
1.2001e-47	0.620875	0.992	0.916	2.93784e-43	RPG3	L3mbtl2
1.71012e-47	0.55766	0.996	0.978	4.18636e-43	RPG3	Tuba1a
2.19587e-47	0.559062	0.939	0.787	5.3755e-43	RPG3	Dynlt1c
2.68896e-47	0.836025	0.686	0.286	6.58258e-43	RPG3	A2m
2.81592e-47	0.748914	0.816	0.411	6.89338e-43	RPG3	Gltscr1l
3.28597e-47	0.845779	0.981	0.886	8.04406e-43	RPG3	Rbpj
3.98377e-47	0.645876	0.352	0.077	9.75228e-43	RPG3	Gipc2
4.49848e-47	0.672206	0.533	0.172	1.10123e-42	RPG3	Pvr
6.73027e-47	0.730191	0.977	0.813	1.64757e-42	RPG3	Chka
1.0795e-46	0.622439	0.989	0.912	2.64262e-42	RPG3	Dhfr
1.15177e-46	0.724973	0.958	0.77	2.81953e-42	RPG3	Med30
1.25249e-46	0.721461	0.977	0.844	3.0661e-42	RPG3	Glod4
1.30316e-46	0.521195	0.985	0.954	3.19013e-42	RPG3	Timm23
1.30864e-46	0.805633	0.935	0.644	3.20356e-42	RPG3	Diaph1
1.60691e-46	1.12098	0.912	0.639	3.93373e-42	RPG3	Zfp296
1.63306e-46	0.590296	0.992	0.94	3.99772e-42	RPG3	X0610009B22Rik
1.88019e-46	0.728242	0.954	0.786	4.60269e-42	RPG3	Zfp64
2.56391e-46	0.843929	0.793	0.447	6.27646e-42	RPG3	Mvp
2.83107e-46	0.939247	0.785	0.429	6.93047e-42	RPG3	Wwc1
2.87077e-46	0.867677	0.989	0.933	7.02764e-42	RPG3	Slc29a1
3.52693e-46	0.546932	0.996	0.965	8.63393e-42	RPG3	Dctn3
3.55298e-46	0.804086	0.897	0.551	8.69769e-42	RPG3	Zfp511
4.2184e-46	0.917193	0.785	0.41	1.03266e-41	RPG3	Zbtb7a
4.48049e-46	0.693656	0.72	0.321	1.09682e-41	RPG3	Ticrr
4.89746e-46	0.791622	0.762	0.37	1.1989e-41	RPG3	Ppp1r9a
5.41149e-46	0.757356	0.805	0.422	1.32473e-41	RPG3	Grk6
8.27884e-46	0.707742	0.843	0.496	2.02666e-41	RPG3	Fig4
1.16505e-45	0.791631	0.935	0.785	2.85205e-41	RPG3	Dnase2a
1.22558e-45	0.606264	0.563	0.197	3.00023e-41	RPG3	Tmem102
1.24255e-45	0.546932	0.989	0.952	3.04177e-41	RPG3	Abce1
1.32091e-45	0.798489	0.966	0.76	3.2336e-41	RPG3	Aplp1
1.49666e-45	0.964335	0.939	0.728	3.66383e-41	RPG3	Map1b
1.51866e-45	0.758755	0.923	0.616	3.71767e-41	RPG3	Klhl22
1.74588e-45	0.526127	0.398	0.097	4.27391e-41	RPG3	Cask
1.84396e-45	0.841587	0.67	0.285	4.51401e-41	RPG3	Tubb3
2.88934e-45	0.720281	0.966	0.723	7.07311e-41	RPG3	Ctnnd1
3.18002e-45	0.836045	0.835	0.483	7.7847e-41	RPG3	Znrf2
3.40706e-45	0.747308	0.981	0.79	8.34049e-41	RPG3	Zfp961
3.46751e-45	0.816994	0.487	0.152	8.48847e-41	RPG3	Calcoco2
3.60251e-45	1.02093	0.471	0.148	8.81894e-41	RPG3	X2210011C24Rik
3.75067e-45	0.644905	0.36	0.084	9.18164e-41	RPG3	X4833407H14Rik
3.91562e-45	0.652176	0.969	0.847	9.58545e-41	RPG3	Prdx3
4.97606e-45	0.647149	0.801	0.394	1.21814e-40	RPG3	Dcun1d4
5.27749e-45	0.599325	0.981	0.91	1.29193e-40	RPG3	Naa25
5.5603e-45	0.743572	0.912	0.641	1.36116e-40	RPG3	Gfm1
7.17441e-45	0.707017	0.774	0.361	1.7563e-40	RPG3	Prodh
9.01058e-45	0.650847	0.632	0.249	2.20579e-40	RPG3	Zfp808
9.01582e-45	0.60157	0.985	0.912	2.20707e-40	RPG3	Rcor2
1.21322e-44	0.560294	0.732	0.326	2.96995e-40	RPG3	St14
1.32604e-44	0.609145	0.996	0.886	3.24614e-40	RPG3	Ccng1
1.4277e-44	0.793485	0.866	0.551	3.49502e-40	RPG3	Mmachc
1.59613e-44	0.514224	1	0.969	3.90732e-40	RPG3	Chd1
3.49258e-44	0.776245	0.958	0.854	8.54984e-40	RPG3	Zbtb8a
4.08375e-44	0.700393	0.548	0.195	9.99702e-40	RPG3	Acsl5
4.22806e-44	0.857324	0.912	0.637	1.03503e-39	RPG3	Zfp518b
4.24671e-44	0.576464	0.54	0.186	1.0396e-39	RPG3	Tjp3
5.26901e-44	0.723945	0.579	0.222	1.28985e-39	RPG3	Rnf113a1
5.75562e-44	0.564449	1	0.984	1.40898e-39	RPG3	Ube2c
6.46499e-44	1.03068	0.774	0.427	1.58263e-39	RPG3	Ap1m2
7.45932e-44	0.73635	0.874	0.528	1.82604e-39	RPG3	Plscr1
8.38052e-44	0.800402	0.709	0.319	2.05155e-39	RPG3	Stap2
8.59067e-44	0.698561	0.785	0.42	2.10299e-39	RPG3	Klhl7
9.77307e-44	0.552894	0.985	0.9	2.39245e-39	RPG3	Ecd
1.07593e-43	0.526648	0.989	0.956	2.63388e-39	RPG3	Lypla1
1.94706e-43	0.583195	0.992	0.943	4.76641e-39	RPG3	Cnpy2
2.10411e-43	0.594618	0.989	0.925	5.15085e-39	RPG3	Gorasp2
2.1263e-43	0.929069	0.927	0.669	5.20518e-39	RPG3	Laptm4b
2.72057e-43	0.827562	0.82	0.468	6.65997e-39	RPG3	Pkp2
3.9231e-43	0.515506	0.996	0.954	9.60374e-39	RPG3	Nampt
3.98027e-43	0.668463	0.931	0.712	9.74369e-39	RPG3	Lamtor3
4.38459e-43	0.769002	0.303	0.061	1.07335e-38	RPG3	Xist
4.46758e-43	0.587056	0.992	0.934	1.09366e-38	RPG3	Alg13
5.2189e-43	0.756197	0.946	0.771	1.27759e-38	RPG3	AK010878
6.98884e-43	0.676359	0.594	0.233	1.71087e-38	RPG3	Nnt
7.22589e-43	0.626744	0.977	0.811	1.7689e-38	RPG3	Upf3b
7.24192e-43	0.699099	0.874	0.507	1.77282e-38	RPG3	Rapgef1
8.61424e-43	0.599467	0.418	0.116	2.10877e-38	RPG3	Sult2b1
8.90233e-43	0.934974	0.762	0.407	2.17929e-38	RPG3	Celf4
1.6303e-42	0.524612	0.444	0.129	3.99097e-38	RPG3	Tead4
1.68627e-42	0.795994	0.92	0.718	4.12799e-38	RPG3	Zfp568
2.01702e-42	0.777889	0.517	0.178	4.93767e-38	RPG3	Nudt17
2.03748e-42	0.755313	0.816	0.454	4.98775e-38	RPG3	Ttc39b
2.09911e-42	0.763773	0.893	0.529	5.13863e-38	RPG3	Tmem88
2.92159e-42	0.65597	0.985	0.938	7.15206e-38	RPG3	Gadd45gip1
4.05305e-42	0.557186	0.989	0.915	9.92187e-38	RPG3	Eif2b5
7.91047e-42	0.723265	0.954	0.747	1.93648e-37	RPG3	Pitpnc1
8.63763e-42	0.571757	0.954	0.815	2.11449e-37	RPG3	Atp5g2
8.96256e-42	0.853937	0.667	0.297	2.19403e-37	RPG3	Hist1h2bm
9.01651e-42	0.715561	0.939	0.796	2.20724e-37	RPG3	Igf2bp3
1.16896e-41	0.732133	0.927	0.719	2.86161e-37	RPG3	Nf2
1.50324e-41	0.675338	0.49	0.163	3.67992e-37	RPG3	Zfp809
1.62032e-41	0.616297	0.747	0.342	3.96654e-37	RPG3	Top2b
1.72553e-41	0.519625	0.992	0.974	4.2241e-37	RPG3	Zcchc10
1.73739e-41	0.622455	0.989	0.881	4.25314e-37	RPG3	Gpatch4
1.9125e-41	0.674602	0.808	0.461	4.68181e-37	RPG3	Gpc4
2.02772e-41	0.668072	0.985	0.847	4.96386e-37	RPG3	Cystm1
2.0866e-41	0.556829	0.985	0.948	5.108e-37	RPG3	Ech1
2.50986e-41	0.84824	0.732	0.37	6.14414e-37	RPG3	E2f8
2.55073e-41	0.855869	0.854	0.565	6.24418e-37	RPG3	Lama5
2.59272e-41	0.682978	0.989	0.894	6.34699e-37	RPG3	Larp1
2.59731e-41	0.867624	0.697	0.329	6.35821e-37	RPG3	Iqcg
3.30762e-41	0.704826	0.981	0.763	8.09705e-37	RPG3	Rcn1
3.52908e-41	0.596539	0.985	0.9	8.63918e-37	RPG3	Ccdc59
3.58656e-41	0.75801	0.805	0.45	8.7799e-37	RPG3	Abcd4
3.89561e-41	1.10352	0.904	0.612	9.53646e-37	RPG3	Gpx2
4.23469e-41	0.620162	0.989	0.895	1.03665e-36	RPG3	Hnrnpa3
7.34217e-41	0.723317	0.889	0.598	1.79736e-36	RPG3	Gm13157
1.34343e-40	0.634499	0.992	0.931	3.28871e-36	RPG3	Cars
1.42108e-40	0.563079	0.981	0.941	3.4788e-36	RPG3	Pih1d1
1.56207e-40	0.520079	0.383	0.102	3.82394e-36	RPG3	Ngfr
1.98685e-40	0.632967	0.268	0.051	4.8638e-36	RPG3	Olig1
2.07278e-40	0.784882	0.785	0.413	5.07416e-36	RPG3	Gstp2
2.21324e-40	0.684126	0.908	0.65	5.418e-36	RPG3	Ndrg2
2.60484e-40	0.725578	0.801	0.438	6.37664e-36	RPG3	Rufy3
2.6462e-40	0.65321	0.981	0.832	6.47789e-36	RPG3	Kxd1
3.84689e-40	0.620693	0.973	0.869	9.41719e-36	RPG3	Orc5
4.17132e-40	0.500963	0.981	0.957	1.02114e-35	RPG3	Mrpl32
4.77308e-40	0.720337	0.563	0.215	1.16845e-35	RPG3	Acbd4
6.19403e-40	0.617142	0.981	0.872	1.5163e-35	RPG3	Stxbp2
7.15152e-40	0.646582	0.958	0.789	1.75069e-35	RPG3	Sephs1
7.69465e-40	0.506077	0.996	0.987	1.88365e-35	RPG3	Sall4
7.88705e-40	0.533981	0.992	0.924	1.93075e-35	RPG3	Rad23b
8.09277e-40	0.673835	0.897	0.584	1.98111e-35	RPG3	BC052040
1.00792e-39	0.670629	0.87	0.579	2.46738e-35	RPG3	Ivd
1.01758e-39	0.515607	0.992	0.954	2.49103e-35	RPG3	Grhpr
1.56117e-39	0.638099	0.958	0.734	3.82173e-35	RPG3	Tgds
1.85996e-39	0.624616	0.467	0.149	4.55319e-35	RPG3	Stc2
2.67976e-39	0.641629	0.326	0.077	6.56005e-35	RPG3	Bcl11a
3.08959e-39	0.529921	0.989	0.951	7.56332e-35	RPG3	Use1
3.11122e-39	0.50598	0.375	0.099	7.61627e-35	RPG3	Nrip1
4.30017e-39	0.724457	0.939	0.729	1.05268e-34	RPG3	Hmg20b
4.84112e-39	0.629251	0.943	0.691	1.18511e-34	RPG3	Tvp23b
4.98315e-39	0.595634	0.996	0.938	1.21988e-34	RPG3	Scd2
4.98464e-39	0.854643	0.705	0.361	1.22024e-34	RPG3	Triml2
6.23419e-39	0.66325	0.739	0.365	1.52613e-34	RPG3	Hist1h2an
6.97928e-39	0.547816	0.981	0.888	1.70853e-34	RPG3	Elovl6
7.32038e-39	0.731679	0.939	0.759	1.79203e-34	RPG3	Sesn2
7.88967e-39	0.675959	0.943	0.829	1.93139e-34	RPG3	Rarg
8.23072e-39	0.609422	0.981	0.863	2.01488e-34	RPG3	Adi1
8.99809e-39	0.746932	0.923	0.674	2.20273e-34	RPG3	Fads1
9.56235e-39	0.692321	0.939	0.779	2.34086e-34	RPG3	Suclg2
1.15043e-38	0.63627	0.935	0.714	2.81626e-34	RPG3	2022-09-09
1.26017e-38	0.564955	0.816	0.443	3.08489e-34	RPG3	Mccc1
1.53023e-38	0.525774	0.889	0.56	3.74601e-34	RPG3	Surf2
1.56201e-38	0.618145	0.977	0.854	3.82381e-34	RPG3	Ska1
1.57976e-38	0.674309	0.816	0.441	3.86724e-34	RPG3	Crmp1
1.72887e-38	0.712712	0.843	0.502	4.23227e-34	RPG3	AW209491
1.86157e-38	0.783622	0.621	0.277	4.55712e-34	RPG3	Fuom
1.86246e-38	0.607912	0.46	0.149	4.5593e-34	RPG3	Sall2
2.08762e-38	0.556886	0.985	0.919	5.11049e-34	RPG3	Smarcd1
2.2967e-38	0.650511	0.904	0.586	5.62233e-34	RPG3	Btbd2
2.35058e-38	0.67799	0.958	0.869	5.75421e-34	RPG3	Ubr7
2.43995e-38	0.560011	0.303	0.068	5.973e-34	RPG3	Slc11a1
3.00748e-38	0.758592	0.866	0.574	7.36231e-34	RPG3	Myo18a
3.29442e-38	0.698671	0.414	0.127	8.06473e-34	RPG3	Ntn1
3.41944e-38	0.608616	0.92	0.663	8.3708e-34	RPG3	Sec23a
3.50787e-38	0.673095	0.943	0.777	8.58728e-34	RPG3	Necap2
3.87152e-38	0.620874	0.705	0.341	9.47747e-34	RPG3	Capn1
4.04901e-38	0.506503	0.989	0.964	9.91198e-34	RPG3	Ube2a
4.4835e-38	0.982392	0.828	0.507	1.09756e-33	RPG3	Gstt2
4.86148e-38	0.721709	0.774	0.412	1.19009e-33	RPG3	Tbc1d13
6.16049e-38	0.643489	0.648	0.283	1.50809e-33	RPG3	Map7
6.88991e-38	0.845456	0.778	0.476	1.68665e-33	RPG3	Fcor
7.01251e-38	0.777819	0.9	0.64	1.71666e-33	RPG3	Ccdc107
7.12397e-38	0.506618	0.985	0.956	1.74395e-33	RPG3	Las1l
9.08831e-38	0.595664	0.981	0.922	2.22482e-33	RPG3	Crip2
9.25414e-38	0.842274	0.625	0.291	2.26541e-33	RPG3	Rps6kl1
9.25551e-38	0.638402	0.962	0.851	2.26575e-33	RPG3	Alkbh1
9.6577e-38	0.730274	0.935	0.683	2.3642e-33	RPG3	Ppp1r35
9.84163e-38	0.517612	0.985	0.929	2.40923e-33	RPG3	Prmt3
1.03122e-37	0.523321	0.582	0.234	2.52442e-33	RPG3	Ercc4
1.07833e-37	0.750185	0.82	0.493	2.63976e-33	RPG3	Fam195a
1.19267e-37	0.632853	0.966	0.837	2.91965e-33	RPG3	Pgrmc1
1.20481e-37	0.75537	0.632	0.283	2.94937e-33	RPG3	Platr27
1.37259e-37	0.589093	0.536	0.211	3.36011e-33	RPG3	Gm38393
1.45659e-37	0.691436	0.824	0.486	3.56572e-33	RPG3	Agrn
1.48833e-37	0.57341	0.985	0.915	3.64344e-33	RPG3	Tpx2
1.50109e-37	0.510767	0.996	0.943	3.67467e-33	RPG3	Cdc26
2.48951e-37	0.757568	0.927	0.686	6.09431e-33	RPG3	Nubpl
2.74851e-37	0.698505	0.9	0.573	6.72836e-33	RPG3	Tmem263
2.828e-37	0.799021	0.395	0.115	6.92294e-33	RPG3	Slfn9
2.94003e-37	0.750809	0.318	0.077	7.1972e-33	RPG3	Calml4
3.16223e-37	0.808393	0.992	0.969	7.74115e-33	RPG3	Dnmt3a
4.44815e-37	0.650825	0.943	0.771	1.08891e-32	RPG3	Armc10
5.13812e-37	0.739789	0.87	0.548	1.25781e-32	RPG3	Zfp958
7.36187e-37	0.818526	0.881	0.591	1.80219e-32	RPG3	Gys1
1.19858e-36	0.605315	0.866	0.58	2.93413e-32	RPG3	Arrdc3
1.35726e-36	0.578359	0.851	0.506	3.32258e-32	RPG3	Slc37a3
1.43378e-36	0.745403	0.92	0.66	3.5099e-32	RPG3	Snhg12
1.56787e-36	0.952086	0.874	0.659	3.83815e-32	RPG3	Plekha4
1.7098e-36	0.59454	0.598	0.256	4.18558e-32	RPG3	Btbd19
1.71261e-36	0.679322	0.954	0.819	4.19246e-32	RPG3	Snx10
1.96355e-36	0.69609	0.716	0.383	4.80677e-32	RPG3	Mapk13
2.57571e-36	0.718439	0.916	0.661	6.30534e-32	RPG3	Mzt2
2.58111e-36	0.853511	0.778	0.465	6.31856e-32	RPG3	Fbxo17
2.64968e-36	0.653508	0.962	0.814	6.48641e-32	RPG3	Glb1
3.00862e-36	0.663696	0.977	0.824	7.3651e-32	RPG3	Slc39a10
3.08255e-36	0.639065	0.575	0.232	7.54609e-32	RPG3	Bphl
3.39281e-36	0.505632	0.996	0.972	8.30559e-32	RPG3	Txnrd1
3.71834e-36	0.827234	0.41	0.128	9.10251e-32	RPG3	Gdf15
4.15735e-36	0.713547	0.877	0.607	1.01772e-31	RPG3	Mettl10
4.2504e-36	0.557239	0.973	0.881	1.0405e-31	RPG3	Enoph1
5.39512e-36	0.585331	0.996	0.886	1.32072e-31	RPG3	Ubald2
7.42055e-36	0.722725	0.916	0.665	1.81655e-31	RPG3	Ptch1
7.90512e-36	0.685712	0.736	0.391	1.93517e-31	RPG3	Sh3gl2
8.44174e-36	0.70445	0.908	0.657	2.06654e-31	RPG3	Fkbp5
9.67215e-36	0.669393	0.525	0.202	2.36774e-31	RPG3	Gm20939
1.00601e-35	0.541917	0.701	0.336	2.46272e-31	RPG3	Alkbh8
1.10774e-35	0.786532	0.736	0.406	2.71174e-31	RPG3	Cast
1.12887e-35	0.523092	0.927	0.775	2.76347e-31	RPG3	Timm8a1
1.17909e-35	0.566719	0.992	0.965	2.88642e-31	RPG3	Srsf1
1.41464e-35	0.614662	0.939	0.754	3.46304e-31	RPG3	Fastkd2
1.74214e-35	0.574059	0.674	0.322	4.26476e-31	RPG3	Esyt1
2.0359e-35	0.634619	0.877	0.592	4.98387e-31	RPG3	Naf1
2.07525e-35	0.522174	0.989	0.935	5.08022e-31	RPG3	Degs1
2.11037e-35	0.700971	0.893	0.641	5.16618e-31	RPG3	Arid2
2.45e-35	0.567928	0.985	0.925	5.99759e-31	RPG3	Utp14a
2.45578e-35	0.553896	0.617	0.259	6.01175e-31	RPG3	Pde4d
2.62407e-35	0.681922	0.824	0.478	6.42371e-31	RPG3	Nt5dc2
2.72982e-35	0.593148	0.9	0.598	6.68261e-31	RPG3	Gm5900
3.18649e-35	0.623129	0.981	0.859	7.80052e-31	RPG3	Ctcf
3.37498e-35	0.573326	0.962	0.875	8.26195e-31	RPG3	Coil
3.38783e-35	0.686735	0.724	0.391	8.29341e-31	RPG3	Mpv17l
3.39149e-35	0.545801	0.456	0.155	8.30237e-31	RPG3	Diaph2
3.55953e-35	0.643854	0.858	0.55	8.71373e-31	RPG3	Anxa6
3.62444e-35	0.692838	0.617	0.271	8.87263e-31	RPG3	Dmd
5.01331e-35	0.636436	0.966	0.848	1.22726e-30	RPG3	Sdf2l1
5.07144e-35	0.589845	0.713	0.375	1.24149e-30	RPG3	Iqgap3
5.21027e-35	0.675284	0.931	0.729	1.27547e-30	RPG3	Fam188a
5.4e-35	0.604618	0.517	0.205	1.32192e-30	RPG3	Slc29a4
5.50087e-35	0.57634	0.985	0.934	1.34661e-30	RPG3	N6amt2
6.28111e-35	0.677348	0.682	0.32	1.53761e-30	RPG3	Rell1
6.38495e-35	0.766761	0.556	0.244	1.56304e-30	RPG3	Gnmt
6.9679e-35	0.576527	0.536	0.214	1.70574e-30	RPG3	Jak3
7.11992e-35	0.852383	0.839	0.534	1.74296e-30	RPG3	Proser1
7.25611e-35	0.654825	0.789	0.457	1.7763e-30	RPG3	Lockd
7.70238e-35	0.611331	0.954	0.789	1.88554e-30	RPG3	Lrrc59
9.68146e-35	0.623885	0.981	0.911	2.37002e-30	RPG3	Lima1
1.26951e-34	0.715576	0.651	0.304	3.10776e-30	RPG3	Bmyc
1.32099e-34	0.565095	0.985	0.854	3.23378e-30	RPG3	Mrps2
1.45397e-34	0.736533	0.881	0.611	3.55931e-30	RPG3	Slc39a14
1.70935e-34	0.554463	0.322	0.084	4.1845e-30	RPG3	Rgcc
2.03342e-34	0.631053	0.866	0.599	4.97782e-30	RPG3	Prr14
2.9398e-34	0.649253	0.793	0.453	7.19662e-30	RPG3	Hist1h2ag
3.20376e-34	0.65859	0.9	0.677	7.84281e-30	RPG3	Ppcs
3.52468e-34	0.632334	0.858	0.546	8.62843e-30	RPG3	Syne4
3.65274e-34	0.632439	0.908	0.683	8.9419e-30	RPG3	Raph1
4.18643e-34	0.690216	0.858	0.558	1.02484e-29	RPG3	Tmem9
4.5707e-34	0.543204	0.981	0.92	1.11891e-29	RPG3	Uqcc3
4.58804e-34	0.589094	0.782	0.431	1.12315e-29	RPG3	Ctps2
4.95422e-34	0.596398	0.977	0.87	1.21279e-29	RPG3	Hibadh
5.80581e-34	0.681295	0.969	0.845	1.42126e-29	RPG3	Sp1
5.87448e-34	0.605039	0.617	0.287	1.43807e-29	RPG3	Gm3604
7.17326e-34	0.687135	0.885	0.64	1.75601e-29	RPG3	Zmiz2
7.23325e-34	1.02763	0.513	0.207	1.7707e-29	RPG3	Gbx2
8.12986e-34	0.636703	0.954	0.774	1.99019e-29	RPG3	Clcn3
1.06748e-33	0.689384	0.877	0.657	2.61318e-29	RPG3	Zfp771
1.17237e-33	0.612023	0.739	0.409	2.86995e-29	RPG3	Kdm6a
1.22557e-33	0.577756	0.739	0.378	3.00019e-29	RPG3	Pacsin3
1.22662e-33	0.666372	0.479	0.18	3.00276e-29	RPG3	Mt3
1.25583e-33	0.561299	0.425	0.144	3.07428e-29	RPG3	Cd38
1.5915e-33	0.553172	0.981	0.919	3.89598e-29	RPG3	Cep57
1.59681e-33	0.556386	0.989	0.941	3.909e-29	RPG3	Sat1
1.86851e-33	0.666493	0.893	0.614	4.5741e-29	RPG3	Erich1
2.18909e-33	0.646693	0.724	0.401	5.35888e-29	RPG3	Elmo1
2.23827e-33	0.663797	0.54	0.229	5.47928e-29	RPG3	Tmem191c
2.46365e-33	0.641543	0.862	0.565	6.03102e-29	RPG3	Ankrd13a
3.04164e-33	0.59886	0.766	0.416	7.44595e-29	RPG3	Scarb2
4.4677e-33	0.510627	0.395	0.131	1.09369e-28	RPG3	Acap1
4.73122e-33	0.978669	0.421	0.147	1.1582e-28	RPG3	Pglyrp1
5.37273e-33	0.556388	0.847	0.519	1.31525e-28	RPG3	Cers2
5.50504e-33	0.605315	0.556	0.242	1.34763e-28	RPG3	Pkp3
5.52434e-33	0.576199	0.64	0.298	1.35236e-28	RPG3	Hspg2
6.40284e-33	0.610814	0.716	0.392	1.56742e-28	RPG3	Gm13139
6.63174e-33	0.545254	0.931	0.74	1.62345e-28	RPG3	Setd1b
8.27417e-33	0.607822	0.966	0.838	2.02552e-28	RPG3	Col18a1
8.76578e-33	0.644829	0.958	0.797	2.14586e-28	RPG3	Tspo
8.7915e-33	0.551641	0.981	0.875	2.15216e-28	RPG3	Rbck1
9.84724e-33	0.628861	0.943	0.752	2.4106e-28	RPG3	Wdr82
1.14859e-32	0.758218	0.77	0.453	2.81176e-28	RPG3	Pccb
1.22951e-32	0.552006	0.954	0.788	3.00983e-28	RPG3	Shcbp1
1.76696e-32	0.672512	0.475	0.184	4.32551e-28	RPG3	Aldh1b1
3.47851e-32	0.587325	0.655	0.32	8.51539e-28	RPG3	Mrm1
3.73068e-32	0.522139	0.579	0.257	9.1327e-28	RPG3	Ppef2
4.29794e-32	0.628279	0.272	0.065	1.05214e-27	RPG3	Hist1h3g
4.8187e-32	0.554852	0.977	0.878	1.17962e-27	RPG3	Pecr
4.86304e-32	0.667454	0.916	0.676	1.19047e-27	RPG3	Dock6
5.19487e-32	0.538132	0.946	0.68	1.2717e-27	RPG3	Scd1
5.81966e-32	0.835361	0.816	0.561	1.42465e-27	RPG3	Npr1
9.47892e-32	0.688884	0.375	0.12	2.32044e-27	RPG3	Pcsk6
9.93086e-32	0.512998	0.705	0.366	2.43108e-27	RPG3	Tkfc
1.25412e-31	0.613014	0.939	0.77	3.07008e-27	RPG3	G6pdx
1.34364e-31	0.582176	0.548	0.231	3.28922e-27	RPG3	Rmi2
1.34519e-31	0.597856	0.962	0.852	3.29303e-27	RPG3	Commd6
1.82197e-31	0.667618	0.904	0.711	4.46019e-27	RPG3	Asxl2
2.00366e-31	0.641002	0.54	0.232	4.90497e-27	RPG3	Plpp2
2.23052e-31	0.738725	0.92	0.704	5.4603e-27	RPG3	Pnpla6
2.4685e-31	0.518519	0.291	0.074	6.04288e-27	RPG3	Hist1h2bl
3.17392e-31	0.606102	0.966	0.846	7.76977e-27	RPG3	X1190007I07Rik
3.64541e-31	0.565852	0.897	0.614	8.92396e-27	RPG3	Gtf2ird1
3.7982e-31	0.517804	0.28	0.07	9.29799e-27	RPG3	Ecscr
4.03068e-31	0.519496	0.958	0.833	9.8671e-27	RPG3	Hdgfrp2
4.06864e-31	0.535229	0.985	0.916	9.96003e-27	RPG3	Ncor1
4.17399e-31	0.920463	0.49	0.198	1.02179e-26	RPG3	Enpp2
4.4131e-31	0.656076	0.831	0.542	1.08033e-26	RPG3	Fam120a
4.56288e-31	0.53564	0.966	0.828	1.11699e-26	RPG3	Dlgap5
4.84267e-31	0.527092	0.693	0.357	1.18548e-26	RPG3	Lmtk2
4.95741e-31	0.592803	0.655	0.333	1.21357e-26	RPG3	Mir142hg
5.16626e-31	0.589031	0.897	0.636	1.2647e-26	RPG3	Slc20a2
5.79896e-31	0.505378	0.958	0.823	1.41959e-26	RPG3	Lims1
5.89532e-31	0.578018	0.989	0.943	1.44317e-26	RPG3	Avpi1
7.60791e-31	0.605783	0.54	0.235	1.86242e-26	RPG3	Pqlc3
7.93154e-31	0.52681	0.985	0.94	1.94164e-26	RPG3	Arid1a
8.1232e-31	0.684316	0.893	0.674	1.98856e-26	RPG3	Trappc6a
8.79328e-31	0.55259	0.437	0.153	2.15259e-26	RPG3	Tnfsf13os
9.82033e-31	0.713421	0.927	0.665	2.40402e-26	RPG3	Pura
1.20778e-30	0.776846	0.977	0.815	2.95663e-26	RPG3	Prrc1
1.27045e-30	0.545332	0.969	0.904	3.11007e-26	RPG3	Ufm1
1.28187e-30	0.604983	0.966	0.813	3.13801e-26	RPG3	Hist1h2ae
2.31492e-30	0.558998	0.448	0.169	5.66693e-26	RPG3	X2900011O08Rik
2.4609e-30	0.795728	0.755	0.469	6.02429e-26	RPG3	Adat2
2.74183e-30	0.767096	0.67	0.352	6.712e-26	RPG3	X2610037D02Rik
3.46934e-30	0.559399	0.648	0.314	8.49293e-26	RPG3	Uckl1
3.66912e-30	0.591901	0.467	0.183	8.982e-26	RPG3	Sytl3
3.69059e-30	0.629784	0.785	0.506	9.03456e-26	RPG3	Decr2
4.89077e-30	0.594404	0.916	0.763	1.19726e-25	RPG3	Ipo11
5.13839e-30	0.560947	0.552	0.24	1.25788e-25	RPG3	Arl4c
5.24762e-30	0.507299	0.536	0.232	1.28462e-25	RPG3	Gm26737
6.13339e-30	0.511401	0.969	0.891	1.50145e-25	RPG3	Slc25a11
6.57763e-30	0.667719	0.943	0.786	1.6102e-25	RPG3	Sparc
7.91387e-30	0.524197	0.747	0.432	1.93731e-25	RPG3	Lrp11
8.08824e-30	0.511974	0.467	0.177	1.98e-25	RPG3	Perp
8.93924e-30	0.55856	0.916	0.577	2.18833e-25	RPG3	Spry4
9.68834e-30	0.620532	0.762	0.438	2.37171e-25	RPG3	Ttc32
9.99994e-30	0.588524	0.939	0.785	2.44799e-25	RPG3	Hnrnpab
1.09053e-29	0.589475	0.77	0.454	2.66961e-25	RPG3	Vkorc1l1
1.13124e-29	0.663307	0.897	0.653	2.76928e-25	RPG3	Yy1
1.20352e-29	0.535958	0.989	0.922	2.94623e-25	RPG3	Stk38
1.28498e-29	0.556896	0.732	0.404	3.14562e-25	RPG3	Pif1
1.38639e-29	0.574542	0.904	0.597	3.39388e-25	RPG3	Pkp4
1.42614e-29	0.616105	0.904	0.684	3.49119e-25	RPG3	Aebp2
1.61712e-29	0.69664	0.893	0.66	3.95871e-25	RPG3	Ppm1j
1.96871e-29	0.566127	0.889	0.618	4.8194e-25	RPG3	Mtcl1
2.00318e-29	0.545241	0.931	0.727	4.90377e-25	RPG3	Dnajc17
2.08215e-29	0.542807	0.881	0.599	5.0971e-25	RPG3	Rpe
2.1312e-29	0.666601	0.908	0.738	5.21718e-25	RPG3	Pdcl
3.09361e-29	0.517843	0.383	0.128	7.57316e-25	RPG3	Gstt1
3.30241e-29	0.63988	0.858	0.59	8.0843e-25	RPG3	Kctd3
3.3781e-29	0.632728	0.536	0.239	8.26959e-25	RPG3	Etv2
4.19058e-29	0.568495	0.728	0.415	1.02585e-24	RPG3	Prkaa1
4.41577e-29	0.748279	0.747	0.455	1.08098e-24	RPG3	Hist1h2bc
6.0535e-29	0.562167	0.973	0.826	1.4819e-24	RPG3	Rpap1
6.45652e-29	0.544872	0.939	0.793	1.58056e-24	RPG3	Suv420h2
7.82104e-29	0.593831	0.352	0.111	1.91459e-24	RPG3	Cited4
8.41736e-29	0.59983	0.877	0.623	2.06057e-24	RPG3	Dusp12
1.0555e-28	0.676081	0.743	0.466	2.58387e-24	RPG3	Bend3
1.09323e-28	0.598769	0.64	0.32	2.67624e-24	RPG3	Svil
1.20054e-28	0.619284	0.885	0.721	2.93892e-24	RPG3	Abcc5
1.31463e-28	0.587288	0.69	0.375	3.21822e-24	RPG3	Faap24
1.4201e-28	0.513752	0.985	0.911	3.4764e-24	RPG3	Nudt1
1.451e-28	0.585659	0.935	0.795	3.55205e-24	RPG3	Manbal
1.76342e-28	0.662542	0.935	0.749	4.31684e-24	RPG3	Flna
1.9228e-28	0.592917	0.448	0.176	4.70701e-24	RPG3	Dhdh
2.09003e-28	0.564841	0.946	0.741	5.1164e-24	RPG3	Emc7
2.28716e-28	0.596866	0.72	0.402	5.59896e-24	RPG3	Rufy2
2.5186e-28	0.667076	0.985	0.895	6.16554e-24	RPG3	Skil
2.68621e-28	0.534373	0.939	0.81	6.57585e-24	RPG3	X2410141K09Rik
2.77287e-28	0.513154	0.969	0.857	6.78799e-24	RPG3	Tex261
3.23423e-28	0.553694	0.686	0.361	7.91739e-24	RPG3	Msra
4.64931e-28	0.624099	0.927	0.796	1.13815e-23	RPG3	Cep57l1
4.84e-28	0.558575	0.774	0.502	1.18483e-23	RPG3	Tmem231
5.33282e-28	0.665973	0.682	0.381	1.30547e-23	RPG3	Hist1h2bk
5.34527e-28	0.538688	0.375	0.135	1.30852e-23	RPG3	Gm37245
5.82602e-28	0.530131	0.709	0.397	1.42621e-23	RPG3	Oma1
8.788e-28	0.609018	0.805	0.519	2.1513e-23	RPG3	Nqo2
1.57344e-27	0.589789	0.812	0.537	3.85179e-23	RPG3	X0610009O20Rik
2.36771e-27	0.923332	0.808	0.567	5.79614e-23	RPG3	Cbr3
2.39261e-27	0.837342	0.667	0.373	5.85711e-23	RPG3	Ctsc
2.76572e-27	0.51852	0.693	0.382	6.77049e-23	RPG3	Bbs5
2.91446e-27	0.58848	0.954	0.868	7.1346e-23	RPG3	Cox7a1
2.9698e-27	0.507005	0.828	0.556	7.27007e-23	RPG3	Anxa4
3.26838e-27	0.543727	0.931	0.733	8.00098e-23	RPG3	Ddx17
3.55273e-27	0.662185	0.835	0.556	8.69709e-23	RPG3	Myl7
4.33422e-27	0.656148	0.571	0.288	1.06102e-22	RPG3	Gabbr1
4.45485e-27	0.60523	0.939	0.769	1.09055e-22	RPG3	Pdzd11
4.56302e-27	0.54456	0.958	0.767	1.11703e-22	RPG3	Dnajc21
4.96591e-27	0.559744	0.881	0.655	1.21566e-22	RPG3	Mtpap
6.16128e-27	0.617246	0.736	0.465	1.50828e-22	RPG3	Hexim1
7.01949e-27	0.630807	0.54	0.249	1.71837e-22	RPG3	Gm15879
7.71535e-27	0.641875	0.866	0.616	1.88872e-22	RPG3	Zfp938
1.27258e-26	0.618346	0.613	0.326	3.11529e-22	RPG3	Homer3
1.29981e-26	0.642529	0.9	0.693	3.18193e-22	RPG3	Ino80
1.56882e-26	0.60298	0.858	0.618	3.84046e-22	RPG3	Ino80c
[truncated: 2,286 more rows]

## Sheet: GO of RPG1
GroupID	Category	Term	Description	LogP	Log(q-value)	InTerm_InList	Genes	Symbols
1_Summary	GO Biological Processes	GO:2000696	regulation of epithelial cell differentiation involved in kidney development	-4.69176	-0.822711	3/18	16869,17395,97064,17130,18073	Lhx1,Mmp9,Wwtr1,Smad6,Nid1
1_Member	GO Biological Processes	GO:2000696	regulation of epithelial cell differentiation involved in kidney development	-4.69176	-0.822711	3/18	16869,17395,97064	Lhx1,Mmp9,Wwtr1
1_Member	GO Biological Processes	GO:0035850	epithelial cell differentiation involved in kidney development	-3.73067	-0.791153	3/37	16869,17395,97064	Lhx1,Mmp9,Wwtr1
1_Member	GO Biological Processes	GO:0061005	cell differentiation involved in kidney development	-3.39334	-0.546578	3/48	16869,17395,97064	Lhx1,Mmp9,Wwtr1
1_Member	GO Biological Processes	GO:0090183	regulation of kidney development	-3.10812	-0.450207	3/60	16869,17395,97064	Lhx1,Mmp9,Wwtr1
1_Member	GO Biological Processes	GO:0001822	kidney development	-2.80499	-0.299122	5/282	16869,17130,17395,18073,97064	Lhx1,Smad6,Mmp9,Nid1,Wwtr1
1_Member	GO Biological Processes	GO:0072001	renal system development	-2.66873	-0.233068	5/303	16869,17130,17395,18073,97064	Lhx1,Smad6,Mmp9,Nid1,Wwtr1
1_Member	GO Biological Processes	GO:0001655	urogenital system development	-2.41597	-0.0719335	5/347	16869,17130,17395,18073,97064	Lhx1,Smad6,Mmp9,Nid1,Wwtr1
1_Member	GO Biological Processes	GO:0072073	kidney epithelium development	-2.03191	0	3/144	16869,17130,97064	Lhx1,Smad6,Wwtr1
1_Member	GO Biological Processes	GO:0072006	nephron development	-2.00761	0	3/147	16869,18073,97064	Lhx1,Nid1,Wwtr1
2_Summary	GO Biological Processes	GO:1902532	negative regulation of intracellular signal transduction	-4.5869	-0.822711	9/527	11816,13836,14063,17395,24066,66168,71648,75590,245269,14180,20698,22041,29857,84094,15937,17130,97064	Apoe,Epha2,F2rl1,Mmp9,Spry4,Grina,Optn,Dusp9,Nim1k,Fgf9,Sphk1,Trf,Mapk12,Plvap,Ier3,Smad6,Wwtr1
2_Member	GO Biological Processes	GO:1902532	negative regulation of intracellular signal transduction	-4.5869	-0.822711	9/527	11816,13836,14063,17395,24066,66168,71648,75590,245269	Apoe,Epha2,F2rl1,Mmp9,Spry4,Grina,Optn,Dusp9,Nim1k
2_Member	GO Biological Processes	GO:0000165	MAPK cascade	-3.91314	-0.791153	10/799	11816,13836,14063,14180,20698,22041,24066,29857,75590,84094	Apoe,Epha2,F2rl1,Fgf9,Sphk1,Trf,Spry4,Mapk12,Dusp9,Plvap
2_Member	GO Biological Processes	GO:0042326	negative regulation of phosphorylation	-3.40025	-0.546578	7/452	11816,14063,15937,17130,24066,75590,97064	Apoe,F2rl1,Ier3,Smad6,Spry4,Dusp9,Wwtr1
2_Member	GO Biological Processes	GO:0043407	negative regulation of MAP kinase activity	-2.93144	-0.336988	3/69	11816,24066,75590	Apoe,Spry4,Dusp9
2_Member	GO Biological Processes	GO:0010563	negative regulation of phosphorus metabolic process	-2.91749	-0.336988	7/546	11816,14063,15937,17130,24066,75590,97064	Apoe,F2rl1,Ier3,Smad6,Spry4,Dusp9,Wwtr1
2_Member	GO Biological Processes	GO:0045936	negative regulation of phosphate metabolic process	-2.91749	-0.336988	7/546	11816,14063,15937,17130,24066,75590,97064	Apoe,F2rl1,Ier3,Smad6,Spry4,Dusp9,Wwtr1
2_Member	GO Biological Processes	GO:0001933	negative regulation of protein phosphorylation	-2.85989	-0.306266	6/408	11816,14063,17130,24066,75590,97064	Apoe,F2rl1,Smad6,Spry4,Dusp9,Wwtr1
2_Member	GO Biological Processes	GO:0043408	regulation of MAPK cascade	-2.79051	-0.292198	8/742	11816,13836,14063,14180,20698,22041,24066,75590	Apoe,Epha2,F2rl1,Fgf9,Sphk1,Trf,Spry4,Dusp9
2_Member	GO Biological Processes	GO:0043409	negative regulation of MAPK cascade	-2.75974	-0.276155	4/171	11816,14063,24066,75590	Apoe,F2rl1,Spry4,Dusp9
2_Member	GO Biological Processes	GO:0006469	negative regulation of protein kinase activity	-2.5609	-0.173035	4/194	11816,24066,75590,97064	Apoe,Spry4,Dusp9,Wwtr1
2_Member	GO Biological Processes	GO:0070371	ERK1 and ERK2 cascade	-2.5202	-0.144957	5/328	11816,13836,14063,22041,24066	Apoe,Epha2,F2rl1,Trf,Spry4
2_Member	GO Biological Processes	GO:0033673	negative regulation of kinase activity	-2.40847	-0.0719335	4/214	11816,24066,75590,97064	Apoe,Spry4,Dusp9,Wwtr1
2_Member	GO Biological Processes	GO:0071901	negative regulation of protein serine/threonine kinase activity	-2.34346	-0.0684902	3/111	11816,24066,75590	Apoe,Spry4,Dusp9
2_Member	GO Biological Processes	GO:0051348	negative regulation of transferase activity	-2.19558	0	4/246	11816,24066,75590,97064	Apoe,Spry4,Dusp9,Wwtr1
2_Member	GO Biological Processes	GO:0031400	negative regulation of protein modification process	-2.16814	0	6/564	11816,14063,17130,24066,75590,97064	Apoe,F2rl1,Smad6,Spry4,Dusp9,Wwtr1
3_Summary	GO Biological Processes	GO:0003018	vascular process in circulatory system	-4.48901	-0.822711	6/203	11535,11816,12652,14063,17130,109934,16797,12549,24066,71302,260409,15937,97064,14385,22041,50527,66168,20698,20973,104382,71648,665270,17395,13836	Adm,Apoe,Chga,F2rl1,Smad6,Abr,Lat,Arhgap31,Spry4,Arhgap26,Cdc42ep3,Ier3,Wwtr1,Slc37a4,Trf,Ero1l,Grina,Sphk1,Syngr2,Barhl2,Optn,Plb1,Mmp9,Epha2
3_Member	GO Biological Processes	GO:0003018	vascular process in circulatory system	-4.48901	-0.822711	6/203	11535,11816,12652,14063,17130,109934	Adm,Apoe,Chga,F2rl1,Smad6,Abr
3_Member	GO Biological Processes	GO:0043299	leukocyte degranulation	-4.26053	-0.791153	4/69	12652,14063,16797,109934	Chga,F2rl1,Lat,Abr
3_Member	GO Biological Processes	GO:0007264	small GTPase mediated signal transduction	-4.0158	-0.791153	8/485	11816,12549,14063,16797,24066,71302,109934,260409	Apoe,Arhgap31,F2rl1,Lat,Spry4,Arhgap26,Abr,Cdc42ep3
3_Member	GO Biological Processes	GO:0003013	circulatory system process	-3.94847	-0.791153	8/496	11535,11816,12652,14063,15937,17130,97064,109934	Adm,Apoe,Chga,F2rl1,Ier3,Smad6,Wwtr1,Abr
3_Member	GO Biological Processes	GO:0002275	myeloid cell activation involved in immune response	-3.90646	-0.791153	4/85	12652,14063,16797,109934	Chga,F2rl1,Lat,Abr
3_Member	GO Biological Processes	GO:1903524	positive regulation of blood circulation	-3.81028	-0.791153	4/90	11535,12652,14063,17130	Adm,Chga,F2rl1,Smad6
3_Member	GO Biological Processes	GO:0035296	regulation of tube diameter	-3.76767	-0.791153	5/173	11535,11816,12652,14063,17130	Adm,Apoe,Chga,F2rl1,Smad6
3_Member	GO Biological Processes	GO:0050880	regulation of blood vessel size	-3.76767	-0.791153	5/173	11535,11816,12652,14063,17130	Adm,Apoe,Chga,F2rl1,Smad6
3_Member	GO Biological Processes	GO:0097746	regulation of blood vessel diameter	-3.76767	-0.791153	5/173	11535,11816,12652,14063,17130	Adm,Apoe,Chga,F2rl1,Smad6
3_Member	GO Biological Processes	GO:0035150	regulation of tube size	-3.75601	-0.791153	5/174	11535,11816,12652,14063,17130	Adm,Apoe,Chga,F2rl1,Smad6
3_Member	GO Biological Processes	GO:0002444	myeloid leukocyte mediated immunity	-3.68481	-0.765498	4/97	12652,14063,16797,109934	Chga,F2rl1,Lat,Abr
3_Member	GO Biological Processes	GO:0006875	cellular metal ion homeostasis	-3.47153	-0.590002	8/583	11535,11816,12652,14063,14385,22041,50527,66168	Adm,Apoe,Chga,F2rl1,Slc37a4,Trf,Ero1l,Grina
3_Member	GO Biological Processes	GO:0002274	myeloid leukocyte activation	-3.31415	-0.492794	5/217	12652,14063,16797,20698,109934	Chga,F2rl1,Lat,Sphk1,Abr
3_Member	GO Biological Processes	GO:0006874	cellular calcium ion homeostasis	-3.28254	-0.492794	7/473	11535,11816,12652,14063,14385,50527,66168	Adm,Apoe,Chga,F2rl1,Slc37a4,Ero1l,Grina
3_Member	GO Biological Processes	GO:0008015	blood circulation	-3.21275	-0.464272	7/486	11535,11816,12652,14063,15937,17130,109934	Adm,Apoe,Chga,F2rl1,Ier3,Smad6,Abr
3_Member	GO Biological Processes	GO:0055074	calcium ion homeostasis	-3.19696	-0.464272	7/489	11535,11816,12652,14063,14385,50527,66168	Adm,Apoe,Chga,F2rl1,Slc37a4,Ero1l,Grina
3_Member	GO Biological Processes	GO:0030003	cellular cation homeostasis	-3.19453	-0.464272	8/642	11535,11816,12652,14063,14385,22041,50527,66168	Adm,Apoe,Chga,F2rl1,Slc37a4,Trf,Ero1l,Grina
3_Member	GO Biological Processes	GO:0072503	cellular divalent inorganic cation homeostasis	-3.15542	-0.450207	7/497	11535,11816,12652,14063,14385,50527,66168	Adm,Apoe,Chga,F2rl1,Slc37a4,Ero1l,Grina
3_Member	GO Biological Processes	GO:0006873	cellular ion homeostasis	-3.13338	-0.450207	8/656	11535,11816,12652,14063,14385,22041,50527,66168	Adm,Apoe,Chga,F2rl1,Slc37a4,Trf,Ero1l,Grina
3_Member	GO Biological Processes	GO:0055065	metal ion homeostasis	-3.09916	-0.450207	8/664	11535,11816,12652,14063,14385,22041,50527,66168	Adm,Apoe,Chga,F2rl1,Slc37a4,Trf,Ero1l,Grina
3_Member	GO Biological Processes	GO:0072507	divalent inorganic cation homeostasis	-3.03548	-0.396995	7/521	11535,11816,12652,14063,14385,50527,66168	Adm,Apoe,Chga,F2rl1,Slc37a4,Ero1l,Grina
3_Member	GO Biological Processes	GO:0045055	regulated exocytosis	-2.99085	-0.362578	5/256	12652,14063,16797,20973,109934	Chga,F2rl1,Lat,Syngr2,Abr
3_Member	GO Biological Processes	GO:0051056	regulation of small GTPase mediated signal transduction	-2.96832	-0.359798	5/259	11816,14063,24066,71302,109934	Apoe,F2rl1,Spry4,Arhgap26,Abr
3_Member	GO Biological Processes	GO:0097755	positive regulation of blood vessel diameter	-2.87796	-0.306413	3/72	11535,11816,14063	Adm,Apoe,F2rl1
3_Member	GO Biological Processes	GO:0090066	regulation of anatomical structure size	-2.84539	-0.306266	7/562	11535,11816,12652,14063,17130,104382,260409	Adm,Apoe,Chga,F2rl1,Smad6,Barhl2,Cdc42ep3
3_Member	GO Biological Processes	GO:0055080	cation homeostasis	-2.82773	-0.306266	8/732	11535,11816,12652,14063,14385,22041,50527,66168	Adm,Apoe,Chga,F2rl1,Slc37a4,Trf,Ero1l,Grina
3_Member	GO Biological Processes	GO:0007265	Ras protein signal transduction	-2.82764	-0.306266	6/414	11816,14063,16797,24066,109934,260409	Apoe,F2rl1,Lat,Spry4,Abr,Cdc42ep3
3_Member	GO Biological Processes	GO:0098771	inorganic ion homeostasis	-2.7758	-0.284915	8/746	11535,11816,12652,14063,14385,22041,50527,66168	Adm,Apoe,Chga,F2rl1,Slc37a4,Trf,Ero1l,Grina
3_Member	GO Biological Processes	GO:0030100	regulation of endocytosis	-2.7322	-0.267528	5/293	11816,14063,20698,22041,109934	Apoe,F2rl1,Sphk1,Trf,Abr
3_Member	GO Biological Processes	GO:0043902	positive regulation of multi-organism process	-2.72309	-0.267528	4/175	11816,14063,71648,665270	Apoe,F2rl1,Optn,Plb1
3_Member	GO Biological Processes	GO:0045807	positive regulation of endocytosis	-2.72309	-0.267528	4/175	11816,14063,22041,109934	Apoe,F2rl1,Trf,Abr
3_Member	GO Biological Processes	GO:0051817	modification of morphology or physiology of other organism involved in symbiotic interaction	-2.55971	-0.173035	3/93	11816,14063,17395	Apoe,F2rl1,Mmp9
3_Member	GO Biological Processes	GO:0007266	Rho protein signal transduction	-2.55286	-0.171939	4/195	11816,14063,109934,260409	Apoe,F2rl1,Abr,Cdc42ep3
3_Member	GO Biological Processes	GO:0097756	negative regulation of blood vessel diameter	-2.38804	-0.0719335	3/107	11535,12652,17130	Adm,Chga,Smad6
3_Member	GO Biological Processes	GO:0050829	defense response to Gram-negative bacterium	-2.36553	-0.0719335	3/109	12652,14063,71648	Chga,F2rl1,Optn
3_Member	GO Biological Processes	GO:0006954	inflammatory response	-2.34457	-0.0684902	7/691	11816,13836,14063,15937,16797,20698,109934	Apoe,Epha2,F2rl1,Ier3,Lat,Sphk1,Abr
3_Member	GO Biological Processes	GO:0046578	regulation of Ras protein signal transduction	-2.31111	-0.0576683	4/228	11816,14063,24066,109934	Apoe,F2rl1,Spry4,Abr
3_Member	GO Biological Processes	GO:1903531	negative regulation of secretion by cell	-2.28455	-0.0391693	4/232	11816,12652,14063,109934	Apoe,Chga,F2rl1,Abr
3_Member	GO Biological Processes	GO:0006887	exocytosis	-2.27417	-0.0336244	5/375	12652,14063,16797,20973,109934	Chga,F2rl1,Lat,Syngr2,Abr
3_Member	GO Biological Processes	GO:0003073	regulation of systemic arterial blood pressure	-2.25934	-0.0255844	3/119	11535,14063,15937	Adm,F2rl1,Ier3
3_Member	GO Biological Processes	GO:0051051	negative regulation of transport	-2.25794	-0.0255844	6/540	11816,12652,14063,15937,17395,109934	Apoe,Chga,F2rl1,Ier3,Mmp9,Abr
3_Member	GO Biological Processes	GO:1903522	regulation of blood circulation	-2.22667	-0.0102548	4/241	11535,12652,14063,17130	Adm,Chga,F2rl1,Smad6
3_Member	GO Biological Processes	GO:0035023	regulation of Rho protein signal transduction	-2.10836	0	3/135	11816,14063,109934	Apoe,F2rl1,Abr
3_Member	GO Biological Processes	GO:0051048	negative regulation of secretion	-2.10656	0	4/261	11816,12652,14063,109934	Apoe,Chga,F2rl1,Abr
3_Member	GO Biological Processes	GO:0002366	leukocyte activation involved in immune response	-2.05598	0	4/270	12652,14063,16797,109934	Chga,F2rl1,Lat,Abr
3_Member	GO Biological Processes	GO:0044057	regulation of system process	-2.04896	0	6/598	11535,12652,14063,17130,20698,22041	Adm,Chga,F2rl1,Smad6,Sphk1,Trf
3_Member	GO Biological Processes	GO:0002263	cell activation involved in immune response	-2.03413	0	4/274	12652,14063,16797,109934	Chga,F2rl1,Lat,Abr
3_Member	GO Biological Processes	GO:0019932	second-messenger-mediated signaling	-2.03381	0	5/429	11535,11816,12652,16797,20698	Adm,Apoe,Chga,Lat,Sphk1
4_Summary	GO Biological Processes	GO:0032682	negative regulation of chemokine production	-4.48239	-0.822711	3/21	13836,14063,14385,12652,13654,16869	Epha2,F2rl1,Slc37a4,Chga,Egr2,Lhx1
4_Member	GO Biological Processes	GO:0032682	negative regulation of chemokine production	-4.48239	-0.822711	3/21	13836,14063,14385	Epha2,F2rl1,Slc37a4
4_Member	GO Biological Processes	GO:0032642	regulation of chemokine production	-2.61394	-0.197304	3/89	13836,14063,14385	Epha2,F2rl1,Slc37a4
4_Member	GO Biological Processes	GO:0032602	chemokine production	-2.55971	-0.173035	3/93	13836,14063,14385	Epha2,F2rl1,Slc37a4
4_Member	GO Biological Processes	GO:0006935	chemotaxis	-2.05234	0	6/597	12652,13654,13836,14063,14385,16869	Chga,Egr2,Epha2,F2rl1,Slc37a4,Lhx1
4_Member	GO Biological Processes	GO:0042330	taxis	-2.04222	0	6/600	12652,13654,13836,14063,14385,16869	Chga,Egr2,Epha2,F2rl1,Slc37a4,Lhx1
5_Summary	GO Biological Processes	GO:0001568	blood vessel development	-4.2933	-0.791153	10/719	11535,11816,13836,14180,15277,17130,17395,20698,207304,328365,15937,71648,14063,260409	Adm,Apoe,Epha2,Fgf9,Hk2,Smad6,Mmp9,Sphk1,Hectd1,Zmiz1,Ier3,Optn,F2rl1,Cdc42ep3
5_Member	GO Biological Processes	GO:0001568	blood vessel development	-4.2933	-0.791153	10/719	11535,11816,13836,14180,15277,17130,17395,20698,207304,328365	Adm,Apoe,Epha2,Fgf9,Hk2,Smad6,Mmp9,Sphk1,Hectd1,Zmiz1
5_Member	GO Biological Processes	GO:0001944	vasculature development	-4.1305	-0.791153	10/752	11535,11816,13836,14180,15277,17130,17395,20698,207304,328365	Adm,Apoe,Epha2,Fgf9,Hk2,Smad6,Mmp9,Sphk1,Hectd1,Zmiz1
5_Member	GO Biological Processes	GO:0072358	cardiovascular system development	-4.06875	-0.791153	10/765	11535,11816,13836,14180,15277,17130,17395,20698,207304,328365	Adm,Apoe,Epha2,Fgf9,Hk2,Smad6,Mmp9,Sphk1,Hectd1,Zmiz1
5_Member	GO Biological Processes	GO:0048514	blood vessel morphogenesis	-4.03065	-0.791153	9/622	11535,11816,13836,14180,15277,17130,17395,20698,328365	Adm,Apoe,Epha2,Fgf9,Hk2,Smad6,Mmp9,Sphk1,Zmiz1
5_Member	GO Biological Processes	GO:1901342	regulation of vasculature development	-3.26317	-0.492794	6/341	11535,13836,14180,15277,17395,20698	Adm,Epha2,Fgf9,Hk2,Mmp9,Sphk1
5_Member	GO Biological Processes	GO:0010821	regulation of mitochondrion organization	-3.12769	-0.450207	4/136	15277,15937,17395,71648	Hk2,Ier3,Mmp9,Optn
5_Member	GO Biological Processes	GO:0010822	positive regulation of mitochondrion organization	-2.84361	-0.306266	3/74	15277,17395,71648	Hk2,Mmp9,Optn
5_Member	GO Biological Processes	GO:0045765	regulation of angiogenesis	-2.64402	-0.214794	5/307	11535,13836,15277,17395,20698	Adm,Epha2,Hk2,Mmp9,Sphk1
5_Member	GO Biological Processes	GO:0045766	positive regulation of angiogenesis	-2.63539	-0.212505	4/185	11535,15277,17395,20698	Adm,Hk2,Mmp9,Sphk1
5_Member	GO Biological Processes	GO:1904018	positive regulation of vasculature development	-2.48257	-0.123917	4/204	11535,15277,17395,20698	Adm,Hk2,Mmp9,Sphk1
5_Member	GO Biological Processes	GO:0048145	regulation of fibroblast proliferation	-2.38804	-0.0719335	3/107	17395,20698,328365	Mmp9,Sphk1,Zmiz1
5_Member	GO Biological Processes	GO:0048144	fibroblast proliferation	-2.36553	-0.0719335	3/109	17395,20698,328365	Mmp9,Sphk1,Zmiz1
5_Member	GO Biological Processes	GO:0001525	angiogenesis	-2.36519	-0.0719335	6/513	11535,13836,14180,15277,17395,20698	Adm,Epha2,Fgf9,Hk2,Mmp9,Sphk1
5_Member	GO Biological Processes	GO:0008637	apoptotic mitochondrial changes	-2.34346	-0.0684902	3/111	15277,15937,17395	Hk2,Ier3,Mmp9
5_Member	GO Biological Processes	GO:0010638	positive regulation of organelle organization	-2.05912	0	6/595	14063,15277,17395,20698,71648,260409	F2rl1,Hk2,Mmp9,Sphk1,Optn,Cdc42ep3
6_Summary	GO Biological Processes	GO:0035886	vascular smooth muscle cell differentiation	-3.76647	-0.791153	3/36	11535,14180,17130,13836,97064,13654,16669,29857,79362,50527,11816,17395,20370	Adm,Fgf9,Smad6,Epha2,Wwtr1,Egr2,Krt19,Mapk12,Bhlhe41,Ero1l,Apoe,Mmp9,Sez6
6_Member	GO Biological Processes	GO:0035886	vascular smooth muscle cell differentiation	-3.76647	-0.791153	3/36	11535,14180,17130	Adm,Fgf9,Smad6
6_Member	GO Biological Processes	GO:0051145	smooth muscle cell differentiation	-2.86065	-0.306266	3/73	11535,14180,17130	Adm,Fgf9,Smad6
6_Member	GO Biological Processes	GO:0001649	osteoblast differentiation	-2.5056	-0.141491	4/201	13836,14180,17130,97064	Epha2,Fgf9,Smad6,Wwtr1
6_Member	GO Biological Processes	GO:0061061	muscle structure development	-2.31081	-0.0576683	7/701	11535,13654,14180,16669,17130,29857,79362	Adm,Egr2,Fgf9,Krt19,Smad6,Mapk12,Bhlhe41
6_Member	GO Biological Processes	GO:0001503	ossification	-2.24071	-0.0150024	5/382	13654,13836,14180,17130,97064	Egr2,Epha2,Fgf9,Smad6,Wwtr1
6_Member	GO Biological Processes	GO:0045444	fat cell differentiation	-2.23931	-0.0150024	4/239	13654,17130,50527,97064	Egr2,Smad6,Ero1l,Wwtr1
6_Member	GO Biological Processes	GO:0042692	muscle cell differentiation	-2.18048	0	5/395	11535,14180,16669,17130,79362	Adm,Fgf9,Krt19,Smad6,Bhlhe41
6_Member	GO Biological Processes	GO:0045596	negative regulation of cell differentiation	-2.01036	0	7/799	11816,14180,17130,17395,20370,79362,97064	Apoe,Fgf9,Smad6,Mmp9,Sez6,Bhlhe41,Wwtr1
7_Summary	GO Biological Processes	GO:0001570	vasculogenesis	-3.73736	-0.791153	4/94	11535,13836,14180,328365,11816,16869,97064,104382	Adm,Epha2,Fgf9,Zmiz1,Apoe,Lhx1,Wwtr1,Barhl2
7_Member	GO Biological Processes	GO:0001570	vasculogenesis	-3.73736	-0.791153	4/94	11535,13836,14180,328365	Adm,Epha2,Fgf9,Zmiz1
7_Member	GO Biological Processes	GO:0048589	developmental growth	-2.04443	0	7/787	11535,11816,14180,16869,97064,104382,328365	Adm,Apoe,Fgf9,Lhx1,Wwtr1,Barhl2,Zmiz1
8_Summary	GO Biological Processes	GO:0060840	artery development	-3.53708	-0.637066	4/106	11816,17130,207304,328365,13836,14012,14063,22041	Apoe,Smad6,Hectd1,Zmiz1,Epha2,Mpzl2,F2rl1,Trf
8_Member	GO Biological Processes	GO:0060840	artery development	-3.53708	-0.637066	4/106	11816,17130,207304,328365	Apoe,Smad6,Hectd1,Zmiz1
8_Member	GO Biological Processes	GO:0002521	leukocyte differentiation	-2.14286	0	6/571	13836,14012,14063,22041,207304,328365	Epha2,Mpzl2,F2rl1,Trf,Hectd1,Zmiz1
9_Summary	GO Biological Processes	GO:0050900	leukocyte migration	-3.26987	-0.492794	6/340	12652,14063,14385,17395,84094,109934,20698,14180,22041	Chga,F2rl1,Slc37a4,Mmp9,Plvap,Abr,Sphk1,Fgf9,Trf
9_Member	GO Biological Processes	GO:0050900	leukocyte migration	-3.26987	-0.492794	6/340	12652,14063,14385,17395,84094,109934	Chga,F2rl1,Slc37a4,Mmp9,Plvap,Abr
9_Member	GO Biological Processes	GO:0033209	tumor necrosis factor-mediated signaling pathway	-3.10812	-0.450207	3/60	14063,20698,84094	F2rl1,Sphk1,Plvap
9_Member	GO Biological Processes	GO:0002685	regulation of leukocyte migration	-2.5056	-0.141491	4/201	14063,17395,84094,109934	F2rl1,Mmp9,Plvap,Abr
9_Member	GO Biological Processes	GO:0050764	regulation of phagocytosis	-2.41102	-0.0719335	3/105	14063,20698,109934	F2rl1,Sphk1,Abr
9_Member	GO Biological Processes	GO:2000147	positive regulation of cell motility	-2.1791	0	6/561	14063,14180,17395,20698,22041,84094	F2rl1,Fgf9,Mmp9,Sphk1,Trf,Plvap
9_Member	GO Biological Processes	GO:0051272	positive regulation of cellular component movement	-2.11094	0	6/580	14063,14180,17395,20698,22041,84094	F2rl1,Fgf9,Mmp9,Sphk1,Trf,Plvap
9_Member	GO Biological Processes	GO:0040017	positive regulation of locomotion	-2.06593	0	6/593	14063,14180,17395,20698,22041,84094	F2rl1,Fgf9,Mmp9,Sphk1,Trf,Plvap
9_Member	GO Biological Processes	GO:0002687	positive regulation of leukocyte migration	-2.03191	0	3/144	14063,17395,84094	F2rl1,Mmp9,Plvap
10_Summary	Reactome Gene Sets	R-MMU-71387	Metabolism of carbohydrates	-3.26919	-0.492794	5/222	14385,15277,20525,54710,71336,11816,20527,665270,22041	Slc37a4,Hk2,Slc2a1,Hs3st3b1,Rbks,Apoe,Slc2a3,Plb1,Trf
10_Member	Reactome Gene Sets	R-MMU-71387	Metabolism of carbohydrates	-3.26919	-0.492794	5/222	14385,15277,20525,54710,71336	Slc37a4,Hk2,Slc2a1,Hs3st3b1,Rbks
10_Member	Reactome Gene Sets	R-MMU-196854	Metabolism of vitamins and cofactors	-2.68735	-0.245159	4/179	11816,20525,20527,665270	Apoe,Slc2a1,Slc2a3,Plb1
10_Member	KEGG Pathway	mmu04066	HIF-1 signaling pathway	-2.38804	-0.0719335	3/107	15277,20525,22041	Hk2,Slc2a1,Trf
10_Member	GO Biological Processes	GO:1904659	glucose transmembrane transport	-2.37673	-0.0719335	3/108	15277,20525,20527	Hk2,Slc2a1,Slc2a3
10_Member	GO Biological Processes	GO:0008645	hexose transmembrane transport	-2.36553	-0.0719335	3/109	15277,20525,20527	Hk2,Slc2a1,Slc2a3
10_Member	GO Biological Processes	GO:0015749	monosaccharide transmembrane transport	-2.34346	-0.0684902	3/111	15277,20525,20527	Hk2,Slc2a1,Slc2a3
10_Member	GO Biological Processes	GO:0034219	carbohydrate transmembrane transport	-2.33259	-0.0664819	3/112	15277,20525,20527	Hk2,Slc2a1,Slc2a3
10_Member	GO Biological Processes	GO:0008643	carbohydrate transport	-2.00761	0	3/147	15277,20525,20527	Hk2,Slc2a1,Slc2a3
11_Summary	GO Biological Processes	GO:0048568	embryonic organ development	-3.1709	-0.453233	7/494	11535,13836,14180,16669,16869,109934,207304	Adm,Epha2,Fgf9,Krt19,Lhx1,Abr,Hectd1
11_Member	GO Biological Processes	GO:0048568	embryonic organ development	-3.1709	-0.453233	7/494	11535,13836,14180,16669,16869,109934,207304	Adm,Epha2,Fgf9,Krt19,Lhx1,Abr,Hectd1
11_Member	GO Biological Processes	GO:0001892	embryonic placenta development	-2.33259	-0.0664819	3/112	11535,16669,207304	Adm,Krt19,Hectd1
12_Summary	GO Biological Processes	GO:2000179	positive regulation of neural precursor cell proliferation	-2.96849	-0.359798	3/67	16869,22041,71648	Lhx1,Trf,Optn
12_Member	GO Biological Processes	GO:2000179	positive regulation of neural precursor cell proliferation	-2.96849	-0.359798	3/67	16869,22041,71648	Lhx1,Trf,Optn
12_Member	GO Biological Processes	GO:2000177	regulation of neural precursor cell proliferation	-2.32182	-0.0600807	3/113	16869,22041,71648	Lhx1,Trf,Optn
13_Summary	GO Biological Processes	GO:0015711	organic anion transport	-2.80645	-0.299122	6/418	11816,14385,20525,20527,66943,242607	Apoe,Slc37a4,Slc2a1,Slc2a3,Pqlc1,Slc1a7
13_Member	GO Biological Processes	GO:0015711	organic anion transport	-2.80645	-0.299122	6/418	11816,14385,20525,20527,66943,242607	Apoe,Slc37a4,Slc2a1,Slc2a3,Pqlc1,Slc1a7
13_Member	GO Biological Processes	GO:0015748	organophosphate ester transport	-2.71549	-0.266665	3/82	11816,14385,66943	Apoe,Slc37a4,Pqlc1
13_Member	GO Biological Processes	GO:0006820	anion transport	-2.21242	0	6/552	11816,14385,20525,20527,66943,242607	Apoe,Slc37a4,Slc2a1,Slc2a3,Pqlc1,Slc1a7
14_Summary	GO Biological Processes	GO:0097193	intrinsic apoptotic signaling pathway	-2.7322	-0.267528	5/293	13836,15937,17395,50527,66168,22041,109934	Epha2,Ier3,Mmp9,Ero1l,Grina,Trf,Abr
14_Member	GO Biological Processes	GO:0097193	intrinsic apoptotic signaling pathway	-2.7322	-0.267528	5/293	13836,15937,17395,50527,66168	Epha2,Ier3,Mmp9,Ero1l,Grina
14_Member	GO Biological Processes	GO:0048771	tissue remodeling	-2.5609	-0.173035	4/194	13836,17395,22041,109934	Epha2,Mmp9,Trf,Abr
15_Summary	GO Biological Processes	GO:0043062	extracellular structure organization	-2.59572	-0.185235	5/315	11816,17395,18073,18451,50527	Apoe,Mmp9,Nid1,P4ha1,Ero1l
15_Member	GO Biological Processes	GO:0043062	extracellular structure organization	-2.59572	-0.185235	5/315	11816,17395,18073,18451,50527	Apoe,Mmp9,Nid1,P4ha1,Ero1l
15_Member	GO Biological Processes	GO:0030198	extracellular matrix organization	-2.05048	0	4/271	17395,18073,18451,50527	Mmp9,Nid1,P4ha1,Ero1l
16_Summary	KEGG Pathway	mmu04015	Rap1 signaling pathway	-2.4157	-0.0719335	4/213	13836,14180,16797,29857,75590,260409	Epha2,Fgf9,Lat,Mapk12,Dusp9,Cdc42ep3
16_Member	KEGG Pathway	mmu04015	Rap1 signaling pathway	-2.4157	-0.0719335	4/213	13836,14180,16797,29857	Epha2,Fgf9,Lat,Mapk12
16_Member	Reactome Gene Sets	R-MMU-5683057	MAPK family signaling cascades	-2.387	-0.0719335	4/217	14180,16797,75590,260409	Fgf9,Lat,Dusp9,Cdc42ep3
17_Summary	GO Biological Processes	GO:0003002	regionalization	-2.28387	-0.0391693	5/373	13654,16869,17130,20893,79362	Egr2,Lhx1,Smad6,Bhlhe40,Bhlhe41
17_Member	GO Biological Processes	GO:0003002	regionalization	-2.28387	-0.0391693	5/373	13654,16869,17130,20893,79362	Egr2,Lhx1,Smad6,Bhlhe40,Bhlhe41
18_Summary	KEGG Pathway	mmu04071	Sphingolipid signaling pathway	-2.22938	-0.0102548	3/122	20698,29857,269643	Sphk1,Mapk12,Ppp2r2c
18_Member	KEGG Pathway	mmu04071	Sphingolipid signaling pathway	-2.22938	-0.0102548	3/122	20698,29857,269643	Sphk1,Mapk12,Ppp2r2c
19_Summary	Reactome Gene Sets	R-MMU-194840	Rho GTPase cycle	-2.17184	0	3/128	12549,71302,109934	Arhgap31,Arhgap26,Abr
19_Member	Reactome Gene Sets	R-MMU-194840	Rho GTPase cycle	-2.17184	0	3/128	12549,71302,109934	Arhgap31,Arhgap26,Abr
20_Summary	GO Biological Processes	GO:0120035	regulation of plasma membrane bounded cell projection organization	-2.08801	0	7/772	11816,13836,14063,20370,20698,104382,260409	Apoe,Epha2,F2rl1,Sez6,Sphk1,Barhl2,Cdc42ep3
20_Member	GO Biological Processes	GO:0120035	regulation of plasma membrane bounded cell projection organization	-2.08801	0	7/772	11816,13836,14063,20370,20698,104382,260409	Apoe,Epha2,F2rl1,Sez6,Sphk1,Barhl2,Cdc42ep3
20_Member	GO Biological Processes	GO:0031344	regulation of cell projection organization	-2.06173	0	7/781	11816,13836,14063,20370,20698,104382,260409	Apoe,Epha2,F2rl1,Sez6,Sphk1,Barhl2,Cdc42ep3

## Sheet: GO of RPG2
GroupID	Category	Term	Description	LogP	Log(q-value)	InTerm_InList	Genes	Symbols
1_Summary	Reactome Gene Sets	R-MMU-195258	RHO GTPase Effectors	-12.7272	-8.60743	48/307	11465,11799,11854,12385,12550,13367,14784,15270,16573,17904,18016,18607,18817,19046,19052,19387,22143,22146,22152,22628,22629,26931,29875,51788,55948,66468,66570,67629,68458,68549,69928,72415,73710,76804,97122,108911,109333,192176,232440,319148,319166,319167,319170,319173,319184,319186,319191,326620,12447,12530,12534,12575,15366,16906,17274,17420,18286,20878,22059,22218,22367,27214,29870,30939,50…	Actg1,Birc5,Rhod,Ctnna1,Cdh1,Diaph1,Grb2,H2afx,Kif5b,Myl6,Nf2,Pdpk1,Plk1,Ppp1cb,Ppp2ca,Rangap1,Tuba1b,Tuba1c,Tubb3,Ywhag,Ywhah,Ppp2r5c,Iqgap1,H2afz,Sfn,Ska1,Cenpm,Spc24,Ppp1r14a,Sgo2a,Cenps,Sgo1,Tubb2b,Kdm4c,Hist2h4,Rcc2,Pkn2,Flna,H2afj,Hist1h3c,Hist1h2ae,Hist1h2ag,Hist1h2an,Hist1h2af,Hist1h2bk,Hist1h2bm,Hist1h2ai,Hist1h4b,Ccne1,Cdc25a,Cdk1,Cdkn1a,Hmmr,Lmnb1,Rab8a,Mnat1,Odf2,Aurka,Trp53,Sumo1,Vrk…
1_Member	Reactome Gene Sets	R-MMU-195258	RHO GTPase Effectors	-12.7272	-8.60743	48/307	11465,11799,11854,12385,12550,13367,14784,15270,16573,17904,18016,18607,18817,19046,19052,19387,22143,22146,22152,22628,22629,26931,29875,51788,55948,66468,66570,67629,68458,68549,69928,72415,73710,76804,97122,108911,109333,192176,232440,319148,319166,319167,319170,319173,319184,319186,319191,326620	Actg1,Birc5,Rhod,Ctnna1,Cdh1,Diaph1,Grb2,H2afx,Kif5b,Myl6,Nf2,Pdpk1,Plk1,Ppp1cb,Ppp2ca,Rangap1,Tuba1b,Tuba1c,Tubb3,Ywhag,Ywhah,Ppp2r5c,Iqgap1,H2afz,Sfn,Ska1,Cenpm,Spc24,Ppp1r14a,Sgo2a,Cenps,Sgo1,Tubb2b,Kdm4c,Hist2h4,Rcc2,Pkn2,Flna,H2afj,Hist1h3c,Hist1h2ae,Hist1h2ag,Hist1h2an,Hist1h2af,Hist1h2bk,Hist1h2bm,Hist1h2ai,Hist1h4b
1_Member	Reactome Gene Sets	R-MMU-1640170	Cell Cycle	-12.565	-8.60743	68/551	11799,12447,12530,12534,12575,15270,15366,16906,17274,17420,18286,18817,19046,19052,19387,20878,22059,22143,22146,22152,22218,22367,22628,22629,26931,27214,29870,30939,50883,51788,55948,56086,57441,59029,66440,66468,66570,66979,67141,67629,68549,68612,68999,69270,69928,70024,70231,72119,72415,73710,74360,97122,104394,108911,218914,232440,245474,319148,319166,319167,319170,319173,319184,319186,319…	Birc5,Ccne1,Cdc25a,Cdk1,Cdkn1a,H2afx,Hmmr,Lmnb1,Rab8a,Mnat1,Odf2,Plk1,Ppp1cb,Ppp2ca,Rangap1,Aurka,Trp53,Tuba1b,Tuba1c,Tubb3,Sumo1,Vrk1,Ywhag,Ywhah,Ppp2r5c,Dbf4,Gtse1,Pttg1,Chek2,H2afz,Sfn,Set,Gmnn,Psmd14,Cdc26,Ska1,Cenpm,Pole4,Fbxo5,Spc24,Sgo2a,Ube2c,Anapc10,Gins1,Cenps,Mcm10,Gorasp2,Tpx2,Sgo1,Tubb2b,Cep57,Hist2h4,E2f4,Rcc2,Wapl,H2afj,Dkc1,Hist1h3c,Hist1h2ae,Hist1h2ag,Hist1h2an,Hist1h2af,Hist1h2b…
1_Member	Reactome Gene Sets	R-MMU-69278	Cell Cycle, Mitotic	-12.392	-8.60743	63/492	11799,12447,12530,12534,12575,15270,15366,16906,17274,17420,18286,18817,19046,19052,19387,20878,22059,22143,22146,22152,22367,22628,26931,27214,29870,30939,51788,56086,57441,59029,66440,66468,66570,66979,67141,67629,68549,68612,68999,69270,69928,70024,70231,72119,72415,73710,74360,97122,104394,108911,218914,232440,319148,319166,319167,319170,319173,319184,319186,319191,326620,327762,433759	Birc5,Ccne1,Cdc25a,Cdk1,Cdkn1a,H2afx,Hmmr,Lmnb1,Rab8a,Mnat1,Odf2,Plk1,Ppp1cb,Ppp2ca,Rangap1,Aurka,Trp53,Tuba1b,Tuba1c,Tubb3,Vrk1,Ywhag,Ppp2r5c,Dbf4,Gtse1,Pttg1,H2afz,Set,Gmnn,Psmd14,Cdc26,Ska1,Cenpm,Pole4,Fbxo5,Spc24,Sgo2a,Ube2c,Anapc10,Gins1,Cenps,Mcm10,Gorasp2,Tpx2,Sgo1,Tubb2b,Cep57,Hist2h4,E2f4,Rcc2,Wapl,H2afj,Hist1h3c,Hist1h2ae,Hist1h2ag,Hist1h2an,Hist1h2af,Hist1h2bk,Hist1h2bm,Hist1h2ai,Hist1…
1_Member	Reactome Gene Sets	R-MMU-68886	M Phase	-8.67032	-5.44026	43/335	11799,12534,15270,16906,18286,18817,19052,19387,22143,22146,22152,22367,22628,26931,30939,51788,56086,66440,66468,66570,67141,67629,68549,68612,68999,69928,70231,72415,73710,74360,97122,108911,218914,232440,319148,319166,319167,319170,319173,319184,319186,319191,326620	Birc5,Cdk1,H2afx,Lmnb1,Odf2,Plk1,Ppp2ca,Rangap1,Tuba1b,Tuba1c,Tubb3,Vrk1,Ywhag,Ppp2r5c,Pttg1,H2afz,Set,Cdc26,Ska1,Cenpm,Fbxo5,Spc24,Sgo2a,Ube2c,Anapc10,Cenps,Gorasp2,Sgo1,Tubb2b,Cep57,Hist2h4,Rcc2,Wapl,H2afj,Hist1h3c,Hist1h2ae,Hist1h2ag,Hist1h2an,Hist1h2af,Hist1h2bk,Hist1h2bm,Hist1h2ai,Hist1h4b
1_Member	Reactome Gene Sets	R-MMU-194315	Signaling by Rho GTPases	-8.66061	-5.44026	50/425	11465,11799,11854,12385,12550,13367,14784,15270,16573,17904,18016,18607,18817,19046,19052,19387,22143,22146,22152,22628,22629,26931,29875,51788,55948,66468,66570,67629,68458,68549,69928,71435,71544,72415,73710,76804,97122,108911,109333,192176,232440,319148,319166,319167,319170,319173,319184,319186,319191,326620	Actg1,Birc5,Rhod,Ctnna1,Cdh1,Diaph1,Grb2,H2afx,Kif5b,Myl6,Nf2,Pdpk1,Plk1,Ppp1cb,Ppp2ca,Rangap1,Tuba1b,Tuba1c,Tubb3,Ywhag,Ywhah,Ppp2r5c,Iqgap1,H2afz,Sfn,Ska1,Cenpm,Spc24,Ppp1r14a,Sgo2a,Cenps,Arhgap21,Arhgap42,Sgo1,Tubb2b,Kdm4c,Hist2h4,Rcc2,Pkn2,Flna,H2afj,Hist1h3c,Hist1h2ae,Hist1h2ag,Hist1h2an,Hist1h2af,Hist1h2bk,Hist1h2bm,Hist1h2ai,Hist1h4b
1_Member	Reactome Gene Sets	R-MMU-69620	Cell Cycle Checkpoints	-8.17766	-5.06642	33/226	11799,12447,12530,12534,12575,15270,18817,19052,19387,22059,22218,22628,22629,26931,27214,29870,50883,55948,66440,66468,66570,67629,68549,68612,68999,69928,70024,72415,97122,108911,319184,319186,326620	Birc5,Ccne1,Cdc25a,Cdk1,Cdkn1a,H2afx,Plk1,Ppp2ca,Rangap1,Trp53,Sumo1,Ywhag,Ywhah,Ppp2r5c,Dbf4,Gtse1,Chek2,Sfn,Cdc26,Ska1,Cenpm,Spc24,Sgo2a,Ube2c,Anapc10,Cenps,Mcm10,Sgo1,Hist2h4,Rcc2,Hist1h2bk,Hist1h2bm,Hist1h4b
1_Member	Reactome Gene Sets	R-MMU-2555396	Mitotic Metaphase and Anaphase	-6.9338	-4.16942	24/149	11799,16906,18817,19052,19387,22143,22146,22152,22367,26931,30939,66440,66468,66570,67141,67629,68549,68612,68999,69928,72415,73710,108911,218914	Birc5,Lmnb1,Plk1,Ppp2ca,Rangap1,Tuba1b,Tuba1c,Tubb3,Vrk1,Ppp2r5c,Pttg1,Cdc26,Ska1,Cenpm,Fbxo5,Spc24,Sgo2a,Ube2c,Anapc10,Cenps,Sgo1,Tubb2b,Rcc2,Wapl
1_Member	Reactome Gene Sets	R-MMU-68882	Mitotic Anaphase	-6.3848	-3.72512	23/148	11799,16906,18817,19052,19387,22143,22146,22152,22367,26931,30939,66440,66468,66570,67629,68549,68612,68999,69928,72415,73710,108911,218914	Birc5,Lmnb1,Plk1,Ppp2ca,Rangap1,Tuba1b,Tuba1c,Tubb3,Vrk1,Ppp2r5c,Pttg1,Cdc26,Ska1,Cenpm,Spc24,Sgo2a,Ube2c,Anapc10,Cenps,Sgo1,Tubb2b,Rcc2,Wapl
1_Member	Reactome Gene Sets	R-MMU-2467813	Separation of Sister Chromatids	-5.73371	-3.27815	21/138	11799,18817,19052,19387,22143,22146,22152,26931,30939,66440,66468,66570,67629,68549,68612,68999,69928,72415,73710,108911,218914	Birc5,Plk1,Ppp2ca,Rangap1,Tuba1b,Tuba1c,Tubb3,Ppp2r5c,Pttg1,Cdc26,Ska1,Cenpm,Spc24,Sgo2a,Ube2c,Anapc10,Cenps,Sgo1,Tubb2b,Rcc2,Wapl
1_Member	Reactome Gene Sets	R-MMU-2500257	Resolution of Sister Chromatid Cohesion	-5.01965	-2.76223	18/118	11799,12534,18817,19052,19387,22143,22146,22152,26931,66468,66570,67629,68549,69928,72415,73710,108911,218914	Birc5,Cdk1,Plk1,Ppp2ca,Rangap1,Tuba1b,Tuba1c,Tubb3,Ppp2r5c,Ska1,Cenpm,Spc24,Sgo2a,Cenps,Sgo1,Tubb2b,Rcc2,Wapl
1_Member	Reactome Gene Sets	R-MMU-5663220	RHO GTPases Activate Formins	-4.84261	-2.68124	19/133	11465,11799,11854,13367,18817,19052,19387,22143,22146,22152,26931,66468,66570,67629,68549,69928,72415,73710,108911	Actg1,Birc5,Rhod,Diaph1,Plk1,Ppp2ca,Rangap1,Tuba1b,Tuba1c,Tubb3,Ppp2r5c,Ska1,Cenpm,Spc24,Sgo2a,Cenps,Sgo1,Tubb2b,Rcc2
1_Member	Reactome Gene Sets	R-MMU-69618	Mitotic Spindle Checkpoint	-3.811	-1.92033	15/108	11799,18817,19052,19387,26931,66440,66468,66570,67629,68549,68612,68999,69928,72415,108911	Birc5,Plk1,Ppp2ca,Rangap1,Ppp2r5c,Cdc26,Ska1,Cenpm,Spc24,Sgo2a,Ube2c,Anapc10,Cenps,Sgo1,Rcc2
1_Member	Reactome Gene Sets	R-MMU-68877	Mitotic Prometaphase	-3.74773	-1.86801	21/186	11799,12534,18286,18817,19052,19387,22143,22146,22152,22628,26931,66468,66570,67629,68549,69928,72415,73710,74360,108911,218914	Birc5,Cdk1,Odf2,Plk1,Ppp2ca,Rangap1,Tuba1b,Tuba1c,Tubb3,Ywhag,Ppp2r5c,Ska1,Cenpm,Spc24,Sgo2a,Cenps,Sgo1,Tubb2b,Cep57,Rcc2,Wapl
1_Member	Reactome Gene Sets	R-MMU-141424	Amplification of signal from the kinetochores	-2.91791	-1.29848	12/92	11799,18817,19052,19387,26931,66468,66570,67629,68549,69928,72415,108911	Birc5,Plk1,Ppp2ca,Rangap1,Ppp2r5c,Ska1,Cenpm,Spc24,Sgo2a,Cenps,Sgo1,Rcc2
1_Member	Reactome Gene Sets	R-MMU-141444	Amplification of signal from unattached kinetochores via a MAD2 inhibitory signal	-2.91791	-1.29848	12/92	11799,18817,19052,19387,26931,66468,66570,67629,68549,69928,72415,108911	Birc5,Plk1,Ppp2ca,Rangap1,Ppp2r5c,Ska1,Cenpm,Spc24,Sgo2a,Cenps,Sgo1,Rcc2
2_Summary	GO Biological Processes	GO:1901605	alpha-amino acid metabolic process	-11.9203	-8.26059	36/194	11566,11898,12035,12036,12411,14085,14450,14661,14718,15356,17850,18263,18602,19125,19193,20512,20768,22117,27053,55936,56693,58865,66902,67870,67873,69051,75387,104174,108156,209027,216456,229905,231327,242669,246277,434437,12709,13171,18597,20603,20810,50799,66948,67383,67824,72039,102857,270076,224805,234734,242642,11364,11409,11666,11816,13177,15107,16828,16922,18641,18950,19703,22059,23986,5…	Adss,Ass1,Bcat1,Bcat2,Cbs,Fah,Gart,Glud1,Got1,Hmgcl,Mmut,Odc1,Padi4,Prodh,Pipox,Slc1a3,Sephs2,Tst,Asns,Ctps2,Crtap,Tdh,Mtap,Enoph1,Mri1,Pycr2,Sirt4,Gldc,Mthfd1,Pycr1,Gls2,Kyat3,Ppat,Azin2,Csad,Amt,Ckb,Dbt,Pdha1,Sms,Srm,Slc25a13,Acad8,Carnmt1,Nmral1,Mccc1,Slc6a8,Gcdh,Aars2,Aars,Hpdl,Acadm,Acads,Abcd1,Apoe,Eci1,Hadh,Ldha,Phyh,Pfkl,Pnp,Renbp,Trp53,Eci2,Echdc2,Impa1,Pnkd,Echs1,Etfb,Impa2,Sesn2,Dera,T…
2_Member	GO Biological Processes	GO:1901605	alpha-amino acid metabolic process	-11.9203	-8.26059	36/194	11566,11898,12035,12036,12411,14085,14450,14661,14718,15356,17850,18263,18602,19125,19193,20512,20768,22117,27053,55936,56693,58865,66902,67870,67873,69051,75387,104174,108156,209027,216456,229905,231327,242669,246277,434437	Adss,Ass1,Bcat1,Bcat2,Cbs,Fah,Gart,Glud1,Got1,Hmgcl,Mmut,Odc1,Padi4,Prodh,Pipox,Slc1a3,Sephs2,Tst,Asns,Ctps2,Crtap,Tdh,Mtap,Enoph1,Mri1,Pycr2,Sirt4,Gldc,Mthfd1,Pycr1,Gls2,Kyat3,Ppat,Azin2,Csad,Amt
2_Member	Reactome Gene Sets	R-MMU-71291	Metabolism of amino acids and derivatives	-10.5366	-6.97379	35/205	11898,12035,12036,12411,12709,13171,14085,14661,14718,18263,18597,19125,19193,20603,20768,20810,22117,27053,50799,58865,66902,66948,67383,67824,67870,67873,69051,72039,102857,104174,209027,216456,242669,270076,434437	Ass1,Bcat1,Bcat2,Cbs,Ckb,Dbt,Fah,Glud1,Got1,Odc1,Pdha1,Prodh,Pipox,Sms,Sephs2,Srm,Tst,Asns,Slc25a13,Tdh,Mtap,Acad8,Carnmt1,Nmral1,Enoph1,Mri1,Pycr2,Mccc1,Slc6a8,Gldc,Pycr1,Gls2,Azin2,Gcdh,Amt
2_Member	GO Biological Processes	GO:0006520	cellular amino acid metabolic process	-10.3791	-6.89556	40/262	11566,11898,12035,12036,12411,14085,14450,14661,14718,15356,17850,18263,18602,19125,19193,20512,20768,22117,27053,55936,56693,58865,66902,66948,67870,67873,69051,75387,104174,108156,209027,216456,224805,229905,231327,234734,242642,242669,246277,434437	Adss,Ass1,Bcat1,Bcat2,Cbs,Fah,Gart,Glud1,Got1,Hmgcl,Mmut,Odc1,Padi4,Prodh,Pipox,Slc1a3,Sephs2,Tst,Asns,Ctps2,Crtap,Tdh,Mtap,Acad8,Enoph1,Mri1,Pycr2,Sirt4,Gldc,Mthfd1,Pycr1,Gls2,Aars2,Kyat3,Ppat,Aars,Hpdl,Azin2,Csad,Amt
2_Member	GO Biological Processes	GO:1901607	alpha-amino acid biosynthetic process	-7.87267	-4.8662	16/61	11898,12035,12036,12411,14661,14718,20512,20768,27053,66902,67870,67873,69051,108156,209027,216456	Ass1,Bcat1,Bcat2,Cbs,Glud1,Got1,Slc1a3,Sephs2,Asns,Mtap,Enoph1,Mri1,Pycr2,Mthfd1,Pycr1,Gls2
2_Member	GO Biological Processes	GO:0044282	small molecule catabolic process	-7.60252	-4.70397	39/312	11364,11409,11666,11816,12035,12036,13177,14085,14661,14718,15107,15356,16828,16922,18602,18641,18950,19125,19193,19703,22059,23986,52430,55980,56695,58865,66948,93747,104174,110826,114663,216456,230784,231327,232449,246277,270076,319801,434437	Acadm,Acads,Abcd1,Apoe,Bcat1,Bcat2,Eci1,Fah,Glud1,Got1,Hadh,Hmgcl,Ldha,Phyh,Padi4,Pfkl,Pnp,Prodh,Pipox,Renbp,Trp53,Eci2,Echdc2,Impa1,Pnkd,Tdh,Acad8,Echs1,Gldc,Etfb,Impa2,Gls2,Sesn2,Ppat,Dera,Csad,Gcdh,Tigar,Amt
2_Member	GO Biological Processes	GO:0008652	cellular amino acid biosynthetic process	-7.54835	-4.70158	16/64	11898,12035,12036,12411,14661,14718,20512,20768,27053,66902,67870,67873,69051,108156,209027,216456	Ass1,Bcat1,Bcat2,Cbs,Glud1,Got1,Slc1a3,Sephs2,Asns,Mtap,Enoph1,Mri1,Pycr2,Mthfd1,Pycr1,Gls2
2_Member	GO Biological Processes	GO:0016054	organic acid catabolic process	-6.55471	-3.86462	29/214	11364,11409,11666,12035,12036,13177,14085,14661,14718,15107,15356,16922,18602,19125,19193,19703,23986,52430,58865,66948,93747,104174,110826,216456,230784,231327,246277,270076,434437	Acadm,Acads,Abcd1,Bcat1,Bcat2,Eci1,Fah,Glud1,Got1,Hadh,Hmgcl,Phyh,Padi4,Prodh,Pipox,Renbp,Eci2,Echdc2,Tdh,Acad8,Echs1,Gldc,Etfb,Gls2,Sesn2,Ppat,Csad,Gcdh,Amt
2_Member	GO Biological Processes	GO:0046395	carboxylic acid catabolic process	-6.55471	-3.86462	29/214	11364,11409,11666,12035,12036,13177,14085,14661,14718,15107,15356,16922,18602,19125,19193,19703,23986,52430,58865,66948,93747,104174,110826,216456,230784,231327,246277,270076,434437	Acadm,Acads,Abcd1,Bcat1,Bcat2,Eci1,Fah,Glud1,Got1,Hadh,Hmgcl,Phyh,Padi4,Prodh,Pipox,Renbp,Eci2,Echdc2,Tdh,Acad8,Echs1,Gldc,Etfb,Gls2,Sesn2,Ppat,Csad,Gcdh,Amt
2_Member	GO Biological Processes	GO:0009063	cellular amino acid catabolic process	-5.40259	-3.04394	16/90	12035,12036,14085,14661,14718,15356,18602,19125,19193,58865,66948,104174,216456,231327,246277,434437	Bcat1,Bcat2,Fah,Glud1,Got1,Hmgcl,Padi4,Prodh,Pipox,Tdh,Acad8,Gldc,Gls2,Ppat,Csad,Amt
2_Member	GO Biological Processes	GO:1901606	alpha-amino acid catabolic process	-4.98806	-2.74778	14/76	12036,14085,14661,14718,15356,18602,19125,19193,58865,104174,216456,231327,246277,434437	Bcat2,Fah,Glud1,Got1,Hmgcl,Padi4,Prodh,Pipox,Tdh,Gldc,Gls2,Ppat,Csad,Amt
3_Summary	GO Biological Processes	GO:0006325	chromatin organization	-10.0919	-6.67527	76/736	11569,12648,13018,13990,14056,15181,15270,15353,15469,16468,16969,17192,17869,17977,18602,18854,18999,20174,20185,20585,21849,22059,22209,22289,22367,22589,22724,24075,50887,51788,51869,52463,52609,52615,54169,56086,56353,56702,66138,66262,66403,66979,68606,68845,70790,71041,73703,73708,76804,77305,97122,98415,101206,101612,103551,107951,109151,116871,208043,214133,217578,225280,232440,239985,242…	Aebp2,Chd1,Ctcf,Smarcad1,Ezh2,Gm10093,H2afx,Hmg20b,Prmt1,Jarid2,Zbtb7a,Mbd3,Myc,Ncoa1,Padi4,Pml,Pou5f1,Ruvbl2,Ncor1,Hltf,Trim28,Trp53,Ube2a,Kdm6a,Vrk1,Atrx,Zbtb7b,Taf10,Hmgn5,H2afz,Rif1,Tet1,Cbx7,Suz12,Kat6b,Set,Rybp,Hist1h1b,Bud23,Ing5,Asf1a,Pole4,Ppm1f,Pih1d1,Ubr5,Pcgf6,Dppa2,Dppa3,Kdm4c,Wdr82,Hist2h4,Nucks1,Tada3,Grwd1,Epop,Cdk9,Chd9,Mta3,Setd1b,Tet2,Baz1a,Ino80c,H2afj,Arid1b,Zfp462,H1fx,Brpf3…
3_Member	GO Biological Processes	GO:0006325	chromatin organization	-10.0919	-6.67527	76/736	11569,12648,13018,13990,14056,15181,15270,15353,15469,16468,16969,17192,17869,17977,18602,18854,18999,20174,20185,20585,21849,22059,22209,22289,22367,22589,22724,24075,50887,51788,51869,52463,52609,52615,54169,56086,56353,56702,66138,66262,66403,66979,68606,68845,70790,71041,73703,73708,76804,77305,97122,98415,101206,101612,103551,107951,109151,116871,208043,214133,217578,225280,232440,239985,242…	Aebp2,Chd1,Ctcf,Smarcad1,Ezh2,Gm10093,H2afx,Hmg20b,Prmt1,Jarid2,Zbtb7a,Mbd3,Myc,Ncoa1,Padi4,Pml,Pou5f1,Ruvbl2,Ncor1,Hltf,Trim28,Trp53,Ube2a,Kdm6a,Vrk1,Atrx,Zbtb7b,Taf10,Hmgn5,H2afz,Rif1,Tet1,Cbx7,Suz12,Kat6b,Set,Rybp,Hist1h1b,Bud23,Ing5,Asf1a,Pole4,Ppm1f,Pih1d1,Ubr5,Pcgf6,Dppa2,Dppa3,Kdm4c,Wdr82,Hist2h4,Nucks1,Tada3,Grwd1,Epop,Cdk9,Chd9,Mta3,Setd1b,Tet2,Baz1a,Ino80c,H2afj,Arid1b,Zfp462,H1fx,Brpf3…
3_Member	GO Biological Processes	GO:0016569	covalent chromatin modification	-5.9493	-3.41925	45/445	12648,13018,13990,14056,15181,15469,16468,17192,17977,18602,18854,18999,20174,20185,21849,22059,22209,22289,22367,22589,22724,24075,51869,52463,52615,54169,56353,66262,66979,68606,68845,70790,71041,73703,76804,77305,101206,103551,107951,116871,208043,214133,268936,383491,433759	Chd1,Ctcf,Smarcad1,Ezh2,Gm10093,Prmt1,Jarid2,Mbd3,Ncoa1,Padi4,Pml,Pou5f1,Ruvbl2,Ncor1,Trim28,Trp53,Ube2a,Kdm6a,Vrk1,Atrx,Zbtb7b,Taf10,Rif1,Tet1,Suz12,Kat6b,Rybp,Ing5,Pole4,Ppm1f,Pih1d1,Ubr5,Pcgf6,Dppa2,Kdm4c,Wdr82,Tada3,Epop,Cdk9,Mta3,Setd1b,Tet2,Brpf3,Prdm14,Hdac1
3_Member	GO Biological Processes	GO:0016570	histone modification	-5.26478	-2.94256	42/428	13018,13990,14056,15181,15469,16468,17192,17977,18602,18854,20174,20185,22059,22209,22289,22367,22589,22724,24075,51869,52463,52615,54169,56353,66262,66979,68606,68845,70790,71041,73703,76804,77305,101206,103551,107951,116871,208043,214133,268936,383491,433759	Ctcf,Smarcad1,Ezh2,Gm10093,Prmt1,Jarid2,Mbd3,Ncoa1,Padi4,Pml,Ruvbl2,Ncor1,Trp53,Ube2a,Kdm6a,Vrk1,Atrx,Zbtb7b,Taf10,Rif1,Tet1,Suz12,Kat6b,Rybp,Ing5,Pole4,Ppm1f,Pih1d1,Ubr5,Pcgf6,Dppa2,Kdm4c,Wdr82,Tada3,Epop,Cdk9,Mta3,Setd1b,Tet2,Brpf3,Prdm14,Hdac1
3_Member	GO Biological Processes	GO:0016571	histone methylation	-2.67902	-1.14314	15/138	13018,14056,15469,16468,22589,51869,52463,52615,68845,73703,76804,77305,208043,214133,383491	Ctcf,Ezh2,Prmt1,Jarid2,Atrx,Rif1,Tet1,Suz12,Pih1d1,Dppa2,Kdm4c,Wdr82,Setd1b,Tet2,Prdm14
3_Member	GO Biological Processes	GO:0032259	methylation	-2.57628	-1.06723	28/338	13018,14056,14852,15108,15469,16468,17314,17869,21849,22589,51869,52463,52615,66138,66902,67383,68043,68845,69156,73703,73708,75422,76804,77305,208043,209584,214133,383491	Ctcf,Ezh2,Gspt1,Hsd17b10,Prmt1,Jarid2,Mgmt,Myc,Trim28,Atrx,Rif1,Tet1,Suz12,Bud23,Mtap,Carnmt1,Eef1akmt1,Pih1d1,Comtd1,Dppa2,Dppa3,Mettl5,Kdm4c,Wdr82,Setd1b,Tyw3,Tet2,Prdm14
3_Member	GO Biological Processes	GO:0006479	protein methylation	-2.41388	-0.956503	17/176	13018,14056,14852,15469,16468,22589,51869,52463,52615,68043,68845,73703,76804,77305,208043,214133,383491	Ctcf,Ezh2,Gspt1,Prmt1,Jarid2,Atrx,Rif1,Tet1,Suz12,Eef1akmt1,Pih1d1,Dppa2,Kdm4c,Wdr82,Setd1b,Tet2,Prdm14
3_Member	GO Biological Processes	GO:0008213	protein alkylation	-2.41388	-0.956503	17/176	13018,14056,14852,15469,16468,22589,51869,52463,52615,68043,68845,73703,76804,77305,208043,214133,383491	Ctcf,Ezh2,Gspt1,Prmt1,Jarid2,Atrx,Rif1,Tet1,Suz12,Eef1akmt1,Pih1d1,Dppa2,Kdm4c,Wdr82,Setd1b,Tet2,Prdm14
3_Member	GO Biological Processes	GO:0043543	protein acylation	-2.18046	-0.798962	20/232	12593,13018,17192,17977,18107,19042,20174,24075,53627,54169,56292,66262,66277,66979,67877,68845,101206,226016,268936,433759	Cdyl,Ctcf,Mbd3,Ncoa1,Nmt1,Ppm1a,Ruvbl2,Taf10,Porcn,Kat6b,Naa10,Ing5,Klf15,Pole4,Naa20,Pih1d1,Tada3,Abhd17b,Brpf3,Hdac1
3_Member	GO Biological Processes	GO:0018205	peptidyl-lysine modification	-2.15996	-0.788628	27/346	13018,14056,15353,16468,17192,17977,20174,21849,22218,22589,24075,51869,52615,54169,66262,66277,66979,68043,68845,75387,76804,77305,101206,208043,214133,268936,433759	Ctcf,Ezh2,Hmg20b,Jarid2,Mbd3,Ncoa1,Ruvbl2,Trim28,Sumo1,Atrx,Taf10,Rif1,Suz12,Kat6b,Ing5,Klf15,Pole4,Eef1akmt1,Pih1d1,Sirt4,Kdm4c,Wdr82,Tada3,Setd1b,Tet2,Brpf3,Hdac1
3_Member	GO Biological Processes	GO:0043414	macromolecule methylation	-2.06681	-0.718354	23/286	13018,14056,14852,15108,15469,16468,17869,21849,22589,51869,52463,52615,66138,68043,68845,73703,73708,76804,77305,208043,209584,214133,383491	Ctcf,Ezh2,Gspt1,Hsd17b10,Prmt1,Jarid2,Myc,Trim28,Atrx,Rif1,Tet1,Suz12,Bud23,Eef1akmt1,Pih1d1,Dppa2,Dppa3,Kdm4c,Wdr82,Setd1b,Tyw3,Tet2,Prdm14
4_Summary	Reactome Gene Sets	R-MMU-5625740	RHO GTPases activate PKNs	-9.20416	-5.84551	21/89	15270,18607,19046,22628,22629,51788,55948,68458,76804,97122,109333,232440,319148,319166,319167,319170,319173,319184,319186,319191,326620,12447,12575,14056,15361,16906,20111,22059,22166,52615,56702,66403,66440,68612,68999,102626,11569,16468,11758,12460,14775,21672,22143,22146,22152,22241,22333,54636,66371,67952,68512,73710,80888,93739,15469,17869,17977,26424,107951,268903,433759,18033,18602,22289,…	H2afx,Pdpk1,Ppp1cb,Ywhag,Ywhah,H2afz,Sfn,Ppp1r14a,Kdm4c,Hist2h4,Pkn2,H2afj,Hist1h3c,Hist1h2ae,Hist1h2ag,Hist1h2an,Hist1h2af,Hist1h2bk,Hist1h2bm,Hist1h2ai,Hist1h4b,Ccne1,Cdkn1a,Ezh2,Hmga1,Lmnb1,Rps6ka1,Trp53,Txn1,Suz12,Hist1h1b,Asf1a,Cdc26,Ube2c,Anapc10,Mapkapk3,Aebp2,Jarid2,Prdx6,Ccs,Gpx1,Prdx2,Tuba1b,Tuba1c,Tubb3,Ulk1,Vdac1,Wdr45,Chmp4c,Tomm20,Tomm5,Tubb2b,Hspb8,Gabarapl2,Prmt1,Myc,Ncoa1,Nr5a2,C…
4_Member	Reactome Gene Sets	R-MMU-5625740	RHO GTPases activate PKNs	-9.20416	-5.84551	21/89	15270,18607,19046,22628,22629,51788,55948,68458,76804,97122,109333,232440,319148,319166,319167,319170,319173,319184,319186,319191,326620	H2afx,Pdpk1,Ppp1cb,Ywhag,Ywhah,H2afz,Sfn,Ppp1r14a,Kdm4c,Hist2h4,Pkn2,H2afj,Hist1h3c,Hist1h2ae,Hist1h2ag,Hist1h2an,Hist1h2af,Hist1h2bk,Hist1h2bm,Hist1h2ai,Hist1h4b
4_Member	Reactome Gene Sets	R-MMU-2559583	Cellular Senescence	-8.2592	-5.1114	28/169	12447,12575,14056,15270,15361,16906,20111,22059,22166,51788,52615,56702,66403,66440,68612,68999,97122,102626,232440,319148,319166,319167,319170,319173,319184,319186,319191,326620	Ccne1,Cdkn1a,Ezh2,H2afx,Hmga1,Lmnb1,Rps6ka1,Trp53,Txn1,H2afz,Suz12,Hist1h1b,Asf1a,Cdc26,Ube2c,Anapc10,Hist2h4,Mapkapk3,H2afj,Hist1h3c,Hist1h2ae,Hist1h2ag,Hist1h2an,Hist1h2af,Hist1h2bk,Hist1h2bm,Hist1h2ai,Hist1h4b
4_Member	Reactome Gene Sets	R-MMU-2559586	DNA Damage/Telomere Stress Induced Senescence	-7.70887	-4.76935	19/88	12447,12575,15270,15361,16906,22059,51788,56702,66403,97122,232440,319166,319167,319170,319173,319184,319186,319191,326620	Ccne1,Cdkn1a,H2afx,Hmga1,Lmnb1,Trp53,H2afz,Hist1h1b,Asf1a,Hist2h4,H2afj,Hist1h2ae,Hist1h2ag,Hist1h2an,Hist1h2af,Hist1h2bk,Hist1h2bm,Hist1h2ai,Hist1h4b
4_Member	Reactome Gene Sets	R-MMU-212300	PRC2 methylates histones and DNA	-7.02815	-4.24353	17/78	11569,14056,15270,16468,51788,52615,97122,232440,319148,319166,319167,319170,319173,319184,319186,319191,326620	Aebp2,Ezh2,H2afx,Jarid2,H2afz,Suz12,Hist2h4,H2afj,Hist1h3c,Hist1h2ae,Hist1h2ag,Hist1h2an,Hist1h2af,Hist1h2bk,Hist1h2bm,Hist1h2ai,Hist1h4b
4_Member	Reactome Gene Sets	R-MMU-8953897	Cellular responses to external stimuli	-6.44927	-3.7786	44/413	11758,12447,12460,12575,14056,14775,15270,15361,16906,20111,21672,22059,22143,22146,22152,22166,22241,22333,51788,52615,54636,56702,66371,66403,66440,67952,68512,68612,68999,73710,80888,93739,97122,102626,232440,319148,319166,319167,319170,319173,319184,319186,319191,326620	Prdx6,Ccne1,Ccs,Cdkn1a,Ezh2,Gpx1,H2afx,Hmga1,Lmnb1,Rps6ka1,Prdx2,Trp53,Tuba1b,Tuba1c,Tubb3,Txn1,Ulk1,Vdac1,H2afz,Suz12,Wdr45,Hist1h1b,Chmp4c,Asf1a,Cdc26,Tomm20,Tomm5,Ube2c,Anapc10,Tubb2b,Hspb8,Gabarapl2,Hist2h4,Mapkapk3,H2afj,Hist1h3c,Hist1h2ae,Hist1h2ag,Hist1h2an,Hist1h2af,Hist1h2bk,Hist1h2bm,Hist1h2ai,Hist1h4b
4_Member	Reactome Gene Sets	R-MMU-9018519	Estrogen-dependent gene expression	-6.18774	-3.58875	20/119	15270,15469,17869,17977,26424,51788,97122,107951,232440,268903,319148,319166,319167,319170,319173,319184,319186,319191,326620,433759	H2afx,Prmt1,Myc,Ncoa1,Nr5a2,H2afz,Hist2h4,Cdk9,H2afj,Nrip1,Hist1h3c,Hist1h2ae,Hist1h2ag,Hist1h2an,Hist1h2af,Hist1h2bk,Hist1h2bm,Hist1h2ai,Hist1h4b,Hdac1
4_Member	Reactome Gene Sets	R-MMU-2559582	Senescence-Associated Secretory Phenotype (SASP)	-6.08216	-3.50166	18/100	12575,15270,20111,51788,66440,68612,68999,97122,232440,319148,319166,319167,319170,319173,319184,319186,319191,326620	Cdkn1a,H2afx,Rps6ka1,H2afz,Cdc26,Ube2c,Anapc10,Hist2h4,H2afj,Hist1h3c,Hist1h2ae,Hist1h2ag,Hist1h2an,Hist1h2af,Hist1h2bk,Hist1h2bm,Hist1h2ai,Hist1h4b
4_Member	Reactome Gene Sets	R-MMU-3247509	Chromatin modifying enzymes	-5.98488	-3.42211	25/179	11569,14056,15469,17977,18033,18602,22289,52615,54169,66262,71371,76804,97122,208043,232440,239985,268936,319148,319166,319167,319170,319173,319186,319191,326620	Aebp2,Ezh2,Prmt1,Ncoa1,Nfkb1,Padi4,Kdm6a,Suz12,Kat6b,Ing5,Arid5b,Kdm4c,Hist2h4,Setd1b,H2afj,Arid1b,Brpf3,Hist1h3c,Hist1h2ae,Hist1h2ag,Hist1h2an,Hist1h2af,Hist1h2bm,Hist1h2ai,Hist1h4b
4_Member	Reactome Gene Sets	R-MMU-4839726	Chromatin organization	-5.98488	-3.42211	25/179	11569,14056,15469,17977,18033,18602,22289,52615,54169,66262,71371,76804,97122,208043,232440,239985,268936,319148,319166,319167,319170,319173,319186,319191,326620	Aebp2,Ezh2,Prmt1,Ncoa1,Nfkb1,Padi4,Kdm6a,Suz12,Kat6b,Ing5,Arid5b,Kdm4c,Hist2h4,Setd1b,H2afj,Arid1b,Brpf3,Hist1h3c,Hist1h2ae,Hist1h2ag,Hist1h2an,Hist1h2af,Hist1h2bm,Hist1h2ai,Hist1h4b
4_Member	Reactome Gene Sets	R-MMU-2262752	Cellular responses to stress	-5.86364	-3.35778	37/336	11758,12447,12460,12575,14056,14775,15270,15361,16906,20111,21672,22059,22143,22146,22152,22166,51788,52615,56702,66403,66440,68612,68999,73710,80888,97122,102626,232440,319148,319166,319167,319170,319173,319184,319186,319191,326620	Prdx6,Ccne1,Ccs,Cdkn1a,Ezh2,Gpx1,H2afx,Hmga1,Lmnb1,Rps6ka1,Prdx2,Trp53,Tuba1b,Tuba1c,Tubb3,Txn1,H2afz,Suz12,Hist1h1b,Asf1a,Cdc26,Ube2c,Anapc10,Tubb2b,Hspb8,Hist2h4,Mapkapk3,H2afj,Hist1h3c,Hist1h2ae,Hist1h2ag,Hist1h2an,Hist1h2af,Hist1h2bk,Hist1h2bm,Hist1h2ai,Hist1h4b
4_Member	Reactome Gene Sets	R-MMU-8936459	RUNX1 regulates genes involved in megakaryocyte differentiation and platelet function	-5.81453	-3.32364	16/84	15270,15469,51788,97122,208043,232440,319148,319166,319167,319170,319173,319184,319186,319191,326620,433759	H2afx,Prmt1,H2afz,Hist2h4,Setd1b,H2afj,Hist1h3c,Hist1h2ae,Hist1h2ag,Hist1h2an,Hist1h2af,Hist1h2bk,Hist1h2bm,Hist1h2ai,Hist1h4b,Hdac1
4_Member	Reactome Gene Sets	R-MMU-2299718	Condensation of Prophase Chromosomes	-5.61785	-3.19496	15/77	15270,18817,51788,56086,97122,232440,319148,319166,319167,319170,319173,319184,319186,319191,326620	H2afx,Plk1,H2afz,Set,Hist2h4,H2afj,Hist1h3c,Hist1h2ae,Hist1h2ag,Hist1h2an,Hist1h2af,Hist1h2bk,Hist1h2bm,Hist1h2ai,Hist1h4b
4_Member	Reactome Gene Sets	R-MMU-2559580	Oxidative Stress Induced Senescence	-5.5785	-3.17729	18/108	14056,15270,22059,22166,51788,52615,97122,102626,232440,319148,319166,319167,319170,319173,319184,319186,319191,326620	Ezh2,H2afx,Trp53,Txn1,H2afz,Suz12,Hist2h4,Mapkapk3,H2afj,Hist1h3c,Hist1h2ae,Hist1h2ag,Hist1h2an,Hist1h2af,Hist1h2bk,Hist1h2bm,Hist1h2ai,Hist1h4b
4_Member	Reactome Gene Sets	R-MMU-201722	Formation of the beta-catenin:TCF transactivating complex	-5.46852	-3.08185	16/89	15270,21415,21888,51788,97122,232440,319148,319166,319167,319170,319173,319184,319186,319191,326620,433759	H2afx,Tcf7l1,Tle4,H2afz,Hist2h4,H2afj,Hist1h3c,Hist1h2ae,Hist1h2ag,Hist1h2an,Hist1h2af,Hist1h2bk,Hist1h2bm,Hist1h2ai,Hist1h4b,Hdac1
4_Member	Reactome Gene Sets	R-MMU-73854	RNA Polymerase I Promoter Clearance	-5.46086	-3.07994	18/110	15270,17192,17420,51788,97122,106298,116871,232440,319148,319166,319167,319170,319173,319184,319186,319191,326620,433759	H2afx,Mbd3,Mnat1,H2afz,Hist2h4,Rrn3,Mta3,H2afj,Hist1h3c,Hist1h2ae,Hist1h2ag,Hist1h2an,Hist1h2af,Hist1h2bk,Hist1h2bm,Hist1h2ai,Hist1h4b,Hdac1
4_Member	Reactome Gene Sets	R-MMU-5625886	Activated PKN1 stimulates transcription of AR (androgen receptor) regulated genes KLK2 and KLK3	-5.4254	-3.05016	14/70	15270,51788,76804,97122,232440,319148,319166,319167,319170,319173,319184,319186,319191,326620	H2afx,H2afz,Kdm4c,Hist2h4,H2afj,Hist1h3c,Hist1h2ae,Hist1h2ag,Hist1h2an,Hist1h2af,Hist1h2bk,Hist1h2bm,Hist1h2ai,Hist1h4b
4_Member	Reactome Gene Sets	R-MMU-73864	RNA Polymerase I Transcription	-5.40319	-3.04394	18/111	15270,17192,17420,51788,97122,106298,116871,232440,319148,319166,319167,319170,319173,319184,319186,319191,326620,433759	H2afx,Mbd3,Mnat1,H2afz,Hist2h4,Rrn3,Mta3,H2afj,Hist1h3c,Hist1h2ae,Hist1h2ag,Hist1h2an,Hist1h2af,Hist1h2bk,Hist1h2bm,Hist1h2ai,Hist1h4b,Hdac1
4_Member	Reactome Gene Sets	R-MMU-212165	Epigenetic regulation of gene expression	-5.34627	-3.00361	18/112	11569,14056,15270,16468,18432,51788,52615,97122,232440,319148,319166,319167,319170,319173,319184,319186,319191,326620	Aebp2,Ezh2,H2afx,Jarid2,Mybbp1a,H2afz,Suz12,Hist2h4,H2afj,Hist1h3c,Hist1h2ae,Hist1h2ag,Hist1h2an,Hist1h2af,Hist1h2bk,Hist1h2bm,Hist1h2ai,Hist1h4b
4_Member	Reactome Gene Sets	R-MMU-157579	Telomere Maintenance	-5.19434	-2.89639	15/83	15270,51788,66979,97122,232440,245474,319166,319167,319170,319173,319184,319186,319191,326620,327762	H2afx,H2afz,Pole4,Hist2h4,H2afj,Dkc1,Hist1h2ae,Hist1h2ag,Hist1h2an,Hist1h2af,Hist1h2bk,Hist1h2bm,Hist1h2ai,Hist1h4b,Dna2
4_Member	Reactome Gene Sets	R-MMU-8939211	ESR-mediated signaling	-5.04177	-2.78003	24/189	14704,15270,15461,15469,15507,17869,17977,18607,26424,51788,97122,107951,232440,268903,319148,319166,319167,319170,319173,319184,319186,319191,326620,433759	Gng3,H2afx,Hras,Prmt1,Hspb1,Myc,Ncoa1,Pdpk1,Nr5a2,H2afz,Hist2h4,Cdk9,H2afj,Nrip1,Hist1h3c,Hist1h2ae,Hist1h2ag,Hist1h2an,Hist1h2af,Hist1h2bk,Hist1h2bm,Hist1h2ai,Hist1h4b,Hdac1
4_Member	Reactome Gene Sets	R-MMU-427413	NoRC negatively regulates rRNA expression	-5.0043	-2.7554	13/66	15270,51788,97122,232440,319148,319166,319167,319170,319173,319184,319186,319191,326620	H2afx,H2afz,Hist2h4,H2afj,Hist1h3c,Hist1h2ae,Hist1h2ag,Hist1h2an,Hist1h2af,Hist1h2bk,Hist1h2bm,Hist1h2ai,Hist1h4b
4_Member	Reactome Gene Sets	R-MMU-9006931	Signaling by Nuclear Receptors	-4.98421	-2.74778	27/229	14704,15270,15461,15469,15507,16592,17869,17977,18597,18607,26424,28200,51788,97122,107951,232440,268903,319148,319166,319167,319170,319173,319184,319186,319191,326620,433759	Gng3,H2afx,Hras,Prmt1,Hspb1,Fabp5,Myc,Ncoa1,Pdha1,Pdpk1,Nr5a2,Dhrs4,H2afz,Hist2h4,Cdk9,H2afj,Nrip1,Hist1h3c,Hist1h2ae,Hist1h2ag,Hist1h2an,Hist1h2af,Hist1h2bk,Hist1h2bm,Hist1h2ai,Hist1h4b,Hdac1
4_Member	Reactome Gene Sets	R-MMU-73728	RNA Polymerase I Promoter Opening	-4.92947	-2.71305	13/67	15270,51788,97122,232440,319148,319166,319167,319170,319173,319184,319186,319191,326620	H2afx,H2afz,Hist2h4,H2afj,Hist1h3c,Hist1h2ae,Hist1h2ag,Hist1h2an,Hist1h2af,Hist1h2bk,Hist1h2bm,Hist1h2ai,Hist1h4b
4_Member	Reactome Gene Sets	R-MMU-606279	Deposition of new CENPA-containing nucleosomes at the centromere	-4.91984	-2.71118	14/77	15270,51788,66570,69928,97122,232440,319166,319167,319170,319173,319184,319186,319191,326620	H2afx,H2afz,Cenpm,Cenps,Hist2h4,H2afj,Hist1h2ae,Hist1h2ag,Hist1h2an,Hist1h2af,Hist1h2bk,Hist1h2bm,Hist1h2ai,Hist1h4b
4_Member	Reactome Gene Sets	R-MMU-774815	Nucleosome assembly	-4.91984	-2.71118	14/77	15270,51788,66570,69928,97122,232440,319166,319167,319170,319173,319184,319186,319191,326620	H2afx,H2afz,Cenpm,Cenps,Hist2h4,H2afj,Hist1h2ae,Hist1h2ag,Hist1h2an,Hist1h2af,Hist1h2bk,Hist1h2bm,Hist1h2ai,Hist1h4b
4_Member	Reactome Gene Sets	R-MMU-73886	Chromosome Maintenance	-4.90546	-2.71046	17/109	15270,51788,66570,66979,69928,97122,232440,245474,319166,319167,319170,319173,319184,319186,319191,326620,327762	H2afx,H2afz,Cenpm,Pole4,Cenps,Hist2h4,H2afj,Dkc1,Hist1h2ae,Hist1h2ag,Hist1h2an,Hist1h2af,Hist1h2bk,Hist1h2bm,Hist1h2ai,Hist1h4b,Dna2
4_Member	Reactome Gene Sets	R-MMU-427359	SIRT1 negatively regulates rRNA expression	-4.85617	-2.68124	13/68	15270,51788,97122,232440,319148,319166,319167,319170,319173,319184,319186,319191,326620	H2afx,H2afz,Hist2h4,H2afj,Hist1h3c,Hist1h2ae,Hist1h2ag,Hist1h2an,Hist1h2af,Hist1h2bk,Hist1h2bm,Hist1h2ai,Hist1h4b
4_Member	Reactome Gene Sets	R-MMU-5250941	Negative epigenetic regulation of rRNA expression	-4.78435	-2.64177	13/69	15270,51788,97122,232440,319148,319166,319167,319170,319173,319184,319186,319191,326620	H2afx,H2afz,Hist2h4,H2afj,Hist1h3c,Hist1h2ae,Hist1h2ag,Hist1h2an,Hist1h2af,Hist1h2bk,Hist1h2bm,Hist1h2ai,Hist1h4b
4_Member	Reactome Gene Sets	R-MMU-171306	Packaging Of Telomere Ends	-4.73514	-2.60374	12/60	15270,51788,97122,232440,319166,319167,319170,319173,319184,319186,319191,326620	H2afx,H2afz,Hist2h4,H2afj,Hist1h2ae,Hist1h2ag,Hist1h2an,Hist1h2af,Hist1h2bk,Hist1h2bm,Hist1h2ai,Hist1h4b
4_Member	Reactome Gene Sets	R-MMU-5578749	Transcriptional regulation by small RNAs	-4.65891	-2.54002	14/81	15270,51788,97122,232440,239528,319148,319166,319167,319170,319173,319184,319186,319191,326620	H2afx,H2afz,Hist2h4,H2afj,Ago2,Hist1h3c,Hist1h2ae,Hist1h2ag,Hist1h2an,Hist1h2af,Hist1h2bk,Hist1h2bm,Hist1h2ai,Hist1h4b
4_Member	Reactome Gene Sets	R-MMU-110330	Recognition and association of DNA glycosylase with site containing an affected purine	-4.65875	-2.54002	12/61	15270,51788,97122,232440,319166,319167,319170,319173,319184,319186,319191,326620	H2afx,H2afz,Hist2h4,H2afj,Hist1h2ae,Hist1h2ag,Hist1h2an,Hist1h2af,Hist1h2bk,Hist1h2bm,Hist1h2ai,Hist1h4b
4_Member	Reactome Gene Sets	R-MMU-73772	RNA Polymerase I Promoter Escape	-4.57662	-2.47924	15/93	15270,17420,51788,97122,106298,232440,319148,319166,319167,319170,319173,319184,319186,319191,326620	H2afx,Mnat1,H2afz,Hist2h4,Rrn3,H2afj,Hist1h3c,Hist1h2ae,Hist1h2ag,Hist1h2an,Hist1h2af,Hist1h2bk,Hist1h2bm,Hist1h2ai,Hist1h4b
4_Member	Reactome Gene Sets	R-MMU-8878171	Transcriptional regulation by RUNX1	-4.57169	-2.4775	20/151	15270,15469,17420,18854,51788,56353,97122,208043,232440,239985,319148,319166,319167,319170,319173,319184,319186,319191,326620,433759	H2afx,Prmt1,Mnat1,Pml,H2afz,Rybp,Hist2h4,Setd1b,H2afj,Arid1b,Hist1h3c,Hist1h2ae,Hist1h2ag,Hist1h2an,Hist1h2af,Hist1h2bk,Hist1h2bm,Hist1h2ai,Hist1h4b,Hdac1
4_Member	Reactome Gene Sets	R-MMU-110331	Cleavage of the damaged purine	-4.43956	-2.37922	12/64	15270,51788,97122,232440,319166,319167,319170,319173,319184,319186,319191,326620	H2afx,H2afz,Hist2h4,H2afj,Hist1h2ae,Hist1h2ag,Hist1h2an,Hist1h2af,Hist1h2bk,Hist1h2bm,Hist1h2ai,Hist1h4b
4_Member	Reactome Gene Sets	R-MMU-73927	Depurination	-4.43956	-2.37922	12/64	15270,51788,97122,232440,319166,319167,319170,319173,319184,319186,319191,326620	H2afx,H2afz,Hist2h4,H2afj,Hist1h2ae,Hist1h2ag,Hist1h2an,Hist1h2af,Hist1h2bk,Hist1h2bm,Hist1h2ai,Hist1h4b
4_Member	Reactome Gene Sets	R-MMU-69481	G2/M Checkpoints	-4.42105	-2.36343	16/107	12530,12534,15270,22059,22218,22628,22629,27214,29870,50883,55948,70024,97122,319184,319186,326620	Cdc25a,Cdk1,H2afx,Trp53,Sumo1,Ywhag,Ywhah,Dbf4,Gtse1,Chek2,Sfn,Mcm10,Hist2h4,Hist1h2bk,Hist1h2bm,Hist1h4b
4_Member	Reactome Gene Sets	R-MMU-68875	Mitotic Prophase	-4.30095	-2.26966	18/133	15270,16906,18817,22367,51788,56086,70231,97122,232440,319148,319166,319167,319170,319173,319184,319186,319191,326620	H2afx,Lmnb1,Plk1,Vrk1,H2afz,Set,Gorasp2,Hist2h4,H2afj,Hist1h3c,Hist1h2ae,Hist1h2ag,Hist1h2an,Hist1h2af,Hist1h2bk,Hist1h2bm,Hist1h2ai,Hist1h4b
4_Member	Reactome Gene Sets	R-MMU-211000	Gene Silencing by RNA	-4.18818	-2.19828	14/89	15270,51788,97122,232440,239528,319148,319166,319167,319170,319173,319184,319186,319191,326620	H2afx,H2afz,Hist2h4,H2afj,Ago2,Hist1h3c,Hist1h2ae,Hist1h2ag,Hist1h2an,Hist1h2af,Hist1h2bk,Hist1h2bm,Hist1h2ai,Hist1h4b
4_Member	Reactome Gene Sets	R-MMU-69473	G2/M DNA damage checkpoint	-4.10429	-2.13779	12/69	12534,15270,22059,22218,22628,22629,50883,55948,97122,319184,319186,326620	Cdk1,H2afx,Trp53,Sumo1,Ywhag,Ywhah,Chek2,Sfn,Hist2h4,Hist1h2bk,Hist1h2bm,Hist1h4b
4_Member	Reactome Gene Sets	R-MMU-73894	DNA Repair	-4.09662	-2.13373	31/314	13870,15270,17420,17688,19822,21399,21853,22059,22218,22224,50883,51788,51869,56791,66979,69928,97122,104806,223970,225280,227525,232440,319166,319167,319170,319173,319184,319186,319191,326620,327762	Ercc1,H2afx,Mnat1,Msh6,Rnf4,Tcea1,Timeless,Trp53,Sumo1,Usp10,Chek2,H2afz,Rif1,Ube2l6,Pole4,Cenps,Hist2h4,Fancm,Rmi2,Ino80c,Dclre1c,H2afj,Hist1h2ae,Hist1h2ag,Hist1h2an,Hist1h2af,Hist1h2bk,Hist1h2bm,Hist1h2ai,Hist1h4b,Dna2
4_Member	Reactome Gene Sets	R-MMU-73929	Base-Excision Repair, AP Site Formation	-3.97958	-2.04622	12/71	15270,51788,97122,232440,319166,319167,319170,319173,319184,319186,319191,326620	H2afx,H2afz,Hist2h4,H2afj,Hist1h2ae,Hist1h2ag,Hist1h2an,Hist1h2af,Hist1h2bk,Hist1h2bm,Hist1h2ai,Hist1h4b
4_Member	Reactome Gene Sets	R-MMU-5250913	Positive epigenetic regulation of rRNA expression	-3.92388	-2.0085	14/94	15270,18432,51788,97122,232440,319148,319166,319167,319170,319173,319184,319186,319191,326620	H2afx,Mybbp1a,H2afz,Hist2h4,H2afj,Hist1h3c,Hist1h2ae,Hist1h2ag,Hist1h2an,Hist1h2af,Hist1h2bk,Hist1h2bm,Hist1h2ai,Hist1h4b
4_Member	Reactome Gene Sets	R-MMU-5250924	B-WICH complex positively regulates rRNA expression	-3.92388	-2.0085	14/94	15270,18432,51788,97122,232440,319148,319166,319167,319170,319173,319184,319186,319191,326620	H2afx,Mybbp1a,H2afz,Hist2h4,H2afj,Hist1h3c,Hist1h2ae,Hist1h2ag,Hist1h2an,Hist1h2af,Hist1h2bk,Hist1h2bm,Hist1h2ai,Hist1h4b
4_Member	Reactome Gene Sets	R-MMU-201681	TCF dependent signaling in response to WNT	-3.73634	-1.85842	20/173	14367,15270,19052,20674,21415,21888,26931,51788,97122,232440,319148,319166,319167,319170,319173,319184,319186,319191,326620,433759	Fzd5,H2afx,Ppp2ca,Sox2,Tcf7l1,Tle4,Ppp2r5c,H2afz,Hist2h4,H2afj,Hist1h3c,Hist1h2ae,Hist1h2ag,Hist1h2an,Hist1h2af,Hist1h2bk,Hist1h2bm,Hist1h2ai,Hist1h4b,Hdac1
4_Member	Reactome Gene Sets	R-MMU-73884	Base Excision Repair	-3.40778	-1.63656	13/93	15270,51788,66979,97122,232440,319166,319167,319170,319173,319184,319186,319191,326620	H2afx,H2afz,Pole4,Hist2h4,H2afj,Hist1h2ae,Hist1h2ag,Hist1h2an,Hist1h2af,Hist1h2bk,Hist1h2bm,Hist1h2ai,Hist1h4b
4_Member	Reactome Gene Sets	R-MMU-3214858	RMTs methylate histone arginines	-3.30138	-1.57117	11/72	15469,97122,232440,239985,319148,319166,319167,319170,319173,319191,326620	Prmt1,Hist2h4,H2afj,Arid1b,Hist1h3c,Hist1h2ae,Hist1h2ag,Hist1h2an,Hist1h2af,Hist1h2ai,Hist1h4b
4_Member	Reactome Gene Sets	R-MMU-195721	Signaling by WNT	-3.15953	-1.46717	24/249	13017,14367,14704,15270,19052,20674,21415,21888,22422,26931,51788,65114,97122,232440,319148,319166,319167,319170,319173,319184,319186,319191,326620,433759	Ctbp2,Fzd5,Gng3,H2afx,Ppp2ca,Sox2,Tcf7l1,Tle4,Wnt7b,Ppp2r5c,H2afz,Vps35,Hist2h4,H2afj,Hist1h3c,Hist1h2ae,Hist1h2ag,Hist1h2an,Hist1h2af,Hist1h2bk,Hist1h2bm,Hist1h2ai,Hist1h4b,Hdac1
4_Member	KEGG Pathway	mmu05034	Alcoholism	-2.94953	-1.31516	20/199	14704,14784,14810,15270,15461,19046,51788,63959,97122,232440,319148,319166,319167,319170,319173,319184,319186,319191,326620,433759	Gng3,Grb2,Grin1,H2afx,Hras,Ppp1cb,H2afz,Slc29a1,Hist2h4,H2afj,Hist1h3c,Hist1h2ae,Hist1h2ag,Hist1h2an,Hist1h2af,Hist1h2bk,Hist1h2bm,Hist1h2ai,Hist1h4b,Hdac1
4_Member	Reactome Gene Sets	R-MMU-5689901	Metalloprotease DUBs	-2.69614	-1.1529	7/39	59029,232440,319166,319167,319170,319173,319191	Psmd14,H2afj,Hist1h2ae,Hist1h2ag,Hist1h2an,Hist1h2af,Hist1h2ai
4_Member	Reactome Gene Sets	R-MMU-5693532	DNA Double-Strand Break Repair	-2.53293	-1.03835	16/157	13870,15270,19822,21853,22059,22218,50883,51869,66979,97122,223970,227525,319184,319186,326620,327762	Ercc1,H2afx,Rnf4,Timeless,Trp53,Sumo1,Chek2,Rif1,Pole4,Hist2h4,Rmi2,Dclre1c,Hist1h2bk,Hist1h2bm,Hist1h4b,Dna2
4_Member	KEGG Pathway	mmu05322	Systemic lupus erythematosus	-2.15886	-0.788628	14/142	15270,51788,60595,97122,232440,319148,319166,319167,319170,319173,319184,319186,319191,326620	H2afx,H2afz,Actn4,Hist2h4,H2afj,Hist1h3c,Hist1h2ae,Hist1h2ag,Hist1h2an,Hist1h2af,Hist1h2bk,Hist1h2bm,Hist1h2ai,Hist1h4b
5_Summary	GO Biological Processes	GO:0055086	nucleobase-containing small molecule metabolic process	-8.94123	-5.63373	66/635	11566,11636,11666,11821,12257,12534,12858,12865,14104,14297,14450,14571,15356,15929,16828,16832,16969,17449,17766,17869,18115,18597,18641,18655,18950,19139,19193,20135,20185,20917,21881,21915,22059,22122,22171,22235,26380,29858,50773,50799,52858,55936,56012,56749,66902,67054,67880,68603,73724,76974,80914,98496,102060,103172,106564,107197,108156,209558,214133,226518,231327,232449,269951,270076,270…	Adss,Ak1,Abcd1,Aprt,Tspo,Cdk1,Cox5a,Cox7a1,Fasn,Fxn,Gart,Gpd2,Hmgcl,Idh3g,Ldha,Ldhb,Zbtb7a,Mdh1,Nudt1,Myc,Nnt,Pdha1,Pfkl,Pgk1,Pnp,Prps1,Pipox,Rrm2,Ncor1,Suclg2,Tkt,Dtymk,Trp53,Tsta3,Tyms,Ugdh,Esrrb,Pmm1,Nt5c,Slc25a13,Cdipt,Ctps2,Pgam2,Dhodh,Mtap,Paics,Dcxr,Pmvk,Mcee,Urah,Uck2,Pid1,Gadd45gip1,Chchd10,Ppcs,Uqcc3,Mthfd1,Enpp3,Tet2,Nmnat2,Ppat,Dera,Idh2,Gcdh,Mthfd1l,Tigar,Ass1,Bcat1,Bcat2,Cbs,Degs1,D…
5_Member	GO Biological Processes	GO:0055086	nucleobase-containing small molecule metabolic process	-8.94123	-5.63373	66/635	11566,11636,11666,11821,12257,12534,12858,12865,14104,14297,14450,14571,15356,15929,16828,16832,16969,17449,17766,17869,18115,18597,18641,18655,18950,19139,19193,20135,20185,20917,21881,21915,22059,22122,22171,22235,26380,29858,50773,50799,52858,55936,56012,56749,66902,67054,67880,68603,73724,76974,80914,98496,102060,103172,106564,107197,108156,209558,214133,226518,231327,232449,269951,270076,270…	Adss,Ak1,Abcd1,Aprt,Tspo,Cdk1,Cox5a,Cox7a1,Fasn,Fxn,Gart,Gpd2,Hmgcl,Idh3g,Ldha,Ldhb,Zbtb7a,Mdh1,Nudt1,Myc,Nnt,Pdha1,Pfkl,Pgk1,Pnp,Prps1,Pipox,Rrm2,Ncor1,Suclg2,Tkt,Dtymk,Trp53,Tsta3,Tyms,Ugdh,Esrrb,Pmm1,Nt5c,Slc25a13,Cdipt,Ctps2,Pgam2,Dhodh,Mtap,Paics,Dcxr,Pmvk,Mcee,Urah,Uck2,Pid1,Gadd45gip1,Chchd10,Ppcs,Uqcc3,Mthfd1,Enpp3,Tet2,Nmnat2,Ppat,Dera,Idh2,Gcdh,Mthfd1l,Tigar
5_Member	GO Biological Processes	GO:0006753	nucleoside phosphate metabolic process	-8.15207	-5.06642	59/564	11566,11636,11666,11821,12257,12534,12858,12865,14104,14297,14450,14571,15356,15929,16828,16832,16969,17449,17766,17869,18115,18597,18641,18655,18950,19139,19193,20135,20185,20917,21881,21915,22059,22171,26380,50773,50799,52858,55936,56012,56749,67054,67880,68603,73724,80914,98496,102060,103172,106564,107197,108156,209558,226518,231327,232449,269951,270076,319801	Adss,Ak1,Abcd1,Aprt,Tspo,Cdk1,Cox5a,Cox7a1,Fasn,Fxn,Gart,Gpd2,Hmgcl,Idh3g,Ldha,Ldhb,Zbtb7a,Mdh1,Nudt1,Myc,Nnt,Pdha1,Pfkl,Pgk1,Pnp,Prps1,Pipox,Rrm2,Ncor1,Suclg2,Tkt,Dtymk,Trp53,Tyms,Esrrb,Nt5c,Slc25a13,Cdipt,Ctps2,Pgam2,Dhodh,Paics,Dcxr,Pmvk,Mcee,Uck2,Pid1,Gadd45gip1,Chchd10,Ppcs,Uqcc3,Mthfd1,Enpp3,Nmnat2,Ppat,Dera,Idh2,Gcdh,Tigar
5_Member	GO Biological Processes	GO:0016053	organic acid biosynthetic process	-8.01286	-4.97612	44/365	11666,11898,12035,12036,12411,13244,13361,14104,14450,14661,14718,16592,16828,16832,16969,17869,18033,18641,18655,19223,19224,20185,20512,20768,22059,22235,26378,26380,27053,56012,66902,67870,67873,69051,96979,108156,170439,209027,212898,216456,223722,246277,270685,319801	Abcd1,Ass1,Bcat1,Bcat2,Cbs,Degs1,Dhfr,Fasn,Gart,Glud1,Got1,Fabp5,Ldha,Ldhb,Zbtb7a,Myc,Nfkb1,Pfkl,Pgk1,Ptgis,Ptgs1,Ncor1,Slc1a3,Sephs2,Trp53,Ugdh,Decr2,Esrrb,Asns,Pgam2,Mtap,Enoph1,Mri1,Pycr2,Ptges2,Mthfd1,Elovl6,Pycr1,Dse,Gls2,Mcat,Csad,Mthfd1l,Tigar
5_Member	GO Biological Processes	GO:0009117	nucleotide metabolic process	-8.00741	-4.97612	58/555	11566,11636,11666,11821,12257,12534,12858,12865,14104,14297,14450,14571,15356,15929,16828,16832,16969,17449,17766,17869,18115,18597,18641,18655,18950,19139,19193,20135,20185,20917,21881,21915,22059,22171,26380,50773,50799,52858,55936,56012,56749,67054,67880,68603,73724,80914,98496,102060,103172,106564,107197,108156,209558,226518,232449,269951,270076,319801	Adss,Ak1,Abcd1,Aprt,Tspo,Cdk1,Cox5a,Cox7a1,Fasn,Fxn,Gart,Gpd2,Hmgcl,Idh3g,Ldha,Ldhb,Zbtb7a,Mdh1,Nudt1,Myc,Nnt,Pdha1,Pfkl,Pgk1,Pnp,Prps1,Pipox,Rrm2,Ncor1,Suclg2,Tkt,Dtymk,Trp53,Tyms,Esrrb,Nt5c,Slc25a13,Cdipt,Ctps2,Pgam2,Dhodh,Paics,Dcxr,Pmvk,Mcee,Uck2,Pid1,Gadd45gip1,Chchd10,Ppcs,Uqcc3,Mthfd1,Enpp3,Nmnat2,Dera,Idh2,Gcdh,Tigar
5_Member	GO Biological Processes	GO:0044283	small molecule biosynthetic process	-7.71923	-4.76935	64/652	11364,11636,11666,11816,11821,11898,12035,12036,12411,13244,13361,13595,14104,14450,14571,14661,14718,15356,16592,16828,16832,16969,17766,17869,18033,18641,18655,18950,19139,19223,19224,20185,20512,20768,22059,22235,26378,26380,27053,50773,55936,56012,66902,67870,67873,68603,69051,73166,80914,96979,108156,109754,170439,209027,209558,212898,216456,223722,228550,230784,232449,246277,270685,319801	Acadm,Ak1,Abcd1,Apoe,Aprt,Ass1,Bcat1,Bcat2,Cbs,Degs1,Dhfr,Ebp,Fasn,Gart,Gpd2,Glud1,Got1,Hmgcl,Fabp5,Ldha,Ldhb,Zbtb7a,Nudt1,Myc,Nfkb1,Pfkl,Pgk1,Pnp,Prps1,Ptgis,Ptgs1,Ncor1,Slc1a3,Sephs2,Trp53,Ugdh,Decr2,Esrrb,Asns,Nt5c,Ctps2,Pgam2,Mtap,Enoph1,Mri1,Pmvk,Pycr2,Tm7sf2,Uck2,Ptges2,Mthfd1,Cyb5r3,Elovl6,Pycr1,Enpp3,Dse,Gls2,Mcat,Itpka,Sesn2,Dera,Csad,Mthfd1l,Tigar
5_Member	GO Biological Processes	GO:0046394	carboxylic acid biosynthetic process	-7.5855	-4.70397	43/364	11666,11898,12035,12036,12411,13244,13361,14104,14450,14661,14718,16592,16828,16832,16969,17869,18033,18641,18655,19223,19224,20185,20512,20768,22059,22235,26378,26380,27053,56012,66902,67870,67873,69051,96979,108156,170439,209027,212898,216456,223722,270685,319801	Abcd1,Ass1,Bcat1,Bcat2,Cbs,Degs1,Dhfr,Fasn,Gart,Glud1,Got1,Fabp5,Ldha,Ldhb,Zbtb7a,Myc,Nfkb1,Pfkl,Pgk1,Ptgis,Ptgs1,Ncor1,Slc1a3,Sephs2,Trp53,Ugdh,Decr2,Esrrb,Asns,Pgam2,Mtap,Enoph1,Mri1,Pycr2,Ptges2,Mthfd1,Elovl6,Pycr1,Dse,Gls2,Mcat,Mthfd1l,Tigar
5_Member	GO Biological Processes	GO:0051186	cofactor metabolic process	-6.89451	-4.15128	52/510	11666,11758,12892,13361,14104,14275,14297,14450,14571,14718,14775,14859,14860,14862,14863,14864,15356,15929,16828,16832,16922,16969,17449,17869,18115,18597,18641,18655,19193,20185,20917,21672,21881,22059,22171,26380,50887,56012,67880,68066,68603,73724,76826,106564,108156,226518,229905,269951,270076,270685,319801,625249	Abcd1,Prdx6,Cpox,Dhfr,Fasn,Folr1,Fxn,Gart,Gpd2,Got1,Gpx1,Gsta3,Gsta4,Gstm1,Gstm2,Gstm3,Hmgcl,Idh3g,Ldha,Ldhb,Phyh,Zbtb7a,Mdh1,Myc,Nnt,Pdha1,Pfkl,Pgk1,Pipox,Ncor1,Suclg2,Prdx2,Tkt,Trp53,Tyms,Esrrb,Hmgn5,Pgam2,Dcxr,Slc25a39,Pmvk,Mcee,Nubpl,Ppcs,Mthfd1,Nmnat2,Kyat3,Idh2,Gcdh,Mthfd1l,Tigar,Gpx4
5_Member	GO Biological Processes	GO:0090407	organophosphate biosynthetic process	-5.94859	-3.41925	49/503	11566,11636,11807,11821,12709,14077,14450,14933,16592,16969,17869,18590,18597,18641,18655,18950,19139,20135,20185,21881,21915,22038,22059,22171,26380,28169,50799,52858,55936,55980,56012,56176,56749,66268,67054,67512,68603,80914,98496,106564,107197,108156,226518,228550,231327,269951,270076,319801,327942	Adss,Ak1,Apoa2,Aprt,Ckb,Fabp3,Gart,Gk,Fabp5,Zbtb7a,Myc,Pdgfa,Pdha1,Pfkl,Pgk1,Pnp,Prps1,Rrm2,Ncor1,Tkt,Dtymk,Plscr1,Trp53,Tyms,Esrrb,Agpat3,Slc25a13,Cdipt,Ctps2,Impa1,Pgam2,Pigp,Dhodh,Pigyl,Paics,Agpat2,Pmvk,Uck2,Pid1,Ppcs,Uqcc3,Mthfd1,Nmnat2,Itpka,Ppat,Idh2,Gcdh,Tigar,Pigl
5_Member	GO Biological Processes	GO:0017144	drug metabolic process	-5.37272	-3.01946	62/728	11566,11636,11666,11758,11821,11898,12257,12411,12534,12858,12865,13361,14085,14275,14297,14450,14775,15356,15929,16549,16598,16600,16828,16969,17449,17869,18597,18641,18655,19139,19193,19223,19703,20185,20440,20603,20917,21672,22059,26380,50799,56012,56695,65114,66902,67383,67870,67873,69051,98496,102060,103172,104174,107197,170750,209027,209558,212898,269951,270685,319801,434437	Adss,Ak1,Abcd1,Prdx6,Aprt,Ass1,Tspo,Cbs,Cdk1,Cox5a,Cox7a1,Dhfr,Fah,Folr1,Fxn,Gart,Gpx1,Hmgcl,Idh3g,Khsrp,Klf2,Klf4,Ldha,Zbtb7a,Mdh1,Myc,Pdha1,Pfkl,Pgk1,Prps1,Pipox,Ptgis,Renbp,Ncor1,St6gal1,Sms,Suclg2,Prdx2,Trp53,Esrrb,Slc25a13,Pgam2,Pnkd,Vps35,Mtap,Carnmt1,Enoph1,Mri1,Pycr2,Pid1,Gadd45gip1,Chchd10,Gldc,Uqcc3,Xpnpep1,Pycr1,Enpp3,Dse,Idh2,Mthfd1l,Tigar,Amt
5_Member	GO Biological Processes	GO:0006732	coenzyme metabolic process	-5.15705	-2.86844	35/332	11666,13361,14104,14275,14450,14571,15356,15929,16828,16832,16969,17449,17869,18115,18597,18641,18655,19193,20185,20917,21881,22059,22171,26380,56012,67880,68603,73724,106564,108156,226518,269951,270076,270685,319801	Abcd1,Dhfr,Fasn,Folr1,Gart,Gpd2,Hmgcl,Idh3g,Ldha,Ldhb,Zbtb7a,Mdh1,Myc,Nnt,Pdha1,Pfkl,Pgk1,Pipox,Ncor1,Suclg2,Tkt,Trp53,Tyms,Esrrb,Pgam2,Dcxr,Pmvk,Mcee,Ppcs,Mthfd1,Nmnat2,Idh2,Gcdh,Mthfd1l,Tigar
5_Member	GO Biological Processes	GO:1901293	nucleoside phosphate biosynthetic process	-5.14423	-2.86476	32/291	11566,11636,11821,14450,16969,17869,18597,18641,18655,18950,19139,20135,20185,21915,22059,22171,26380,50799,55936,56012,56749,67054,80914,98496,106564,107197,108156,226518,231327,269951,270076,319801	Adss,Ak1,Aprt,Gart,Zbtb7a,Myc,Pdha1,Pfkl,Pgk1,Pnp,Prps1,Rrm2,Ncor1,Dtymk,Trp53,Tyms,Esrrb,Slc25a13,Ctps2,Pgam2,Dhodh,Paics,Uck2,Pid1,Ppcs,Uqcc3,Mthfd1,Nmnat2,Ppat,Idh2,Gcdh,Tigar
5_Member	GO Biological Processes	GO:1901137	carbohydrate derivative biosynthetic process	-5.09767	-2.8227	53/601	11566,11636,11821,14348,14450,14594,14933,16453,16969,17869,18033,18597,18641,18655,18950,19139,20135,20185,20440,20446,20448,21881,21915,22059,22122,22171,22235,26380,29858,50799,52463,55936,56012,56176,56749,66268,66902,67054,67574,80914,98496,101351,103534,106564,107197,209584,212898,214133,227327,239528,270076,319801,327942	Adss,Ak1,Aprt,Fut9,Gart,Ggta1,Gk,Jak3,Zbtb7a,Myc,Nfkb1,Pdha1,Pfkl,Pgk1,Pnp,Prps1,Rrm2,Ncor1,St6gal1,St6galnac2,St6galnac4,Tkt,Dtymk,Trp53,Tsta3,Tyms,Ugdh,Esrrb,Pmm1,Slc25a13,Tet1,Ctps2,Pgam2,Pigp,Dhodh,Pigyl,Mtap,Paics,Alg13,Uck2,Pid1,Eogt,Mgat4b,Ppcs,Uqcc3,Tyw3,Dse,Tet2,B3gnt7,Ago2,Gcdh,Tigar,Pigl
5_Member	GO Biological Processes	GO:0019693	ribose phosphate metabolic process	-5.08451	-2.814	43/450	11566,11636,11666,11821,12257,12534,12858,12865,14104,14297,14450,15356,16828,16969,17869,18597,18641,18655,18950,19139,19193,20185,20917,21881,22059,26380,50799,55936,56012,56749,67054,68603,73724,80914,98496,102060,103172,106564,107197,209558,231327,270076,319801	Adss,Ak1,Abcd1,Aprt,Tspo,Cdk1,Cox5a,Cox7a1,Fasn,Fxn,Gart,Hmgcl,Ldha,Zbtb7a,Myc,Pdha1,Pfkl,Pgk1,Pnp,Prps1,Pipox,Ncor1,Suclg2,Tkt,Trp53,Esrrb,Slc25a13,Ctps2,Pgam2,Dhodh,Paics,Pmvk,Mcee,Uck2,Pid1,Gadd45gip1,Chchd10,Ppcs,Uqcc3,Enpp3,Ppat,Gcdh,Tigar
5_Member	GO Biological Processes	GO:0009123	nucleoside monophosphate metabolic process	-4.90807	-2.71046	31/285	11566,11636,11666,11821,12257,12534,12858,12865,14297,14450,16828,16969,17869,18641,18655,19139,20185,22059,22171,26380,50799,56012,67054,80914,98496,102060,103172,107197,209558,231327,319801	Adss,Ak1,Abcd1,Aprt,Tspo,Cdk1,Cox5a,Cox7a1,Fxn,Gart,Ldha,Zbtb7a,Myc,Pfkl,Pgk1,Prps1,Ncor1,Trp53,Tyms,Esrrb,Slc25a13,Pgam2,Paics,Uck2,Pid1,Gadd45gip1,Chchd10,Uqcc3,Enpp3,Ppat,Tigar
5_Member	GO Biological Processes	GO:0009165	nucleotide biosynthetic process	-4.90807	-2.71046	31/285	11566,11636,11821,14450,16969,17869,18597,18641,18655,18950,19139,20135,20185,21915,22059,22171,26380,50799,55936,56012,56749,67054,80914,98496,106564,107197,108156,226518,269951,270076,319801	Adss,Ak1,Aprt,Gart,Zbtb7a,Myc,Pdha1,Pfkl,Pgk1,Pnp,Prps1,Rrm2,Ncor1,Dtymk,Trp53,Tyms,Esrrb,Slc25a13,Ctps2,Pgam2,Dhodh,Paics,Uck2,Pid1,Ppcs,Uqcc3,Mthfd1,Nmnat2,Idh2,Gcdh,Tigar
5_Member	GO Biological Processes	GO:0009259	ribonucleotide metabolic process	-4.78293	-2.64177	41/433	11566,11636,11666,11821,12257,12534,12858,12865,14104,14297,14450,15356,16828,16969,17869,18597,18641,18655,18950,19139,19193,20185,20917,22059,26380,50799,55936,56012,56749,67054,68603,73724,80914,98496,102060,103172,106564,107197,209558,270076,319801	Adss,Ak1,Abcd1,Aprt,Tspo,Cdk1,Cox5a,Cox7a1,Fasn,Fxn,Gart,Hmgcl,Ldha,Zbtb7a,Myc,Pdha1,Pfkl,Pgk1,Pnp,Prps1,Pipox,Ncor1,Suclg2,Trp53,Esrrb,Slc25a13,Ctps2,Pgam2,Dhodh,Paics,Pmvk,Mcee,Uck2,Pid1,Gadd45gip1,Chchd10,Ppcs,Uqcc3,Enpp3,Gcdh,Tigar
5_Member	GO Biological Processes	GO:0009161	ribonucleoside monophosphate metabolic process	-4.76417	-2.62629	30/276	11566,11636,11666,11821,12257,12534,12858,12865,14297,14450,16828,16969,17869,18641,18655,19139,20185,22059,26380,50799,56012,67054,80914,98496,102060,103172,107197,209558,231327,319801	Adss,Ak1,Abcd1,Aprt,Tspo,Cdk1,Cox5a,Cox7a1,Fxn,Gart,Ldha,Zbtb7a,Myc,Pfkl,Pgk1,Prps1,Ncor1,Trp53,Esrrb,Slc25a13,Pgam2,Paics,Uck2,Pid1,Gadd45gip1,Chchd10,Uqcc3,Enpp3,Ppat,Tigar
5_Member	GO Biological Processes	GO:0072521	purine-containing compound metabolic process	-4.52035	-2.4347	44/490	11566,11636,11666,11821,12257,12534,12858,12865,14104,14297,14450,15356,16828,16969,17766,17869,18597,18641,18655,18950,19139,19193,20185,20917,22059,26357,26380,50799,56012,66902,67054,68603,73724,76974,98496,102060,103172,106564,107197,108156,209558,270076,270685,319801	Adss,Ak1,Abcd1,Aprt,Tspo,Cdk1,Cox5a,Cox7a1,Fasn,Fxn,Gart,Hmgcl,Ldha,Zbtb7a,Nudt1,Myc,Pdha1,Pfkl,Pgk1,Pnp,Prps1,Pipox,Ncor1,Suclg2,Trp53,Abcg2,Esrrb,Slc25a13,Pgam2,Mtap,Paics,Pmvk,Mcee,Urah,Pid1,Gadd45gip1,Chchd10,Ppcs,Uqcc3,Mthfd1,Enpp3,Gcdh,Mthfd1l,Tigar
5_Member	GO Biological Processes	GO:0009167	purine ribonucleoside monophosphate metabolic process	-4.47051	-2.39629	29/272	11566,11636,11666,11821,12257,12534,12858,12865,14297,14450,16828,16969,17869,18641,18655,19139,20185,22059,26380,50799,56012,67054,98496,102060,103172,107197,209558,231327,319801	Adss,Ak1,Abcd1,Aprt,Tspo,Cdk1,Cox5a,Cox7a1,Fxn,Gart,Ldha,Zbtb7a,Myc,Pfkl,Pgk1,Prps1,Ncor1,Trp53,Esrrb,Slc25a13,Pgam2,Paics,Pid1,Gadd45gip1,Chchd10,Uqcc3,Enpp3,Ppat,Tigar
5_Member	GO Biological Processes	GO:0009126	purine nucleoside monophosphate metabolic process	-4.44113	-2.37922	29/273	11566,11636,11666,11821,12257,12534,12858,12865,14297,14450,16828,16969,17869,18641,18655,19139,20185,22059,26380,50799,56012,67054,98496,102060,103172,107197,209558,231327,319801	Adss,Ak1,Abcd1,Aprt,Tspo,Cdk1,Cox5a,Cox7a1,Fxn,Gart,Ldha,Zbtb7a,Myc,Pfkl,Pgk1,Prps1,Ncor1,Trp53,Esrrb,Slc25a13,Pgam2,Paics,Pid1,Gadd45gip1,Chchd10,Uqcc3,Enpp3,Ppat,Tigar
5_Member	GO Biological Processes	GO:0009124	nucleoside monophosphate biosynthetic process	-4.38748	-2.34089	21/168	11566,11636,11821,14450,16969,17869,18641,18655,19139,20185,22059,22171,26380,50799,56012,67054,80914,98496,107197,231327,319801	Adss,Ak1,Aprt,Gart,Zbtb7a,Myc,Pfkl,Pgk1,Prps1,Ncor1,Trp53,Tyms,Esrrb,Slc25a13,Pgam2,Paics,Uck2,Pid1,Uqcc3,Ppat,Tigar
5_Member	GO Biological Processes	GO:0046496	nicotinamide nucleotide metabolic process	-4.28595	-2.26	20/158	14571,15929,16828,16832,16969,17449,17869,18115,18597,18641,18655,20185,21881,22059,26380,56012,67880,226518,269951,319801	Gpd2,Idh3g,Ldha,Ldhb,Zbtb7a,Mdh1,Myc,Nnt,Pdha1,Pfkl,Pgk1,Ncor1,Tkt,Trp53,Esrrb,Pgam2,Dcxr,Nmnat2,Idh2,Tigar
5_Member	GO Biological Processes	GO:0034404	nucleobase-containing small molecule biosynthetic process	-4.23599	-2.22288	21/172	11636,11666,11821,16828,16969,17766,17869,18641,18655,18950,20185,22059,26380,50773,55936,56012,66902,80914,209558,232449,319801	Ak1,Abcd1,Aprt,Ldha,Zbtb7a,Nudt1,Myc,Pfkl,Pgk1,Pnp,Ncor1,Trp53,Esrrb,Nt5c,Ctps2,Pgam2,Mtap,Uck2,Enpp3,Dera,Tigar
5_Member	GO Biological Processes	GO:0046390	ribose phosphate biosynthetic process	-4.21841	-2.21195	26/239	11566,11636,11821,14450,16969,17869,18597,18641,18655,18950,19139,20185,21881,22059,26380,50799,55936,56012,56749,67054,80914,98496,106564,107197,270076,319801	Adss,Ak1,Aprt,Gart,Zbtb7a,Myc,Pdha1,Pfkl,Pgk1,Pnp,Prps1,Ncor1,Tkt,Trp53,Esrrb,Slc25a13,Ctps2,Pgam2,Dhodh,Paics,Uck2,Pid1,Ppcs,Uqcc3,Gcdh,Tigar
5_Member	GO Biological Processes	GO:0019362	pyridine nucleotide metabolic process	-4.20793	-2.20864	20/160	14571,15929,16828,16832,16969,17449,17869,18115,18597,18641,18655,20185,21881,22059,26380,56012,67880,226518,269951,319801	Gpd2,Idh3g,Ldha,Ldhb,Zbtb7a,Mdh1,Myc,Nnt,Pdha1,Pfkl,Pgk1,Ncor1,Tkt,Trp53,Esrrb,Pgam2,Dcxr,Nmnat2,Idh2,Tigar
5_Member	GO Biological Processes	GO:0006163	purine nucleotide metabolic process	-4.13176	-2.1575	40/447	11566,11636,11666,11821,12257,12534,12858,12865,14104,14297,14450,15356,16828,16969,17766,17869,18597,18641,18655,18950,19139,19193,20185,20917,22059,26380,50799,56012,67054,68603,73724,98496,102060,103172,106564,107197,108156,209558,270076,319801	Adss,Ak1,Abcd1,Aprt,Tspo,Cdk1,Cox5a,Cox7a1,Fasn,Fxn,Gart,Hmgcl,Ldha,Zbtb7a,Nudt1,Myc,Pdha1,Pfkl,Pgk1,Pnp,Prps1,Pipox,Ncor1,Suclg2,Trp53,Esrrb,Slc25a13,Pgam2,Paics,Pmvk,Mcee,Pid1,Gadd45gip1,Chchd10,Ppcs,Uqcc3,Mthfd1,Enpp3,Gcdh,Tigar
5_Member	GO Biological Processes	GO:0009156	ribonucleoside monophosphate biosynthetic process	-4.13144	-2.1575	20/162	11566,11636,11821,14450,16969,17869,18641,18655,19139,20185,22059,26380,50799,56012,67054,80914,98496,107197,231327,319801	Adss,Ak1,Aprt,Gart,Zbtb7a,Myc,Pfkl,Pgk1,Prps1,Ncor1,Trp53,Esrrb,Slc25a13,Pgam2,Paics,Uck2,Pid1,Uqcc3,Ppat,Tigar
5_Member	GO Biological Processes	GO:0032787	monocarboxylic acid metabolic process	-4.11478	-2.1453	48/573	11364,11409,11666,11807,13177,13244,14077,14085,14104,14933,15107,16592,16828,16832,16922,16969,17869,18597,18641,18655,19223,19224,20185,20512,22059,23986,26378,26380,26424,27052,27053,52430,56012,56695,72674,75387,93747,96979,109672,110826,170439,212898,223722,230784,269951,270076,270685,319801	Acadm,Acads,Abcd1,Apoa2,Eci1,Degs1,Fabp3,Fah,Fasn,Gk,Hadh,Fabp5,Ldha,Ldhb,Phyh,Zbtb7a,Myc,Pdha1,Pfkl,Pgk1,Ptgis,Ptgs1,Ncor1,Slc1a3,Trp53,Eci2,Decr2,Esrrb,Nr5a2,Aoah,Asns,Echdc2,Pgam2,Pnkd,Adipor1,Sirt4,Echs1,Ptges2,Cyb5a,Etfb,Elovl6,Dse,Mcat,Sesn2,Idh2,Gcdh,Mthfd1l,Tigar
5_Member	GO Biological Processes	GO:0072524	pyridine-containing compound metabolic process	-4.01948	-2.07789	20/165	14571,15929,16828,16832,16969,17449,17869,18115,18597,18641,18655,20185,21881,22059,26380,56012,67880,226518,269951,319801	Gpd2,Idh3g,Ldha,Ldhb,Zbtb7a,Mdh1,Myc,Nnt,Pdha1,Pfkl,Pgk1,Ncor1,Tkt,Trp53,Esrrb,Pgam2,Dcxr,Nmnat2,Idh2,Tigar
5_Member	GO Biological Processes	GO:0009260	ribonucleotide biosynthetic process	-4.01343	-2.07391	25/232	11566,11636,11821,14450,16969,17869,18597,18641,18655,18950,19139,20185,22059,26380,50799,55936,56012,56749,67054,80914,98496,106564,107197,270076,319801	Adss,Ak1,Aprt,Gart,Zbtb7a,Myc,Pdha1,Pfkl,Pgk1,Pnp,Prps1,Ncor1,Trp53,Esrrb,Slc25a13,Ctps2,Pgam2,Dhodh,Paics,Uck2,Pid1,Ppcs,Uqcc3,Gcdh,Tigar
5_Member	GO Biological Processes	GO:0009150	purine ribonucleotide metabolic process	-3.99062	-2.05316	38/423	11566,11636,11666,11821,12257,12534,12858,12865,14104,14297,14450,15356,16828,16969,17869,18597,18641,18655,18950,19139,19193,20185,20917,22059,26380,50799,56012,67054,68603,73724,98496,102060,103172,106564,107197,209558,270076,319801	Adss,Ak1,Abcd1,Aprt,Tspo,Cdk1,Cox5a,Cox7a1,Fasn,Fxn,Gart,Hmgcl,Ldha,Zbtb7a,Myc,Pdha1,Pfkl,Pgk1,Pnp,Prps1,Pipox,Ncor1,Suclg2,Trp53,Esrrb,Slc25a13,Pgam2,Paics,Pmvk,Mcee,Pid1,Gadd45gip1,Chchd10,Ppcs,Uqcc3,Enpp3,Gcdh,Tigar
5_Member	GO Biological Processes	GO:0009127	purine nucleoside monophosphate biosynthetic process	-3.80315	-1.91616	19/158	11566,11636,11821,14450,16969,17869,18641,18655,19139,20185,22059,26380,50799,56012,67054,98496,107197,231327,319801	Adss,Ak1,Aprt,Gart,Zbtb7a,Myc,Pfkl,Pgk1,Prps1,Ncor1,Trp53,Esrrb,Slc25a13,Pgam2,Paics,Pid1,Uqcc3,Ppat,Tigar
5_Member	GO Biological Processes	GO:0009168	purine ribonucleoside monophosphate biosynthetic process	-3.80315	-1.91616	19/158	11566,11636,11821,14450,16969,17869,18641,18655,19139,20185,22059,26380,50799,56012,67054,98496,107197,231327,319801	Adss,Ak1,Aprt,Gart,Zbtb7a,Myc,Pfkl,Pgk1,Prps1,Ncor1,Trp53,Esrrb,Slc25a13,Pgam2,Paics,Pid1,Uqcc3,Ppat,Tigar
5_Member	GO Biological Processes	GO:0072522	purine-containing compound biosynthetic process	-3.6402	-1.79008	25/245	11566,11636,11821,14450,16969,17869,18597,18641,18655,18950,19139,20185,22059,26380,50799,56012,66902,67054,98496,106564,107197,108156,270076,270685,319801	Adss,Ak1,Aprt,Gart,Zbtb7a,Myc,Pdha1,Pfkl,Pgk1,Pnp,Prps1,Ncor1,Trp53,Esrrb,Slc25a13,Pgam2,Mtap,Paics,Pid1,Ppcs,Uqcc3,Mthfd1,Gcdh,Mthfd1l,Tigar
5_Member	GO Biological Processes	GO:0006733	oxidoreduction coenzyme metabolic process	-3.60266	-1.76906	20/177	14571,15929,16828,16832,16969,17449,17869,18115,18597,18641,18655,20185,21881,22059,26380,56012,67880,226518,269951,319801	Gpd2,Idh3g,Ldha,Ldhb,Zbtb7a,Mdh1,Myc,Nnt,Pdha1,Pfkl,Pgk1,Ncor1,Tkt,Trp53,Esrrb,Pgam2,Dcxr,Nmnat2,Idh2,Tigar
5_Member	GO Biological Processes	GO:1903578	regulation of ATP metabolic process	-3.50191	-1.6977	13/91	11666,12257,12534,12865,16969,17869,18655,20185,22059,26380,98496,102060,319801	Abcd1,Tspo,Cdk1,Cox7a1,Zbtb7a,Myc,Pgk1,Ncor1,Trp53,Esrrb,Pid1,Gadd45gip1,Tigar
5_Member	GO Biological Processes	GO:0005975	carbohydrate metabolic process	-3.16805	-1.47003	43/547	11364,12492,14571,14594,14718,14933,16592,16828,16832,16969,17449,17869,18033,18597,18641,18655,19046,20185,22059,22235,24070,26357,26380,27052,29858,55980,56012,66681,67013,67880,69064,72674,110173,114663,212974,214505,217837,227327,228550,230784,232449,269951,319801	Acadm,Scarb2,Gpd2,Ggta1,Got1,Gk,Fabp5,Ldha,Ldhb,Zbtb7a,Mdh1,Myc,Nfkb1,Pdha1,Pfkl,Pgk1,Ppp1cb,Ncor1,Trp53,Ugdh,Mpdu1,Abcg2,Esrrb,Aoah,Pmm1,Impa1,Pgam2,Pgm1,Oma1,Dcxr,Fuom,Adipor1,Manba,Impa2,Pgghg,Gnptg,Itpk1,B3gnt7,Itpka,Sesn2,Dera,Idh2,Tigar
5_Member	GO Biological Processes	GO:0009152	purine ribonucleotide biosynthetic process	-3.07813	-1.40241	22/223	11566,11636,11821,14450,16969,17869,18597,18641,18655,18950,19139,20185,22059,26380,50799,56012,67054,98496,106564,107197,270076,319801	Adss,Ak1,Aprt,Gart,Zbtb7a,Myc,Pdha1,Pfkl,Pgk1,Pnp,Prps1,Ncor1,Trp53,Esrrb,Slc25a13,Pgam2,Paics,Pid1,Ppcs,Uqcc3,Gcdh,Tigar
5_Member	GO Biological Processes	GO:0009141	nucleoside triphosphate metabolic process	-3.0644	-1.39297	27/298	11636,11666,12257,12534,12858,12865,14297,16828,16969,17766,17869,18641,18655,18950,20185,21915,22059,26380,50799,55936,56012,98496,102060,103172,107197,209558,319801	Ak1,Abcd1,Tspo,Cdk1,Cox5a,Cox7a1,Fxn,Ldha,Zbtb7a,Nudt1,Myc,Pfkl,Pgk1,Pnp,Ncor1,Dtymk,Trp53,Esrrb,Slc25a13,Ctps2,Pgam2,Pid1,Gadd45gip1,Chchd10,Uqcc3,Enpp3,Tigar
5_Member	GO Biological Processes	GO:0046434	organophosphate catabolic process	-3.03988	-1.37143	21/210	11666,11758,11807,14571,16828,16969,17766,17869,18641,18655,20185,22059,26380,50773,55980,56012,100340,114663,209558,232449,319801	Abcd1,Prdx6,Apoa2,Gpd2,Ldha,Zbtb7a,Nudt1,Myc,Pfkl,Pgk1,Ncor1,Trp53,Esrrb,Nt5c,Impa1,Pgam2,Smpdl3b,Impa2,Enpp3,Dera,Tigar
5_Member	GO Biological Processes	GO:0006164	purine nucleotide biosynthetic process	-3.01859	-1.36323	23/240	11566,11636,11821,14450,16969,17869,18597,18641,18655,18950,19139,20185,22059,26380,50799,56012,67054,98496,106564,107197,108156,270076,319801	Adss,Ak1,Aprt,Gart,Zbtb7a,Myc,Pdha1,Pfkl,Pgk1,Pnp,Prps1,Ncor1,Trp53,Esrrb,Slc25a13,Pgam2,Paics,Pid1,Ppcs,Uqcc3,Mthfd1,Gcdh,Tigar
5_Member	GO Biological Processes	GO:1900542	regulation of purine nucleotide metabolic process	-2.97917	-1.33757	13/103	11666,12257,12534,12865,16969,17869,18655,20185,22059,26380,98496,102060,319801	Abcd1,Tspo,Cdk1,Cox7a1,Zbtb7a,Myc,Pgk1,Ncor1,Trp53,Esrrb,Pid1,Gadd45gip1,Tigar
5_Member	GO Biological Processes	GO:0009199	ribonucleoside triphosphate metabolic process	-2.8792	-1.27367	25/276	11636,11666,12257,12534,12858,12865,14297,16828,16969,17869,18641,18655,18950,20185,22059,26380,50799,55936,56012,98496,102060,103172,107197,209558,319801	Ak1,Abcd1,Tspo,Cdk1,Cox5a,Cox7a1,Fxn,Ldha,Zbtb7a,Myc,Pfkl,Pgk1,Pnp,Ncor1,Trp53,Esrrb,Slc25a13,Ctps2,Pgam2,Pid1,Gadd45gip1,Chchd10,Uqcc3,Enpp3,Tigar
5_Member	GO Biological Processes	GO:0046034	ATP metabolic process	-2.85163	-1.25359	23/247	11636,11666,12257,12534,12858,12865,14297,16828,16969,17869,18641,18655,20185,22059,26380,50799,56012,98496,102060,103172,107197,209558,319801	Ak1,Abcd1,Tspo,Cdk1,Cox5a,Cox7a1,Fxn,Ldha,Zbtb7a,Myc,Pfkl,Pgk1,Ncor1,Trp53,Esrrb,Slc25a13,Pgam2,Pid1,Gadd45gip1,Chchd10,Uqcc3,Enpp3,Tigar
5_Member	GO Biological Processes	GO:0006140	regulation of nucleotide metabolic process	-2.8252	-1.23463	13/107	11666,12257,12534,12865,16969,17869,18655,20185,22059,26380,98496,102060,319801	Abcd1,Tspo,Cdk1,Cox7a1,Zbtb7a,Myc,Pgk1,Ncor1,Trp53,Esrrb,Pid1,Gadd45gip1,Tigar
5_Member	GO Biological Processes	GO:0072330	monocarboxylic acid biosynthetic process	-2.78636	-1.20856	24/265	11666,13244,14104,16592,16828,16832,16969,17869,18641,18655,19223,19224,20185,20512,22059,26378,26380,27053,56012,96979,170439,212898,223722,319801	Abcd1,Degs1,Fasn,Fabp5,Ldha,Ldhb,Zbtb7a,Myc,Pfkl,Pgk1,Ptgis,Ptgs1,Ncor1,Slc1a3,Trp53,Decr2,Esrrb,Asns,Pgam2,Ptges2,Elovl6,Dse,Mcat,Tigar
5_Member	GO Biological Processes	GO:0009144	purine nucleoside triphosphate metabolic process	-2.7713	-1.1953	25/281	11636,11666,12257,12534,12858,12865,14297,16828,16969,17766,17869,18641,18655,18950,20185,22059,26380,50799,56012,98496,102060,103172,107197,209558,319801	Ak1,Abcd1,Tspo,Cdk1,Cox5a,Cox7a1,Fxn,Ldha,Zbtb7a,Nudt1,Myc,Pfkl,Pgk1,Pnp,Ncor1,Trp53,Esrrb,Slc25a13,Pgam2,Pid1,Gadd45gip1,Chchd10,Uqcc3,Enpp3,Tigar
5_Member	GO Biological Processes	GO:0009205	purine ribonucleoside triphosphate metabolic process	-2.63628	-1.10934	24/272	11636,11666,12257,12534,12858,12865,14297,16828,16969,17869,18641,18655,18950,20185,22059,26380,50799,56012,98496,102060,103172,107197,209558,319801	Ak1,Abcd1,Tspo,Cdk1,Cox5a,Cox7a1,Fxn,Ldha,Zbtb7a,Myc,Pfkl,Pgk1,Pnp,Ncor1,Trp53,Esrrb,Slc25a13,Pgam2,Pid1,Gadd45gip1,Chchd10,Uqcc3,Enpp3,Tigar
5_Member	GO Biological Processes	GO:0043467	regulation of generation of precursor metabolites and energy	-2.59387	-1.07954	14/127	11666,12534,12856,12865,16969,17869,18655,19046,20185,22059,26380,102060,103172,319801	Abcd1,Cdk1,Cox17,Cox7a1,Zbtb7a,Myc,Pgk1,Ppp1cb,Ncor1,Trp53,Esrrb,Gadd45gip1,Chchd10,Tigar
5_Member	GO Biological Processes	GO:0016052	carbohydrate catabolic process	-2.55779	-1.05461	15/142	12492,16828,16969,17869,18641,18655,19046,20185,22059,26380,27052,56012,110173,232449,319801	Scarb2,Ldha,Zbtb7a,Myc,Pfkl,Pgk1,Ppp1cb,Ncor1,Trp53,Esrrb,Aoah,Pgam2,Manba,Dera,Tigar
5_Member	GO Biological Processes	GO:0009142	nucleoside triphosphate biosynthetic process	-2.45106	-0.987948	16/160	11636,16969,17869,18641,18655,18950,20185,21915,22059,26380,50799,55936,56012,98496,107197,319801	Ak1,Zbtb7a,Myc,Pfkl,Pgk1,Pnp,Ncor1,Dtymk,Trp53,Esrrb,Slc25a13,Ctps2,Pgam2,Pid1,Uqcc3,Tigar
5_Member	GO Biological Processes	GO:0006091	generation of precursor metabolites and energy	-2.42685	-0.967198	30/379	11364,11666,12534,12856,12858,12865,14297,15356,15929,16828,16969,17449,17869,18432,18597,18641,18655,19046,20185,20512,20917,22059,26380,50799,56012,102060,103172,107197,269951,319801	Acadm,Abcd1,Cdk1,Cox17,Cox5a,Cox7a1,Fxn,Hmgcl,Idh3g,Ldha,Zbtb7a,Mdh1,Myc,Mybbp1a,Pdha1,Pfkl,Pgk1,Ppp1cb,Ncor1,Slc1a3,Suclg2,Trp53,Esrrb,Slc25a13,Pgam2,Gadd45gip1,Chchd10,Uqcc3,Idh2,Tigar
5_Member	GO Biological Processes	GO:0043470	regulation of carbohydrate catabolic process	-2.4084	-0.955736	8/55	12492,16969,17869,19046,20185,22059,26380,319801	Scarb2,Zbtb7a,Myc,Ppp1cb,Ncor1,Trp53,Esrrb,Tigar
5_Member	GO Biological Processes	GO:1901292	nucleoside phosphate catabolic process	-2.38644	-0.936948	15/148	11666,16828,16969,17766,17869,18641,18655,20185,22059,26380,50773,56012,209558,232449,319801	Abcd1,Ldha,Zbtb7a,Nudt1,Myc,Pfkl,Pgk1,Ncor1,Trp53,Esrrb,Nt5c,Pgam2,Enpp3,Dera,Tigar
5_Member	GO Biological Processes	GO:0019318	hexose metabolic process	-2.34728	-0.911595	20/224	11364,14571,16592,16828,17869,18597,18641,18655,19046,22059,26380,29858,56012,66681,67013,67880,69064,72674,230784,319801	Acadm,Gpd2,Fabp5,Ldha,Myc,Pdha1,Pfkl,Pgk1,Ppp1cb,Trp53,Esrrb,Pmm1,Pgam2,Pgm1,Oma1,Dcxr,Fuom,Adipor1,Sesn2,Tigar
5_Member	GO Biological Processes	GO:0009108	coenzyme biosynthetic process	-2.33821	-0.908982	18/194	13361,14450,16969,17869,18597,18641,18655,20185,22059,26380,56012,106564,108156,226518,269951,270076,270685,319801	Dhfr,Gart,Zbtb7a,Myc,Pdha1,Pfkl,Pgk1,Ncor1,Trp53,Esrrb,Pgam2,Ppcs,Mthfd1,Nmnat2,Idh2,Gcdh,Mthfd1l,Tigar
5_Member	GO Biological Processes	GO:0009166	nucleotide catabolic process	-2.32305	-0.901467	14/136	11666,16828,16969,17766,17869,18641,18655,20185,22059,26380,50773,56012,232449,319801	Abcd1,Ldha,Zbtb7a,Nudt1,Myc,Pfkl,Pgk1,Ncor1,Trp53,Esrrb,Nt5c,Pgam2,Dera,Tigar
5_Member	GO Biological Processes	GO:0006006	glucose metabolic process	-2.315	-0.900836	18/195	11364,14571,16592,16828,17869,18597,18641,18655,19046,22059,26380,56012,66681,67013,67880,72674,230784,319801	Acadm,Gpd2,Fabp5,Ldha,Myc,Pdha1,Pfkl,Pgk1,Ppp1cb,Trp53,Esrrb,Pgam2,Pgm1,Oma1,Dcxr,Adipor1,Sesn2,Tigar
5_Member	GO Biological Processes	GO:0046031	ADP metabolic process	-2.2101	-0.822847	11/98	11636,16828,16969,17869,18641,18655,20185,22059,26380,56012,319801	Ak1,Ldha,Zbtb7a,Myc,Pfkl,Pgk1,Ncor1,Trp53,Esrrb,Pgam2,Tigar
5_Member	GO Biological Processes	GO:0051188	cofactor biosynthetic process	-2.11778	-0.760962	21/251	12892,13361,14297,14450,16969,17869,18597,18641,18655,20185,22059,26380,56012,68066,106564,108156,226518,269951,270076,270685,319801	Cpox,Dhfr,Fxn,Gart,Zbtb7a,Myc,Pdha1,Pfkl,Pgk1,Ncor1,Trp53,Esrrb,Pgam2,Slc25a39,Ppcs,Mthfd1,Nmnat2,Idh2,Gcdh,Mthfd1l,Tigar
5_Member	GO Biological Processes	GO:0009135	purine nucleoside diphosphate metabolic process	-2.05085	-0.712269	11/103	11636,16828,16969,17869,18641,18655,20185,22059,26380,56012,319801	Ak1,Ldha,Zbtb7a,Myc,Pfkl,Pgk1,Ncor1,Trp53,Esrrb,Pgam2,Tigar
5_Member	GO Biological Processes	GO:0009179	purine ribonucleoside diphosphate metabolic process	-2.05085	-0.712269	11/103	11636,16828,16969,17869,18641,18655,20185,22059,26380,56012,319801	Ak1,Ldha,Zbtb7a,Myc,Pfkl,Pgk1,Ncor1,Trp53,Esrrb,Pgam2,Tigar
5_Member	GO Biological Processes	GO:0006090	pyruvate metabolic process	-2.02578	-0.698215	12/118	16828,16832,16969,17869,18597,18641,18655,20185,22059,26380,56012,319801	Ldha,Ldhb,Zbtb7a,Myc,Pdha1,Pfkl,Pgk1,Ncor1,Trp53,Esrrb,Pgam2,Tigar
6_Summary	KEGG Pathway	mmu04550	Signaling pathways regulating pluripotency of stem cells	-8.32238	-5.13983	25/137	12159,13990,14183,14367,14784,15209,15461,15903,16453,16468,16600,16880,17869,18119,18999,20674,21386,22422,22773,26380,26415,51869,71041,71950,320202,12631,13805,14268,14275,17979,18612,19664,21415,21677,22059,76804,103551,226442,332221	Bmp4,Smarcad1,Fgfr2,Fzd5,Grb2,Hesx1,Hras,Id3,Jak3,Jarid2,Klf4,Lifr,Myc,Nodal,Pou5f1,Sox2,Tbx3,Wnt7b,Zic3,Esrrb,Mapk13,Rif1,Pcgf6,Nanog,Lefty2,Cfl1,Eng,Fn1,Folr1,Ncoa3,Etv4,Rbpj,Tcf7l1,Tead2,Trp53,Kdm4c,Epop,Zfp281,Zscan10
6_Member	KEGG Pathway	mmu04550	Signaling pathways regulating pluripotency of stem cells	-8.32238	-5.13983	25/137	12159,13990,14183,14367,14784,15209,15461,15903,16453,16468,16600,16880,17869,18119,18999,20674,21386,22422,22773,26380,26415,51869,71041,71950,320202	Bmp4,Smarcad1,Fgfr2,Fzd5,Grb2,Hesx1,Hras,Id3,Jak3,Jarid2,Klf4,Lifr,Myc,Nodal,Pou5f1,Sox2,Tbx3,Wnt7b,Zic3,Esrrb,Mapk13,Rif1,Pcgf6,Nanog,Lefty2
6_Member	GO Biological Processes	GO:0048863	stem cell differentiation	-2.92662	-1.30036	22/229	12159,12631,13805,14183,14268,14275,16468,17979,18612,18999,19664,20674,21415,21677,22059,22422,26380,71950,76804,103551,226442,332221	Bmp4,Cfl1,Eng,Fgfr2,Fn1,Folr1,Jarid2,Ncoa3,Etv4,Pou5f1,Rbpj,Sox2,Tcf7l1,Tead2,Trp53,Wnt7b,Esrrb,Nanog,Kdm4c,Epop,Zfp281,Zscan10
7_Summary	GO Biological Processes	GO:0006974	cellular response to DNA damage stimulus	-7.7379	-4.76935	70/740	12018,12051,12367,12412,12450,12534,12575,12925,13197,13663,13870,13990,14784,15270,15361,16969,17210,17314,17420,17688,17762,17766,17869,18817,18854,18950,20174,21849,21853,22038,22059,22209,22224,22401,22589,27280,30939,50883,51869,55948,59029,66403,66824,67141,67941,68995,69928,70024,70790,72565,75387,77011,77976,94232,98415,104806,107951,110033,170770,219022,223970,225280,226419,226591,227525…	Bak1,Bcl3,Casp3,Cbx1,Ccng1,Cdk1,Cdkn1a,Crip1,Gadd45a,Ei24,Ercc1,Smarcad1,Grb2,H2afx,Hmga1,Zbtb7a,Mcl1,Mgmt,Mnat1,Msh6,Mapt,Nudt1,Myc,Plk1,Pml,Pnp,Ruvbl2,Trim28,Timeless,Plscr1,Trp53,Ube2a,Usp10,Zmat3,Atrx,Phlda3,Pttg1,Chek2,Rif1,Sfn,Psmd14,Asf1a,Pycard,Fbxo5,Rps27l,Mcts1,Cenps,Mcm10,Ubr5,Uaca,Sirt4,Ticrr,Nuak1,Ubqln4,Nucks1,Fancm,Cdk9,Kif22,Bbc3,Ttc5,Rmi2,Ino80c,Dyrk3,Tiprl,Dclre1c,Sesn2,Hmces,Ti…
7_Member	GO Biological Processes	GO:0006974	cellular response to DNA damage stimulus	-7.7379	-4.76935	70/740	12018,12051,12367,12412,12450,12534,12575,12925,13197,13663,13870,13990,14784,15270,15361,16969,17210,17314,17420,17688,17762,17766,17869,18817,18854,18950,20174,21849,21853,22038,22059,22209,22224,22401,22589,27280,30939,50883,51869,55948,59029,66403,66824,67141,67941,68995,69928,70024,70790,72565,75387,77011,77976,94232,98415,104806,107951,110033,170770,219022,223970,225280,226419,226591,227525…	Bak1,Bcl3,Casp3,Cbx1,Ccng1,Cdk1,Cdkn1a,Crip1,Gadd45a,Ei24,Ercc1,Smarcad1,Grb2,H2afx,Hmga1,Zbtb7a,Mcl1,Mgmt,Mnat1,Msh6,Mapt,Nudt1,Myc,Plk1,Pml,Pnp,Ruvbl2,Trim28,Timeless,Plscr1,Trp53,Ube2a,Usp10,Zmat3,Atrx,Phlda3,Pttg1,Chek2,Rif1,Sfn,Psmd14,Asf1a,Pycard,Fbxo5,Rps27l,Mcts1,Cenps,Mcm10,Ubr5,Uaca,Sirt4,Ticrr,Nuak1,Ubqln4,Nucks1,Fancm,Cdk9,Kif22,Bbc3,Ttc5,Rmi2,Ino80c,Dyrk3,Tiprl,Dclre1c,Sesn2,Hmces,Ti…
7_Member	GO Biological Processes	GO:0051052	regulation of DNA metabolic process	-5.70157	-3.25275	44/440	11692,11991,12534,12575,13870,13990,15461,15903,16600,17314,17688,17869,18854,18950,18999,21849,21853,22059,22589,27214,50883,51869,52463,56702,57441,65113,66362,67141,70790,73708,77011,94232,98415,107951,108689,108961,216156,218914,223970,243529,245474,319801,327762,383491	Gfer,Hnrnpd,Cdk1,Cdkn1a,Ercc1,Smarcad1,Hras,Id3,Klf4,Mgmt,Msh6,Myc,Pml,Pnp,Pou5f1,Trim28,Timeless,Trp53,Atrx,Dbf4,Chek2,Rif1,Tet1,Hist1h1b,Gmnn,Ndfip1,Exosc3,Fbxo5,Ubr5,Dppa3,Ticrr,Ubqln4,Nucks1,Cdk9,Stn1,E2f8,Wdr18,Wapl,Rmi2,H1fx,Dkc1,Tigar,Dna2,Prdm14
7_Member	GO Biological Processes	GO:0051053	negative regulation of DNA metabolic process	-4.48798	-2.41093	20/153	13870,17688,18854,21849,21853,22059,50883,51869,52463,56702,57441,65113,67141,70790,73708,94232,108689,218914,223970,243529	Ercc1,Msh6,Pml,Trim28,Timeless,Trp53,Chek2,Rif1,Tet1,Hist1h1b,Gmnn,Ndfip1,Fbxo5,Ubr5,Dppa3,Ubqln4,Stn1,Wapl,Rmi2,H1fx
7_Member	GO Biological Processes	GO:0080135	regulation of cellular response to stress	-4.38731	-2.34089	55/670	11666,11692,12018,12411,13197,13361,13838,13870,14063,14226,14367,14775,15461,15469,15507,16179,16210,16600,16906,17210,17314,17762,17869,18854,18950,20185,21849,21853,22038,22059,22166,22350,22422,22724,26365,26564,29820,50883,51869,56449,66073,66824,67141,70790,76893,77976,93692,94232,100532,107951,209027,223970,226419,245527,319801	Abcd1,Gfer,Bak1,Cbs,Gadd45a,Dhfr,Epha4,Ercc1,F2rl1,Fkbp1b,Fzd5,Gpx1,Hras,Prmt1,Hspb1,Irak1,Impact,Klf4,Lmnb1,Mcl1,Mgmt,Mapt,Myc,Pml,Pnp,Ncor1,Trim28,Timeless,Plscr1,Trp53,Txn1,Ezr,Wnt7b,Zbtb7b,Ceacam1,Ror2,Tnfrsf19,Chek2,Rif1,Ybx3,Txndc12,Pycard,Fbxo5,Ubr5,Cers2,Nuak1,Glrx,Ubqln4,Rell1,Cdk9,Pycr1,Rmi2,Dyrk3,Eda2r,Tigar
7_Member	GO Biological Processes	GO:0006281	DNA repair	-3.17655	-1.47591	38/465	13870,13990,15270,15361,16969,17314,17420,17688,17766,18854,18950,20174,21849,21853,22059,22209,22224,22589,30939,50883,51869,59029,66403,69928,70790,77011,94232,98415,104806,107951,110033,219022,223970,225280,227525,319801,327762,665775	Ercc1,Smarcad1,H2afx,Hmga1,Zbtb7a,Mgmt,Mnat1,Msh6,Nudt1,Pml,Pnp,Ruvbl2,Trim28,Timeless,Trp53,Ube2a,Usp10,Atrx,Pttg1,Chek2,Rif1,Psmd14,Asf1a,Cenps,Ubr5,Ticrr,Ubqln4,Nucks1,Fancm,Cdk9,Kif22,Ttc5,Rmi2,Ino80c,Dclre1c,Tigar,Dna2,Bod1l
7_Member	GO Biological Processes	GO:2001020	regulation of response to DNA damage stimulus	-2.69276	-1.15118	20/209	13870,17210,17314,17762,17869,18854,18950,21849,21853,22038,22059,50883,51869,67141,70790,94232,107951,223970,226419,319801	Ercc1,Mcl1,Mgmt,Mapt,Myc,Pml,Pnp,Trim28,Timeless,Plscr1,Trp53,Chek2,Rif1,Fbxo5,Ubr5,Ubqln4,Cdk9,Rmi2,Dyrk3,Tigar
7_Member	GO Biological Processes	GO:0051054	positive regulation of DNA metabolic process	-2.23414	-0.839865	21/245	11692,11991,12534,13870,15461,16600,17314,17869,18854,18950,21849,21853,22589,27214,51869,66362,108689,108961,245474,319801,327762	Gfer,Hnrnpd,Cdk1,Ercc1,Hras,Klf4,Mgmt,Myc,Pml,Pnp,Trim28,Timeless,Atrx,Dbf4,Rif1,Exosc3,Stn1,E2f8,Dkc1,Tigar,Dna2
8_Summary	Reactome Gene Sets	R-MMU-15869	Metabolism of nucleotides	-7.6383	-4.71899	20/98	11566,11636,11821,14450,14775,17766,18950,20135,21915,22166,22171,50773,55936,56749,67054,80914,93692,231327,667034,102216272,19139,66681,66979,76974,209558	Adss,Ak1,Aprt,Gart,Gpx1,Nudt1,Pnp,Rrm2,Dtymk,Txn1,Tyms,Nt5c,Ctps2,Dhodh,Paics,Uck2,Glrx,Ppat,Pnp2,Ak6,Prps1,Pgm1,Pole4,Urah,Enpp3
8_Member	Reactome Gene Sets	R-MMU-15869	Metabolism of nucleotides	-7.6383	-4.71899	20/98	11566,11636,11821,14450,14775,17766,18950,20135,21915,22166,22171,50773,55936,56749,67054,80914,93692,231327,667034,102216272	Adss,Ak1,Aprt,Gart,Gpx1,Nudt1,Pnp,Rrm2,Dtymk,Txn1,Tyms,Nt5c,Ctps2,Dhodh,Paics,Uck2,Glrx,Ppat,Pnp2,Ak6
8_Member	Reactome Gene Sets	R-MMU-8956320	Nucleobase biosynthesis	-3.3425	-1.59328	5/15	11566,14450,56749,67054,231327	Adss,Gart,Dhodh,Paics,Ppat
8_Member	Reactome Gene Sets	R-MMU-73817	Purine ribonucleoside monophosphate biosynthesis	-2.75505	-1.18704	4/12	11566,14450,67054,231327	Adss,Gart,Paics,Ppat
8_Member	KEGG Pathway	M00048	Inosine monophosphate biosynthesis, PRPP + glutamine => IMP	-2.73329	-1.17668	3/6	14450,67054,231327	Gart,Paics,Ppat
8_Member	KEGG Pathway	mmu_M00048	Inosine monophosphate biosynthesis, PRPP + glutamine => IMP	-2.73329	-1.17668	3/6	14450,67054,231327	Gart,Paics,Ppat
8_Member	KEGG Pathway	mmu00230	Purine metabolism	-2.01197	-0.694479	16/178	11566,11636,11821,14450,18950,19139,20135,50773,66681,66979,67054,76974,209558,231327,667034,102216272	Adss,Ak1,Aprt,Gart,Pnp,Prps1,Rrm2,Nt5c,Pgm1,Pole4,Paics,Urah,Enpp3,Ppat,Pnp2,Ak6
9_Summary	KEGG Pathway	mmu00280	Valine, leucine and isoleucine degradation	-7.55397	-4.70158	15/56	11364,11409,11669,12035,12036,13171,15107,15108,15356,17850,66904,66948,72039,73724,93747,16828,16832,20917,17449,104174,434437	Acadm,Acads,Aldh2,Bcat1,Bcat2,Dbt,Hadh,Hsd17b10,Hmgcl,Mmut,Pccb,Acad8,Mccc1,Mcee,Echs1,Ldha,Ldhb,Suclg2,Mdh1,Gldc,Amt
9_Member	KEGG Pathway	mmu00280	Valine, leucine and isoleucine degradation	-7.55397	-4.70158	15/56	11364,11409,11669,12035,12036,13171,15107,15108,15356,17850,66904,66948,72039,73724,93747	Acadm,Acads,Aldh2,Bcat1,Bcat2,Dbt,Hadh,Hsd17b10,Hmgcl,Mmut,Pccb,Acad8,Mccc1,Mcee,Echs1
9_Member	KEGG Pathway	mmu00640	Propanoate metabolism	-5.07745	-2.81134	9/31	11364,13171,16828,16832,17850,20917,66904,73724,93747	Acadm,Dbt,Ldha,Ldhb,Mmut,Suclg2,Pccb,Mcee,Echs1
9_Member	KEGG Pathway	M00741	Propanoyl-CoA metabolism, propanoyl-CoA => succinyl-CoA	-3.40137	-1.63656	3/4	17850,66904,73724	Mmut,Pccb,Mcee
9_Member	KEGG Pathway	mmu_M00741	Propanoyl-CoA metabolism, propanoyl-CoA => succinyl-CoA	-3.40137	-1.63656	3/4	17850,66904,73724	Mmut,Pccb,Mcee
9_Member	Reactome Gene Sets	R-MMU-71032	Propionyl-CoA catabolism	-3.01889	-1.36323	3/5	17850,66904,73724	Mmut,Pccb,Mcee
9_Member	KEGG Pathway	mmu00630	Glyoxylate and dicarboxylate metabolism	-2.70635	-1.16062	6/29	17449,17850,66904,73724,104174,434437	Mdh1,Mmut,Pccb,Mcee,Gldc,Amt
10_Summary	GO Biological Processes	GO:0051129	negative regulation of cellular component organization	-7.34538	-4.515	70/757	11740,11799,11807,11816,12159,12257,12333,12449,12494,12631,13590,13685,13838,13860,13870,14183,14297,14775,16210,16468,16976,17420,17762,18053,18208,18413,18613,18817,18854,19042,19241,19664,19684,22059,22241,22334,22352,22589,22629,24064,30939,52463,55938,56292,56294,56702,60595,63986,65114,65970,66214,66991,67013,67141,68420,68845,70790,75387,76804,76893,94232,108689,108911,192176,218914,22402…	Slc25a5,Birc5,Apoa2,Apoe,Bmp4,Tspo,Capn1,Ccnf,Cd38,Cfl1,Lefty1,Eif4ebp1,Epha4,Eps8,Ercc1,Fgfr2,Fxn,Gpx1,Impact,Jarid2,Lrpap1,Mnat1,Mapt,Ngfr,Ntn1,Osm,Pecam1,Plk1,Pml,Ppm1a,Tmsb4x,Rbpj,Rdx,Trp53,Ulk1,Vdac2,Vim,Atrx,Ywhah,Spry2,Pttg1,Tet1,Apom,Naa10,Ptpn9,Hist1h1b,Actn4,Gmfg,Vps35,Lima1,Rgcc,Khdc3,Oma1,Fbxo5,Ankrd13a,Pih1d1,Ubr5,Sirt4,Kdm4c,Cers2,Ubqln4,Stn1,Rcc2,Flna,Wapl,Klhl22,H1fx,Prag1,Tigar,A…
10_Member	GO Biological Processes	GO:0051129	negative regulation of cellular component organization	-7.34538	-4.515	70/757	11740,11799,11807,11816,12159,12257,12333,12449,12494,12631,13590,13685,13838,13860,13870,14183,14297,14775,16210,16468,16976,17420,17762,18053,18208,18413,18613,18817,18854,19042,19241,19664,19684,22059,22241,22334,22352,22589,22629,24064,30939,52463,55938,56292,56294,56702,60595,63986,65114,65970,66214,66991,67013,67141,68420,68845,70790,75387,76804,76893,94232,108689,108911,192176,218914,22402…	Slc25a5,Birc5,Apoa2,Apoe,Bmp4,Tspo,Capn1,Ccnf,Cd38,Cfl1,Lefty1,Eif4ebp1,Epha4,Eps8,Ercc1,Fgfr2,Fxn,Gpx1,Impact,Jarid2,Lrpap1,Mnat1,Mapt,Ngfr,Ntn1,Osm,Pecam1,Plk1,Pml,Ppm1a,Tmsb4x,Rbpj,Rdx,Trp53,Ulk1,Vdac2,Vim,Atrx,Ywhah,Spry2,Pttg1,Tet1,Apom,Naa10,Ptpn9,Hist1h1b,Actn4,Gmfg,Vps35,Lima1,Rgcc,Khdc3,Oma1,Fbxo5,Ankrd13a,Pih1d1,Ubr5,Sirt4,Kdm4c,Cers2,Ubqln4,Stn1,Rcc2,Flna,Wapl,Klhl22,H1fx,Prag1,Tigar,A…
10_Member	GO Biological Processes	GO:0010639	negative regulation of organelle organization	-6.27625	-3.65796	43/405	11740,11799,12159,12257,12333,12449,12631,13860,13870,14183,14297,14775,16468,17420,17762,18413,18613,18817,18854,19241,19684,22059,22589,30939,52463,56292,56702,63986,65970,66214,66991,67013,67141,68845,70790,75387,76804,108689,218914,224023,243529,319801,320817	Slc25a5,Birc5,Bmp4,Tspo,Capn1,Ccnf,Cfl1,Eps8,Ercc1,Fgfr2,Fxn,Gpx1,Jarid2,Mnat1,Mapt,Osm,Pecam1,Plk1,Pml,Tmsb4x,Rdx,Trp53,Atrx,Pttg1,Tet1,Naa10,Hist1h1b,Gmfg,Lima1,Rgcc,Khdc3,Oma1,Fbxo5,Pih1d1,Ubr5,Sirt4,Kdm4c,Stn1,Wapl,Klhl22,H1fx,Tigar,Atad2b
10_Member	GO Biological Processes	GO:0033044	regulation of chromosome organization	-6.08967	-3.50166	39/356	11799,11991,13018,13870,16468,17420,17869,18817,18854,18999,19822,20174,20185,21849,22059,22589,22724,30939,51869,52463,56292,56702,66440,66991,67141,68549,68845,70790,73703,76804,101206,107951,108689,218914,223970,224023,243529,245474,320817	Birc5,Hnrnpd,Ctcf,Ercc1,Jarid2,Mnat1,Myc,Plk1,Pml,Pou5f1,Rnf4,Ruvbl2,Ncor1,Trim28,Trp53,Atrx,Zbtb7b,Pttg1,Rif1,Tet1,Naa10,Hist1h1b,Cdc26,Khdc3,Fbxo5,Sgo2a,Pih1d1,Ubr5,Dppa2,Kdm4c,Tada3,Cdk9,Stn1,Wapl,Rmi2,Klhl22,H1fx,Dkc1,Atad2b
10_Member	GO Biological Processes	GO:2001251	negative regulation of chromosome organization	-5.33388	-2.99642	21/146	11799,13870,16468,17420,18817,18854,22589,30939,52463,56292,56702,66991,67141,68845,70790,76804,108689,218914,224023,243529,320817	Birc5,Ercc1,Jarid2,Mnat1,Plk1,Pml,Atrx,Pttg1,Tet1,Naa10,Hist1h1b,Khdc3,Fbxo5,Pih1d1,Ubr5,Kdm4c,Stn1,Wapl,Klhl22,H1fx,Atad2b
10_Member	GO Biological Processes	GO:1902275	regulation of chromatin organization	-3.40491	-1.63656	21/197	13018,16468,18854,18999,20174,20185,21849,22059,22589,22724,51869,52463,56702,68845,70790,73703,76804,101206,107951,243529,320817	Ctcf,Jarid2,Pml,Pou5f1,Ruvbl2,Ncor1,Trim28,Trp53,Atrx,Zbtb7b,Rif1,Tet1,Hist1h1b,Pih1d1,Ubr5,Dppa2,Kdm4c,Tada3,Cdk9,H1fx,Atad2b
10_Member	GO Biological Processes	GO:0031056	regulation of histone modification	-2.64641	-1.11567	16/153	13018,16468,18854,20174,20185,22059,22589,22724,51869,52463,68845,70790,73703,76804,101206,107951	Ctcf,Jarid2,Pml,Ruvbl2,Ncor1,Trp53,Atrx,Zbtb7b,Rif1,Tet1,Pih1d1,Ubr5,Dppa2,Kdm4c,Tada3,Cdk9
10_Member	GO Biological Processes	GO:0051570	regulation of histone H3-K9 methylation	-2.18799	-0.805922	5/26	16468,22589,51869,68845,76804	Jarid2,Atrx,Rif1,Pih1d1,Kdm4c
10_Member	GO Biological Processes	GO:1905268	negative regulation of chromatin organization	-2.08928	-0.739235	8/62	16468,52463,56702,68845,70790,76804,243529,320817	Jarid2,Tet1,Hist1h1b,Pih1d1,Ubr5,Kdm4c,H1fx,Atad2b
11_Summary	GO Biological Processes	GO:0007005	mitochondrion organization	-7.14022	-4.32564	49/459	11739,11740,12018,12257,12856,12865,14297,14775,15108,15356,17210,17762,17869,18950,19294,19819,22059,22241,22333,52838,53600,54636,55948,56016,56749,65114,66706,66824,66916,66928,67013,67713,67811,67900,67952,68512,75387,76826,93739,98496,103172,107197,170770,224805,230784,230935,319801,327762,100503890	Slc25a4,Slc25a5,Bak1,Tspo,Cox17,Cox7a1,Fxn,Gpx1,Hsd17b10,Hmgcl,Mcl1,Mapt,Myc,Pnp,Nectin2,Rnaseh1,Trp53,Ulk1,Vdac1,Dnlz,Timm23,Wdr45,Sfn,Hebp2,Dhodh,Vps35,Ndufaf3,Pycard,Ndufb7,Dmac1,Oma1,Dnajc19,Poldip2,Mtfp1,Tomm20,Tomm5,Sirt4,Nubpl,Gabarapl2,Pid1,Chchd10,Uqcc3,Bbc3,Aars2,Sesn2,Dnajc11,Tigar,Dna2,Pet100
11_Member	GO Biological Processes	GO:0007005	mitochondrion organization	-7.14022	-4.32564	49/459	11739,11740,12018,12257,12856,12865,14297,14775,15108,15356,17210,17762,17869,18950,19294,19819,22059,22241,22333,52838,53600,54636,55948,56016,56749,65114,66706,66824,66916,66928,67013,67713,67811,67900,67952,68512,75387,76826,93739,98496,103172,107197,170770,224805,230784,230935,319801,327762,100503890	Slc25a4,Slc25a5,Bak1,Tspo,Cox17,Cox7a1,Fxn,Gpx1,Hsd17b10,Hmgcl,Mcl1,Mapt,Myc,Pnp,Nectin2,Rnaseh1,Trp53,Ulk1,Vdac1,Dnlz,Timm23,Wdr45,Sfn,Hebp2,Dhodh,Vps35,Ndufaf3,Pycard,Ndufb7,Dmac1,Oma1,Dnajc19,Poldip2,Mtfp1,Tomm20,Tomm5,Sirt4,Nubpl,Gabarapl2,Pid1,Chchd10,Uqcc3,Bbc3,Aars2,Sesn2,Dnajc11,Tigar,Dna2,Pet100
11_Member	GO Biological Processes	GO:0010821	regulation of mitochondrion organization	-3.19038	-1.48487	16/136	11740,12018,12257,14297,14775,17762,22059,22333,56749,65114,66824,67013,75387,103172,170770,319801	Slc25a5,Bak1,Tspo,Fxn,Gpx1,Mapt,Trp53,Vdac1,Dhodh,Vps35,Pycard,Oma1,Sirt4,Chchd10,Bbc3,Tigar
11_Member	GO Biological Processes	GO:0010823	negative regulation of mitochondrion organization	-3.01705	-1.36277	9/55	11740,12257,14297,14775,17762,22059,67013,75387,319801	Slc25a5,Tspo,Fxn,Gpx1,Mapt,Trp53,Oma1,Sirt4,Tigar
11_Member	GO Biological Processes	GO:0008637	apoptotic mitochondrial changes	-2.68002	-1.14314	13/111	11739,11740,12018,14297,14775,17210,18950,22059,55948,65114,66824,103172,170770	Slc25a4,Slc25a5,Bak1,Fxn,Gpx1,Mcl1,Pnp,Trp53,Sfn,Vps35,Pycard,Chchd10,Bbc3
11_Member	GO Biological Processes	GO:0090199	regulation of release of cytochrome c from mitochondria	-2.22526	-0.835095	7/47	12018,14297,14775,22059,66824,103172,170770	Bak1,Fxn,Gpx1,Trp53,Pycard,Chchd10,Bbc3
11_Member	GO Biological Processes	GO:0001836	release of cytochrome c from mitochondria	-2.17485	-0.797947	8/60	12018,14297,14775,22059,55948,66824,103172,170770	Bak1,Fxn,Gpx1,Trp53,Sfn,Pycard,Chchd10,Bbc3
11_Member	GO Biological Processes	GO:0090200	positive regulation of release of cytochrome c from mitochondria	-2.04715	-0.712269	5/28	12018,22059,66824,103172,170770	Bak1,Trp53,Pycard,Chchd10,Bbc3
12_Summary	Reactome Gene Sets	R-MMU-3700989	Transcriptional Regulation by TP53	-7.03908	-4.24353	31/227	12447,12450,12534,12575,13197,17192,17420,18854,19052,19352,20878,21399,21672,22059,22166,22628,22629,24075,26931,55948,66262,72119,77976,107951,108961,216456,219022,230784,268936,319801,433759,11614,14056,15270,15469,17131,17869,19042,19664,21415,21420,21677,21849,22218,26380,26424,51788,52615,56353,71041,97122,104394,208043,232440,239985,244216,319148,319166,319167,319170,319173,319184,319186,3…	Ccne1,Ccng1,Cdk1,Cdkn1a,Gadd45a,Mbd3,Mnat1,Pml,Ppp2ca,Rabggtb,Aurka,Tcea1,Prdx2,Trp53,Txn1,Ywhag,Ywhah,Taf10,Ppp2r5c,Sfn,Ing5,Tpx2,Nuak1,Cdk9,E2f8,Gls2,Ttc5,Sesn2,Brpf3,Tigar,Hdac1,Nr0b1,Ezh2,H2afx,Prmt1,Smad7,Myc,Ppm1a,Rbpj,Tcf7l1,Tfap2c,Tead2,Trim28,Sumo1,Esrrb,Nr5a2,H2afz,Suz12,Rybp,Pcgf6,Hist2h4,E2f4,Setd1b,H2afj,Arid1b,Zfp771,Hist1h3c,Hist1h2ae,Hist1h2ag,Hist1h2an,Hist1h2af,Hist1h2bk,Hist1h2…
12_Member	Reactome Gene Sets	R-MMU-3700989	Transcriptional Regulation by TP53	-7.03908	-4.24353	31/227	12447,12450,12534,12575,13197,17192,17420,18854,19052,19352,20878,21399,21672,22059,22166,22628,22629,24075,26931,55948,66262,72119,77976,107951,108961,216456,219022,230784,268936,319801,433759	Ccne1,Ccng1,Cdk1,Cdkn1a,Gadd45a,Mbd3,Mnat1,Pml,Ppp2ca,Rabggtb,Aurka,Tcea1,Prdx2,Trp53,Txn1,Ywhag,Ywhah,Taf10,Ppp2r5c,Sfn,Ing5,Tpx2,Nuak1,Cdk9,E2f8,Gls2,Ttc5,Sesn2,Brpf3,Tigar,Hdac1
12_Member	Reactome Gene Sets	R-MMU-212436	Generic Transcription Pathway	-6.54658	-3.86462	65/717	11614,12447,12450,12534,12575,13197,14056,15270,15469,17131,17192,17420,17869,18854,19042,19052,19352,19664,20878,21399,21415,21420,21672,21677,21849,22059,22166,22218,22628,22629,24075,26380,26424,26931,51788,52615,55948,56353,66262,71041,72119,77976,97122,104394,107951,108961,208043,216456,219022,230784,232440,239985,244216,268936,319148,319166,319167,319170,319173,319184,319186,319191,319801,3…	Nr0b1,Ccne1,Ccng1,Cdk1,Cdkn1a,Gadd45a,Ezh2,H2afx,Prmt1,Smad7,Mbd3,Mnat1,Myc,Pml,Ppm1a,Ppp2ca,Rabggtb,Rbpj,Aurka,Tcea1,Tcf7l1,Tfap2c,Prdx2,Tead2,Trim28,Trp53,Txn1,Sumo1,Ywhag,Ywhah,Taf10,Esrrb,Nr5a2,Ppp2r5c,H2afz,Suz12,Sfn,Rybp,Ing5,Pcgf6,Tpx2,Nuak1,Hist2h4,E2f4,Cdk9,E2f8,Setd1b,Gls2,Ttc5,Sesn2,H2afj,Arid1b,Zfp771,Brpf3,Hist1h3c,Hist1h2ae,Hist1h2ag,Hist1h2an,Hist1h2af,Hist1h2bk,Hist1h2bm,Hist1h2ai…
12_Member	Reactome Gene Sets	R-MMU-5633007	Regulation of TP53 Activity	-3.63309	-1.78965	15/112	12450,12534,17192,18854,19052,20878,22059,24075,26931,66262,72119,77976,219022,268936,433759	Ccng1,Cdk1,Mbd3,Pml,Ppp2ca,Aurka,Trp53,Taf10,Ppp2r5c,Ing5,Tpx2,Nuak1,Ttc5,Brpf3,Hdac1
12_Member	Reactome Gene Sets	R-MMU-6804758	Regulation of TP53 Activity through Acetylation	-2.70635	-1.16062	6/29	17192,18854,22059,66262,268936,433759	Mbd3,Pml,Trp53,Ing5,Brpf3,Hdac1
13_Summary	GO Biological Processes	GO:0060669	embryonic placenta morphogenesis	-6.92601	-4.16942	11/32	14183,14367,14622,14784,17977,17979,19143,21849,22422,217325,243905,12550,14008,14562,15469,16598,17192,18107,18119,18999,19664,20262,20728,21386,21420,21667,22059,22209,22289,22608,22702,26380,26987,27078,52463,53414,56449,57279,66256,66711,67204,67968,69270,76804,99377,105083,106298,108961,110809,218490,383491,12449,14620,19223,56213,100038489,11614,12018,12159,13870,20674,20719,22174,22589,265…	Fgfr2,Fzd5,Gjb5,Grb2,Ncoa1,Ncoa3,St14,Trim28,Wnt7b,Llgl2,Zfp568,Cdh1,Etv2,Gdf3,Prmt1,Klf2,Mbd3,Nmt1,Nodal,Pou5f1,Rbpj,Stmn3,Spic,Tbx3,Tfap2c,Tdgf1,Trp53,Ube2a,Kdm6a,Ybx1,Zfp42,Esrrb,Eif4e2,B9d1,Tet1,Bysl,Ybx3,Slc25a20,Ssr2,Sbds,Eif2s2,Ooep,Gins1,Kdm4c,Sall4,Pelo,Rrn3,E2f8,Srsf1,Btf3,Prdm14,Ccnf,Gjb3,Ptgis,Htra1,Apela,Nr0b1,Bak1,Bmp4,Ercc1,Sox2,Serpinb6a,Tyro3,Atrx,Ror2,Dnajc19,Arid5b,Nanog,Lgr4,F…
13_Member	GO Biological Processes	GO:0060669	embryonic placenta morphogenesis	-6.92601	-4.16942	11/32	14183,14367,14622,14784,17977,17979,19143,21849,22422,217325,243905	Fgfr2,Fzd5,Gjb5,Grb2,Ncoa1,Ncoa3,St14,Trim28,Wnt7b,Llgl2,Zfp568
13_Member	GO Biological Processes	GO:0001701	in utero embryonic development	-5.79225	-3.30866	51/539	12550,14008,14183,14367,14562,14622,14784,15469,16598,17192,17977,17979,18107,18119,18999,19143,19664,20262,20728,21386,21420,21667,21849,22059,22209,22289,22422,22608,22702,26380,26987,27078,52463,53414,56449,57279,66256,66711,67204,67968,69270,76804,99377,105083,106298,108961,110809,217325,218490,243905,383491	Cdh1,Etv2,Fgfr2,Fzd5,Gdf3,Gjb5,Grb2,Prmt1,Klf2,Mbd3,Ncoa1,Ncoa3,Nmt1,Nodal,Pou5f1,St14,Rbpj,Stmn3,Spic,Tbx3,Tfap2c,Tdgf1,Trim28,Trp53,Ube2a,Kdm6a,Wnt7b,Ybx1,Zfp42,Esrrb,Eif4e2,B9d1,Tet1,Bysl,Ybx3,Slc25a20,Ssr2,Sbds,Eif2s2,Ooep,Gins1,Kdm4c,Sall4,Pelo,Rrn3,E2f8,Srsf1,Llgl2,Btf3,Zfp568,Prdm14
13_Member	GO Biological Processes	GO:0060713	labyrinthine layer morphogenesis	-5.63747	-3.20824	9/27	14183,14367,14622,14784,17977,17979,19143,22422,217325	Fgfr2,Fzd5,Gjb5,Grb2,Ncoa1,Ncoa3,St14,Wnt7b,Llgl2
13_Member	GO Biological Processes	GO:0001890	placenta development	-4.80454	-2.65001	22/170	12449,12550,14008,14183,14367,14620,14622,14784,17977,17979,18119,19143,19223,19664,21849,22422,26380,56213,108961,217325,243905,100038489	Ccnf,Cdh1,Etv2,Fgfr2,Fzd5,Gjb3,Gjb5,Grb2,Ncoa1,Ncoa3,Nodal,St14,Ptgis,Rbpj,Trim28,Wnt7b,Esrrb,Htra1,E2f8,Llgl2,Zfp568,Apela
13_Member	GO Biological Processes	GO:0048608	reproductive structure development	-4.06869	-2.11871	40/450	11614,12018,12159,12449,12550,13870,14008,14183,14367,14620,14622,14784,17977,17979,18119,19143,19223,19664,20674,20719,21386,21849,22174,22422,22589,26380,26564,56213,56449,67204,67713,71371,71950,107515,108961,192176,217325,243905,268903,100038489	Nr0b1,Bak1,Bmp4,Ccnf,Cdh1,Ercc1,Etv2,Fgfr2,Fzd5,Gjb3,Gjb5,Grb2,Ncoa1,Ncoa3,Nodal,St14,Ptgis,Rbpj,Sox2,Serpinb6a,Tbx3,Trim28,Tyro3,Wnt7b,Atrx,Esrrb,Ror2,Htra1,Ybx3,Eif2s2,Dnajc19,Arid5b,Nanog,Lgr4,E2f8,Flna,Llgl2,Zfp568,Nrip1,Apela
13_Member	GO Biological Processes	GO:0061458	reproductive system development	-3.9859	-2.0505	40/454	11614,12018,12159,12449,12550,13870,14008,14183,14367,14620,14622,14784,17977,17979,18119,19143,19223,19664,20674,20719,21386,21849,22174,22422,22589,26380,26564,56213,56449,67204,67713,71371,71950,107515,108961,192176,217325,243905,268903,100038489	Nr0b1,Bak1,Bmp4,Ccnf,Cdh1,Ercc1,Etv2,Fgfr2,Fzd5,Gjb3,Gjb5,Grb2,Ncoa1,Ncoa3,Nodal,St14,Ptgis,Rbpj,Sox2,Serpinb6a,Tbx3,Trim28,Tyro3,Wnt7b,Atrx,Esrrb,Ror2,Htra1,Ybx3,Eif2s2,Dnajc19,Arid5b,Nanog,Lgr4,E2f8,Flna,Llgl2,Zfp568,Nrip1,Apela
13_Member	GO Biological Processes	GO:0060670	branching involved in labyrinthine layer morphogenesis	-3.67637	-1.81604	5/13	14183,14367,14784,19143,217325	Fgfr2,Fzd5,Grb2,St14,Llgl2
13_Member	GO Biological Processes	GO:0001892	embryonic placenta development	-3.63309	-1.78965	15/112	14183,14367,14622,14784,17977,17979,18119,19143,19664,21849,22422,26380,108961,217325,243905	Fgfr2,Fzd5,Gjb5,Grb2,Ncoa1,Ncoa3,Nodal,St14,Rbpj,Trim28,Wnt7b,Esrrb,E2f8,Llgl2,Zfp568
13_Member	GO Biological Processes	GO:0060711	labyrinthine layer development	-3.4197	-1.63656	10/59	14183,14367,14622,14784,17977,17979,19143,19664,22422,217325	Fgfr2,Fzd5,Gjb5,Grb2,Ncoa1,Ncoa3,St14,Rbpj,Wnt7b,Llgl2
13_Member	GO Biological Processes	GO:0003006	developmental process involved in reproduction	-2.62019	-1.09644	55/792	11614,11647,12018,12159,12449,12550,12593,13870,14008,14183,14367,14620,14622,14705,14784,17242,17977,17979,18119,18617,19143,19223,19294,19664,19725,20674,20719,20878,21386,21849,22174,22422,22589,22702,26380,26564,56213,56449,67141,67204,67713,69707,71371,71950,74360,93736,104156,107515,108961,192176,217325,243905,268903,383491,100038489	Nr0b1,Alpl,Bak1,Bmp4,Ccnf,Cdh1,Cdyl,Ercc1,Etv2,Fgfr2,Fzd5,Gjb3,Gjb5,Bscl2,Grb2,Mdk,Ncoa1,Ncoa3,Nodal,Rhox5,St14,Ptgis,Nectin2,Rbpj,Rfx2,Sox2,Serpinb6a,Aurka,Tbx3,Trim28,Tyro3,Wnt7b,Atrx,Zfp42,Esrrb,Ror2,Htra1,Ybx3,Fbxo5,Eif2s2,Dnajc19,Iqcg,Arid5b,Nanog,Cep57,Aff4,Etv5,Lgr4,E2f8,Flna,Llgl2,Zfp568,Nrip1,Prdm14,Apela
14_Summary	KEGG Pathway	mmu00270	Cysteine and methionine metabolism	-6.68943	-3.95917	13/48	12035,12036,12411,14718,16828,16832,17449,20603,20810,22117,66902,67870,67873,11566,11898,19193,27053,58865,108156,17850,246277	Bcat1,Bcat2,Cbs,Got1,Ldha,Ldhb,Mdh1,Sms,Srm,Tst,Mtap,Enoph1,Mri1,Adss,Ass1,Pipox,Asns,Tdh,Mthfd1,Mmut,Csad
14_Member	KEGG Pathway	mmu00270	Cysteine and methionine metabolism	-6.68943	-3.95917	13/48	12035,12036,12411,14718,16828,16832,17449,20603,20810,22117,66902,67870,67873	Bcat1,Bcat2,Cbs,Got1,Ldha,Ldhb,Mdh1,Sms,Srm,Tst,Mtap,Enoph1,Mri1
14_Member	GO Biological Processes	GO:0009066	aspartate family amino acid metabolic process	-4.83618	-2.67825	10/41	11566,11898,14718,19193,27053,58865,66902,67870,67873,108156	Adss,Ass1,Got1,Pipox,Asns,Tdh,Mtap,Enoph1,Mri1,Mthfd1
14_Member	GO Biological Processes	GO:0000096	sulfur amino acid metabolic process	-3.58434	-1.75408	8/37	12411,17850,22117,66902,67870,67873,108156,246277	Cbs,Mmut,Tst,Mtap,Enoph1,Mri1,Mthfd1,Csad
14_Member	Reactome Gene Sets	R-MMU-1237112	Methionine salvage pathway	-3.40137	-1.63656	3/4	66902,67870,67873	Mtap,Enoph1,Mri1
14_Member	GO Biological Processes	GO:0009067	aspartate family amino acid biosynthetic process	-3.38843	-1.63319	6/22	14718,27053,66902,67870,67873,108156	Got1,Asns,Mtap,Enoph1,Mri1,Mthfd1
14_Member	GO Biological Processes	GO:0000097	sulfur amino acid biosynthetic process	-3.3425	-1.59328	5/15	12411,66902,67870,67873,108156	Cbs,Mtap,Enoph1,Mri1,Mthfd1
14_Member	GO Biological Processes	GO:0019509	L-methionine salvage from methylthioadenosine	-3.01889	-1.36323	3/5	66902,67870,67873	Mtap,Enoph1,Mri1
14_Member	KEGG Pathway	M00034	Methionine salvage pathway	-2.91479	-1.29848	4/11	20810,66902,67870,67873	Srm,Mtap,Enoph1,Mri1
14_Member	KEGG Pathway	mmu_M00034	Methionine salvage pathway	-2.91479	-1.29848	4/11	20810,66902,67870,67873	Srm,Mtap,Enoph1,Mri1
14_Member	GO Biological Processes	GO:0009086	methionine biosynthetic process	-2.75505	-1.18704	4/12	66902,67870,67873,108156	Mtap,Enoph1,Mri1,Mthfd1
14_Member	Reactome Gene Sets	R-MMU-1614635	Sulfur amino acid metabolism	-2.51823	-1.02587	5/22	12411,22117,66902,67870,67873	Cbs,Tst,Mtap,Enoph1,Mri1
14_Member	GO Biological Processes	GO:0043102	amino acid salvage	-2.50564	-1.02573	3/7	66902,67870,67873	Mtap,Enoph1,Mri1
14_Member	GO Biological Processes	GO:0071265	L-methionine biosynthetic process	-2.50564	-1.02573	3/7	66902,67870,67873	Mtap,Enoph1,Mri1
14_Member	GO Biological Processes	GO:0071267	L-methionine salvage	-2.50564	-1.02573	3/7	66902,67870,67873	Mtap,Enoph1,Mri1
14_Member	GO Biological Processes	GO:0006555	methionine metabolic process	-2.15439	-0.788628	4/17	66902,67870,67873,108156	Mtap,Enoph1,Mri1,Mthfd1
15_Summary	GO Biological Processes	GO:0010948	negative regulation of cell cycle process	-6.56005	-3.86462	30/226	11799,12159,12380,12449,12450,12534,12575,14056,14183,16600,17688,18413,18817,18854,22059,22589,28010,30939,50883,56292,66214,66371,66991,67141,67941,77011,107951,108961,218914,224023,12447,12530,13685,14272,16906,17420,17869,18432,19684,20670,20878,21386,27053,27214,56742,67811,68549,68612,71950,108911,109333,110606,116871,226419,227937,13197,15170,15461,22629,29875,66440,70601,72119,102060,2096…	Birc5,Bmp4,Cast,Ccnf,Ccng1,Cdk1,Cdkn1a,Ezh2,Fgfr2,Klf4,Msh6,Osm,Plk1,Pml,Trp53,Atrx,Miip,Pttg1,Chek2,Naa10,Rgcc,Chmp4c,Khdc3,Fbxo5,Rps27l,Ticrr,Cdk9,E2f8,Wapl,Klhl22,Ccne1,Cdc25a,Eif4ebp1,Fnta,Lmnb1,Mnat1,Myc,Mybbp1a,Rdx,Sox15,Aurka,Tbx3,Asns,Dbf4,Psrc1,Poldip2,Sgo2a,Ube2c,Nanog,Rcc2,Pkn2,Fntb,Mta3,Dyrk3,Pkp4,Gadd45a,Ptpn6,Hras,Ywhah,Iqgap1,Cdc26,Ecd,Tpx2,Gadd45gip1,Ttc28,Rnf4,Rmi2,Txlng,Ak1,Casp…
15_Member	GO Biological Processes	GO:0010948	negative regulation of cell cycle process	-6.56005	-3.86462	30/226	11799,12159,12380,12449,12450,12534,12575,14056,14183,16600,17688,18413,18817,18854,22059,22589,28010,30939,50883,56292,66214,66371,66991,67141,67941,77011,107951,108961,218914,224023	Birc5,Bmp4,Cast,Ccnf,Ccng1,Cdk1,Cdkn1a,Ezh2,Fgfr2,Klf4,Msh6,Osm,Plk1,Pml,Trp53,Atrx,Miip,Pttg1,Chek2,Naa10,Rgcc,Chmp4c,Khdc3,Fbxo5,Rps27l,Ticrr,Cdk9,E2f8,Wapl,Klhl22
15_Member	GO Biological Processes	GO:0045787	positive regulation of cell cycle	-6.30883	-3.68056	39/349	11799,12380,12447,12530,12534,12575,13685,14056,14183,14272,16906,17420,17869,18432,18854,19684,20670,20878,21386,22059,22589,27053,27214,50883,56742,66214,67141,67811,68549,68612,71950,107951,108911,108961,109333,110606,116871,226419,227937	Birc5,Cast,Ccne1,Cdc25a,Cdk1,Cdkn1a,Eif4ebp1,Ezh2,Fgfr2,Fnta,Lmnb1,Mnat1,Myc,Mybbp1a,Pml,Rdx,Sox15,Aurka,Tbx3,Trp53,Atrx,Asns,Dbf4,Chek2,Psrc1,Rgcc,Fbxo5,Poldip2,Sgo2a,Ube2c,Nanog,Cdk9,Rcc2,E2f8,Pkn2,Fntb,Mta3,Dyrk3,Pkp4
15_Member	GO Biological Processes	GO:0007346	regulation of mitotic cell cycle	-5.83288	-3.33457	48/493	11799,12159,12447,12450,12530,12534,12575,13197,13685,14056,14183,15170,15461,16600,16906,17869,18817,18854,19684,22059,22589,22629,27053,27214,28010,29875,30939,50883,56292,56742,66214,66371,66440,66991,67141,67811,67941,68612,70601,71950,72119,77011,102060,108911,109333,116871,209683,224023	Birc5,Bmp4,Ccne1,Ccng1,Cdc25a,Cdk1,Cdkn1a,Gadd45a,Eif4ebp1,Ezh2,Fgfr2,Ptpn6,Hras,Klf4,Lmnb1,Myc,Plk1,Pml,Rdx,Trp53,Atrx,Ywhah,Asns,Dbf4,Miip,Iqgap1,Pttg1,Chek2,Naa10,Psrc1,Rgcc,Chmp4c,Cdc26,Khdc3,Fbxo5,Poldip2,Rps27l,Ube2c,Ecd,Nanog,Tpx2,Ticrr,Gadd45gip1,Rcc2,Pkn2,Mta3,Ttc28,Klhl22
15_Member	GO Biological Processes	GO:0010564	regulation of cell cycle process	-5.76946	-3.29305	54/585	11799,12159,12380,12447,12449,12450,12530,12534,12575,14056,14183,15170,16600,16906,17688,18413,18432,18817,18854,19684,19822,20670,20878,22059,22589,22629,27214,28010,30939,50883,56292,56742,66214,66371,66440,66991,67141,67941,68549,68612,70601,72119,77011,107951,108911,108961,109333,116871,218914,223970,224023,226419,227937,353170	Birc5,Bmp4,Cast,Ccne1,Ccnf,Ccng1,Cdc25a,Cdk1,Cdkn1a,Ezh2,Fgfr2,Ptpn6,Klf4,Lmnb1,Msh6,Osm,Mybbp1a,Plk1,Pml,Rdx,Rnf4,Sox15,Aurka,Trp53,Atrx,Ywhah,Dbf4,Miip,Pttg1,Chek2,Naa10,Psrc1,Rgcc,Chmp4c,Cdc26,Khdc3,Fbxo5,Rps27l,Sgo2a,Ube2c,Ecd,Tpx2,Ticrr,Cdk9,Rcc2,E2f8,Pkn2,Mta3,Wapl,Rmi2,Klhl22,Dyrk3,Pkp4,Txlng
15_Member	GO Biological Processes	GO:0045786	negative regulation of cell cycle	-5.73924	-3.27815	45/453	11636,11799,12159,12367,12380,12449,12450,12534,12575,13197,14056,14183,15270,15461,16600,17688,17869,18413,18432,18817,18854,20674,20878,21853,22059,22589,28010,30939,50883,56292,57441,66214,66371,66991,67141,67941,77011,102060,107951,108961,218914,224023,226591,327762,434204	Ak1,Birc5,Bmp4,Casp3,Cast,Ccnf,Ccng1,Cdk1,Cdkn1a,Gadd45a,Ezh2,Fgfr2,H2afx,Hras,Klf4,Msh6,Myc,Osm,Mybbp1a,Plk1,Pml,Sox2,Aurka,Timeless,Trp53,Atrx,Miip,Pttg1,Chek2,Naa10,Gmnn,Rgcc,Chmp4c,Khdc3,Fbxo5,Rps27l,Ticrr,Gadd45gip1,Cdk9,E2f8,Wapl,Klhl22,Tiprl,Dna2,Whamm
15_Member	GO Biological Processes	GO:1903047	mitotic cell cycle process	-5.15192	-2.86791	56/645	11799,12159,12447,12449,12450,12530,12534,12575,12631,13685,13860,14056,14183,15170,15461,16211,16600,16906,17420,17865,18817,18854,19684,20878,22059,22589,22629,24064,24075,26380,27214,28010,30939,50883,56292,56742,66214,66371,66440,66711,66991,67141,67941,68612,69270,70601,72119,72415,77011,104394,108911,110033,116871,192176,224023,327762	Birc5,Bmp4,Ccne1,Ccnf,Ccng1,Cdc25a,Cdk1,Cdkn1a,Cfl1,Eif4ebp1,Eps8,Ezh2,Fgfr2,Ptpn6,Hras,Kpnb1,Klf4,Lmnb1,Mnat1,Mybl2,Plk1,Pml,Rdx,Aurka,Trp53,Atrx,Ywhah,Spry2,Taf10,Esrrb,Dbf4,Miip,Pttg1,Chek2,Naa10,Psrc1,Rgcc,Chmp4c,Cdc26,Sbds,Khdc3,Fbxo5,Rps27l,Ube2c,Gins1,Ecd,Tpx2,Sgo1,Ticrr,E2f4,Rcc2,Kif22,Mta3,Flna,Klhl22,Dna2
15_Member	GO Biological Processes	GO:0044772	mitotic cell cycle phase transition	-4.8836	-2.69374	36/356	11799,12447,12449,12450,12530,12534,12575,13685,13860,14056,15170,16600,16906,17420,18817,18854,19684,22059,24075,26380,27214,28010,50883,66214,66371,66440,66991,67141,67941,68612,70601,77011,104394,108911,116871,224023	Birc5,Ccne1,Ccnf,Ccng1,Cdc25a,Cdk1,Cdkn1a,Eif4ebp1,Eps8,Ezh2,Ptpn6,Klf4,Lmnb1,Mnat1,Plk1,Pml,Rdx,Trp53,Taf10,Esrrb,Dbf4,Miip,Chek2,Rgcc,Chmp4c,Cdc26,Khdc3,Fbxo5,Rps27l,Ube2c,Ecd,Ticrr,E2f4,Rcc2,Mta3,Klhl22
15_Member	GO Biological Processes	GO:0044770	cell cycle phase transition	-4.65405	-2.53844	38/394	11799,12447,12449,12450,12530,12534,12575,13685,13860,14056,15170,16600,16906,17420,18817,18854,19684,21853,22059,24075,26380,27214,28010,50883,66214,66371,66440,66991,67141,67941,68612,70601,77011,104394,108911,116871,224023,226419	Birc5,Ccne1,Ccnf,Ccng1,Cdc25a,Cdk1,Cdkn1a,Eif4ebp1,Eps8,Ezh2,Ptpn6,Klf4,Lmnb1,Mnat1,Plk1,Pml,Rdx,Timeless,Trp53,Taf10,Esrrb,Dbf4,Miip,Chek2,Rgcc,Chmp4c,Cdc26,Khdc3,Fbxo5,Rps27l,Ube2c,Ecd,Ticrr,E2f4,Rcc2,Mta3,Klhl22,Dyrk3
15_Member	GO Biological Processes	GO:1901990	regulation of mitotic cell cycle phase transition	-4.44592	-2.37922	28/259	11799,12447,12450,12530,12534,12575,14056,15170,16600,16906,18817,18854,19684,22059,27214,28010,66214,66371,66440,66991,67141,67941,68612,70601,77011,108911,116871,224023	Birc5,Ccne1,Ccng1,Cdc25a,Cdk1,Cdkn1a,Ezh2,Ptpn6,Klf4,Lmnb1,Plk1,Pml,Rdx,Trp53,Dbf4,Miip,Rgcc,Chmp4c,Cdc26,Khdc3,Fbxo5,Rps27l,Ube2c,Ecd,Ticrr,Rcc2,Mta3,Klhl22
15_Member	GO Biological Processes	GO:0045930	negative regulation of mitotic cell cycle	-4.40586	-2.35095	26/233	11799,12159,12450,12534,12575,13197,14056,14183,15461,16600,18817,18854,22059,22589,28010,30939,50883,56292,66214,66371,66991,67141,67941,77011,102060,224023	Birc5,Bmp4,Ccng1,Cdk1,Cdkn1a,Gadd45a,Ezh2,Fgfr2,Hras,Klf4,Plk1,Pml,Trp53,Atrx,Miip,Pttg1,Chek2,Naa10,Rgcc,Chmp4c,Khdc3,Fbxo5,Rps27l,Ticrr,Gadd45gip1,Klhl22
15_Member	GO Biological Processes	GO:1901987	regulation of cell cycle phase transition	-3.96926	-2.03793	29/290	11799,12447,12450,12530,12534,12575,14056,15170,16600,16906,18817,18854,19684,22059,27214,28010,66214,66371,66440,66991,67141,67941,68612,70601,77011,108911,116871,224023,226419	Birc5,Ccne1,Ccng1,Cdc25a,Cdk1,Cdkn1a,Ezh2,Ptpn6,Klf4,Lmnb1,Plk1,Pml,Rdx,Trp53,Dbf4,Miip,Rgcc,Chmp4c,Cdc26,Khdc3,Fbxo5,Rps27l,Ube2c,Ecd,Ticrr,Rcc2,Mta3,Klhl22,Dyrk3
15_Member	GO Biological Processes	GO:1901989	positive regulation of cell cycle phase transition	-3.82386	-1.93105	14/96	11799,12447,12530,12534,14056,16906,19684,27214,66214,67141,68612,108911,116871,226419	Birc5,Ccne1,Cdc25a,Cdk1,Ezh2,Lmnb1,Rdx,Dbf4,Rgcc,Fbxo5,Ube2c,Rcc2,Mta3,Dyrk3
15_Member	GO Biological Processes	GO:0000086	G2/M transition of mitotic cell cycle	-3.72082	-1.84825	15/110	11799,12450,12530,12534,12575,16906,18817,26380,28010,50883,66371,67141,77011,108911,116871	Birc5,Ccng1,Cdc25a,Cdk1,Cdkn1a,Lmnb1,Plk1,Esrrb,Miip,Chek2,Chmp4c,Fbxo5,Ticrr,Rcc2,Mta3
15_Member	GO Biological Processes	GO:0044839	cell cycle G2/M phase transition	-3.52547	-1.71244	16/127	11799,12450,12530,12534,12575,16906,18817,26380,28010,50883,66371,67141,77011,108911,116871,226419	Birc5,Ccng1,Cdc25a,Cdk1,Cdkn1a,Lmnb1,Plk1,Esrrb,Miip,Chek2,Chmp4c,Fbxo5,Ticrr,Rcc2,Mta3,Dyrk3
15_Member	GO Biological Processes	GO:1902751	positive regulation of cell cycle G2/M phase transition	-3.41493	-1.63656	7/30	12530,12534,16906,67141,108911,116871,226419	Cdc25a,Cdk1,Lmnb1,Fbxo5,Rcc2,Mta3,Dyrk3
15_Member	GO Biological Processes	GO:1901991	negative regulation of mitotic cell cycle phase transition	-3.40664	-1.63656	17/143	11799,12450,12534,12575,14056,16600,18817,18854,22059,28010,66214,66371,66991,67141,67941,77011,224023	Birc5,Ccng1,Cdk1,Cdkn1a,Ezh2,Klf4,Plk1,Pml,Trp53,Miip,Rgcc,Chmp4c,Khdc3,Fbxo5,Rps27l,Ticrr,Klhl22
15_Member	GO Biological Processes	GO:1901992	positive regulation of mitotic cell cycle phase transition	-3.32442	-1.58643	12/83	11799,12447,12530,12534,16906,19684,27214,66214,67141,68612,108911,116871	Birc5,Ccne1,Cdc25a,Cdk1,Lmnb1,Rdx,Dbf4,Rgcc,Fbxo5,Ube2c,Rcc2,Mta3
15_Member	GO Biological Processes	GO:0090068	positive regulation of cell cycle process	-3.15953	-1.46717	24/249	11799,12447,12530,12534,12575,14056,16906,18432,18854,19684,20670,22059,22589,27214,66214,67141,68549,68612,108911,108961,109333,116871,226419,227937	Birc5,Ccne1,Cdc25a,Cdk1,Cdkn1a,Ezh2,Lmnb1,Mybbp1a,Pml,Rdx,Sox15,Trp53,Atrx,Dbf4,Rgcc,Fbxo5,Sgo2a,Ube2c,Rcc2,E2f8,Pkn2,Mta3,Dyrk3,Pkp4
15_Member	GO Biological Processes	GO:0000075	cell cycle checkpoint	-3.11425	-1.4323	19/179	11799,12450,12534,12575,15270,15461,18817,18854,20878,21853,22059,50883,66371,66991,67941,77011,224023,226591,327762	Birc5,Ccng1,Cdk1,Cdkn1a,H2afx,Hras,Plk1,Pml,Aurka,Timeless,Trp53,Chek2,Chmp4c,Khdc3,Rps27l,Ticrr,Klhl22,Tiprl,Dna2
15_Member	GO Biological Processes	GO:0000082	G1/S transition of mitotic cell cycle	-2.93909	-1.30991	18/171	12447,12530,12575,13685,14056,15170,16600,17420,18854,19684,22059,24075,26380,27214,66214,67941,70601,104394	Ccne1,Cdc25a,Cdkn1a,Eif4ebp1,Ezh2,Ptpn6,Klf4,Mnat1,Pml,Rdx,Trp53,Taf10,Esrrb,Dbf4,Rgcc,Rps27l,Ecd,E2f4
15_Member	GO Biological Processes	GO:0010971	positive regulation of G2/M transition of mitotic cell cycle	-2.87704	-1.27367	6/27	12530,12534,16906,67141,108911,116871	Cdc25a,Cdk1,Lmnb1,Fbxo5,Rcc2,Mta3
15_Member	GO Biological Processes	GO:1901988	negative regulation of cell cycle phase transition	-2.8518	-1.25359	17/160	11799,12450,12534,12575,14056,16600,18817,18854,22059,28010,66214,66371,66991,67141,67941,77011,224023	Birc5,Ccng1,Cdk1,Cdkn1a,Ezh2,Klf4,Plk1,Pml,Trp53,Miip,Rgcc,Chmp4c,Khdc3,Fbxo5,Rps27l,Ticrr,Klhl22
15_Member	GO Biological Processes	GO:1902749	regulation of cell cycle G2/M phase transition	-2.83565	-1.24086	12/94	12450,12530,12534,16906,18817,28010,66371,67141,77011,108911,116871,226419	Ccng1,Cdc25a,Cdk1,Lmnb1,Plk1,Miip,Chmp4c,Fbxo5,Ticrr,Rcc2,Mta3,Dyrk3
15_Member	GO Biological Processes	GO:0045931	positive regulation of mitotic cell cycle	-2.67897	-1.14314	17/166	11799,12447,12530,12534,13685,16906,19684,27053,27214,66214,67141,67811,68612,71950,108911,109333,116871	Birc5,Ccne1,Cdc25a,Cdk1,Eif4ebp1,Lmnb1,Rdx,Asns,Dbf4,Rgcc,Fbxo5,Poldip2,Ube2c,Nanog,Rcc2,Pkn2,Mta3
15_Member	GO Biological Processes	GO:0044843	cell cycle G1/S phase transition	-2.55744	-1.05461	18/185	12447,12530,12575,13685,14056,15170,16600,17420,18854,19684,22059,24075,26380,27214,66214,67941,70601,104394	Ccne1,Cdc25a,Cdkn1a,Eif4ebp1,Ezh2,Ptpn6,Klf4,Mnat1,Pml,Rdx,Trp53,Taf10,Esrrb,Dbf4,Rgcc,Rps27l,Ecd,E2f4
15_Member	GO Biological Processes	GO:0007093	mitotic cell cycle checkpoint	-2.50011	-1.02227	14/130	11799,12450,12534,12575,15461,18817,18854,22059,50883,66371,66991,67941,77011,224023	Birc5,Ccng1,Cdk1,Cdkn1a,Hras,Plk1,Pml,Trp53,Chek2,Chmp4c,Khdc3,Rps27l,Ticrr,Klhl22
15_Member	GO Biological Processes	GO:0010389	regulation of G2/M transition of mitotic cell cycle	-2.46547	-1.00031	10/78	12450,12530,12534,16906,28010,66371,67141,77011,108911,116871	Ccng1,Cdc25a,Cdk1,Lmnb1,Miip,Chmp4c,Fbxo5,Ticrr,Rcc2,Mta3
15_Member	GO Biological Processes	GO:2000045	regulation of G1/S transition of mitotic cell cycle	-2.14128	-0.776615	12/114	12447,12575,14056,15170,16600,18854,19684,22059,27214,66214,67941,70601	Ccne1,Cdkn1a,Ezh2,Ptpn6,Klf4,Pml,Rdx,Trp53,Dbf4,Rgcc,Rps27l,Ecd
16_Summary	GO Biological Processes	GO:0006260	DNA replication	-6.36975	-3.72079	31/243	12447,12534,15461,15903,17688,19819,20135,21853,22059,22589,27214,50883,57441,66262,67141,69270,69928,70024,77011,98415,101612,104806,107951,108689,108961,216156,217578,218914,223970,327762,665775	Ccne1,Cdk1,Hras,Id3,Msh6,Rnaseh1,Rrm2,Timeless,Trp53,Atrx,Dbf4,Chek2,Gmnn,Ing5,Fbxo5,Gins1,Cenps,Mcm10,Ticrr,Nucks1,Grwd1,Fancm,Cdk9,Stn1,E2f8,Wdr18,Baz1a,Wapl,Rmi2,Dna2,Bod1l
16_Member	GO Biological Processes	GO:0006260	DNA replication	-6.36975	-3.72079	31/243	12447,12534,15461,15903,17688,19819,20135,21853,22059,22589,27214,50883,57441,66262,67141,69270,69928,70024,77011,98415,101612,104806,107951,108689,108961,216156,217578,218914,223970,327762,665775	Ccne1,Cdk1,Hras,Id3,Msh6,Rnaseh1,Rrm2,Timeless,Trp53,Atrx,Dbf4,Chek2,Gmnn,Ing5,Fbxo5,Gins1,Cenps,Mcm10,Ticrr,Nucks1,Grwd1,Fancm,Cdk9,Stn1,E2f8,Wdr18,Baz1a,Wapl,Rmi2,Dna2,Bod1l
16_Member	GO Biological Processes	GO:0006275	regulation of DNA replication	-5.6385	-3.20824	18/107	12534,15461,15903,17688,21853,22059,22589,27214,50883,57441,67141,77011,98415,108689,108961,216156,218914,327762	Cdk1,Hras,Id3,Msh6,Timeless,Trp53,Atrx,Dbf4,Chek2,Gmnn,Fbxo5,Ticrr,Nucks1,Stn1,E2f8,Wdr18,Wapl,Dna2
16_Member	GO Biological Processes	GO:0006261	DNA-dependent DNA replication	-5.3084	-2.98116	20/135	12447,17688,19819,21853,22589,27214,50883,67141,69270,69928,70024,77011,98415,104806,107951,108961,216156,217578,327762,665775	Ccne1,Msh6,Rnaseh1,Timeless,Atrx,Dbf4,Chek2,Fbxo5,Gins1,Cenps,Mcm10,Ticrr,Nucks1,Fancm,Cdk9,E2f8,Wdr18,Baz1a,Dna2,Bod1l
16_Member	GO Biological Processes	GO:0090329	regulation of DNA-dependent DNA replication	-3.33063	-1.58872	9/50	17688,21853,22589,27214,50883,67141,77011,108961,216156	Msh6,Timeless,Atrx,Dbf4,Chek2,Fbxo5,Ticrr,E2f8,Wdr18
16_Member	GO Biological Processes	GO:0008156	negative regulation of DNA replication	-2.98474	-1.33757	7/35	17688,21853,22059,50883,57441,67141,218914	Msh6,Timeless,Trp53,Chek2,Gmnn,Fbxo5,Wapl
16_Member	GO Biological Processes	GO:0044786	cell cycle DNA replication	-2.79206	-1.21157	8/48	17688,22589,27214,50883,67141,69270,108961,327762	Msh6,Atrx,Dbf4,Chek2,Fbxo5,Gins1,E2f8,Dna2
16_Member	GO Biological Processes	GO:0045740	positive regulation of DNA replication	-2.505	-1.02573	7/42	12534,15461,22589,27214,108689,108961,327762	Cdk1,Hras,Atrx,Dbf4,Stn1,E2f8,Dna2
16_Member	GO Biological Processes	GO:0032875	regulation of DNA endoreduplication	-2.01646	-0.698215	3/10	17688,67141,108961	Msh6,Fbxo5,E2f8
17_Summary	KEGG Pathway	mmu04115	p53 signaling pathway	-6.34691	-3.70842	15/68	12367,12447,12450,12534,12575,13197,13663,20135,22059,22401,29870,50883,55948,170770,230784,12449,17420,18817,56742,66214	Casp3,Ccne1,Ccng1,Cdk1,Cdkn1a,Gadd45a,Ei24,Rrm2,Trp53,Zmat3,Gtse1,Chek2,Sfn,Bbc3,Sesn2,Ccnf,Mnat1,Plk1,Psrc1,Rgcc
17_Member	KEGG Pathway	mmu04115	p53 signaling pathway	-6.34691	-3.70842	15/68	12367,12447,12450,12534,12575,13197,13663,20135,22059,22401,29870,50883,55948,170770,230784	Casp3,Ccne1,Ccng1,Cdk1,Cdkn1a,Gadd45a,Ei24,Rrm2,Trp53,Zmat3,Gtse1,Chek2,Sfn,Bbc3,Sesn2
17_Member	GO Biological Processes	GO:0000079	regulation of cyclin-dependent protein serine/threonine kinase activity	-2.72658	-1.17242	10/72	12367,12447,12449,12450,12575,17420,18817,55948,56742,66214	Casp3,Ccne1,Ccnf,Ccng1,Cdkn1a,Mnat1,Plk1,Sfn,Psrc1,Rgcc
17_Member	GO Biological Processes	GO:1904029	regulation of cyclin-dependent protein kinase activity	-2.54907	-1.0515	10/76	12367,12447,12449,12450,12575,17420,18817,55948,56742,66214	Casp3,Ccne1,Ccnf,Ccng1,Cdkn1a,Mnat1,Plk1,Sfn,Psrc1,Rgcc
18_Summary	KEGG Pathway	mmu01200	Carbon metabolism	-6.24837	-3.63984	20/118	11364,11409,14661,14718,15929,17449,17850,18597,18641,18655,19139,20917,21881,56012,66904,73724,93747,104174,269951,434437,11898,12035,12036,12411,69051,209027	Acadm,Acads,Glud1,Got1,Idh3g,Mdh1,Mmut,Pdha1,Pfkl,Pgk1,Prps1,Suclg2,Tkt,Pgam2,Pccb,Mcee,Echs1,Gldc,Idh2,Amt,Ass1,Bcat1,Bcat2,Cbs,Pycr2,Pycr1
18_Member	KEGG Pathway	mmu01200	Carbon metabolism	-6.24837	-3.63984	20/118	11364,11409,14661,14718,15929,17449,17850,18597,18641,18655,19139,20917,21881,56012,66904,73724,93747,104174,269951,434437	Acadm,Acads,Glud1,Got1,Idh3g,Mdh1,Mmut,Pdha1,Pfkl,Pgk1,Prps1,Suclg2,Tkt,Pgam2,Pccb,Mcee,Echs1,Gldc,Idh2,Amt
18_Member	KEGG Pathway	mmu01230	Biosynthesis of amino acids	-4.85284	-2.68124	14/78	11898,12035,12036,12411,14718,15929,18641,18655,19139,21881,56012,69051,209027,269951	Ass1,Bcat1,Bcat2,Cbs,Got1,Idh3g,Pfkl,Pgk1,Prps1,Tkt,Pgam2,Pycr2,Pycr1,Idh2
18_Member	KEGG Pathway	mmu01210	2-Oxocarboxylic acid metabolism	-2.82251	-1.23444	5/19	12035,12036,14718,15929,269951	Bcat1,Bcat2,Got1,Idh3g,Idh2
19_Summary	GO Biological Processes	GO:0008630	intrinsic apoptotic signaling pathway in response to DNA damage	-5.97398	-3.41981	19/112	12018,12051,12575,12925,13663,17210,17688,17869,18854,18950,22038,22059,27280,50883,55948,66824,67941,72565,170770,12367,14775,15461,15507,16818,17762,18432,19777,22334,56449,66073,68606,106298,245527,433759,12159,12257,12333,12385,13197,13244,14810,15903,16331,16453,17865,17977,18053,18109,18119,18413,19052,19223,21807,22192,22228,22401,26365,56016,56353,56749,57230,66214,66262,72462,83397,10317…	Bak1,Bcl3,Cdkn1a,Crip1,Ei24,Mcl1,Msh6,Myc,Pml,Pnp,Plscr1,Trp53,Phlda3,Chek2,Sfn,Pycard,Rps27l,Uaca,Bbc3,Casp3,Gpx1,Hras,Hspb1,Lck,Mapt,Mybbp1a,Uri1,Vdac2,Ybx3,Txndc12,Ppm1f,Rrn3,Eda2r,Hdac1,Bmp4,Tspo,Capn1,Ctnna1,Gadd45a,Degs1,Grin1,Id3,Inpp5d,Jak3,Mybl2,Ncoa1,Ngfr,Mycn,Nodal,Osm,Ppp2ca,Ptgis,Tsc22d1,Ube2m,Ucp2,Zmat3,Ceacam1,Hebp2,Rybp,Dhodh,Sap30bp,Rgcc,Ing5,Rrp1b,Akap12,Chchd10,Itga1,Cdc34,Nlrc…
19_Member	GO Biological Processes	GO:0008630	intrinsic apoptotic signaling pathway in response to DNA damage	-5.97398	-3.41981	19/112	12018,12051,12575,12925,13663,17210,17688,17869,18854,18950,22038,22059,27280,50883,55948,66824,67941,72565,170770	Bak1,Bcl3,Cdkn1a,Crip1,Ei24,Mcl1,Msh6,Myc,Pml,Pnp,Plscr1,Trp53,Phlda3,Chek2,Sfn,Pycard,Rps27l,Uaca,Bbc3
19_Member	GO Biological Processes	GO:0097193	intrinsic apoptotic signaling pathway	-5.95165	-3.41925	34/293	12018,12051,12367,12575,12925,13663,14775,15461,15507,16818,17210,17688,17762,17869,18432,18854,18950,19777,22038,22059,22334,27280,50883,55948,56449,66073,66824,67941,68606,72565,106298,170770,245527,433759	Bak1,Bcl3,Casp3,Cdkn1a,Crip1,Ei24,Gpx1,Hras,Hspb1,Lck,Mcl1,Msh6,Mapt,Myc,Mybbp1a,Pml,Pnp,Uri1,Plscr1,Trp53,Vdac2,Phlda3,Chek2,Sfn,Ybx3,Txndc12,Pycard,Rps27l,Ppm1f,Uaca,Rrn3,Bbc3,Eda2r,Hdac1
19_Member	GO Biological Processes	GO:0010942	positive regulation of cell death	-4.23551	-2.22288	56/695	12018,12159,12257,12333,12367,12385,12575,13197,13244,13663,14810,15903,16331,16453,16818,17210,17762,17865,17869,17977,18053,18109,18119,18413,18432,18854,19052,19223,21807,22038,22059,22192,22228,22401,26365,27280,50883,56016,56353,56749,57230,66214,66262,66824,67941,68606,72462,72565,83397,103172,109700,170770,216150,268973,319801,433759	Bak1,Bmp4,Tspo,Capn1,Casp3,Ctnna1,Cdkn1a,Gadd45a,Degs1,Ei24,Grin1,Id3,Inpp5d,Jak3,Lck,Mcl1,Mapt,Mybl2,Myc,Ncoa1,Ngfr,Mycn,Nodal,Osm,Mybbp1a,Pml,Ppp2ca,Ptgis,Tsc22d1,Plscr1,Trp53,Ube2m,Ucp2,Zmat3,Ceacam1,Phlda3,Chek2,Hebp2,Rybp,Dhodh,Sap30bp,Rgcc,Ing5,Pycard,Rps27l,Ppm1f,Rrp1b,Uaca,Akap12,Chchd10,Itga1,Bbc3,Cdc34,Nlrc4,Tigar,Hdac1
19_Member	GO Biological Processes	GO:2000116	regulation of cysteine-type endopeptidase activity	-4.19815	-2.20358	25/226	11799,12018,12380,12550,14775,14810,16600,16818,17314,17869,18053,18119,18854,19052,20111,20674,55948,66824,67941,68606,68845,72565,170770,268973,378425	Birc5,Bak1,Cast,Cdh1,Gpx1,Grin1,Klf4,Lck,Mgmt,Myc,Ngfr,Nodal,Pml,Ppp2ca,Rps6ka1,Sox2,Sfn,Pycard,Rps27l,Ppm1f,Pih1d1,Uaca,Bbc3,Nlrc4,Nlrp12
19_Member	GO Biological Processes	GO:0043281	regulation of cysteine-type endopeptidase activity involved in apoptotic process	-4.10286	-2.13779	23/202	11799,12018,12550,14775,16600,16818,17314,17869,18053,18119,18854,19052,20111,20674,55948,66824,67941,68606,68845,72565,170770,268973,378425	Birc5,Bak1,Cdh1,Gpx1,Klf4,Lck,Mgmt,Myc,Ngfr,Nodal,Pml,Ppp2ca,Rps6ka1,Sox2,Sfn,Pycard,Rps27l,Ppm1f,Pih1d1,Uaca,Bbc3,Nlrc4,Nlrp12
19_Member	GO Biological Processes	GO:0052548	regulation of endopeptidase activity	-3.89052	-1.97835	32/337	11799,12018,12380,12406,12550,13838,14775,14810,16600,16818,17314,17869,18053,18119,18854,19052,19703,20111,20674,20706,20719,21857,55948,66824,67941,68606,68845,72565,170770,268973,378425,433759	Birc5,Bak1,Cast,Serpinh1,Cdh1,Epha4,Gpx1,Grin1,Klf4,Lck,Mgmt,Myc,Ngfr,Nodal,Pml,Ppp2ca,Renbp,Rps6ka1,Sox2,Serpinb9b,Serpinb6a,Timp1,Sfn,Pycard,Rps27l,Ppm1f,Pih1d1,Uaca,Bbc3,Nlrc4,Nlrp12,Hdac1
19_Member	GO Biological Processes	GO:0043068	positive regulation of programmed cell death	-3.84113	-1.93732	51/637	12018,12159,12257,12333,12367,12385,12575,13197,13244,13663,14810,15903,16331,16453,16818,17210,17865,17869,17977,18053,18119,18413,18432,18854,19052,19223,21807,22038,22059,22192,22401,26365,27280,50883,56353,56749,66214,66262,66824,67941,68606,72462,72565,83397,103172,109700,170770,216150,268973,319801,433759	Bak1,Bmp4,Tspo,Capn1,Casp3,Ctnna1,Cdkn1a,Gadd45a,Degs1,Ei24,Grin1,Id3,Inpp5d,Jak3,Lck,Mcl1,Mybl2,Myc,Ncoa1,Ngfr,Nodal,Osm,Mybbp1a,Pml,Ppp2ca,Ptgis,Tsc22d1,Plscr1,Trp53,Ube2m,Zmat3,Ceacam1,Phlda3,Chek2,Rybp,Dhodh,Rgcc,Ing5,Pycard,Rps27l,Ppm1f,Rrp1b,Uaca,Akap12,Chchd10,Itga1,Bbc3,Cdc34,Nlrc4,Tigar,Hdac1
19_Member	GO Biological Processes	GO:0043065	positive regulation of apoptotic process	-3.65407	-1.79887	50/632	12018,12159,12257,12333,12367,12385,13197,13244,13663,14810,15903,16331,16453,16818,17210,17865,17869,17977,18053,18119,18413,18432,18854,19052,19223,21807,22038,22059,22192,22401,26365,27280,50883,56353,56749,66214,66262,66824,67941,68606,72462,72565,83397,103172,109700,170770,216150,268973,319801,433759	Bak1,Bmp4,Tspo,Capn1,Casp3,Ctnna1,Gadd45a,Degs1,Ei24,Grin1,Id3,Inpp5d,Jak3,Lck,Mcl1,Mybl2,Myc,Ncoa1,Ngfr,Nodal,Osm,Mybbp1a,Pml,Ppp2ca,Ptgis,Tsc22d1,Plscr1,Trp53,Ube2m,Zmat3,Ceacam1,Phlda3,Chek2,Rybp,Dhodh,Rgcc,Ing5,Pycard,Rps27l,Ppm1f,Rrp1b,Uaca,Akap12,Chchd10,Itga1,Bbc3,Cdc34,Nlrc4,Tigar,Hdac1
19_Member	GO Biological Processes	GO:0097190	apoptotic signaling pathway	-3.54294	-1.72681	48/606	11740,12018,12051,12159,12367,12385,12575,12925,13663,14297,14775,15461,15507,16453,16818,17210,17688,17762,17869,18053,18413,18432,18607,18854,18950,19223,19777,21672,22038,22059,22334,27280,50883,55948,56449,66073,66262,66824,67941,68606,68845,69660,72565,103172,106298,170770,245527,433759	Slc25a5,Bak1,Bcl3,Bmp4,Casp3,Ctnna1,Cdkn1a,Crip1,Ei24,Fxn,Gpx1,Hras,Hspb1,Jak3,Lck,Mcl1,Msh6,Mapt,Myc,Ngfr,Osm,Mybbp1a,Pdpk1,Pml,Pnp,Ptgis,Uri1,Prdx2,Plscr1,Trp53,Vdac2,Phlda3,Chek2,Sfn,Ybx3,Txndc12,Ing5,Pycard,Rps27l,Ppm1f,Pih1d1,Tmbim1,Uaca,Chchd10,Rrn3,Bbc3,Eda2r,Hdac1
19_Member	GO Biological Processes	GO:0052547	regulation of peptidase activity	-2.99398	-1.34184	34/411	11799,12018,12380,12406,12550,13838,14775,14810,16600,16818,17314,17869,18053,18119,18854,19052,19703,20111,20674,20706,20719,21788,21857,55948,66824,67701,67941,68606,68845,72565,170770,268973,378425,433759	Birc5,Bak1,Cast,Serpinh1,Cdh1,Epha4,Gpx1,Grin1,Klf4,Lck,Mgmt,Myc,Ngfr,Nodal,Pml,Ppp2ca,Renbp,Rps6ka1,Sox2,Serpinb9b,Serpinb6a,Tfpi,Timp1,Sfn,Pycard,Wfdc2,Rps27l,Ppm1f,Pih1d1,Uaca,Bbc3,Nlrc4,Nlrp12,Hdac1
19_Member	GO Biological Processes	GO:0030162	regulation of proteolysis	-2.47957	-1.01022	50/716	11799,11816,12018,12380,12406,12509,12550,12631,13838,14775,14810,16600,16818,17131,17314,17869,18053,18119,18817,18854,19052,19703,20111,20674,20706,20719,20878,21788,21857,22059,22218,55948,56353,59029,66498,66824,67701,67941,68606,68845,71999,72565,75387,93739,94232,108075,170770,268973,378425,433759	Birc5,Apoe,Bak1,Cast,Serpinh1,Cd59a,Cdh1,Cfl1,Epha4,Gpx1,Grin1,Klf4,Lck,Smad7,Mgmt,Myc,Ngfr,Nodal,Plk1,Pml,Ppp2ca,Renbp,Rps6ka1,Sox2,Serpinb9b,Serpinb6a,Aurka,Tfpi,Timp1,Trp53,Sumo1,Sfn,Rybp,Psmd14,Dda1,Pycard,Wfdc2,Rps27l,Ppm1f,Pih1d1,Fbxo22,Uaca,Sirt4,Gabarapl2,Ubqln4,Ltbp4,Bbc3,Nlrc4,Nlrp12,Hdac1
19_Member	GO Biological Processes	GO:0043280	positive regulation of cysteine-type endopeptidase activity involved in apoptotic process	-2.41342	-0.956503	13/119	12018,16818,17869,18053,18119,18854,19052,66824,67941,68606,72565,170770,268973	Bak1,Lck,Myc,Ngfr,Nodal,Pml,Ppp2ca,Pycard,Rps27l,Ppm1f,Uaca,Bbc3,Nlrc4
19_Member	GO Biological Processes	GO:2001056	positive regulation of cysteine-type endopeptidase activity	-2.32305	-0.901467	14/136	12018,14810,16818,17869,18053,18119,18854,19052,66824,67941,68606,72565,170770,268973	Bak1,Grin1,Lck,Myc,Ngfr,Nodal,Pml,Ppp2ca,Pycard,Rps27l,Ppm1f,Uaca,Bbc3,Nlrc4
19_Member	GO Biological Processes	GO:0010950	positive regulation of endopeptidase activity	-2.25257	-0.856525	15/153	12018,13838,14810,16818,17869,18053,18119,18854,19052,66824,67941,68606,72565,170770,268973	Bak1,Epha4,Grin1,Lck,Myc,Ngfr,Nodal,Pml,Ppp2ca,Pycard,Rps27l,Ppm1f,Uaca,Bbc3,Nlrc4
19_Member	GO Biological Processes	GO:0051345	positive regulation of hydrolase activity	-2.22938	-0.837463	37/510	12018,13838,14056,14063,14183,14272,14810,15461,16818,17688,17850,17869,18053,18119,18607,18854,19052,19387,20194,22038,22218,66824,67941,68449,68606,70296,71544,72565,78781,108124,108911,109700,170770,227059,227937,230824,268973	Bak1,Epha4,Ezh2,F2rl1,Fgfr2,Fnta,Grin1,Hras,Lck,Msh6,Mmut,Myc,Ngfr,Nodal,Pdpk1,Pml,Ppp2ca,Rangap1,S100a10,Plscr1,Sumo1,Pycard,Rps27l,Tbc1d10b,Ppm1f,Tbc1d13,Arhgap42,Uaca,Zc3hav1,Napa,Rcc2,Itga1,Bbc3,Slc39a10,Pkp4,Grhl3,Nlrc4
19_Member	GO Biological Processes	GO:0006919	activation of cysteine-type endopeptidase activity involved in apoptotic process	-2.11982	-0.761302	9/74	12018,16818,17869,18053,18854,66824,67941,170770,268973	Bak1,Lck,Myc,Ngfr,Pml,Pycard,Rps27l,Bbc3,Nlrc4
19_Member	GO Biological Processes	GO:0010952	positive regulation of peptidase activity	-2.03017	-0.700875	15/162	12018,13838,14810,16818,17869,18053,18119,18854,19052,66824,67941,68606,72565,170770,268973	Bak1,Epha4,Grin1,Lck,Myc,Ngfr,Nodal,Pml,Ppp2ca,Pycard,Rps27l,Ppm1f,Uaca,Bbc3,Nlrc4
20_Summary	GO Biological Processes	GO:0098727	maintenance of cell number	-5.90288	-3.38879	24/169	14056,14175,16600,17979,18119,18602,18999,19664,20674,21386,21415,21420,26380,51869,52463,71950,73703,76804,93679,99377,105083,140486,170942,383491,12550,14008,20262,20728,22209,53414,66711,69270	Ezh2,Fgf4,Klf4,Ncoa3,Nodal,Padi4,Pou5f1,Rbpj,Sox2,Tbx3,Tcf7l1,Tfap2c,Esrrb,Rif1,Tet1,Nanog,Dppa2,Kdm4c,Trim8,Sall4,Pelo,Igf2bp1,Erdr1,Prdm14,Cdh1,Etv2,Stmn3,Spic,Ube2a,Bysl,Sbds,Gins1
20_Member	GO Biological Processes	GO:0098727	maintenance of cell number	-5.90288	-3.38879	24/169	14056,14175,16600,17979,18119,18602,18999,19664,20674,21386,21415,21420,26380,51869,52463,71950,73703,76804,93679,99377,105083,140486,170942,383491	Ezh2,Fgf4,Klf4,Ncoa3,Nodal,Padi4,Pou5f1,Rbpj,Sox2,Tbx3,Tcf7l1,Tfap2c,Esrrb,Rif1,Tet1,Nanog,Dppa2,Kdm4c,Trim8,Sall4,Pelo,Igf2bp1,Erdr1,Prdm14
20_Member	GO Biological Processes	GO:0019827	stem cell population maintenance	-5.54289	-3.15038	23/165	14175,16600,17979,18119,18602,18999,19664,20674,21386,21415,21420,26380,51869,52463,71950,73703,76804,93679,99377,105083,140486,170942,383491	Fgf4,Klf4,Ncoa3,Nodal,Padi4,Pou5f1,Rbpj,Sox2,Tbx3,Tcf7l1,Tfap2c,Esrrb,Rif1,Tet1,Nanog,Dppa2,Kdm4c,Trim8,Sall4,Pelo,Igf2bp1,Erdr1,Prdm14
20_Member	GO Biological Processes	GO:0001824	blastocyst development	-3.19893	-1.48864	17/149	12550,14008,18119,18999,20262,20728,21420,22209,26380,52463,53414,66711,69270,76804,99377,105083,383491	Cdh1,Etv2,Nodal,Pou5f1,Stmn3,Spic,Tfap2c,Ube2a,Esrrb,Tet1,Bysl,Sbds,Gins1,Kdm4c,Sall4,Pelo,Prdm14
20_Member	GO Biological Processes	GO:0001829	trophectodermal cell differentiation	-3.1671	-1.47003	6/24	12550,18119,18999,21420,26380,53414	Cdh1,Nodal,Pou5f1,Tfap2c,Esrrb,Bysl
20_Member	GO Biological Processes	GO:0001825	blastocyst formation	-2.90261	-1.28923	9/57	12550,18119,18999,21420,26380,52463,53414,76804,383491	Cdh1,Nodal,Pou5f1,Tfap2c,Esrrb,Tet1,Bysl,Kdm4c,Prdm14
20_Member	GO Biological Processes	GO:0030718	germ-line stem cell population maintenance	-2.50564	-1.02573	3/7	18999,21420,383491	Pou5f1,Tfap2c,Prdm14

## Sheet: GO of RPG3
GroupID	Category	Term	Description	LogP	Log(q-value)	InTerm_InList	Genes	Symbols
1_Summary	GO Biological Processes	GO:0055086	nucleobase-containing small molecule metabolic process	-13.7047	-9.443	93/635	11636,11637,11674,12257,12534,12858,12865,12933,14297,14381,14433,14450,14571,14711,15277,15452,15929,16828,16832,16969,17449,17766,17869,18115,18160,18641,18648,18655,18746,18950,19139,19193,20135,20185,20917,21881,21915,21991,22059,22171,22235,22240,22271,26380,29858,50773,50799,54200,55936,56012,56312,56421,56520,56749,59027,66414,66646,67054,67375,67834,67880,67942,68556,68603,73724,74006,745…	Ak1,Ak2,Aldoa,Tspo,Cdk1,Cox5a,Cox7a1,Crmp1,Fxn,G6pdx,Gapdh,Gart,Gpd2,Gnmt,Hk2,Hprt,Idh3g,Ldha,Ldhb,Zbtb7a,Mdh1,Nudt1,Myc,Nnt,Npr1,Pfkl,Pgam1,Pgk1,Pkm,Pnp,Prps1,Pipox,Rrm2,Ncor1,Suclg2,Tkt,Dtymk,Tpi1,Trp53,Tyms,Ugdh,Dpysl3,Upp1,Esrrb,Pmm1,Nt5c,Slc25a13,Sult2b1,Ctps2,Pgam2,Nupr1,Pfkp,Nme4,Dhodh,Nampt,Ndufa12,Rpe,Paics,Qprt,Idh3a,Dcxr,Atp5g2,Uckl1,Pmvk,Mcee,Dnm1l,Pck2,Tgds,Urah,Nudt17,Ak7,Uck2,Pid1,…
1_Member	GO Biological Processes	GO:0055086	nucleobase-containing small molecule metabolic process	-13.7047	-9.443	93/635	11636,11637,11674,12257,12534,12858,12865,12933,14297,14381,14433,14450,14571,14711,15277,15452,15929,16828,16832,16969,17449,17766,17869,18115,18160,18641,18648,18655,18746,18950,19139,19193,20135,20185,20917,21881,21915,21991,22059,22171,22235,22240,22271,26380,29858,50773,50799,54200,55936,56012,56312,56421,56520,56749,59027,66414,66646,67054,67375,67834,67880,67942,68556,68603,73724,74006,745…	Ak1,Ak2,Aldoa,Tspo,Cdk1,Cox5a,Cox7a1,Crmp1,Fxn,G6pdx,Gapdh,Gart,Gpd2,Gnmt,Hk2,Hprt,Idh3g,Ldha,Ldhb,Zbtb7a,Mdh1,Nudt1,Myc,Nnt,Npr1,Pfkl,Pgam1,Pgk1,Pkm,Pnp,Prps1,Pipox,Rrm2,Ncor1,Suclg2,Tkt,Dtymk,Tpi1,Trp53,Tyms,Ugdh,Dpysl3,Upp1,Esrrb,Pmm1,Nt5c,Slc25a13,Sult2b1,Ctps2,Pgam2,Nupr1,Pfkp,Nme4,Dhodh,Nampt,Ndufa12,Rpe,Paics,Qprt,Idh3a,Dcxr,Atp5g2,Uckl1,Pmvk,Mcee,Dnm1l,Pck2,Tgds,Urah,Nudt17,Ak7,Uck2,Pid1,…
1_Member	GO Biological Processes	GO:0009117	nucleotide metabolic process	-12.7781	-8.90757	83/555	11636,11637,11674,12257,12534,12858,12865,14297,14381,14433,14450,14571,15277,15452,15929,16828,16832,16969,17449,17766,17869,18115,18160,18641,18648,18655,18746,18950,19139,19193,20135,20185,20917,21881,21915,21991,22059,22171,22271,26380,50773,50799,54200,55936,56012,56312,56421,56520,56749,59027,66414,66646,67054,67375,67834,67880,67942,68603,73724,74006,74551,78373,78801,80914,98496,100705,10…	Ak1,Ak2,Aldoa,Tspo,Cdk1,Cox5a,Cox7a1,Fxn,G6pdx,Gapdh,Gart,Gpd2,Hk2,Hprt,Idh3g,Ldha,Ldhb,Zbtb7a,Mdh1,Nudt1,Myc,Nnt,Npr1,Pfkl,Pgam1,Pgk1,Pkm,Pnp,Prps1,Pipox,Rrm2,Ncor1,Suclg2,Tkt,Dtymk,Tpi1,Trp53,Tyms,Upp1,Esrrb,Nt5c,Slc25a13,Sult2b1,Ctps2,Pgam2,Nupr1,Pfkp,Nme4,Dhodh,Nampt,Ndufa12,Rpe,Paics,Qprt,Idh3a,Dcxr,Atp5g2,Pmvk,Mcee,Dnm1l,Pck2,Nudt17,Ak7,Uck2,Pid1,Acacb,Gadd45gip1,Chchd10,Prkaa1,Ppcs,Uqcc3,M…
1_Member	GO Biological Processes	GO:0006753	nucleoside phosphate metabolic process	-12.3914	-8.82859	83/564	11636,11637,11674,12257,12534,12858,12865,14297,14381,14433,14450,14571,15277,15452,15929,16828,16832,16969,17449,17766,17869,18115,18160,18641,18648,18655,18746,18950,19139,19193,20135,20185,20917,21881,21915,21991,22059,22171,22271,26380,50773,50799,54200,55936,56012,56312,56421,56520,56749,59027,66414,66646,67054,67375,67834,67880,67942,68603,73724,74006,74551,78373,78801,80914,98496,100705,10…	Ak1,Ak2,Aldoa,Tspo,Cdk1,Cox5a,Cox7a1,Fxn,G6pdx,Gapdh,Gart,Gpd2,Hk2,Hprt,Idh3g,Ldha,Ldhb,Zbtb7a,Mdh1,Nudt1,Myc,Nnt,Npr1,Pfkl,Pgam1,Pgk1,Pkm,Pnp,Prps1,Pipox,Rrm2,Ncor1,Suclg2,Tkt,Dtymk,Tpi1,Trp53,Tyms,Upp1,Esrrb,Nt5c,Slc25a13,Sult2b1,Ctps2,Pgam2,Nupr1,Pfkp,Nme4,Dhodh,Nampt,Ndufa12,Rpe,Paics,Qprt,Idh3a,Dcxr,Atp5g2,Pmvk,Mcee,Dnm1l,Pck2,Nudt17,Ak7,Uck2,Pid1,Acacb,Gadd45gip1,Chchd10,Prkaa1,Ppcs,Uqcc3,M…
1_Member	KEGG Pathway	mmu01230	Biosynthesis of amino acids	-11.2617	-7.868	25/78	11674,11898,12035,12036,12411,13806,14433,14718,15929,18641,18648,18655,18746,19139,21881,21991,56012,56421,66646,67834,107869,110639,209027,269951,433182	Aldoa,Ass1,Bcat1,Bcat2,Cbs,Eno1,Gapdh,Got1,Idh3g,Pfkl,Pgam1,Pgk1,Pkm,Prps1,Tkt,Tpi1,Pgam2,Pfkp,Rpe,Idh3a,Cth,Prps2,Pycr1,Idh2,Eno1b
1_Member	GO Biological Processes	GO:0051186	cofactor metabolic process	-11.2297	-7.868	75/510	11674,11757,11758,13361,14275,14297,14381,14433,14450,14571,14711,14718,14859,14860,14862,14863,14864,14869,14871,14872,15277,15929,16828,16832,16922,16969,17449,17869,18115,18641,18648,18655,18746,19193,19300,20185,20751,20917,21881,21991,22059,22171,26380,56012,56312,56421,59027,66646,67096,67375,67834,67880,68603,69065,73724,74551,76826,78373,93734,100705,105787,106564,107869,108156,109857,226…	Aldoa,Prdx3,Prdx6,Dhfr,Folr1,Fxn,G6pdx,Gapdh,Gart,Gpd2,Gnmt,Got1,Gsta3,Gsta4,Gstm1,Gstm2,Gstm3,Gstp2,Gstt1,Gstt2,Hk2,Idh3g,Ldha,Ldhb,Phyh,Zbtb7a,Mdh1,Myc,Nnt,Pfkl,Pgam1,Pgk1,Pkm,Pipox,Abcd4,Ncor1,Spr,Suclg2,Tkt,Tpi1,Trp53,Tyms,Esrrb,Pgam2,Nupr1,Pfkp,Nampt,Rpe,Mmachc,Qprt,Idh3a,Dcxr,Pmvk,Chac1,Mcee,Pck2,Nubpl,Nudt17,Mpv17l,Acacb,Prkaa1,Ppcs,Cth,Mthfd1,Cbr3,Nmnat2,Pdk1,Kyat3,Blvrb,Idh2,Gcdh,Mthfd1l…
1_Member	KEGG Pathway	mmu01200	Carbon metabolism	-11.2266	-7.868	31/118	11674,13806,14381,14433,14661,14718,15277,15929,17449,17850,18641,18648,18655,18746,19139,20917,21881,21991,56012,56421,66646,66904,67834,73724,93747,104174,110639,110821,269951,433182,434437	Aldoa,Eno1,G6pdx,Gapdh,Glud1,Got1,Hk2,Idh3g,Mdh1,Mmut,Pfkl,Pgam1,Pgk1,Pkm,Prps1,Suclg2,Tkt,Tpi1,Pgam2,Pfkp,Rpe,Pccb,Idh3a,Mcee,Echs1,Gldc,Prps2,Pcca,Idh2,Eno1b,Amt
1_Member	GO Biological Processes	GO:0046496	nicotinamide nucleotide metabolic process	-10.2953	-6.98783	35/158	11674,14381,14433,14571,15277,15929,16828,16832,16969,17449,17869,18115,18641,18648,18655,18746,20185,21881,21991,22059,26380,56012,56312,56421,59027,66646,67375,67834,67880,74551,78373,105787,226518,269951,433182	Aldoa,G6pdx,Gapdh,Gpd2,Hk2,Idh3g,Ldha,Ldhb,Zbtb7a,Mdh1,Myc,Nnt,Pfkl,Pgam1,Pgk1,Pkm,Ncor1,Tkt,Tpi1,Trp53,Esrrb,Pgam2,Nupr1,Pfkp,Nampt,Rpe,Qprt,Idh3a,Dcxr,Pck2,Nudt17,Prkaa1,Nmnat2,Idh2,Eno1b
1_Member	GO Biological Processes	GO:0019362	pyridine nucleotide metabolic process	-10.1337	-6.87192	35/160	11674,14381,14433,14571,15277,15929,16828,16832,16969,17449,17869,18115,18641,18648,18655,18746,20185,21881,21991,22059,26380,56012,56312,56421,59027,66646,67375,67834,67880,74551,78373,105787,226518,269951,433182	Aldoa,G6pdx,Gapdh,Gpd2,Hk2,Idh3g,Ldha,Ldhb,Zbtb7a,Mdh1,Myc,Nnt,Pfkl,Pgam1,Pgk1,Pkm,Ncor1,Tkt,Tpi1,Trp53,Esrrb,Pgam2,Nupr1,Pfkp,Nampt,Rpe,Qprt,Idh3a,Dcxr,Pck2,Nudt17,Prkaa1,Nmnat2,Idh2,Eno1b
1_Member	GO Biological Processes	GO:1901293	nucleoside phosphate biosynthetic process	-10.0483	-6.828	50/291	11636,11637,11674,14381,14433,14450,15277,15452,16969,17869,18160,18641,18648,18655,18746,18950,19139,20135,20185,21915,21991,22059,22171,26380,50799,55936,56012,56312,56421,56520,56749,59027,67054,67375,67942,78801,80914,98496,100705,105787,106564,107197,108156,110639,226518,228026,269951,270076,433182,433256	Ak1,Ak2,Aldoa,G6pdx,Gapdh,Gart,Hk2,Hprt,Zbtb7a,Myc,Npr1,Pfkl,Pgam1,Pgk1,Pkm,Pnp,Prps1,Rrm2,Ncor1,Dtymk,Tpi1,Trp53,Tyms,Esrrb,Slc25a13,Ctps2,Pgam2,Nupr1,Pfkp,Nme4,Dhodh,Nampt,Paics,Qprt,Atp5g2,Ak7,Uck2,Pid1,Acacb,Prkaa1,Ppcs,Uqcc3,Mthfd1,Prps2,Nmnat2,Pdk1,Idh2,Gcdh,Eno1b,Acsl5
1_Member	GO Biological Processes	GO:0009165	nucleotide biosynthetic process	-9.87019	-6.74007	49/285	11636,11637,11674,14381,14433,14450,15277,15452,16969,17869,18160,18641,18648,18655,18746,18950,19139,20135,20185,21915,21991,22059,22171,26380,50799,55936,56012,56312,56421,56520,56749,59027,67054,67375,67942,80914,98496,100705,105787,106564,107197,108156,110639,226518,228026,269951,270076,433182,433256	Ak1,Ak2,Aldoa,G6pdx,Gapdh,Gart,Hk2,Hprt,Zbtb7a,Myc,Npr1,Pfkl,Pgam1,Pgk1,Pkm,Pnp,Prps1,Rrm2,Ncor1,Dtymk,Tpi1,Trp53,Tyms,Esrrb,Slc25a13,Ctps2,Pgam2,Nupr1,Pfkp,Nme4,Dhodh,Nampt,Paics,Qprt,Atp5g2,Uck2,Pid1,Acacb,Prkaa1,Ppcs,Uqcc3,Mthfd1,Prps2,Nmnat2,Pdk1,Idh2,Gcdh,Eno1b,Acsl5
1_Member	GO Biological Processes	GO:0044283	small molecule biosynthetic process	-9.85568	-6.74007	85/652	11636,11674,11816,11898,11911,12035,12036,12411,13244,13361,13595,14170,14381,14433,14450,14571,14661,14711,14718,15277,15452,16828,16832,16969,17766,17869,18519,18641,18648,18655,18746,18778,18950,19139,19223,19229,19712,20185,20512,20751,20768,21991,22059,22235,22271,26378,26380,27053,50773,55936,56012,56312,56421,56520,66447,67096,67870,68041,68603,71275,73166,74551,76267,78373,80914,100705,10…	Ak1,Aldoa,Apoe,Ass1,Atf4,Bcat1,Bcat2,Cbs,Degs1,Dhfr,Ebp,Fgf15,G6pdx,Gapdh,Gart,Gpd2,Glud1,Gnmt,Got1,Hk2,Hprt,Ldha,Ldhb,Zbtb7a,Nudt1,Myc,Kat2b,Pfkl,Pgam1,Pgk1,Pkm,Pla2g1b,Pnp,Prps1,Ptgis,Ptk2b,Rest,Ncor1,Slc1a3,Spr,Sephs2,Tpi1,Trp53,Ugdh,Upp1,Decr2,Esrrb,Asns,Nt5c,Ctps2,Pgam2,Nupr1,Pfkp,Nme4,Mgst3,Mmachc,Enoph1,Mid1ip1,Pmvk,Noxred1,Tm7sf2,Pck2,Fads1,Nudt17,Uck2,Acacb,Adi1,Prkaa1,Cth,Mthfd1,Sephs1,…
1_Member	GO Biological Processes	GO:0072524	pyridine-containing compound metabolic process	-9.74249	-6.65684	35/165	11674,14381,14433,14571,15277,15929,16828,16832,16969,17449,17869,18115,18641,18648,18655,18746,20185,21881,21991,22059,26380,56012,56312,56421,59027,66646,67375,67834,67880,74551,78373,105787,226518,269951,433182	Aldoa,G6pdx,Gapdh,Gpd2,Hk2,Idh3g,Ldha,Ldhb,Zbtb7a,Mdh1,Myc,Nnt,Pfkl,Pgam1,Pgk1,Pkm,Ncor1,Tkt,Tpi1,Trp53,Esrrb,Pgam2,Nupr1,Pfkp,Nampt,Rpe,Qprt,Idh3a,Dcxr,Pck2,Nudt17,Prkaa1,Nmnat2,Idh2,Eno1b
1_Member	GO Biological Processes	GO:0090407	organophosphate biosynthetic process	-9.43257	-6.40128	70/503	11636,11637,11674,11807,12660,12709,14077,14381,14433,14450,14933,15277,15452,16475,16969,17869,18160,18641,18648,18655,18746,18950,19139,19229,20135,20185,21881,21915,21991,22038,22059,22171,26380,50799,55936,55980,56012,56176,56312,56421,56520,56749,59027,66268,67054,67375,67512,67942,68603,78801,80914,98496,100705,105787,106564,107197,108156,110639,110911,116939,208449,226518,227399,228026,236…	Ak1,Ak2,Aldoa,Apoa2,Chka,Ckb,Fabp3,G6pdx,Gapdh,Gart,Gk,Hk2,Hprt,Ajuba,Zbtb7a,Myc,Npr1,Pfkl,Pgam1,Pgk1,Pkm,Pnp,Prps1,Ptk2b,Rrm2,Ncor1,Tkt,Dtymk,Tpi1,Plscr1,Trp53,Tyms,Esrrb,Slc25a13,Ctps2,Impa1,Pgam2,Pigp,Nupr1,Pfkp,Nme4,Dhodh,Nampt,Pigyl,Paics,Qprt,Agpat2,Atp5g2,Pmvk,Ak7,Uck2,Pid1,Acacb,Prkaa1,Ppcs,Uqcc3,Mthfd1,Prps2,Cds2,Pnpla3,Sgms1,Nmnat2,Ppip5k2,Pdk1,Pcyt1b,Idh2,Gcdh,Pigl,Eno1b,Acsl5
1_Member	GO Biological Processes	GO:0006732	coenzyme metabolic process	-9.39663	-6.39016	53/332	11674,13361,14275,14381,14433,14450,14571,14711,15277,15929,16828,16832,16969,17449,17869,18115,18641,18648,18655,18746,19193,20185,20751,20917,21881,21991,22059,22171,26380,56012,56312,56421,59027,66646,67375,67834,67880,68603,73724,74551,78373,100705,105787,106564,108156,109857,226518,228026,269951,270076,270685,433182,433256	Aldoa,Dhfr,Folr1,G6pdx,Gapdh,Gart,Gpd2,Gnmt,Hk2,Idh3g,Ldha,Ldhb,Zbtb7a,Mdh1,Myc,Nnt,Pfkl,Pgam1,Pgk1,Pkm,Pipox,Ncor1,Spr,Suclg2,Tkt,Tpi1,Trp53,Tyms,Esrrb,Pgam2,Nupr1,Pfkp,Nampt,Rpe,Qprt,Idh3a,Dcxr,Pmvk,Mcee,Pck2,Nudt17,Acacb,Prkaa1,Ppcs,Mthfd1,Cbr3,Nmnat2,Pdk1,Idh2,Gcdh,Mthfd1l,Eno1b,Acsl5
1_Member	GO Biological Processes	GO:0006733	oxidoreduction coenzyme metabolic process	-8.87326	-5.94991	35/177	11674,14381,14433,14571,15277,15929,16828,16832,16969,17449,17869,18115,18641,18648,18655,18746,20185,21881,21991,22059,26380,56012,56312,56421,59027,66646,67375,67834,67880,74551,78373,105787,226518,269951,433182	Aldoa,G6pdx,Gapdh,Gpd2,Hk2,Idh3g,Ldha,Ldhb,Zbtb7a,Mdh1,Myc,Nnt,Pfkl,Pgam1,Pgk1,Pkm,Ncor1,Tkt,Tpi1,Trp53,Esrrb,Pgam2,Nupr1,Pfkp,Nampt,Rpe,Qprt,Idh3a,Dcxr,Pck2,Nudt17,Prkaa1,Nmnat2,Idh2,Eno1b
1_Member	GO Biological Processes	GO:0017144	drug metabolic process	-8.85472	-5.94991	89/728	11421,11636,11637,11674,11757,11758,11898,12257,12411,12534,12858,12865,13195,13361,13819,14085,14275,14297,14433,14450,14711,15277,15452,15929,16549,16598,16600,16828,16969,17449,17751,17869,18160,18641,18648,18655,18746,18764,19139,19193,19223,19229,19300,19712,20185,20229,20603,20683,20751,20917,21991,22059,26380,50799,56012,56312,56421,65114,66414,67096,67375,67383,67834,67870,67942,71275,740…	Ace,Ak1,Ak2,Aldoa,Prdx3,Prdx6,Ass1,Tspo,Cbs,Cdk1,Cox5a,Cox7a1,Ddc,Dhfr,Epas1,Fah,Folr1,Fxn,Gapdh,Gart,Gnmt,Hk2,Hprt,Idh3g,Khsrp,Klf2,Klf4,Ldha,Zbtb7a,Mdh1,Mt3,Myc,Npr1,Pfkl,Pgam1,Pgk1,Pkm,Pkd2,Prps1,Pipox,Ptgis,Ptk2b,Abcd4,Rest,Ncor1,Sat1,Sms,Sp1,Spr,Suclg2,Tpi1,Trp53,Esrrb,Slc25a13,Pgam2,Nupr1,Pfkp,Vps35,Ndufa12,Mmachc,Qprt,Carnmt1,Idh3a,Enoph1,Atp5g2,Noxred1,Dnm1l,Cyp2s1,Pck2,Mpv17l,Pid1,Gadd45…
1_Member	GO Biological Processes	GO:0046390	ribose phosphate biosynthetic process	-8.84992	-5.94991	42/239	11636,11637,11674,14381,14433,14450,15277,15452,16969,17869,18160,18641,18648,18655,18746,18950,19139,20185,21881,21991,22059,26380,50799,55936,56012,56312,56421,56520,56749,67054,67942,80914,98496,100705,105787,106564,107197,110639,228026,270076,433182,433256	Ak1,Ak2,Aldoa,G6pdx,Gapdh,Gart,Hk2,Hprt,Zbtb7a,Myc,Npr1,Pfkl,Pgam1,Pgk1,Pkm,Pnp,Prps1,Ncor1,Tkt,Tpi1,Trp53,Esrrb,Slc25a13,Ctps2,Pgam2,Nupr1,Pfkp,Nme4,Dhodh,Paics,Atp5g2,Uck2,Pid1,Acacb,Prkaa1,Ppcs,Uqcc3,Prps2,Pdk1,Gcdh,Eno1b,Acsl5
1_Member	GO Biological Processes	GO:0016053	organic acid biosynthetic process	-8.34492	-5.46339	54/365	11674,11898,12035,12036,12411,13244,13361,14170,14433,14450,14661,14718,15277,16828,16832,16969,17869,18641,18648,18655,18746,18778,19223,20185,20512,20768,21991,22059,22235,26378,26380,27053,56012,56312,56421,66447,67870,68041,71275,76267,100705,104923,105787,107869,108156,109079,111175,170439,209027,212898,216456,246277,270685,433182	Aldoa,Ass1,Bcat1,Bcat2,Cbs,Degs1,Dhfr,Fgf15,Gapdh,Gart,Glud1,Got1,Hk2,Ldha,Ldhb,Zbtb7a,Myc,Pfkl,Pgam1,Pgk1,Pkm,Pla2g1b,Ptgis,Ncor1,Slc1a3,Sephs2,Tpi1,Trp53,Ugdh,Decr2,Esrrb,Asns,Pgam2,Nupr1,Pfkp,Mgst3,Enoph1,Mid1ip1,Noxred1,Fads1,Acacb,Adi1,Prkaa1,Cth,Mthfd1,Sephs1,Pecr,Elovl6,Pycr1,Dse,Gls2,Csad,Mthfd1l,Eno1b
1_Member	GO Biological Processes	GO:0009260	ribonucleotide biosynthetic process	-8.21459	-5.36783	40/232	11636,11637,11674,14433,14450,15277,15452,16969,17869,18160,18641,18648,18655,18746,18950,19139,20185,21991,22059,26380,50799,55936,56012,56312,56421,56520,56749,67054,67942,80914,98496,100705,105787,106564,107197,110639,228026,270076,433182,433256	Ak1,Ak2,Aldoa,Gapdh,Gart,Hk2,Hprt,Zbtb7a,Myc,Npr1,Pfkl,Pgam1,Pgk1,Pkm,Pnp,Prps1,Ncor1,Tpi1,Trp53,Esrrb,Slc25a13,Ctps2,Pgam2,Nupr1,Pfkp,Nme4,Dhodh,Paics,Atp5g2,Uck2,Pid1,Acacb,Prkaa1,Ppcs,Uqcc3,Prps2,Pdk1,Gcdh,Eno1b,Acsl5
1_Member	GO Biological Processes	GO:0046394	carboxylic acid biosynthetic process	-7.96021	-5.14562	53/364	11674,11898,12035,12036,12411,13244,13361,14170,14433,14450,14661,14718,15277,16828,16832,16969,17869,18641,18648,18655,18746,18778,19223,20185,20512,20768,21991,22059,22235,26378,26380,27053,56012,56312,56421,66447,67870,68041,71275,76267,100705,104923,105787,107869,108156,109079,111175,170439,209027,212898,216456,270685,433182	Aldoa,Ass1,Bcat1,Bcat2,Cbs,Degs1,Dhfr,Fgf15,Gapdh,Gart,Glud1,Got1,Hk2,Ldha,Ldhb,Zbtb7a,Myc,Pfkl,Pgam1,Pgk1,Pkm,Pla2g1b,Ptgis,Ncor1,Slc1a3,Sephs2,Tpi1,Trp53,Ugdh,Decr2,Esrrb,Asns,Pgam2,Nupr1,Pfkp,Mgst3,Enoph1,Mid1ip1,Noxred1,Fads1,Acacb,Adi1,Prkaa1,Cth,Mthfd1,Sephs1,Pecr,Elovl6,Pycr1,Dse,Gls2,Mthfd1l,Eno1b
1_Member	GO Biological Processes	GO:1901137	carbohydrate derivative biosynthetic process	-7.92529	-5.12595	75/601	11636,11637,11674,14348,14381,14433,14450,14460,14538,14594,14933,15277,15452,16430,16453,16969,17751,17869,18160,18641,18648,18655,18746,18950,19139,19719,20135,20185,20446,21881,21915,21991,22059,22171,22235,22340,26380,28146,29858,50799,52463,55936,56012,56176,56312,56386,56421,56520,56749,56846,57170,64136,66268,67054,67574,67942,80914,98496,100705,105787,106564,107197,110639,212898,214133,22…	Ak1,Ak2,Aldoa,Fut9,G6pdx,Gapdh,Gart,Gata1,Gcnt2,Ggta1,Gk,Hk2,Hprt,Stt3a,Jak3,Zbtb7a,Mt3,Myc,Npr1,Pfkl,Pgam1,Pgk1,Pkm,Pnp,Prps1,Rfng,Rrm2,Ncor1,St6galnac2,Tkt,Dtymk,Tpi1,Trp53,Tyms,Ugdh,Vegfb,Esrrb,Serp1,Pmm1,Slc25a13,Tet1,Ctps2,Pgam2,Pigp,Nupr1,B4galt6,Pfkp,Nme4,Dhodh,Necab3,Dolpp1,Sdf2l1,Pigyl,Paics,Alg13,Atp5g2,Uck2,Pid1,Acacb,Prkaa1,Ppcs,Uqcc3,Prps2,Dse,Tet2,B3gnt7,Pdk1,Acer2,Ago2,A4galt,Mgat5…
1_Member	GO Biological Processes	GO:0019693	ribose phosphate metabolic process	-7.86119	-5.07657	61/450	11636,11637,11674,12257,12534,12858,12865,14297,14381,14433,14450,15277,15452,16828,16969,17869,18160,18641,18648,18655,18746,18950,19139,19193,20185,20917,21881,21991,22059,26380,50799,54200,55936,56012,56312,56421,56520,56749,66414,66646,67054,67942,68603,73724,74006,80914,98496,100705,102060,103172,105787,106564,107197,110639,209558,228026,238871,270076,331623,433182,433256	Ak1,Ak2,Aldoa,Tspo,Cdk1,Cox5a,Cox7a1,Fxn,G6pdx,Gapdh,Gart,Hk2,Hprt,Ldha,Zbtb7a,Myc,Npr1,Pfkl,Pgam1,Pgk1,Pkm,Pnp,Prps1,Pipox,Ncor1,Suclg2,Tkt,Tpi1,Trp53,Esrrb,Slc25a13,Sult2b1,Ctps2,Pgam2,Nupr1,Pfkp,Nme4,Dhodh,Ndufa12,Rpe,Paics,Atp5g2,Pmvk,Mcee,Dnm1l,Uck2,Pid1,Acacb,Gadd45gip1,Chchd10,Prkaa1,Ppcs,Uqcc3,Prps2,Enpp3,Pdk1,Pde4d,Gcdh,Bend3,Eno1b,Acsl5
1_Member	Reactome Gene Sets	R-MMU-70326	Glucose metabolism	-7.56921	-4.84298	16/49	11674,13806,14433,15277,17449,18641,18648,18655,18746,21991,50799,56012,56421,74551,78830,433182	Aldoa,Eno1,Gapdh,Hk2,Mdh1,Pfkl,Pgam1,Pgk1,Pkm,Tpi1,Slc25a13,Pgam2,Pfkp,Pck2,Slc25a12,Eno1b
1_Member	KEGG Pathway	M00001	Glycolysis (Embden-Meyerhof pathway), glucose => pyruvate	-7.56065	-4.84298	12/27	11674,13806,14433,15277,18641,18648,18655,18746,21991,56012,56421,433182	Aldoa,Eno1,Gapdh,Hk2,Pfkl,Pgam1,Pgk1,Pkm,Tpi1,Pgam2,Pfkp,Eno1b
1_Member	KEGG Pathway	mmu_M00001	Glycolysis (Embden-Meyerhof pathway), glucose => pyruvate	-7.56065	-4.84298	12/27	11674,13806,14433,15277,18641,18648,18655,18746,21991,56012,56421,433182	Aldoa,Eno1,Gapdh,Hk2,Pfkl,Pgam1,Pgk1,Pkm,Tpi1,Pgam2,Pfkp,Eno1b
1_Member	GO Biological Processes	GO:0034404	nucleobase-containing small molecule biosynthetic process	-7.50465	-4.79922	32/172	11636,11674,14433,15277,15452,16828,16969,17766,17869,18641,18648,18655,18746,18950,20185,21991,22059,22271,26380,50773,55936,56012,56312,56421,56520,78373,80914,105787,209558,232449,238871,433182	Ak1,Aldoa,Gapdh,Hk2,Hprt,Ldha,Zbtb7a,Nudt1,Myc,Pfkl,Pgam1,Pgk1,Pkm,Pnp,Ncor1,Tpi1,Trp53,Upp1,Esrrb,Nt5c,Ctps2,Pgam2,Nupr1,Pfkp,Nme4,Nudt17,Uck2,Prkaa1,Enpp3,Dera,Pde4d,Eno1b
1_Member	GO Biological Processes	GO:0046434	organophosphate catabolic process	-7.3941	-4.72343	36/210	11674,11758,11807,14433,14571,15277,15452,16828,16969,17766,17869,18606,18641,18648,18655,18746,18778,20185,21991,22059,22271,26380,50773,55980,56012,56312,56421,78373,100340,105787,114663,209558,232449,238871,242864,433182	Aldoa,Prdx6,Apoa2,Gapdh,Gpd2,Hk2,Hprt,Ldha,Zbtb7a,Nudt1,Myc,Enpp2,Pfkl,Pgam1,Pgk1,Pkm,Pla2g1b,Ncor1,Tpi1,Trp53,Upp1,Esrrb,Nt5c,Impa1,Pgam2,Nupr1,Pfkp,Nudt17,Smpdl3b,Prkaa1,Impa2,Enpp3,Dera,Pde4d,Napepld,Eno1b
1_Member	GO Biological Processes	GO:1901361	organic cyclic compound catabolic process	-7.32438	-4.69225	66/520	11674,11816,11991,11992,12933,13423,13850,14085,14433,14859,15277,15452,16549,16828,16969,17751,17766,17869,18173,18641,18648,18655,18746,18950,19125,20185,20750,21991,22059,22240,22271,22352,22608,22629,26380,27998,50773,52463,56012,56312,56403,56421,56460,66065,67375,67440,68134,73158,77134,78373,78428,105787,109075,140486,209558,213550,214133,227715,232449,233016,234344,238871,239528,245474,38…	Aldoa,Apoe,Hnrnpd,Auh,Crmp1,Dnase2a,Ephx2,Fah,Gapdh,Gsta3,Hk2,Hprt,Khsrp,Ldha,Zbtb7a,Mt3,Nudt1,Myc,Slc11a1,Pfkl,Pgam1,Pgk1,Pkm,Pnp,Prodh,Ncor1,Spp1,Tpi1,Trp53,Dpysl3,Upp1,Vim,Ybx1,Ywhah,Esrrb,Exosc5,Nt5c,Tet1,Pgam2,Nupr1,Syncrip,Pfkp,Pkp3,Hsd17b14,Qprt,Mtpap,Upf3b,Larp1,Hnrnpa0,Nudt17,Pym1,Prkaa1,Exosc4,Igf2bp1,Enpp3,Dis3l,Tet2,Exosc2,Dera,Blvrb,Naf1,Pde4d,Ago2,Dkc1,Slirp,Eno1b
1_Member	GO Biological Processes	GO:0009259	ribonucleotide metabolic process	-7.32052	-4.69225	58/433	11636,11637,11674,12257,12534,12858,12865,14297,14433,14450,15277,15452,16828,16969,17869,18160,18641,18648,18655,18746,18950,19139,19193,20185,20917,21991,22059,26380,50799,54200,55936,56012,56312,56421,56520,56749,66414,67054,67942,68603,73724,74006,80914,98496,100705,102060,103172,105787,106564,107197,110639,209558,228026,238871,270076,331623,433182,433256	Ak1,Ak2,Aldoa,Tspo,Cdk1,Cox5a,Cox7a1,Fxn,Gapdh,Gart,Hk2,Hprt,Ldha,Zbtb7a,Myc,Npr1,Pfkl,Pgam1,Pgk1,Pkm,Pnp,Prps1,Pipox,Ncor1,Suclg2,Tpi1,Trp53,Esrrb,Slc25a13,Sult2b1,Ctps2,Pgam2,Nupr1,Pfkp,Nme4,Dhodh,Ndufa12,Paics,Atp5g2,Pmvk,Mcee,Dnm1l,Uck2,Pid1,Acacb,Gadd45gip1,Chchd10,Prkaa1,Ppcs,Uqcc3,Prps2,Enpp3,Pdk1,Pde4d,Gcdh,Bend3,Eno1b,Acsl5
1_Member	GO Biological Processes	GO:0009124	nucleoside monophosphate biosynthetic process	-7.20582	-4.59053	31/168	11636,11637,11674,14433,14450,15277,15452,16969,17869,18641,18648,18655,18746,19139,20185,21991,22059,22171,26380,50799,56012,56312,56421,67054,67942,80914,98496,105787,107197,110639,433182	Ak1,Ak2,Aldoa,Gapdh,Gart,Hk2,Hprt,Zbtb7a,Myc,Pfkl,Pgam1,Pgk1,Pkm,Prps1,Ncor1,Tpi1,Trp53,Tyms,Esrrb,Slc25a13,Pgam2,Nupr1,Pfkp,Paics,Atp5g2,Uck2,Pid1,Prkaa1,Uqcc3,Prps2,Eno1b
1_Member	GO Biological Processes	GO:0009152	purine ribonucleotide biosynthetic process	-7.19906	-4.59053	37/223	11636,11637,11674,14433,14450,15277,15452,16969,17869,18160,18641,18648,18655,18746,18950,19139,20185,21991,22059,26380,50799,56012,56312,56421,56520,67054,67942,98496,100705,105787,106564,107197,110639,228026,270076,433182,433256	Ak1,Ak2,Aldoa,Gapdh,Gart,Hk2,Hprt,Zbtb7a,Myc,Npr1,Pfkl,Pgam1,Pgk1,Pkm,Pnp,Prps1,Ncor1,Tpi1,Trp53,Esrrb,Slc25a13,Pgam2,Nupr1,Pfkp,Nme4,Paics,Atp5g2,Pid1,Acacb,Prkaa1,Ppcs,Uqcc3,Prps2,Pdk1,Gcdh,Eno1b,Acsl5
1_Member	KEGG Pathway	mmu00010	Glycolysis / Gluconeogenesis	-7.06712	-4.50435	18/66	11669,11674,13806,14433,15277,16828,16832,18641,18648,18655,18746,21991,56012,56421,66681,72535,74551,433182	Aldh2,Aldoa,Eno1,Gapdh,Hk2,Ldha,Ldhb,Pfkl,Pgam1,Pgk1,Pkm,Tpi1,Pgam2,Pfkp,Pgm1,Aldh1b1,Pck2,Eno1b
1_Member	GO Biological Processes	GO:0072522	purine-containing compound biosynthetic process	-7.05389	-4.49972	39/245	11636,11637,11674,14433,14450,15277,15452,16969,17869,18160,18641,18648,18655,18746,18950,19139,20185,21991,22059,26380,50799,56012,56312,56421,56520,67054,67942,98496,100705,105787,106564,107197,108156,110639,228026,270076,270685,433182,433256	Ak1,Ak2,Aldoa,Gapdh,Gart,Hk2,Hprt,Zbtb7a,Myc,Npr1,Pfkl,Pgam1,Pgk1,Pkm,Pnp,Prps1,Ncor1,Tpi1,Trp53,Esrrb,Slc25a13,Pgam2,Nupr1,Pfkp,Nme4,Paics,Atp5g2,Pid1,Acacb,Prkaa1,Ppcs,Uqcc3,Mthfd1,Prps2,Pdk1,Gcdh,Mthfd1l,Eno1b,Acsl5
1_Member	GO Biological Processes	GO:0009156	ribonucleoside monophosphate biosynthetic process	-7.03089	-4.48515	30/162	11636,11637,11674,14433,14450,15277,15452,16969,17869,18641,18648,18655,18746,19139,20185,21991,22059,26380,50799,56012,56312,56421,67054,67942,80914,98496,105787,107197,110639,433182	Ak1,Ak2,Aldoa,Gapdh,Gart,Hk2,Hprt,Zbtb7a,Myc,Pfkl,Pgam1,Pgk1,Pkm,Prps1,Ncor1,Tpi1,Trp53,Esrrb,Slc25a13,Pgam2,Nupr1,Pfkp,Paics,Atp5g2,Uck2,Pid1,Prkaa1,Uqcc3,Prps2,Eno1b
1_Member	GO Biological Processes	GO:0009123	nucleoside monophosphate metabolic process	-7.02223	-4.48476	43/285	11636,11637,11674,12257,12534,12858,12865,14297,14433,14450,15277,15452,16828,16969,17869,18641,18648,18655,18746,19139,20185,21991,22059,22171,26380,50799,56012,56312,56421,66414,67054,67942,74006,80914,98496,102060,103172,105787,107197,110639,209558,331623,433182	Ak1,Ak2,Aldoa,Tspo,Cdk1,Cox5a,Cox7a1,Fxn,Gapdh,Gart,Hk2,Hprt,Ldha,Zbtb7a,Myc,Pfkl,Pgam1,Pgk1,Pkm,Prps1,Ncor1,Tpi1,Trp53,Tyms,Esrrb,Slc25a13,Pgam2,Nupr1,Pfkp,Ndufa12,Paics,Atp5g2,Dnm1l,Uck2,Pid1,Gadd45gip1,Chchd10,Prkaa1,Uqcc3,Prps2,Enpp3,Bend3,Eno1b
1_Member	GO Biological Processes	GO:0009161	ribonucleoside monophosphate metabolic process	-6.9797	-4.45035	42/276	11636,11637,11674,12257,12534,12858,12865,14297,14433,14450,15277,15452,16828,16969,17869,18641,18648,18655,18746,19139,20185,21991,22059,26380,50799,56012,56312,56421,66414,67054,67942,74006,80914,98496,102060,103172,105787,107197,110639,209558,331623,433182	Ak1,Ak2,Aldoa,Tspo,Cdk1,Cox5a,Cox7a1,Fxn,Gapdh,Gart,Hk2,Hprt,Ldha,Zbtb7a,Myc,Pfkl,Pgam1,Pgk1,Pkm,Prps1,Ncor1,Tpi1,Trp53,Esrrb,Slc25a13,Pgam2,Nupr1,Pfkp,Ndufa12,Paics,Atp5g2,Dnm1l,Uck2,Pid1,Gadd45gip1,Chchd10,Prkaa1,Uqcc3,Prps2,Enpp3,Bend3,Eno1b
1_Member	GO Biological Processes	GO:0006164	purine nucleotide biosynthetic process	-6.8283	-4.34483	38/240	11636,11637,11674,14433,14450,15277,15452,16969,17869,18160,18641,18648,18655,18746,18950,19139,20185,21991,22059,26380,50799,56012,56312,56421,56520,67054,67942,98496,100705,105787,106564,107197,108156,110639,228026,270076,433182,433256	Ak1,Ak2,Aldoa,Gapdh,Gart,Hk2,Hprt,Zbtb7a,Myc,Npr1,Pfkl,Pgam1,Pgk1,Pkm,Pnp,Prps1,Ncor1,Tpi1,Trp53,Esrrb,Slc25a13,Pgam2,Nupr1,Pfkp,Nme4,Paics,Atp5g2,Pid1,Acacb,Prkaa1,Ppcs,Uqcc3,Mthfd1,Prps2,Pdk1,Gcdh,Eno1b,Acsl5
1_Member	GO Biological Processes	GO:0019359	nicotinamide nucleotide biosynthetic process	-6.82124	-4.34483	23/106	11674,14381,14433,15277,16969,17869,18641,18648,18655,18746,20185,21991,22059,26380,56012,56312,56421,59027,67375,105787,226518,269951,433182	Aldoa,G6pdx,Gapdh,Hk2,Zbtb7a,Myc,Pfkl,Pgam1,Pgk1,Pkm,Ncor1,Tpi1,Trp53,Esrrb,Pgam2,Nupr1,Pfkp,Nampt,Qprt,Prkaa1,Nmnat2,Idh2,Eno1b
1_Member	GO Biological Processes	GO:0009108	coenzyme biosynthetic process	-6.75206	-4.28271	33/194	11674,13361,14381,14433,14450,15277,16969,17869,18641,18648,18655,18746,20185,20751,21991,22059,26380,56012,56312,56421,59027,67375,100705,105787,106564,108156,226518,228026,269951,270076,270685,433182,433256	Aldoa,Dhfr,G6pdx,Gapdh,Gart,Hk2,Zbtb7a,Myc,Pfkl,Pgam1,Pgk1,Pkm,Ncor1,Spr,Tpi1,Trp53,Esrrb,Pgam2,Nupr1,Pfkp,Nampt,Qprt,Acacb,Prkaa1,Ppcs,Mthfd1,Nmnat2,Pdk1,Idh2,Gcdh,Mthfd1l,Eno1b,Acsl5
1_Member	GO Biological Processes	GO:0009127	purine nucleoside monophosphate biosynthetic process	-6.73258	-4.27959	29/158	11636,11637,11674,14433,14450,15277,15452,16969,17869,18641,18648,18655,18746,19139,20185,21991,22059,26380,50799,56012,56312,56421,67054,67942,98496,105787,107197,110639,433182	Ak1,Ak2,Aldoa,Gapdh,Gart,Hk2,Hprt,Zbtb7a,Myc,Pfkl,Pgam1,Pgk1,Pkm,Prps1,Ncor1,Tpi1,Trp53,Esrrb,Slc25a13,Pgam2,Nupr1,Pfkp,Paics,Atp5g2,Pid1,Prkaa1,Uqcc3,Prps2,Eno1b
1_Member	GO Biological Processes	GO:0009168	purine ribonucleoside monophosphate biosynthetic process	-6.73258	-4.27959	29/158	11636,11637,11674,14433,14450,15277,15452,16969,17869,18641,18648,18655,18746,19139,20185,21991,22059,26380,50799,56012,56312,56421,67054,67942,98496,105787,107197,110639,433182	Ak1,Ak2,Aldoa,Gapdh,Gart,Hk2,Hprt,Zbtb7a,Myc,Pfkl,Pgam1,Pgk1,Pkm,Prps1,Ncor1,Tpi1,Trp53,Esrrb,Slc25a13,Pgam2,Nupr1,Pfkp,Paics,Atp5g2,Pid1,Prkaa1,Uqcc3,Prps2,Eno1b
1_Member	GO Biological Processes	GO:0009167	purine ribonucleoside monophosphate metabolic process	-6.715	-4.2728	41/272	11636,11637,11674,12257,12534,12858,12865,14297,14433,14450,15277,15452,16828,16969,17869,18641,18648,18655,18746,19139,20185,21991,22059,26380,50799,56012,56312,56421,66414,67054,67942,74006,98496,102060,103172,105787,107197,110639,209558,331623,433182	Ak1,Ak2,Aldoa,Tspo,Cdk1,Cox5a,Cox7a1,Fxn,Gapdh,Gart,Hk2,Hprt,Ldha,Zbtb7a,Myc,Pfkl,Pgam1,Pgk1,Pkm,Prps1,Ncor1,Tpi1,Trp53,Esrrb,Slc25a13,Pgam2,Nupr1,Pfkp,Ndufa12,Paics,Atp5g2,Dnm1l,Pid1,Gadd45gip1,Chchd10,Prkaa1,Uqcc3,Prps2,Enpp3,Bend3,Eno1b
1_Member	GO Biological Processes	GO:0009126	purine nucleoside monophosphate metabolic process	-6.67108	-4.23541	41/273	11636,11637,11674,12257,12534,12858,12865,14297,14433,14450,15277,15452,16828,16969,17869,18641,18648,18655,18746,19139,20185,21991,22059,26380,50799,56012,56312,56421,66414,67054,67942,74006,98496,102060,103172,105787,107197,110639,209558,331623,433182	Ak1,Ak2,Aldoa,Tspo,Cdk1,Cox5a,Cox7a1,Fxn,Gapdh,Gart,Hk2,Hprt,Ldha,Zbtb7a,Myc,Pfkl,Pgam1,Pgk1,Pkm,Prps1,Ncor1,Tpi1,Trp53,Esrrb,Slc25a13,Pgam2,Nupr1,Pfkp,Ndufa12,Paics,Atp5g2,Dnm1l,Pid1,Gadd45gip1,Chchd10,Prkaa1,Uqcc3,Prps2,Enpp3,Bend3,Eno1b
1_Member	GO Biological Processes	GO:0016052	carbohydrate catabolic process	-6.63512	-4.20589	27/142	11674,12091,12492,14433,14667,15277,16828,16969,17869,18641,18648,18655,18746,20185,21991,22059,26380,27052,56012,56312,56421,66646,71755,105787,110173,232449,433182	Aldoa,Glb1,Scarb2,Gapdh,Gm2a,Hk2,Ldha,Zbtb7a,Myc,Pfkl,Pgam1,Pgk1,Pkm,Ncor1,Tpi1,Trp53,Esrrb,Aoah,Pgam2,Nupr1,Pfkp,Rpe,Dhdh,Prkaa1,Manba,Dera,Eno1b
1_Member	KEGG Pathway	M00002	Glycolysis, core module involving three-carbon compounds	-6.6191	-4.20246	8/13	13806,14433,18648,18655,18746,21991,56012,433182	Eno1,Gapdh,Pgam1,Pgk1,Pkm,Tpi1,Pgam2,Eno1b
1_Member	KEGG Pathway	mmu_M00002	Glycolysis, core module involving three-carbon compounds	-6.6191	-4.20246	8/13	13806,14433,18648,18655,18746,21991,56012,433182	Eno1,Gapdh,Pgam1,Pgk1,Pkm,Tpi1,Pgam2,Eno1b
1_Member	GO Biological Processes	GO:0019363	pyridine nucleotide biosynthetic process	-6.58855	-4.18414	23/109	11674,14381,14433,15277,16969,17869,18641,18648,18655,18746,20185,21991,22059,26380,56012,56312,56421,59027,67375,105787,226518,269951,433182	Aldoa,G6pdx,Gapdh,Hk2,Zbtb7a,Myc,Pfkl,Pgam1,Pgk1,Pkm,Ncor1,Tpi1,Trp53,Esrrb,Pgam2,Nupr1,Pfkp,Nampt,Qprt,Prkaa1,Nmnat2,Idh2,Eno1b
1_Member	GO Biological Processes	GO:0009150	purine ribonucleotide metabolic process	-6.54582	-4.14741	55/423	11636,11637,11674,12257,12534,12858,12865,14297,14433,14450,15277,15452,16828,16969,17869,18160,18641,18648,18655,18746,18950,19139,19193,20185,20917,21991,22059,26380,50799,54200,56012,56312,56421,56520,66414,67054,67942,68603,73724,74006,98496,100705,102060,103172,105787,106564,107197,110639,209558,228026,238871,270076,331623,433182,433256	Ak1,Ak2,Aldoa,Tspo,Cdk1,Cox5a,Cox7a1,Fxn,Gapdh,Gart,Hk2,Hprt,Ldha,Zbtb7a,Myc,Npr1,Pfkl,Pgam1,Pgk1,Pkm,Pnp,Prps1,Pipox,Ncor1,Suclg2,Tpi1,Trp53,Esrrb,Slc25a13,Sult2b1,Pgam2,Nupr1,Pfkp,Nme4,Ndufa12,Paics,Atp5g2,Pmvk,Mcee,Dnm1l,Pid1,Acacb,Gadd45gip1,Chchd10,Prkaa1,Ppcs,Uqcc3,Prps2,Enpp3,Pdk1,Pde4d,Gcdh,Bend3,Eno1b,Acsl5
1_Member	GO Biological Processes	GO:0006163	purine nucleotide metabolic process	-6.47679	-4.10155	57/447	11636,11637,11674,12257,12534,12858,12865,14297,14433,14450,15277,15452,16828,16969,17766,17869,18160,18641,18648,18655,18746,18950,19139,19193,20185,20917,21991,22059,26380,50799,54200,56012,56312,56421,56520,66414,67054,67942,68603,73724,74006,98496,100705,102060,103172,105787,106564,107197,108156,110639,209558,228026,238871,270076,331623,433182,433256	Ak1,Ak2,Aldoa,Tspo,Cdk1,Cox5a,Cox7a1,Fxn,Gapdh,Gart,Hk2,Hprt,Ldha,Zbtb7a,Nudt1,Myc,Npr1,Pfkl,Pgam1,Pgk1,Pkm,Pnp,Prps1,Pipox,Ncor1,Suclg2,Tpi1,Trp53,Esrrb,Slc25a13,Sult2b1,Pgam2,Nupr1,Pfkp,Nme4,Ndufa12,Paics,Atp5g2,Pmvk,Mcee,Dnm1l,Pid1,Acacb,Gadd45gip1,Chchd10,Prkaa1,Ppcs,Uqcc3,Mthfd1,Prps2,Enpp3,Pdk1,Pde4d,Gcdh,Bend3,Eno1b,Acsl5
1_Member	GO Biological Processes	GO:0009166	nucleotide catabolic process	-6.46204	-4.09239	26/136	11674,14433,15277,15452,16828,16969,17766,17869,18641,18648,18655,18746,20185,21991,22059,22271,26380,50773,56012,56312,56421,78373,105787,232449,238871,433182	Aldoa,Gapdh,Hk2,Hprt,Ldha,Zbtb7a,Nudt1,Myc,Pfkl,Pgam1,Pgk1,Pkm,Ncor1,Tpi1,Trp53,Upp1,Esrrb,Nt5c,Pgam2,Nupr1,Pfkp,Nudt17,Prkaa1,Dera,Pde4d,Eno1b
1_Member	Reactome Gene Sets	R-MMU-71387	Metabolism of carbohydrates	-6.29633	-3.94499	35/222	11603,11674,13806,14348,14381,14433,14734,14735,14936,15277,15366,17449,18641,18648,18655,18746,19139,20525,21881,21991,27416,50799,56012,56421,66646,66681,67880,74551,78830,110173,110639,212898,227327,232449,433182	Agrn,Aldoa,Eno1,Fut9,G6pdx,Gapdh,Gpc3,Gpc4,Gys1,Hk2,Hmmr,Mdh1,Pfkl,Pgam1,Pgk1,Pkm,Prps1,Slc2a1,Tkt,Tpi1,Abcc5,Slc25a13,Pgam2,Pfkp,Rpe,Pgm1,Dcxr,Pck2,Slc25a12,Manba,Prps2,Dse,B3gnt7,Dera,Eno1b
1_Member	GO Biological Processes	GO:0072525	pyridine-containing compound biosynthetic process	-6.29292	-3.94499	23/113	11674,14381,14433,15277,16969,17869,18641,18648,18655,18746,20185,21991,22059,26380,56012,56312,56421,59027,67375,105787,226518,269951,433182	Aldoa,G6pdx,Gapdh,Hk2,Zbtb7a,Myc,Pfkl,Pgam1,Pgk1,Pkm,Ncor1,Tpi1,Trp53,Esrrb,Pgam2,Nupr1,Pfkp,Nampt,Qprt,Prkaa1,Nmnat2,Idh2,Eno1b
1_Member	GO Biological Processes	GO:0046700	heterocycle catabolic process	-6.2632	-3.92715	59/476	11674,11991,11992,12933,13423,14433,14859,15277,15452,16549,16828,16969,17766,17869,18173,18641,18648,18655,18746,18950,19125,20185,21991,22059,22240,22271,22352,22608,26380,27998,50773,52463,56012,56312,56403,56421,56460,67375,67440,68134,73158,77134,78373,78428,105787,109075,140486,209558,213550,214133,227715,232449,233016,234344,238871,239528,245474,380773,433182	Aldoa,Hnrnpd,Auh,Crmp1,Dnase2a,Gapdh,Gsta3,Hk2,Hprt,Khsrp,Ldha,Zbtb7a,Nudt1,Myc,Slc11a1,Pfkl,Pgam1,Pgk1,Pkm,Pnp,Prodh,Ncor1,Tpi1,Trp53,Dpysl3,Upp1,Vim,Ybx1,Esrrb,Exosc5,Nt5c,Tet1,Pgam2,Nupr1,Syncrip,Pfkp,Pkp3,Qprt,Mtpap,Upf3b,Larp1,Hnrnpa0,Nudt17,Pym1,Prkaa1,Exosc4,Igf2bp1,Enpp3,Dis3l,Tet2,Exosc2,Dera,Blvrb,Naf1,Pde4d,Ago2,Dkc1,Slirp,Eno1b
1_Member	GO Biological Processes	GO:1901292	nucleoside phosphate catabolic process	-6.25947	-3.92715	27/148	11674,14433,15277,15452,16828,16969,17766,17869,18641,18648,18655,18746,20185,21991,22059,22271,26380,50773,56012,56312,56421,78373,105787,209558,232449,238871,433182	Aldoa,Gapdh,Hk2,Hprt,Ldha,Zbtb7a,Nudt1,Myc,Pfkl,Pgam1,Pgk1,Pkm,Ncor1,Tpi1,Trp53,Upp1,Esrrb,Nt5c,Pgam2,Nupr1,Pfkp,Nudt17,Prkaa1,Enpp3,Dera,Pde4d,Eno1b
1_Member	GO Biological Processes	GO:0046031	ADP metabolic process	-6.18926	-3.88177	21/98	11636,11637,11674,14433,15277,16828,16969,17869,18641,18648,18655,18746,20185,21991,22059,26380,56012,56312,56421,105787,433182	Ak1,Ak2,Aldoa,Gapdh,Hk2,Ldha,Zbtb7a,Myc,Pfkl,Pgam1,Pgk1,Pkm,Ncor1,Tpi1,Trp53,Esrrb,Pgam2,Nupr1,Pfkp,Prkaa1,Eno1b
1_Member	GO Biological Processes	GO:0072521	purine-containing compound metabolic process	-6.17961	-3.87691	60/490	11636,11637,11674,12257,12534,12858,12865,14297,14433,14450,14711,15277,15452,16828,16969,17766,17869,18160,18641,18648,18655,18746,18950,19139,19193,20185,20917,21991,22059,26380,50799,54200,56012,56312,56421,56520,66414,67054,67942,68603,73724,74006,76974,98496,100705,102060,103172,105787,106564,107197,108156,110639,209558,228026,238871,270076,270685,331623,433182,433256	Ak1,Ak2,Aldoa,Tspo,Cdk1,Cox5a,Cox7a1,Fxn,Gapdh,Gart,Gnmt,Hk2,Hprt,Ldha,Zbtb7a,Nudt1,Myc,Npr1,Pfkl,Pgam1,Pgk1,Pkm,Pnp,Prps1,Pipox,Ncor1,Suclg2,Tpi1,Trp53,Esrrb,Slc25a13,Sult2b1,Pgam2,Nupr1,Pfkp,Nme4,Ndufa12,Paics,Atp5g2,Pmvk,Mcee,Dnm1l,Urah,Pid1,Acacb,Gadd45gip1,Chchd10,Prkaa1,Ppcs,Uqcc3,Mthfd1,Prps2,Enpp3,Pdk1,Pde4d,Gcdh,Mthfd1l,Bend3,Eno1b,Acsl5
1_Member	KEGG Pathway	M00003	Gluconeogenesis, oxaloacetate => fructose-6P	-6.09234	-3.79909	9/19	11674,13806,14433,18648,18655,21991,56012,74551,433182	Aldoa,Eno1,Gapdh,Pgam1,Pgk1,Tpi1,Pgam2,Pck2,Eno1b
1_Member	KEGG Pathway	mmu_M00003	Gluconeogenesis, oxaloacetate => fructose-6P	-6.09234	-3.79909	9/19	11674,13806,14433,18648,18655,21991,56012,74551,433182	Aldoa,Eno1,Gapdh,Pgam1,Pgk1,Tpi1,Pgam2,Pck2,Eno1b
1_Member	GO Biological Processes	GO:0009142	nucleoside triphosphate biosynthetic process	-6.0847	-3.79609	28/160	11636,11674,14433,15277,16969,17869,18641,18648,18655,18746,18950,20185,21915,21991,22059,26380,50799,55936,56012,56312,56421,56520,67942,78801,98496,105787,107197,433182	Ak1,Aldoa,Gapdh,Hk2,Zbtb7a,Myc,Pfkl,Pgam1,Pgk1,Pkm,Pnp,Ncor1,Dtymk,Tpi1,Trp53,Esrrb,Slc25a13,Ctps2,Pgam2,Nupr1,Pfkp,Nme4,Atp5g2,Ak7,Pid1,Prkaa1,Uqcc3,Eno1b
1_Member	GO Biological Processes	GO:0009141	nucleoside triphosphate metabolic process	-6.05858	-3.77457	42/298	11636,11637,11674,12257,12534,12858,12865,14297,14433,15277,16828,16969,17766,17869,18641,18648,18655,18746,18950,20185,21915,21991,22059,26380,50799,55936,56012,56312,56421,56520,66414,67942,74006,78801,98496,102060,103172,105787,107197,209558,331623,433182	Ak1,Ak2,Aldoa,Tspo,Cdk1,Cox5a,Cox7a1,Fxn,Gapdh,Hk2,Ldha,Zbtb7a,Nudt1,Myc,Pfkl,Pgam1,Pgk1,Pkm,Pnp,Ncor1,Dtymk,Tpi1,Trp53,Esrrb,Slc25a13,Ctps2,Pgam2,Nupr1,Pfkp,Nme4,Ndufa12,Atp5g2,Dnm1l,Ak7,Pid1,Gadd45gip1,Chchd10,Prkaa1,Uqcc3,Enpp3,Bend3,Eno1b
1_Member	GO Biological Processes	GO:0009135	purine nucleoside diphosphate metabolic process	-5.81466	-3.56576	21/103	11636,11637,11674,14433,15277,16828,16969,17869,18641,18648,18655,18746,20185,21991,22059,26380,56012,56312,56421,105787,433182	Ak1,Ak2,Aldoa,Gapdh,Hk2,Ldha,Zbtb7a,Myc,Pfkl,Pgam1,Pgk1,Pkm,Ncor1,Tpi1,Trp53,Esrrb,Pgam2,Nupr1,Pfkp,Prkaa1,Eno1b
1_Member	GO Biological Processes	GO:0009179	purine ribonucleoside diphosphate metabolic process	-5.81466	-3.56576	21/103	11636,11637,11674,14433,15277,16828,16969,17869,18641,18648,18655,18746,20185,21991,22059,26380,56012,56312,56421,105787,433182	Ak1,Ak2,Aldoa,Gapdh,Hk2,Ldha,Zbtb7a,Myc,Pfkl,Pgam1,Pgk1,Pkm,Ncor1,Tpi1,Trp53,Esrrb,Pgam2,Nupr1,Pfkp,Prkaa1,Eno1b
1_Member	GO Biological Processes	GO:0044270	cellular nitrogen compound catabolic process	-5.7687	-3.53635	57/470	11674,11991,11992,12933,13423,14433,15277,15452,16549,16828,16969,17766,17869,18173,18641,18648,18655,18746,18950,20185,21991,22059,22240,22271,22352,22608,26380,27998,50773,52463,56012,56312,56403,56421,56460,67375,67440,68134,73158,77134,78373,78428,105787,109075,140486,209558,213550,214133,227715,232449,233016,234344,238871,239528,245474,380773,433182	Aldoa,Hnrnpd,Auh,Crmp1,Dnase2a,Gapdh,Hk2,Hprt,Khsrp,Ldha,Zbtb7a,Nudt1,Myc,Slc11a1,Pfkl,Pgam1,Pgk1,Pkm,Pnp,Ncor1,Tpi1,Trp53,Dpysl3,Upp1,Vim,Ybx1,Esrrb,Exosc5,Nt5c,Tet1,Pgam2,Nupr1,Syncrip,Pfkp,Pkp3,Qprt,Mtpap,Upf3b,Larp1,Hnrnpa0,Nudt17,Pym1,Prkaa1,Exosc4,Igf2bp1,Enpp3,Dis3l,Tet2,Exosc2,Dera,Blvrb,Naf1,Pde4d,Ago2,Dkc1,Slirp,Eno1b
1_Member	GO Biological Processes	GO:0009132	nucleoside diphosphate metabolic process	-5.74703	-3.51872	23/121	11636,11637,11674,14433,15277,16828,16969,17869,18641,18648,18655,18746,20185,21915,21991,22059,26380,56012,56312,56421,78801,105787,433182	Ak1,Ak2,Aldoa,Gapdh,Hk2,Ldha,Zbtb7a,Myc,Pfkl,Pgam1,Pgk1,Pkm,Ncor1,Dtymk,Tpi1,Trp53,Esrrb,Pgam2,Nupr1,Pfkp,Ak7,Prkaa1,Eno1b
1_Member	GO Biological Processes	GO:0009199	ribonucleoside triphosphate metabolic process	-5.70053	-3.47622	39/276	11636,11637,11674,12257,12534,12858,12865,14297,14433,15277,16828,16969,17869,18641,18648,18655,18746,18950,20185,21991,22059,26380,50799,55936,56012,56312,56421,56520,66414,67942,74006,98496,102060,103172,105787,107197,209558,331623,433182	Ak1,Ak2,Aldoa,Tspo,Cdk1,Cox5a,Cox7a1,Fxn,Gapdh,Hk2,Ldha,Zbtb7a,Myc,Pfkl,Pgam1,Pgk1,Pkm,Pnp,Ncor1,Tpi1,Trp53,Esrrb,Slc25a13,Ctps2,Pgam2,Nupr1,Pfkp,Nme4,Ndufa12,Atp5g2,Dnm1l,Pid1,Gadd45gip1,Chchd10,Prkaa1,Uqcc3,Enpp3,Bend3,Eno1b
1_Member	Reactome Gene Sets	R-MMU-70263	Gluconeogenesis	-5.68952	-3.4731	10/26	11674,13806,17449,18648,18655,50799,56012,74551,78830,433182	Aldoa,Eno1,Mdh1,Pgam1,Pgk1,Slc25a13,Pgam2,Pck2,Slc25a12,Eno1b
1_Member	GO Biological Processes	GO:0046034	ATP metabolic process	-5.62658	-3.4293	36/247	11636,11637,11674,12257,12534,12858,12865,14297,14433,15277,16828,16969,17869,18641,18648,18655,18746,20185,21991,22059,26380,50799,56012,56312,56421,66414,67942,74006,98496,102060,103172,105787,107197,209558,331623,433182	Ak1,Ak2,Aldoa,Tspo,Cdk1,Cox5a,Cox7a1,Fxn,Gapdh,Hk2,Ldha,Zbtb7a,Myc,Pfkl,Pgam1,Pgk1,Pkm,Ncor1,Tpi1,Trp53,Esrrb,Slc25a13,Pgam2,Nupr1,Pfkp,Ndufa12,Atp5g2,Dnm1l,Pid1,Gadd45gip1,Chchd10,Prkaa1,Uqcc3,Enpp3,Bend3,Eno1b
1_Member	GO Biological Processes	GO:0009185	ribonucleoside diphosphate metabolic process	-5.5343	-3.3481	21/107	11636,11637,11674,14433,15277,16828,16969,17869,18641,18648,18655,18746,20185,21991,22059,26380,56012,56312,56421,105787,433182	Ak1,Ak2,Aldoa,Gapdh,Hk2,Ldha,Zbtb7a,Myc,Pfkl,Pgam1,Pgk1,Pkm,Ncor1,Tpi1,Trp53,Esrrb,Pgam2,Nupr1,Pfkp,Prkaa1,Eno1b
1_Member	GO Biological Processes	GO:0009144	purine nucleoside triphosphate metabolic process	-5.50709	-3.32814	39/281	11636,11637,11674,12257,12534,12858,12865,14297,14433,15277,16828,16969,17766,17869,18641,18648,18655,18746,18950,20185,21991,22059,26380,50799,56012,56312,56421,56520,66414,67942,74006,98496,102060,103172,105787,107197,209558,331623,433182	Ak1,Ak2,Aldoa,Tspo,Cdk1,Cox5a,Cox7a1,Fxn,Gapdh,Hk2,Ldha,Zbtb7a,Nudt1,Myc,Pfkl,Pgam1,Pgk1,Pkm,Pnp,Ncor1,Tpi1,Trp53,Esrrb,Slc25a13,Pgam2,Nupr1,Pfkp,Nme4,Ndufa12,Atp5g2,Dnm1l,Pid1,Gadd45gip1,Chchd10,Prkaa1,Uqcc3,Enpp3,Bend3,Eno1b
1_Member	GO Biological Processes	GO:0051188	cofactor biosynthetic process	-5.46257	-3.29774	36/251	11674,13361,14297,14381,14433,14450,15277,16969,17869,18641,18648,18655,18746,20185,20751,21991,22059,26380,56012,56312,56421,59027,67096,67375,93734,100705,105787,106564,108156,226518,228026,269951,270076,270685,433182,433256	Aldoa,Dhfr,Fxn,G6pdx,Gapdh,Gart,Hk2,Zbtb7a,Myc,Pfkl,Pgam1,Pgk1,Pkm,Ncor1,Spr,Tpi1,Trp53,Esrrb,Pgam2,Nupr1,Pfkp,Nampt,Mmachc,Qprt,Mpv17l,Acacb,Prkaa1,Ppcs,Mthfd1,Nmnat2,Pdk1,Idh2,Gcdh,Mthfd1l,Eno1b,Acsl5
1_Member	GO Biological Processes	GO:0009205	purine ribonucleoside triphosphate metabolic process	-5.45133	-3.29305	38/272	11636,11637,11674,12257,12534,12858,12865,14297,14433,15277,16828,16969,17869,18641,18648,18655,18746,18950,20185,21991,22059,26380,50799,56012,56312,56421,56520,66414,67942,74006,98496,102060,103172,105787,107197,209558,331623,433182	Ak1,Ak2,Aldoa,Tspo,Cdk1,Cox5a,Cox7a1,Fxn,Gapdh,Hk2,Ldha,Zbtb7a,Myc,Pfkl,Pgam1,Pgk1,Pkm,Pnp,Ncor1,Tpi1,Trp53,Esrrb,Slc25a13,Pgam2,Nupr1,Pfkp,Nme4,Ndufa12,Atp5g2,Dnm1l,Pid1,Gadd45gip1,Chchd10,Prkaa1,Uqcc3,Enpp3,Bend3,Eno1b
1_Member	GO Biological Processes	GO:0006090	pyruvate metabolic process	-5.38101	-3.23985	22/118	11674,14433,15277,16828,16832,16969,17869,18641,18648,18655,18746,20185,21991,22059,26380,56012,56312,56421,74551,105787,228026,433182	Aldoa,Gapdh,Hk2,Ldha,Ldhb,Zbtb7a,Myc,Pfkl,Pgam1,Pgk1,Pkm,Ncor1,Tpi1,Trp53,Esrrb,Pgam2,Nupr1,Pfkp,Pck2,Prkaa1,Pdk1,Eno1b
1_Member	GO Biological Processes	GO:0006165	nucleoside diphosphate phosphorylation	-5.22713	-3.0937	20/103	11636,11674,14433,15277,16969,17869,18641,18648,18655,18746,20185,21991,22059,26380,56012,56312,56421,78801,105787,433182	Ak1,Aldoa,Gapdh,Hk2,Zbtb7a,Myc,Pfkl,Pgam1,Pgk1,Pkm,Ncor1,Tpi1,Trp53,Esrrb,Pgam2,Nupr1,Pfkp,Ak7,Prkaa1,Eno1b
1_Member	GO Biological Processes	GO:0009201	ribonucleoside triphosphate biosynthetic process	-5.1131	-2.99749	25/150	11674,14433,15277,16969,17869,18641,18648,18655,18746,18950,20185,21991,22059,26380,50799,55936,56012,56312,56421,56520,67942,98496,105787,107197,433182	Aldoa,Gapdh,Hk2,Zbtb7a,Myc,Pfkl,Pgam1,Pgk1,Pkm,Pnp,Ncor1,Tpi1,Trp53,Esrrb,Slc25a13,Ctps2,Pgam2,Nupr1,Pfkp,Nme4,Atp5g2,Pid1,Prkaa1,Uqcc3,Eno1b
1_Member	GO Biological Processes	GO:0046939	nucleotide phosphorylation	-5.09508	-2.98868	20/105	11636,11674,14433,15277,16969,17869,18641,18648,18655,18746,20185,21991,22059,26380,56012,56312,56421,78801,105787,433182	Ak1,Aldoa,Gapdh,Hk2,Zbtb7a,Myc,Pfkl,Pgam1,Pgk1,Pkm,Ncor1,Tpi1,Trp53,Esrrb,Pgam2,Nupr1,Pfkp,Ak7,Prkaa1,Eno1b
1_Member	GO Biological Processes	GO:0034655	nucleobase-containing compound catabolic process	-5.06941	-2.96904	51/426	11674,11991,11992,13423,14433,15277,15452,16549,16828,16969,17766,17869,18173,18641,18648,18655,18746,18950,20185,21991,22059,22271,22352,22608,26380,27998,50773,56012,56312,56403,56421,56460,67440,68134,73158,77134,78373,78428,105787,109075,140486,209558,213550,227715,232449,234344,238871,239528,245474,380773,433182	Aldoa,Hnrnpd,Auh,Dnase2a,Gapdh,Hk2,Hprt,Khsrp,Ldha,Zbtb7a,Nudt1,Myc,Slc11a1,Pfkl,Pgam1,Pgk1,Pkm,Pnp,Ncor1,Tpi1,Trp53,Upp1,Vim,Ybx1,Esrrb,Exosc5,Nt5c,Pgam2,Nupr1,Syncrip,Pfkp,Pkp3,Mtpap,Upf3b,Larp1,Hnrnpa0,Nudt17,Pym1,Prkaa1,Exosc4,Igf2bp1,Enpp3,Dis3l,Exosc2,Dera,Naf1,Pde4d,Ago2,Dkc1,Slirp,Eno1b
1_Member	GO Biological Processes	GO:0019439	aromatic compound catabolic process	-5.0316	-2.93718	56/485	11674,11991,11992,13423,13850,14085,14433,15277,15452,16549,16828,16969,17766,17869,18173,18641,18648,18655,18746,18950,20185,21991,22059,22271,22352,22608,26380,27998,50773,52463,56012,56312,56403,56421,56460,67440,68134,73158,77134,78373,78428,105787,109075,140486,209558,213550,214133,227715,232449,233016,234344,238871,239528,245474,380773,433182	Aldoa,Hnrnpd,Auh,Dnase2a,Ephx2,Fah,Gapdh,Hk2,Hprt,Khsrp,Ldha,Zbtb7a,Nudt1,Myc,Slc11a1,Pfkl,Pgam1,Pgk1,Pkm,Pnp,Ncor1,Tpi1,Trp53,Upp1,Vim,Ybx1,Esrrb,Exosc5,Nt5c,Tet1,Pgam2,Nupr1,Syncrip,Pfkp,Pkp3,Mtpap,Upf3b,Larp1,Hnrnpa0,Nudt17,Pym1,Prkaa1,Exosc4,Igf2bp1,Enpp3,Dis3l,Tet2,Exosc2,Dera,Blvrb,Naf1,Pde4d,Ago2,Dkc1,Slirp,Eno1b
1_Member	GO Biological Processes	GO:0006096	glycolytic process	-4.95242	-2.86386	18/90	11674,14433,15277,16969,17869,18641,18648,18655,18746,20185,21991,22059,26380,56012,56312,56421,105787,433182	Aldoa,Gapdh,Hk2,Zbtb7a,Myc,Pfkl,Pgam1,Pgk1,Pkm,Ncor1,Tpi1,Trp53,Esrrb,Pgam2,Nupr1,Pfkp,Prkaa1,Eno1b
1_Member	GO Biological Processes	GO:0006757	ATP generation from ADP	-4.8828	-2.80859	18/91	11674,14433,15277,16969,17869,18641,18648,18655,18746,20185,21991,22059,26380,56012,56312,56421,105787,433182	Aldoa,Gapdh,Hk2,Zbtb7a,Myc,Pfkl,Pgam1,Pgk1,Pkm,Ncor1,Tpi1,Trp53,Esrrb,Pgam2,Nupr1,Pfkp,Prkaa1,Eno1b
1_Member	GO Biological Processes	GO:0009206	purine ribonucleoside triphosphate biosynthetic process	-4.77942	-2.7218	24/147	11674,14433,15277,16969,17869,18641,18648,18655,18746,18950,20185,21991,22059,26380,50799,56012,56312,56421,56520,67942,98496,105787,107197,433182	Aldoa,Gapdh,Hk2,Zbtb7a,Myc,Pfkl,Pgam1,Pgk1,Pkm,Pnp,Ncor1,Tpi1,Trp53,Esrrb,Slc25a13,Pgam2,Nupr1,Pfkp,Nme4,Atp5g2,Pid1,Prkaa1,Uqcc3,Eno1b
1_Member	GO Biological Processes	GO:0009145	purine nucleoside triphosphate biosynthetic process	-4.72894	-2.67939	24/148	11674,14433,15277,16969,17869,18641,18648,18655,18746,18950,20185,21991,22059,26380,50799,56012,56312,56421,56520,67942,98496,105787,107197,433182	Aldoa,Gapdh,Hk2,Zbtb7a,Myc,Pfkl,Pgam1,Pgk1,Pkm,Pnp,Ncor1,Tpi1,Trp53,Esrrb,Slc25a13,Pgam2,Nupr1,Pfkp,Nme4,Atp5g2,Pid1,Prkaa1,Uqcc3,Eno1b
1_Member	GO Biological Processes	GO:0042866	pyruvate biosynthetic process	-4.68079	-2.64177	18/94	11674,14433,15277,16969,17869,18641,18648,18655,18746,20185,21991,22059,26380,56012,56312,56421,105787,433182	Aldoa,Gapdh,Hk2,Zbtb7a,Myc,Pfkl,Pgam1,Pgk1,Pkm,Ncor1,Tpi1,Trp53,Esrrb,Pgam2,Nupr1,Pfkp,Prkaa1,Eno1b
1_Member	GO Biological Processes	GO:0005975	carbohydrate metabolic process	-4.66325	-2.6294	60/547	11674,11911,12091,12492,14381,14433,14571,14594,14667,14711,14718,14933,14936,15277,16828,16832,16969,17449,17869,18519,18641,18648,18655,18746,19229,20185,21991,22059,22235,24070,26380,27052,28146,29858,55980,56012,56312,56386,56421,58200,66646,66681,67013,67880,69064,69101,71755,74551,80915,100705,105787,110173,114663,227327,227399,228026,230784,232449,269951,433182	Aldoa,Atf4,Glb1,Scarb2,G6pdx,Gapdh,Gpd2,Ggta1,Gm2a,Gnmt,Got1,Gk,Gys1,Hk2,Ldha,Ldhb,Zbtb7a,Mdh1,Myc,Kat2b,Pfkl,Pgam1,Pgk1,Pkm,Ptk2b,Ncor1,Tpi1,Trp53,Ugdh,Mpdu1,Esrrb,Aoah,Serp1,Pmm1,Impa1,Pgam2,Nupr1,B4galt6,Pfkp,Ppp1r1a,Rpe,Pgm1,Oma1,Dcxr,Fuom,Ydjc,Dhdh,Pck2,Dusp12,Acacb,Prkaa1,Manba,Impa2,B3gnt7,Ppip5k2,Pdk1,Sesn2,Dera,Idh2,Eno1b
1_Member	GO Biological Processes	GO:0019318	hexose metabolic process	-4.48553	-2.47421	31/224	11674,11911,12091,14381,14433,14571,14711,15277,16828,17869,18519,18641,18655,18746,21991,22059,26380,28146,29858,56012,56421,66681,67013,67880,69064,74551,80915,100705,105787,228026,230784	Aldoa,Atf4,Glb1,G6pdx,Gapdh,Gpd2,Gnmt,Hk2,Ldha,Myc,Kat2b,Pfkl,Pgk1,Pkm,Tpi1,Trp53,Esrrb,Serp1,Pmm1,Pgam2,Pfkp,Pgm1,Oma1,Dcxr,Fuom,Pck2,Dusp12,Acacb,Prkaa1,Pdk1,Sesn2
1_Member	GO Biological Processes	GO:0032787	monocarboxylic acid metabolic process	-4.34564	-2.3672	61/573	11674,11807,11992,13177,13244,13850,14077,14085,14170,14433,14726,14933,15107,15277,16828,16832,16922,16969,17869,18641,18648,18655,18746,18777,18778,19223,20185,20512,21991,22059,26378,26380,27052,27053,51798,52430,56012,56312,56357,56421,68041,74134,74551,76238,76267,93747,100705,105787,109672,110826,111175,116939,170439,212898,228026,230784,269951,270076,270685,433182,433256	Aldoa,Apoa2,Auh,Eci1,Degs1,Ephx2,Fabp3,Fah,Fgf15,Gapdh,Pdpn,Gk,Hadh,Hk2,Ldha,Ldhb,Phyh,Zbtb7a,Myc,Pfkl,Pgam1,Pgk1,Pkm,Lypla1,Pla2g1b,Ptgis,Ncor1,Slc1a3,Tpi1,Trp53,Decr2,Esrrb,Aoah,Asns,Ech1,Echdc2,Pgam2,Nupr1,Ivd,Pfkp,Mid1ip1,Cyp2s1,Pck2,Grhpr,Fads1,Echs1,Acacb,Prkaa1,Cyb5a,Etfb,Pecr,Pnpla3,Elovl6,Dse,Pdk1,Sesn2,Idh2,Gcdh,Mthfd1l,Eno1b,Acsl5
1_Member	GO Biological Processes	GO:0006754	ATP biosynthetic process	-4.32102	-2.35594	22/137	11674,14433,15277,16969,17869,18641,18648,18655,18746,20185,21991,22059,26380,50799,56012,56312,56421,67942,98496,105787,107197,433182	Aldoa,Gapdh,Hk2,Zbtb7a,Myc,Pfkl,Pgam1,Pgk1,Pkm,Ncor1,Tpi1,Trp53,Esrrb,Slc25a13,Pgam2,Nupr1,Pfkp,Atp5g2,Pid1,Prkaa1,Uqcc3,Eno1b
1_Member	GO Biological Processes	GO:0005996	monosaccharide metabolic process	-4.17673	-2.23722	33/254	11674,11911,12091,14381,14433,14571,14711,15277,16828,17869,18519,18641,18655,18746,21991,22059,26380,28146,29858,56012,56421,66646,66681,67013,67880,69064,71755,74551,80915,100705,105787,228026,230784	Aldoa,Atf4,Glb1,G6pdx,Gapdh,Gpd2,Gnmt,Hk2,Ldha,Myc,Kat2b,Pfkl,Pgk1,Pkm,Tpi1,Trp53,Esrrb,Serp1,Pmm1,Pgam2,Pfkp,Rpe,Pgm1,Oma1,Dcxr,Fuom,Dhdh,Pck2,Dusp12,Acacb,Prkaa1,Pdk1,Sesn2
1_Member	GO Biological Processes	GO:0006006	glucose metabolic process	-3.99199	-2.09761	27/195	11911,14381,14433,14571,14711,15277,16828,17869,18519,18641,18655,18746,21991,22059,26380,28146,56012,56421,66681,67013,67880,74551,80915,100705,105787,228026,230784	Atf4,G6pdx,Gapdh,Gpd2,Gnmt,Hk2,Ldha,Myc,Kat2b,Pfkl,Pgk1,Pkm,Tpi1,Trp53,Esrrb,Serp1,Pgam2,Pfkp,Pgm1,Oma1,Dcxr,Pck2,Dusp12,Acacb,Prkaa1,Pdk1,Sesn2
1_Member	GO Biological Processes	GO:0006091	generation of precursor metabolites and energy	-3.83703	-1.98012	43/379	11674,12176,12534,12856,12858,12865,14297,14433,14711,14936,15277,15929,16828,16969,17449,17751,17869,18641,18648,18655,18746,20185,20512,20917,21991,22059,26380,50799,56012,56312,56421,58200,66414,67472,67834,75619,78830,102060,103172,105787,107197,269951,433182	Aldoa,Bnip3,Cdk1,Cox17,Cox5a,Cox7a1,Fxn,Gapdh,Gnmt,Gys1,Hk2,Idh3g,Ldha,Zbtb7a,Mdh1,Mt3,Myc,Pfkl,Pgam1,Pgk1,Pkm,Ncor1,Slc1a3,Suclg2,Tpi1,Trp53,Esrrb,Slc25a13,Pgam2,Nupr1,Pfkp,Ppp1r1a,Ndufa12,Mtfr1,Idh3a,Fastkd2,Slc25a12,Gadd45gip1,Chchd10,Prkaa1,Uqcc3,Idh2,Eno1b
1_Member	GO Biological Processes	GO:0072330	monocarboxylic acid biosynthetic process	-3.82008	-1.96658	33/265	11674,13244,14170,14433,15277,16828,16832,16969,17869,18641,18648,18655,18746,18778,19223,20185,20512,21991,22059,26378,26380,27053,56012,56312,56421,68041,76267,100705,105787,111175,170439,212898,433182	Aldoa,Degs1,Fgf15,Gapdh,Hk2,Ldha,Ldhb,Zbtb7a,Myc,Pfkl,Pgam1,Pgk1,Pkm,Pla2g1b,Ptgis,Ncor1,Slc1a3,Tpi1,Trp53,Decr2,Esrrb,Asns,Pgam2,Nupr1,Pfkp,Mid1ip1,Fads1,Acacb,Prkaa1,Pecr,Elovl6,Dse,Eno1b
1_Member	Reactome Gene Sets	R-MMU-70171	Glycolysis	-2.60223	-1.04891	6/23	14433,15277,18641,18746,21991,56421	Gapdh,Hk2,Pfkl,Pkm,Tpi1,Pfkp
1_Member	KEGG Pathway	mmu04066	HIF-1 signaling pathway	-2.12967	-0.736577	14/107	11674,13685,13806,14433,15277,16828,18641,18655,20525,22042,26987,112407,228026,433182	Aldoa,Eif4ebp1,Eno1,Gapdh,Hk2,Ldha,Pfkl,Pgk1,Slc2a1,Tfrc,Eif4e2,Egln3,Pdk1,Eno1b
2_Summary	GO Biological Processes	GO:1990823	response to leukemia inhibitory factor	-12.5672	-8.90757	57/311	11740,12036,12224,13017,13619,13682,13800,14175,14357,14872,15221,15277,16468,16600,16792,17863,17865,18045,18187,18424,18542,18854,18999,19300,19411,19725,20750,20810,20972,21888,22042,22702,23792,24064,24066,26565,29858,51869,54169,54484,56421,67664,67897,69106,69482,70779,71371,71982,74249,76477,80890,104174,106347,107869,109904,112407,217379	Slc25a5,Bcat2,Klf5,Ctbp2,Phc1,Eif4a2,Enah,Fgf4,Dtx1,Gstt2,Foxd3,Hk2,Jarid2,Klf4,Laptm5,Myb,Mybl2,Nfyb,Nrp2,Otx2,Pcolce,Pml,Pou5f1,Abcd4,Rarg,Rfx2,Spp1,Srm,Syngr1,Tle4,Tfrc,Zfp42,Adam23,Spry2,Spry4,Pla2g10,Pmm1,Rif1,Kat6b,Mkrn1,Pfkp,Rnf125,Rnmt,Stoml1,Nup35,Prdm5,Arid5b,Snx10,Lrrc2,Pcolce2,Trim2,Gldc,Ildr1,Cth,Mcf2,Egln3,Ubxn2a
2_Member	GO Biological Processes	GO:1990823	response to leukemia inhibitory factor	-12.5672	-8.90757	57/311	11740,12036,12224,13017,13619,13682,13800,14175,14357,14872,15221,15277,16468,16600,16792,17863,17865,18045,18187,18424,18542,18854,18999,19300,19411,19725,20750,20810,20972,21888,22042,22702,23792,24064,24066,26565,29858,51869,54169,54484,56421,67664,67897,69106,69482,70779,71371,71982,74249,76477,80890,104174,106347,107869,109904,112407,217379	Slc25a5,Bcat2,Klf5,Ctbp2,Phc1,Eif4a2,Enah,Fgf4,Dtx1,Gstt2,Foxd3,Hk2,Jarid2,Klf4,Laptm5,Myb,Mybl2,Nfyb,Nrp2,Otx2,Pcolce,Pml,Pou5f1,Abcd4,Rarg,Rfx2,Spp1,Srm,Syngr1,Tle4,Tfrc,Zfp42,Adam23,Spry2,Spry4,Pla2g10,Pmm1,Rif1,Kat6b,Mkrn1,Pfkp,Rnf125,Rnmt,Stoml1,Nup35,Prdm5,Arid5b,Snx10,Lrrc2,Pcolce2,Trim2,Gldc,Ildr1,Cth,Mcf2,Egln3,Ubxn2a
2_Member	GO Biological Processes	GO:1990830	cellular response to leukemia inhibitory factor	-12.5672	-8.90757	57/311	11740,12036,12224,13017,13619,13682,13800,14175,14357,14872,15221,15277,16468,16600,16792,17863,17865,18045,18187,18424,18542,18854,18999,19300,19411,19725,20750,20810,20972,21888,22042,22702,23792,24064,24066,26565,29858,51869,54169,54484,56421,67664,67897,69106,69482,70779,71371,71982,74249,76477,80890,104174,106347,107869,109904,112407,217379	Slc25a5,Bcat2,Klf5,Ctbp2,Phc1,Eif4a2,Enah,Fgf4,Dtx1,Gstt2,Foxd3,Hk2,Jarid2,Klf4,Laptm5,Myb,Mybl2,Nfyb,Nrp2,Otx2,Pcolce,Pml,Pou5f1,Abcd4,Rarg,Rfx2,Spp1,Srm,Syngr1,Tle4,Tfrc,Zfp42,Adam23,Spry2,Spry4,Pla2g10,Pmm1,Rif1,Kat6b,Mkrn1,Pfkp,Rnf125,Rnmt,Stoml1,Nup35,Prdm5,Arid5b,Snx10,Lrrc2,Pcolce2,Trim2,Gldc,Ildr1,Cth,Mcf2,Egln3,Ubxn2a
3_Summary	Reactome Gene Sets	R-MMU-71291	Metabolism of amino acids and derivatives	-9.86018	-6.74007	40/205	11898,11992,12035,12036,12411,12709,13171,13195,14085,14661,14711,14718,18263,19125,19193,20229,20603,20768,20810,22117,27053,50799,56357,58865,58875,66948,67383,67870,72039,76238,78830,102857,104174,104923,107869,209027,216456,226654,270076,434437,14450,17850,20512,20540,20751,27267,55936,56693,70223,71275,107271,108156,109079,110960,112407,224805,229905,242642,246277	Ass1,Auh,Bcat1,Bcat2,Cbs,Ckb,Dbt,Ddc,Fah,Glud1,Gnmt,Got1,Odc1,Prodh,Pipox,Sat1,Sms,Sephs2,Srm,Tst,Asns,Slc25a13,Ivd,Tdh,Hibadh,Acad8,Carnmt1,Enoph1,Mccc1,Grhpr,Slc25a12,Slc6a8,Gldc,Adi1,Cth,Pycr1,Gls2,Tstd1,Gcdh,Amt,Gart,Mmut,Slc1a3,Slc7a7,Spr,Cars,Ctps2,Crtap,Nars,Noxred1,Yars,Mthfd1,Sephs1,Tars,Egln3,Aars2,Kyat3,Hpdl,Csad
3_Member	Reactome Gene Sets	R-MMU-71291	Metabolism of amino acids and derivatives	-9.86018	-6.74007	40/205	11898,11992,12035,12036,12411,12709,13171,13195,14085,14661,14711,14718,18263,19125,19193,20229,20603,20768,20810,22117,27053,50799,56357,58865,58875,66948,67383,67870,72039,76238,78830,102857,104174,104923,107869,209027,216456,226654,270076,434437	Ass1,Auh,Bcat1,Bcat2,Cbs,Ckb,Dbt,Ddc,Fah,Glud1,Gnmt,Got1,Odc1,Prodh,Pipox,Sat1,Sms,Sephs2,Srm,Tst,Asns,Slc25a13,Ivd,Tdh,Hibadh,Acad8,Carnmt1,Enoph1,Mccc1,Grhpr,Slc25a12,Slc6a8,Gldc,Adi1,Cth,Pycr1,Gls2,Tstd1,Gcdh,Amt
3_Member	GO Biological Processes	GO:0006520	cellular amino acid metabolic process	-9.61618	-6.55856	46/262	11898,11992,12035,12036,12411,13195,14085,14450,14661,14711,14718,17850,18263,19125,19193,20512,20540,20751,20768,22117,27053,27267,55936,56357,56693,58865,58875,66948,67870,70223,71275,104174,104923,107271,107869,108156,109079,110960,112407,209027,216456,224805,229905,242642,246277,434437	Ass1,Auh,Bcat1,Bcat2,Cbs,Ddc,Fah,Gart,Glud1,Gnmt,Got1,Mmut,Odc1,Prodh,Pipox,Slc1a3,Slc7a7,Spr,Sephs2,Tst,Asns,Cars,Ctps2,Ivd,Crtap,Tdh,Hibadh,Acad8,Enoph1,Nars,Noxred1,Gldc,Adi1,Yars,Cth,Mthfd1,Sephs1,Tars,Egln3,Pycr1,Gls2,Aars2,Kyat3,Hpdl,Csad,Amt
3_Member	GO Biological Processes	GO:1901605	alpha-amino acid metabolic process	-8.88219	-5.94991	37/194	11898,12035,12036,12411,14085,14450,14661,14711,14718,17850,18263,19125,19193,20512,20540,20751,20768,22117,27053,55936,56357,56693,58865,58875,67870,71275,104174,104923,107869,108156,109079,112407,209027,216456,229905,246277,434437	Ass1,Bcat1,Bcat2,Cbs,Fah,Gart,Glud1,Gnmt,Got1,Mmut,Odc1,Prodh,Pipox,Slc1a3,Slc7a7,Spr,Sephs2,Tst,Asns,Ctps2,Ivd,Crtap,Tdh,Hibadh,Enoph1,Noxred1,Gldc,Adi1,Cth,Mthfd1,Sephs1,Egln3,Pycr1,Gls2,Kyat3,Csad,Amt
3_Member	GO Biological Processes	GO:1901607	alpha-amino acid biosynthetic process	-6.85969	-4.35383	17/61	11898,12035,12036,12411,14661,14718,20512,20768,27053,67870,71275,104923,107869,108156,109079,209027,216456	Ass1,Bcat1,Bcat2,Cbs,Glud1,Got1,Slc1a3,Sephs2,Asns,Enoph1,Noxred1,Adi1,Cth,Mthfd1,Sephs1,Pycr1,Gls2
3_Member	GO Biological Processes	GO:0008652	cellular amino acid biosynthetic process	-6.52834	-4.13583	17/64	11898,12035,12036,12411,14661,14718,20512,20768,27053,67870,71275,104923,107869,108156,109079,209027,216456	Ass1,Bcat1,Bcat2,Cbs,Glud1,Got1,Slc1a3,Sephs2,Asns,Enoph1,Noxred1,Adi1,Cth,Mthfd1,Sephs1,Pycr1,Gls2
3_Member	GO Biological Processes	GO:0009064	glutamine family amino acid metabolic process	-3.10384	-1.39477	12/66	11898,14085,14661,14718,19125,20512,20540,27053,55936,71275,209027,216456	Ass1,Fah,Glud1,Got1,Prodh,Slc1a3,Slc7a7,Asns,Ctps2,Noxred1,Pycr1,Gls2
3_Member	GO Biological Processes	GO:0009066	aspartate family amino acid metabolic process	-3.06169	-1.3705	9/41	11898,14711,14718,19193,27053,58865,67870,104923,108156	Ass1,Gnmt,Got1,Pipox,Asns,Tdh,Enoph1,Adi1,Mthfd1
4_Summary	GO Biological Processes	GO:0051129	negative regulation of cellular component organization	-9.00458	-6.02159	92/757	11421,11740,11799,11807,11816,12159,12176,12257,12333,12494,12631,12933,13436,13590,13642,13685,13829,13838,14025,14297,14745,14957,16210,16468,16854,16976,17420,17450,17755,17762,18208,18519,18613,18817,18854,19042,19241,19664,19684,20257,20358,20393,22059,22153,22240,22334,22352,22589,22629,23999,24064,30939,50505,50768,52463,52822,53328,53624,54609,56292,56312,56702,60595,63986,65114,65970,662…	Ace,Slc25a5,Birc5,Apoa2,Apoe,Bmp4,Bnip3,Tspo,Capn1,Cd38,Cfl1,Crmp1,Dnmt3b,Lefty1,Efnb2,Eif4ebp1,Dmtn,Epha4,Bcl11a,Fxn,Lpar1,Hist1h1d,Impact,Jarid2,Lgals3,Lrpap1,Mnat1,Morc1,Map1b,Mapt,Ntn1,Kat2b,Pecam1,Plk1,Pml,Ppm1a,Tmsb4x,Rbpj,Rdx,Stmn2,Sema6a,Sgk1,Trp53,Tubb4a,Dpysl3,Vdac2,Vim,Atrx,Ywhah,Twf2,Spry2,Pttg1,Ercc4,Dlc1,Tet1,Rufy3,Pgrmc1,Cldn7,Ubqln2,Naa10,Nupr1,Hist1h1b,Actn4,Gmfg,Vps35,Lima1,Rgcc…
4_Member	GO Biological Processes	GO:0051129	negative regulation of cellular component organization	-9.00458	-6.02159	92/757	11421,11740,11799,11807,11816,12159,12176,12257,12333,12494,12631,12933,13436,13590,13642,13685,13829,13838,14025,14297,14745,14957,16210,16468,16854,16976,17420,17450,17755,17762,18208,18519,18613,18817,18854,19042,19241,19664,19684,20257,20358,20393,22059,22153,22240,22334,22352,22589,22629,23999,24064,30939,50505,50768,52463,52822,53328,53624,54609,56292,56312,56702,60595,63986,65114,65970,662…	Ace,Slc25a5,Birc5,Apoa2,Apoe,Bmp4,Bnip3,Tspo,Capn1,Cd38,Cfl1,Crmp1,Dnmt3b,Lefty1,Efnb2,Eif4ebp1,Dmtn,Epha4,Bcl11a,Fxn,Lpar1,Hist1h1d,Impact,Jarid2,Lgals3,Lrpap1,Mnat1,Morc1,Map1b,Mapt,Ntn1,Kat2b,Pecam1,Plk1,Pml,Ppm1a,Tmsb4x,Rbpj,Rdx,Stmn2,Sema6a,Sgk1,Trp53,Tubb4a,Dpysl3,Vdac2,Vim,Atrx,Ywhah,Twf2,Spry2,Pttg1,Ercc4,Dlc1,Tet1,Rufy3,Pgrmc1,Cldn7,Ubqln2,Naa10,Nupr1,Hist1h1b,Actn4,Gmfg,Vps35,Lima1,Rgcc…
4_Member	GO Biological Processes	GO:0010639	negative regulation of organelle organization	-7.17622	-4.57724	55/405	11740,11799,12159,12176,12257,12333,12631,13436,13829,14297,14957,16468,17420,17755,17762,18519,18613,18817,18854,19241,19684,20257,20393,22059,22153,22589,23999,30939,50505,50768,52463,56292,56312,56702,63986,65970,66214,66991,67013,67141,68041,68845,69076,71458,74006,76804,93734,193796,208084,214669,224023,235180,235431,237107,243725	Slc25a5,Birc5,Bmp4,Bnip3,Tspo,Capn1,Cfl1,Dnmt3b,Dmtn,Fxn,Hist1h1d,Jarid2,Mnat1,Map1b,Mapt,Kat2b,Pecam1,Plk1,Pml,Tmsb4x,Rdx,Stmn2,Sgk1,Trp53,Tubb4a,Atrx,Twf2,Pttg1,Ercc4,Dlc1,Tet1,Naa10,Nupr1,Hist1h1b,Gmfg,Lima1,Rgcc,Khdc3,Oma1,Fbxo5,Mid1ip1,Pih1d1,Triap1,Bcor,Dnm1l,Kdm4c,Mpv17l,Kdm4b,Pif1,L3mbtl2,Klhl22,Fez1,Coro2b,Gnl3l,Ppp1r9a
4_Member	GO Biological Processes	GO:0051258	protein polymerization	-2.8907	-1.25324	31/275	12333,12631,12808,13367,13829,17755,17762,18613,19229,19241,19684,19720,20257,20393,22153,22334,23999,54004,56327,56742,58804,63986,66824,67141,68041,68612,74006,76467,243725,320923,625249	Capn1,Cfl1,Cobl,Diaph1,Dmtn,Map1b,Mapt,Pecam1,Ptk2b,Tmsb4x,Rdx,Trim27,Stmn2,Sgk1,Tubb4a,Vdac2,Twf2,Diaph2,Arl2,Psrc1,Cdc42ep5,Gmfg,Pycard,Fbxo5,Mid1ip1,Ube2c,Dnm1l,Msrb2,Ppp1r9a,Map7d3,Gpx4
4_Member	GO Biological Processes	GO:0031333	negative regulation of protein complex assembly	-2.33583	-0.862685	18/145	12333,12631,13590,13685,13829,16210,17450,18613,19042,19241,19684,20257,20393,22153,22334,23999,53624,65114	Capn1,Cfl1,Lefty1,Eif4ebp1,Dmtn,Impact,Morc1,Pecam1,Ppm1a,Tmsb4x,Rdx,Stmn2,Sgk1,Tubb4a,Vdac2,Twf2,Cldn7,Vps35
4_Member	GO Biological Processes	GO:1902904	negative regulation of supramolecular fiber organization	-2.2124	-0.781248	18/149	11816,12333,12631,13829,17755,18613,19241,19684,20257,20393,22153,23999,50768,63986,65970,68041,235431,243725	Apoe,Capn1,Cfl1,Dmtn,Map1b,Pecam1,Tmsb4x,Rdx,Stmn2,Sgk1,Tubb4a,Twf2,Dlc1,Gmfg,Lima1,Mid1ip1,Coro2b,Ppp1r9a
4_Member	GO Biological Processes	GO:0043254	regulation of protein complex assembly	-2.09631	-0.716542	42/452	11816,12333,12631,13590,13685,13829,16210,16475,17342,17450,17755,17762,18613,19042,19229,19241,19684,19720,20257,20393,22059,22153,22218,22334,23881,23999,53624,56327,56742,58804,63986,65114,66824,68845,72333,74006,74202,105787,106298,170770,243725,382018	Apoe,Capn1,Cfl1,Lefty1,Eif4ebp1,Dmtn,Impact,Ajuba,Mitf,Morc1,Map1b,Mapt,Pecam1,Ppm1a,Ptk2b,Tmsb4x,Rdx,Trim27,Stmn2,Sgk1,Trp53,Tubb4a,Sumo1,Vdac2,G3bp2,Twf2,Cldn7,Arl2,Psrc1,Cdc42ep5,Gmfg,Vps35,Pycard,Pih1d1,Palld,Dnm1l,Fblim1,Prkaa1,Rrn3,Bbc3,Ppp1r9a,Unc13a
4_Member	GO Biological Processes	GO:0032272	negative regulation of protein polymerization	-2.05545	-0.683578	11/77	12333,12631,13829,18613,19241,19684,20257,20393,22153,22334,23999	Capn1,Cfl1,Dmtn,Pecam1,Tmsb4x,Rdx,Stmn2,Sgk1,Tubb4a,Vdac2,Twf2
5_Summary	Reactome Gene Sets	R-MMU-69278	Cell Cycle, Mitotic	-8.27173	-5.40793	66/492	11799,12443,12447,12530,12534,15270,15366,16475,16906,17274,17420,18286,18817,18968,18972,19387,20878,22059,22123,22142,22143,22145,22146,22152,22153,22628,26429,26931,29870,30939,51788,53598,54124,56086,66468,66570,66979,67141,67629,67956,68549,68612,69482,69928,70231,71819,71909,72083,72119,72124,73710,74360,97122,97908,104394,108911,231042,232440,272551,319166,319167,319170,319184,319186,43375…	Birc5,Ccnd1,Ccne1,Cdc25a,Cdk1,H2afx,Hmmr,Ajuba,Lmnb1,Rab8a,Mnat1,Odf2,Plk1,Pola1,Pold2,Rangap1,Aurka,Trp53,Psmd3,Tuba1a,Tuba1b,Tuba4a,Tuba1c,Tubb3,Tubb4a,Ywhag,Orc5,Ppp2r5c,Gtse1,Pttg1,H2afz,Dctn3,Cks1b,Set,Ska1,Cenpm,Pole4,Fbxo5,Spc24,Kmt5a,Sgo2a,Ube2c,Nup35,Cenps,Gorasp2,Kif23,Haus5,Mzt2,Tpx2,Seh1l,Tubb2b,Cep57,Hist2h4,Hist1h3g,E2f4,Rcc2,Nupl2,H2afj,Gins2,Hist1h2ae,Hist1h2ag,Hist1h2an,Hist1h2bk…
5_Member	Reactome Gene Sets	R-MMU-69278	Cell Cycle, Mitotic	-8.27173	-5.40793	66/492	11799,12443,12447,12530,12534,15270,15366,16475,16906,17274,17420,18286,18817,18968,18972,19387,20878,22059,22123,22142,22143,22145,22146,22152,22153,22628,26429,26931,29870,30939,51788,53598,54124,56086,66468,66570,66979,67141,67629,67956,68549,68612,69482,69928,70231,71819,71909,72083,72119,72124,73710,74360,97122,97908,104394,108911,231042,232440,272551,319166,319167,319170,319184,319186,43375…	Birc5,Ccnd1,Ccne1,Cdc25a,Cdk1,H2afx,Hmmr,Ajuba,Lmnb1,Rab8a,Mnat1,Odf2,Plk1,Pola1,Pold2,Rangap1,Aurka,Trp53,Psmd3,Tuba1a,Tuba1b,Tuba4a,Tuba1c,Tubb3,Tubb4a,Ywhag,Orc5,Ppp2r5c,Gtse1,Pttg1,H2afz,Dctn3,Cks1b,Set,Ska1,Cenpm,Pole4,Fbxo5,Spc24,Kmt5a,Sgo2a,Ube2c,Nup35,Cenps,Gorasp2,Kif23,Haus5,Mzt2,Tpx2,Seh1l,Tubb2b,Cep57,Hist2h4,Hist1h3g,E2f4,Rcc2,Nupl2,H2afj,Gins2,Hist1h2ae,Hist1h2ag,Hist1h2an,Hist1h2bk…
5_Member	Reactome Gene Sets	R-MMU-1640170	Cell Cycle	-8.10784	-5.27746	71/551	11799,12443,12447,12530,12534,15270,15366,16475,16906,17274,17420,18286,18817,18968,18972,19387,20878,22059,22123,22142,22143,22145,22146,22152,22153,22218,22628,22629,22630,26429,26931,29870,30939,51788,53598,54124,55948,56086,66468,66570,66979,67141,67629,67956,68549,68612,69482,69928,70231,71819,71909,72083,72119,72124,73710,74360,97122,97908,104394,108911,231042,232440,245474,272551,319166,31…	Birc5,Ccnd1,Ccne1,Cdc25a,Cdk1,H2afx,Hmmr,Ajuba,Lmnb1,Rab8a,Mnat1,Odf2,Plk1,Pola1,Pold2,Rangap1,Aurka,Trp53,Psmd3,Tuba1a,Tuba1b,Tuba4a,Tuba1c,Tubb3,Tubb4a,Sumo1,Ywhag,Ywhah,Ywhaq,Orc5,Ppp2r5c,Gtse1,Pttg1,H2afz,Dctn3,Cks1b,Sfn,Set,Ska1,Cenpm,Pole4,Fbxo5,Spc24,Kmt5a,Sgo2a,Ube2c,Nup35,Cenps,Gorasp2,Kif23,Haus5,Mzt2,Tpx2,Seh1l,Tubb2b,Cep57,Hist2h4,Hist1h3g,E2f4,Rcc2,Nupl2,H2afj,Dkc1,Gins2,Hist1h2ae,Hi…
5_Member	Reactome Gene Sets	R-MMU-195258	RHO GTPase Effectors	-6.94217	-4.42079	45/307	11799,12385,12550,13367,15270,16573,17904,18016,18817,19387,22142,22143,22145,22146,22152,22153,22628,22629,22630,26931,29875,51788,54004,55948,66468,66570,67629,68458,68549,69928,72124,73710,76804,97122,97908,108911,192176,232440,319166,319167,319170,319184,319186,404710,100043813	Birc5,Ctnna1,Cdh1,Diaph1,H2afx,Kif5b,Myl6,Nf2,Plk1,Rangap1,Tuba1a,Tuba1b,Tuba4a,Tuba1c,Tubb3,Tubb4a,Ywhag,Ywhah,Ywhaq,Ppp2r5c,Iqgap1,H2afz,Diaph2,Sfn,Ska1,Cenpm,Spc24,Ppp1r14a,Sgo2a,Cenps,Seh1l,Tubb2b,Kdm4c,Hist2h4,Hist1h3g,Rcc2,Flna,H2afj,Hist1h2ae,Hist1h2ag,Hist1h2an,Hist1h2bk,Hist1h2bm,Iqgap3,Rps27rt
5_Member	Reactome Gene Sets	R-MMU-68886	M Phase	-6.24447	-3.92225	46/335	11799,12534,15270,16906,18286,18817,19387,22142,22143,22145,22146,22152,22153,22628,26931,30939,51788,53598,56086,66468,66570,67141,67629,67956,68549,68612,69482,69928,70231,71819,71909,72083,72124,73710,74360,97122,97908,108911,231042,232440,319166,319167,319170,319184,319186,100043813	Birc5,Cdk1,H2afx,Lmnb1,Odf2,Plk1,Rangap1,Tuba1a,Tuba1b,Tuba4a,Tuba1c,Tubb3,Tubb4a,Ywhag,Ppp2r5c,Pttg1,H2afz,Dctn3,Set,Ska1,Cenpm,Fbxo5,Spc24,Kmt5a,Sgo2a,Ube2c,Nup35,Cenps,Gorasp2,Kif23,Haus5,Mzt2,Seh1l,Tubb2b,Cep57,Hist2h4,Hist1h3g,Rcc2,Nupl2,H2afj,Hist1h2ae,Hist1h2ag,Hist1h2an,Hist1h2bk,Hist1h2bm,Rps27rt
5_Member	Reactome Gene Sets	R-MMU-5626467	RHO GTPases activate IQGAPs	-5.95991	-3.6938	11/30	12385,12550,22142,22143,22145,22146,22152,22153,29875,73710,404710	Ctnna1,Cdh1,Tuba1a,Tuba1b,Tuba4a,Tuba1c,Tubb3,Tubb4a,Iqgap1,Tubb2b,Iqgap3
5_Member	Reactome Gene Sets	R-MMU-8852276	The role of GTSE1 in G2/M progression after G2 checkpoint	-5.95991	-3.6938	11/30	12534,18817,22059,22142,22143,22145,22146,22152,22153,29870,73710	Cdk1,Plk1,Trp53,Tuba1a,Tuba1b,Tuba4a,Tuba1c,Tubb3,Tubb4a,Gtse1,Tubb2b
5_Member	Reactome Gene Sets	R-MMU-190840	Microtubule-dependent trafficking of connexons from Golgi to the plasma membrane	-5.69363	-3.47328	8/16	14609,22142,22143,22145,22146,22152,22153,73710	Gja1,Tuba1a,Tuba1b,Tuba4a,Tuba1c,Tubb3,Tubb4a,Tubb2b
5_Member	Reactome Gene Sets	R-MMU-190861	Gap junction assembly	-5.63761	-3.43277	11/32	14609,14620,14621,14622,22142,22143,22145,22146,22152,22153,73710	Gja1,Gjb3,Gjb4,Gjb5,Tuba1a,Tuba1b,Tuba4a,Tuba1c,Tubb3,Tubb4a,Tubb2b
5_Member	Reactome Gene Sets	R-MMU-69275	G2/M Transition	-5.49061	-3.31878	24/134	12530,12534,15366,16475,17274,17420,18286,18817,20878,22059,22142,22143,22145,22146,22152,22153,22628,29870,53598,71909,72083,72119,73710,74360	Cdc25a,Cdk1,Hmmr,Ajuba,Rab8a,Mnat1,Odf2,Plk1,Aurka,Trp53,Tuba1a,Tuba1b,Tuba4a,Tuba1c,Tubb3,Tubb4a,Ywhag,Gtse1,Dctn3,Haus5,Mzt2,Tpx2,Tubb2b,Cep57
5_Member	Reactome Gene Sets	R-MMU-190872	Transport of connexons to the plasma membrane	-5.44223	-3.29108	8/17	14609,22142,22143,22145,22146,22152,22153,73710	Gja1,Tuba1a,Tuba1b,Tuba4a,Tuba1c,Tubb3,Tubb4a,Tubb2b
5_Member	Reactome Gene Sets	R-MMU-190828	Gap junction trafficking	-5.38729	-3.24282	12/40	14609,14620,14621,14622,22142,22143,22145,22146,22152,22153,73710,74325	Gja1,Gjb3,Gjb4,Gjb5,Tuba1a,Tuba1b,Tuba4a,Tuba1c,Tubb3,Tubb4a,Tubb2b,Cltb
5_Member	Reactome Gene Sets	R-MMU-453274	Mitotic G2-G2/M phases	-5.37411	-3.23623	24/136	12530,12534,15366,16475,17274,17420,18286,18817,20878,22059,22142,22143,22145,22146,22152,22153,22628,29870,53598,71909,72083,72119,73710,74360	Cdc25a,Cdk1,Hmmr,Ajuba,Rab8a,Mnat1,Odf2,Plk1,Aurka,Trp53,Tuba1a,Tuba1b,Tuba4a,Tuba1c,Tubb3,Tubb4a,Ywhag,Gtse1,Dctn3,Haus5,Mzt2,Tpx2,Tubb2b,Cep57
5_Member	Reactome Gene Sets	R-MMU-157858	Gap junction trafficking and regulation	-5.14195	-3.02323	12/42	14609,14620,14621,14622,22142,22143,22145,22146,22152,22153,73710,74325	Gja1,Gjb3,Gjb4,Gjb5,Tuba1a,Tuba1b,Tuba4a,Tuba1c,Tubb3,Tubb4a,Tubb2b,Cltb
5_Member	Reactome Gene Sets	R-MMU-194315	Signaling by Rho GTPases	-4.77629	-2.72137	50/425	11799,12385,12550,13367,15270,16573,17904,18016,18817,19387,22142,22143,22145,22146,22152,22153,22628,22629,22630,26931,29875,50768,51788,54004,55948,66468,66570,67629,68458,68549,69928,70719,72124,73167,73710,76804,97122,97908,108911,109904,192176,232345,232440,319166,319167,319170,319184,319186,404710,100043813	Birc5,Ctnna1,Cdh1,Diaph1,H2afx,Kif5b,Myl6,Nf2,Plk1,Rangap1,Tuba1a,Tuba1b,Tuba4a,Tuba1c,Tubb3,Tubb4a,Ywhag,Ywhah,Ywhaq,Ppp2r5c,Iqgap1,Dlc1,H2afz,Diaph2,Sfn,Ska1,Cenpm,Spc24,Ppp1r14a,Sgo2a,Cenps,Arhgap45,Seh1l,Arhgap8,Tubb2b,Kdm4c,Hist2h4,Hist1h3g,Rcc2,Mcf2,Flna,A2m,H2afj,Hist1h2ae,Hist1h2ag,Hist1h2an,Hist1h2bk,Hist1h2bm,Iqgap3,Rps27rt
5_Member	Reactome Gene Sets	R-MMU-437239	Recycling pathway of L1	-4.62506	-2.59632	10/33	19684,20404,22142,22143,22145,22146,22152,22153,22350,73710	Rdx,Sh3gl2,Tuba1a,Tuba1b,Tuba4a,Tuba1c,Tubb3,Tubb4a,Ezr,Tubb2b
5_Member	Reactome Gene Sets	R-MMU-2500257	Resolution of Sister Chromatid Cohesion	-4.32352	-2.35594	20/118	11799,12534,18817,19387,22142,22143,22145,22146,22152,22153,26931,66468,66570,67629,68549,69928,72124,73710,108911,100043813	Birc5,Cdk1,Plk1,Rangap1,Tuba1a,Tuba1b,Tuba4a,Tuba1c,Tubb3,Tubb4a,Ppp2r5c,Ska1,Cenpm,Spc24,Sgo2a,Cenps,Seh1l,Tubb2b,Rcc2,Rps27rt
5_Member	Reactome Gene Sets	R-MMU-2555396	Mitotic Metaphase and Anaphase	-4.21282	-2.26071	23/149	11799,16906,18817,19387,22142,22143,22145,22146,22152,22153,26931,30939,66468,66570,67141,67629,68549,68612,69928,72124,73710,108911,100043813	Birc5,Lmnb1,Plk1,Rangap1,Tuba1a,Tuba1b,Tuba4a,Tuba1c,Tubb3,Tubb4a,Ppp2r5c,Pttg1,Ska1,Cenpm,Fbxo5,Spc24,Sgo2a,Ube2c,Cenps,Seh1l,Tubb2b,Rcc2,Rps27rt
5_Member	Reactome Gene Sets	R-MMU-5663220	RHO GTPases Activate Formins	-4.04414	-2.14454	21/133	11799,13367,18817,19387,22142,22143,22145,22146,22152,22153,26931,54004,66468,66570,67629,68549,69928,72124,73710,108911,100043813	Birc5,Diaph1,Plk1,Rangap1,Tuba1a,Tuba1b,Tuba4a,Tuba1c,Tubb3,Tubb4a,Ppp2r5c,Diaph2,Ska1,Cenpm,Spc24,Sgo2a,Cenps,Seh1l,Tubb2b,Rcc2,Rps27rt
5_Member	Reactome Gene Sets	R-MMU-68877	Mitotic Prometaphase	-3.9357	-2.05349	26/186	11799,12534,18286,18817,19387,22142,22143,22145,22146,22152,22153,22628,26931,53598,66468,66570,67629,68549,69928,71909,72083,72124,73710,74360,108911,100043813	Birc5,Cdk1,Odf2,Plk1,Rangap1,Tuba1a,Tuba1b,Tuba4a,Tuba1c,Tubb3,Tubb4a,Ywhag,Ppp2r5c,Dctn3,Ska1,Cenpm,Spc24,Sgo2a,Cenps,Haus5,Mzt2,Seh1l,Tubb2b,Cep57,Rcc2,Rps27rt
5_Member	Reactome Gene Sets	R-MMU-68882	Mitotic Anaphase	-3.81098	-1.96059	22/148	11799,16906,18817,19387,22142,22143,22145,22146,22152,22153,26931,30939,66468,66570,67629,68549,68612,69928,72124,73710,108911,100043813	Birc5,Lmnb1,Plk1,Rangap1,Tuba1a,Tuba1b,Tuba4a,Tuba1c,Tubb3,Tubb4a,Ppp2r5c,Pttg1,Ska1,Cenpm,Spc24,Sgo2a,Ube2c,Cenps,Seh1l,Tubb2b,Rcc2,Rps27rt
5_Member	Reactome Gene Sets	R-MMU-2467813	Separation of Sister Chromatids	-3.81071	-1.96059	21/138	11799,18817,19387,22142,22143,22145,22146,22152,22153,26931,30939,66468,66570,67629,68549,68612,69928,72124,73710,108911,100043813	Birc5,Plk1,Rangap1,Tuba1a,Tuba1b,Tuba4a,Tuba1c,Tubb3,Tubb4a,Ppp2r5c,Pttg1,Ska1,Cenpm,Spc24,Sgo2a,Ube2c,Cenps,Seh1l,Tubb2b,Rcc2,Rps27rt
5_Member	Reactome Gene Sets	R-MMU-380320	Recruitment of NuMA to mitotic centrosomes	-3.36519	-1.60314	15/89	12534,18286,18817,22142,22143,22145,22146,22152,22153,22628,53598,71909,72083,73710,74360	Cdk1,Odf2,Plk1,Tuba1a,Tuba1b,Tuba4a,Tuba1c,Tubb3,Tubb4a,Ywhag,Dctn3,Haus5,Mzt2,Tubb2b,Cep57
5_Member	Reactome Gene Sets	R-MMU-8854518	AURKA Activation by TPX2	-3.28568	-1.53849	13/72	12534,15366,18286,18817,20878,22142,22145,22153,22628,53598,71909,72119,74360	Cdk1,Hmmr,Odf2,Plk1,Aurka,Tuba1a,Tuba4a,Tubb4a,Ywhag,Dctn3,Haus5,Tpx2,Cep57
5_Member	Reactome Gene Sets	R-MMU-2132295	MHC class II antigen presentation	-3.05082	-1.36196	16/105	11768,13032,16573,19349,20334,20404,22142,22143,22145,22146,22152,22153,53598,71819,73710,110033	Ap1m2,Ctsc,Kif5b,Rab7,Sec23a,Sh3gl2,Tuba1a,Tuba1b,Tuba4a,Tuba1c,Tubb3,Tubb4a,Dctn3,Kif23,Tubb2b,Kif22
5_Member	Reactome Gene Sets	R-MMU-8955332	Carboxyterminal post-translational modifications of tubulin	-2.94093	-1.29197	7/27	22142,22143,22145,22146,22152,22153,73710	Tuba1a,Tuba1b,Tuba4a,Tuba1c,Tubb3,Tubb4a,Tubb2b
5_Member	Reactome Gene Sets	R-MMU-373760	L1CAM interactions	-2.92137	-1.27768	11/60	19684,20404,22142,22143,22145,22146,22152,22153,22350,73710,80297	Rdx,Sh3gl2,Tuba1a,Tuba1b,Tuba4a,Tuba1c,Tubb3,Tubb4a,Ezr,Tubb2b,Sptbn4
5_Member	Reactome Gene Sets	R-MMU-983189	Kinesins	-2.86818	-1.23585	10/52	16573,22142,22143,22145,22146,22152,22153,71819,73710,110033	Kif5b,Tuba1a,Tuba1b,Tuba4a,Tuba1c,Tubb3,Tubb4a,Kif23,Tubb2b,Kif22
5_Member	Reactome Gene Sets	R-MMU-2565942	Regulation of PLK1 Activity at G2/M Transition	-2.64446	-1.07138	13/84	12534,16475,17274,18286,18817,20878,22142,22145,22153,22628,53598,71909,74360	Cdk1,Ajuba,Rab8a,Odf2,Plk1,Aurka,Tuba1a,Tuba4a,Tubb4a,Ywhag,Dctn3,Haus5,Cep57
5_Member	Reactome Gene Sets	R-MMU-3371497	HSP90 chaperone cycle for steroid hormone receptors (SHR)	-2.36916	-0.884935	9/51	14229,22142,22143,22145,22146,22152,22153,53598,73710	Fkbp5,Tuba1a,Tuba1b,Tuba4a,Tuba1c,Tubb3,Tubb4a,Dctn3,Tubb2b
5_Member	Reactome Gene Sets	R-MMU-5610787	Hedgehog 'off' state	-2.14689	-0.742172	9/55	19206,22142,22143,22145,22146,22152,22153,73710,245866	Ptch1,Tuba1a,Tuba1b,Tuba4a,Tuba1c,Tubb3,Tubb4a,Tubb2b,Ift52
5_Member	Reactome Gene Sets	R-MMU-5620924	Intraflagellar transport	-2.14689	-0.742172	9/55	22142,22143,22145,22146,22152,22153,67042,73710,245866	Tuba1a,Tuba1b,Tuba4a,Tuba1c,Tubb3,Tubb4a,Ift27,Tubb2b,Ift52
5_Member	Reactome Gene Sets	R-MMU-1852241	Organelle biogenesis and maintenance	-2.12057	-0.73157	24/223	12534,14661,17274,18286,18764,18817,19889,22142,22143,22145,22146,22152,22153,22628,53598,67042,67378,67942,71909,72569,73710,74360,245866,269951	Cdk1,Glud1,Rab8a,Odf2,Pkd2,Plk1,Rp2,Tuba1a,Tuba1b,Tuba4a,Tuba1c,Tubb3,Tubb4a,Ywhag,Dctn3,Ift27,Bbs2,Atp5g2,Haus5,Bbs5,Tubb2b,Cep57,Ift52,Idh2
5_Member	Reactome Gene Sets	R-MMU-983231	Factors involved in megakaryocyte development and platelet production	-2.03073	-0.66552	15/121	14460,15353,16573,22142,22143,22145,22146,22152,22153,71819,73710,97908,110033,319899,433759	Gata1,Hmg20b,Kif5b,Tuba1a,Tuba1b,Tuba4a,Tuba1c,Tubb3,Tubb4a,Kif23,Tubb2b,Hist1h3g,Kif22,Dock6,Hdac1
5_Member	Reactome Gene Sets	R-MMU-380270	Recruitment of mitotic centrosome proteins and complexes	-2.01422	-0.6572	11/78	12534,18286,18817,22142,22145,22153,22628,53598,71909,72083,74360	Cdk1,Odf2,Plk1,Tuba1a,Tuba4a,Tubb4a,Ywhag,Dctn3,Haus5,Mzt2,Cep57
5_Member	Reactome Gene Sets	R-MMU-380287	Centrosome maturation	-2.01422	-0.6572	11/78	12534,18286,18817,22142,22145,22153,22628,53598,71909,72083,74360	Cdk1,Odf2,Plk1,Tuba1a,Tuba4a,Tubb4a,Ywhag,Dctn3,Haus5,Mzt2,Cep57
6_Summary	GO Biological Processes	GO:0032259	methylation	-7.77268	-5.00263	50/338	13018,13435,13436,14056,14711,14957,15108,16468,17450,17863,17869,21849,22589,22715,23808,28114,51869,52463,52615,54427,56802,63830,66138,66310,66617,67383,67667,67897,67956,68017,68043,68845,69156,70779,71458,71974,72096,73703,73708,75302,76804,77305,193796,208043,214133,214669,217038,227695,232811,331623,11569,13619,13990,14460,15181,15270,15353,16842,16969,17192,17977,18519,18854,18999,19712,2…	Ctcf,Dnmt3a,Dnmt3b,Ezh2,Gnmt,Hist1h1d,Hsd17b10,Jarid2,Morc1,Myb,Myc,Trim28,Atrx,Zfp57,Ash2l,Nsun2,Rif1,Tet1,Suz12,Dnmt3l,Gnasas1,Kcnq1ot1,Bud23,Dpy30,Ntmt1,Carnmt1,Alkbh8,Rnmt,Kmt5a,Mrm2,Eef1akmt1,Pih1d1,Comtd1,Prdm5,Bcor,Prmt3,Eef1akmt2,Dppa2,Dppa3,Asxl2,Kdm4c,Wdr82,Kdm4b,Setd1b,Tet2,L3mbtl2,Mrm1,Spout1,Kmt5c,Bend3,Aebp2,Phc1,Smarcad1,Gata1,Gm10093,H2afx,Hmg20b,Lef1,Zbtb7a,Mbd3,Ncoa1,Kat2b,Pml,P…
6_Member	GO Biological Processes	GO:0032259	methylation	-7.77268	-5.00263	50/338	13018,13435,13436,14056,14711,14957,15108,16468,17450,17863,17869,21849,22589,22715,23808,28114,51869,52463,52615,54427,56802,63830,66138,66310,66617,67383,67667,67897,67956,68017,68043,68845,69156,70779,71458,71974,72096,73703,73708,75302,76804,77305,193796,208043,214133,214669,217038,227695,232811,331623	Ctcf,Dnmt3a,Dnmt3b,Ezh2,Gnmt,Hist1h1d,Hsd17b10,Jarid2,Morc1,Myb,Myc,Trim28,Atrx,Zfp57,Ash2l,Nsun2,Rif1,Tet1,Suz12,Dnmt3l,Gnasas1,Kcnq1ot1,Bud23,Dpy30,Ntmt1,Carnmt1,Alkbh8,Rnmt,Kmt5a,Mrm2,Eef1akmt1,Pih1d1,Comtd1,Prdm5,Bcor,Prmt3,Eef1akmt2,Dppa2,Dppa3,Asxl2,Kdm4c,Wdr82,Kdm4b,Setd1b,Tet2,L3mbtl2,Mrm1,Spout1,Kmt5c,Bend3
6_Member	GO Biological Processes	GO:0043414	macromolecule methylation	-7.42274	-4.74078	44/286	13018,13435,13436,14056,14957,15108,16468,17450,17863,17869,21849,22589,22715,23808,28114,51869,52463,52615,54427,56802,63830,66138,66310,66617,67667,67956,68017,68043,68845,70779,71458,71974,72096,73703,73708,75302,76804,77305,193796,208043,214133,214669,232811,331623	Ctcf,Dnmt3a,Dnmt3b,Ezh2,Hist1h1d,Hsd17b10,Jarid2,Morc1,Myb,Myc,Trim28,Atrx,Zfp57,Ash2l,Nsun2,Rif1,Tet1,Suz12,Dnmt3l,Gnasas1,Kcnq1ot1,Bud23,Dpy30,Ntmt1,Alkbh8,Kmt5a,Mrm2,Eef1akmt1,Pih1d1,Prdm5,Bcor,Prmt3,Eef1akmt2,Dppa2,Dppa3,Asxl2,Kdm4c,Wdr82,Kdm4b,Setd1b,Tet2,L3mbtl2,Kmt5c,Bend3
6_Member	GO Biological Processes	GO:0016571	histone methylation	-6.89961	-4.38606	27/138	13018,13436,14056,14957,16468,17863,22589,23808,51869,52463,52615,66310,66617,68845,70779,71458,71974,73703,75302,76804,77305,193796,208043,214133,214669,232811,331623	Ctcf,Dnmt3b,Ezh2,Hist1h1d,Jarid2,Myb,Atrx,Ash2l,Rif1,Tet1,Suz12,Dpy30,Ntmt1,Pih1d1,Prdm5,Bcor,Prmt3,Dppa2,Asxl2,Kdm4c,Wdr82,Kdm4b,Setd1b,Tet2,L3mbtl2,Kmt5c,Bend3
6_Member	GO Biological Processes	GO:0006325	chromatin organization	-6.72842	-4.27959	83/736	11569,13018,13435,13436,13619,13990,14056,14460,14957,15181,15270,15353,16468,16842,16969,17192,17863,17869,17977,18519,18854,18999,19712,20174,20185,20591,21849,22059,22209,22289,22589,23808,51788,51869,52463,52609,52615,52915,54169,54387,56086,56702,66138,66310,66617,66979,67956,68142,68845,70779,71458,71974,73703,73708,75302,76804,77044,77305,93760,97122,97908,98415,103551,103554,105787,109151…	Aebp2,Ctcf,Dnmt3a,Dnmt3b,Phc1,Smarcad1,Ezh2,Gata1,Hist1h1d,Gm10093,H2afx,Hmg20b,Jarid2,Lef1,Zbtb7a,Mbd3,Myb,Myc,Ncoa1,Kat2b,Pml,Pou5f1,Rest,Ruvbl2,Ncor1,Kdm5c,Trim28,Trp53,Ube2a,Kdm6a,Atrx,Ash2l,H2afz,Rif1,Tet1,Cbx7,Suz12,Zmiz2,Kat6b,Mcm3ap,Set,Hist1h1b,Bud23,Dpy30,Ntmt1,Pole4,Kmt5a,Ino80,Pih1d1,Prdm5,Bcor,Prmt3,Dppa2,Dppa3,Asxl2,Kdm4c,Arid2,Wdr82,Arid1a,Hist2h4,Hist1h3g,Nucks1,Epop,Psme4,Prkaa1,…
6_Member	GO Biological Processes	GO:0018022	peptidyl-lysine methylation	-6.25174	-3.9245	24/122	13436,14056,14957,16468,17863,22589,23808,51869,52615,66310,67956,68043,68845,70779,71458,72096,75302,76804,77305,193796,208043,214133,232811,331623	Dnmt3b,Ezh2,Hist1h1d,Jarid2,Myb,Atrx,Ash2l,Rif1,Suz12,Dpy30,Kmt5a,Eef1akmt1,Pih1d1,Prdm5,Bcor,Eef1akmt2,Asxl2,Kdm4c,Wdr82,Kdm4b,Setd1b,Tet2,Kmt5c,Bend3
6_Member	GO Biological Processes	GO:0006479	protein methylation	-6.21841	-3.90606	30/176	13018,13436,14056,14957,16468,17863,22589,23808,51869,52463,52615,66310,66617,67956,68043,68845,70779,71458,71974,72096,73703,75302,76804,77305,193796,208043,214133,214669,232811,331623	Ctcf,Dnmt3b,Ezh2,Hist1h1d,Jarid2,Myb,Atrx,Ash2l,Rif1,Tet1,Suz12,Dpy30,Ntmt1,Kmt5a,Eef1akmt1,Pih1d1,Prdm5,Bcor,Prmt3,Eef1akmt2,Dppa2,Asxl2,Kdm4c,Wdr82,Kdm4b,Setd1b,Tet2,L3mbtl2,Kmt5c,Bend3
6_Member	GO Biological Processes	GO:0008213	protein alkylation	-6.21841	-3.90606	30/176	13018,13436,14056,14957,16468,17863,22589,23808,51869,52463,52615,66310,66617,67956,68043,68845,70779,71458,71974,72096,73703,75302,76804,77305,193796,208043,214133,214669,232811,331623	Ctcf,Dnmt3b,Ezh2,Hist1h1d,Jarid2,Myb,Atrx,Ash2l,Rif1,Tet1,Suz12,Dpy30,Ntmt1,Kmt5a,Eef1akmt1,Pih1d1,Prdm5,Bcor,Prmt3,Eef1akmt2,Dppa2,Asxl2,Kdm4c,Wdr82,Kdm4b,Setd1b,Tet2,L3mbtl2,Kmt5c,Bend3
6_Member	GO Biological Processes	GO:0018205	peptidyl-lysine modification	-5.47504	-3.30672	45/346	13018,13436,14025,14056,14957,15353,16468,16842,17192,17863,17977,18519,20174,21849,22218,22589,23808,51869,52615,52915,54169,66310,66979,67956,68043,68845,70779,71458,72096,75302,75826,76804,77305,105787,107869,193796,208043,214133,214669,229615,232811,237107,269424,331623,433759	Ctcf,Dnmt3b,Bcl11a,Ezh2,Hist1h1d,Hmg20b,Jarid2,Lef1,Mbd3,Myb,Ncoa1,Kat2b,Ruvbl2,Trim28,Sumo1,Atrx,Ash2l,Rif1,Suz12,Zmiz2,Kat6b,Dpy30,Pole4,Kmt5a,Eef1akmt1,Pih1d1,Prdm5,Bcor,Eef1akmt2,Asxl2,Senp2,Kdm4c,Wdr82,Prkaa1,Cth,Kdm4b,Setd1b,Tet2,L3mbtl2,Pias3,Kmt5c,Gnl3l,Jade1,Bend3,Hdac1
6_Member	GO Biological Processes	GO:0034968	histone lysine methylation	-5.40006	-3.25226	21/109	13436,14056,14957,16468,17863,22589,23808,51869,52615,66310,68845,70779,71458,75302,76804,77305,193796,208043,214133,232811,331623	Dnmt3b,Ezh2,Hist1h1d,Jarid2,Myb,Atrx,Ash2l,Rif1,Suz12,Dpy30,Pih1d1,Prdm5,Bcor,Asxl2,Kdm4c,Wdr82,Kdm4b,Setd1b,Tet2,Kmt5c,Bend3
6_Member	GO Biological Processes	GO:0016569	covalent chromatin modification	-5.17843	-3.05341	53/445	13018,13435,13436,13619,13990,14056,14957,15181,16468,16842,17192,17863,17977,18519,18854,18999,19712,20174,20185,20591,21849,22059,22209,22289,22589,23808,51869,52463,52615,54169,66310,66617,66979,68845,70779,71458,71974,73703,75302,76804,77305,103551,116871,193796,208043,214133,214669,218850,232811,242726,269424,331623,433759	Ctcf,Dnmt3a,Dnmt3b,Phc1,Smarcad1,Ezh2,Hist1h1d,Gm10093,Jarid2,Lef1,Mbd3,Myb,Ncoa1,Kat2b,Pml,Pou5f1,Rest,Ruvbl2,Ncor1,Kdm5c,Trim28,Trp53,Ube2a,Kdm6a,Atrx,Ash2l,Rif1,Tet1,Suz12,Kat6b,Dpy30,Ntmt1,Pole4,Pih1d1,Prdm5,Bcor,Prmt3,Dppa2,Asxl2,Kdm4c,Wdr82,Epop,Mta3,Kdm4b,Setd1b,Tet2,L3mbtl2,Tasor,Kmt5c,Padi6,Jade1,Bend3,Hdac1
6_Member	GO Biological Processes	GO:0033044	regulation of chromosome organization	-4.46498	-2.4561	43/356	11799,11991,13018,13436,14957,16468,17420,17863,17869,18519,18817,18854,18999,20174,20185,21849,22059,22589,30939,50505,51869,52463,56292,56702,66991,67141,68549,68845,69917,71458,73703,75302,75764,76804,193796,208084,214669,218850,223970,224023,234344,237107,245474	Birc5,Hnrnpd,Ctcf,Dnmt3b,Hist1h1d,Jarid2,Mnat1,Myb,Myc,Kat2b,Plk1,Pml,Pou5f1,Ruvbl2,Ncor1,Trim28,Trp53,Atrx,Pttg1,Ercc4,Rif1,Tet1,Naa10,Hist1h1b,Khdc3,Fbxo5,Sgo2a,Pih1d1,Nabp2,Bcor,Dppa2,Asxl2,Slx1b,Kdm4c,Kdm4b,Pif1,L3mbtl2,Tasor,Rmi2,Klhl22,Naf1,Gnl3l,Dkc1
6_Member	GO Biological Processes	GO:0016570	histone modification	-4.38563	-2.38635	49/428	13018,13436,13619,13990,14056,14957,15181,16468,16842,17192,17863,17977,18519,18854,19712,20174,20185,20591,22059,22209,22289,22589,23808,51869,52463,52615,54169,66310,66617,66979,68845,70779,71458,71974,73703,75302,76804,77305,103551,116871,193796,208043,214133,214669,232811,242726,269424,331623,433759	Ctcf,Dnmt3b,Phc1,Smarcad1,Ezh2,Hist1h1d,Gm10093,Jarid2,Lef1,Mbd3,Myb,Ncoa1,Kat2b,Pml,Rest,Ruvbl2,Ncor1,Kdm5c,Trp53,Ube2a,Kdm6a,Atrx,Ash2l,Rif1,Tet1,Suz12,Kat6b,Dpy30,Ntmt1,Pole4,Pih1d1,Prdm5,Bcor,Prmt3,Dppa2,Asxl2,Kdm4c,Wdr82,Epop,Mta3,Kdm4b,Setd1b,Tet2,L3mbtl2,Kmt5c,Padi6,Jade1,Bend3,Hdac1
6_Member	GO Biological Processes	GO:0051567	histone H3-K9 methylation	-4.37803	-2.38328	10/35	13436,16468,17863,22589,51869,68845,70779,76804,193796,331623	Dnmt3b,Jarid2,Myb,Atrx,Rif1,Pih1d1,Prdm5,Kdm4c,Kdm4b,Bend3
6_Member	GO Biological Processes	GO:2001251	negative regulation of chromosome organization	-4.35401	-2.3733	23/146	11799,13436,14957,16468,17420,18817,18854,22589,30939,50505,52463,56292,56702,66991,67141,68845,71458,76804,193796,208084,214669,224023,237107	Birc5,Dnmt3b,Hist1h1d,Jarid2,Mnat1,Plk1,Pml,Atrx,Pttg1,Ercc4,Tet1,Naa10,Hist1h1b,Khdc3,Fbxo5,Pih1d1,Bcor,Kdm4c,Kdm4b,Pif1,L3mbtl2,Klhl22,Gnl3l
6_Member	GO Biological Processes	GO:0061647	histone H3-K9 modification	-4.07184	-2.16331	11/45	13436,16468,17863,18519,22589,51869,68845,70779,76804,193796,331623	Dnmt3b,Jarid2,Myb,Kat2b,Atrx,Rif1,Pih1d1,Prdm5,Kdm4c,Kdm4b,Bend3
6_Member	GO Biological Processes	GO:0051570	regulation of histone H3-K9 methylation	-3.85659	-1.99105	8/26	13436,16468,17863,22589,51869,68845,76804,193796	Dnmt3b,Jarid2,Myb,Atrx,Rif1,Pih1d1,Kdm4c,Kdm4b
6_Member	GO Biological Processes	GO:0031060	regulation of histone methylation	-3.78113	-1.93603	14/73	13018,13436,16468,17863,22589,51869,52463,68845,71458,73703,75302,76804,193796,214669	Ctcf,Dnmt3b,Jarid2,Myb,Atrx,Rif1,Tet1,Pih1d1,Bcor,Dppa2,Asxl2,Kdm4c,Kdm4b,L3mbtl2
6_Member	GO Biological Processes	GO:0051568	histone H3-K4 methylation	-3.32448	-1.56654	11/54	13436,14957,17863,23808,66310,68845,71458,77305,208043,214133,331623	Dnmt3b,Hist1h1d,Myb,Ash2l,Dpy30,Pih1d1,Bcor,Wdr82,Setd1b,Tet2,Bend3
6_Member	GO Biological Processes	GO:0006338	chromatin remodeling	-3.24977	-1.51695	20/141	13990,15353,16468,16969,17863,17869,18519,20174,20591,22289,22589,23808,52915,68142,68845,76804,93760,103554,193796,225280	Smarcad1,Hmg20b,Jarid2,Zbtb7a,Myb,Myc,Kat2b,Ruvbl2,Kdm5c,Kdm6a,Atrx,Ash2l,Zmiz2,Ino80,Pih1d1,Kdm4c,Arid1a,Psme4,Kdm4b,Ino80c
6_Member	GO Biological Processes	GO:1902275	regulation of chromatin organization	-2.81219	-1.18768	24/197	13018,13436,14957,16468,17863,18519,18854,18999,20174,20185,21849,22059,22589,51869,52463,56702,68845,71458,73703,75302,76804,193796,214669,218850	Ctcf,Dnmt3b,Hist1h1d,Jarid2,Myb,Kat2b,Pml,Pou5f1,Ruvbl2,Ncor1,Trim28,Trp53,Atrx,Rif1,Tet1,Hist1h1b,Pih1d1,Bcor,Dppa2,Asxl2,Kdm4c,Kdm4b,L3mbtl2,Tasor
6_Member	GO Biological Processes	GO:0018023	peptidyl-lysine trimethylation	-2.75739	-1.14596	9/45	14957,22589,68845,76804,77305,193796,214133,232811,331623	Hist1h1d,Atrx,Pih1d1,Kdm4c,Wdr82,Kdm4b,Tet2,Kmt5c,Bend3
6_Member	GO Biological Processes	GO:2001252	positive regulation of chromosome organization	-2.58353	-1.03505	22/182	11991,13436,16468,17863,18519,18854,20174,20185,21849,22059,22589,51869,52463,68549,68845,69917,75302,75764,214669,218850,234344,245474	Hnrnpd,Dnmt3b,Jarid2,Myb,Kat2b,Pml,Ruvbl2,Ncor1,Trim28,Trp53,Atrx,Rif1,Tet1,Sgo2a,Pih1d1,Nabp2,Asxl2,Slx1b,L3mbtl2,Tasor,Naf1,Dkc1
6_Member	GO Biological Processes	GO:0031061	negative regulation of histone methylation	-2.50083	-0.974421	6/24	13436,16468,68845,71458,76804,193796	Dnmt3b,Jarid2,Pih1d1,Bcor,Kdm4c,Kdm4b
6_Member	GO Biological Processes	GO:0036124	histone H3-K9 trimethylation	-2.48692	-0.963964	5/17	22589,68845,76804,193796,331623	Atrx,Pih1d1,Kdm4c,Kdm4b,Bend3
6_Member	GO Biological Processes	GO:0031056	regulation of histone modification	-2.43657	-0.929941	19/153	13018,13436,16468,17863,18519,18854,20174,20185,22059,22589,51869,52463,68845,71458,73703,75302,76804,193796,214669	Ctcf,Dnmt3b,Jarid2,Myb,Kat2b,Pml,Ruvbl2,Ncor1,Trp53,Atrx,Rif1,Tet1,Pih1d1,Bcor,Dppa2,Asxl2,Kdm4c,Kdm4b,L3mbtl2
6_Member	GO Biological Processes	GO:1905269	positive regulation of chromatin organization	-2.33891	-0.863921	15/112	13436,16468,17863,18519,18854,20174,20185,21849,22059,51869,52463,68845,75302,214669,218850	Dnmt3b,Jarid2,Myb,Kat2b,Pml,Ruvbl2,Ncor1,Trim28,Trp53,Rif1,Tet1,Pih1d1,Asxl2,L3mbtl2,Tasor
6_Member	GO Biological Processes	GO:1905268	negative regulation of chromatin organization	-2.28387	-0.828936	10/62	13436,14957,16468,52463,56702,68845,71458,76804,193796,214669	Dnmt3b,Hist1h1d,Jarid2,Tet1,Hist1h1b,Pih1d1,Bcor,Kdm4c,Kdm4b,L3mbtl2
6_Member	GO Biological Processes	GO:1900112	regulation of histone H3-K9 trimethylation	-2.28314	-0.828936	4/12	22589,68845,76804,193796	Atrx,Pih1d1,Kdm4c,Kdm4b
6_Member	GO Biological Processes	GO:0051573	negative regulation of histone H3-K9 methylation	-2.14548	-0.742172	4/13	13436,68845,76804,193796	Dnmt3b,Pih1d1,Kdm4c,Kdm4b
6_Member	GO Biological Processes	GO:1900113	negative regulation of histone H3-K9 trimethylation	-2.13881	-0.742172	3/7	68845,76804,193796	Pih1d1,Kdm4c,Kdm4b
6_Member	GO Biological Processes	GO:0031058	positive regulation of histone modification	-2.10017	-0.718098	13/97	13436,16468,17863,18519,18854,20174,20185,22059,51869,52463,68845,75302,214669	Dnmt3b,Jarid2,Myb,Kat2b,Pml,Ruvbl2,Ncor1,Trp53,Rif1,Tet1,Pih1d1,Asxl2,L3mbtl2
7_Summary	GO Biological Processes	GO:0006979	response to oxidative stress	-7.75921	-5.00263	56/400	11692,11757,11758,11816,11911,11927,11991,12159,12176,12333,12367,12460,12494,12631,13361,13665,13819,14056,14297,14381,14388,14776,15505,15507,16210,17210,17751,17762,18391,18854,19229,19272,19663,19712,20683,20852,20856,22059,22166,22228,26415,66414,69568,69635,69665,76467,93692,104156,105787,110265,209027,211329,228026,230784,433759,625249,11898,12018,12534,13195,13850,14859,14863,14933,15452,…	Gfer,Prdx3,Prdx6,Apoe,Atf4,Atox1,Hnrnpd,Bmp4,Bnip3,Capn1,Casp3,Ccs,Cd38,Cfl1,Dhfr,Eif2s1,Epas1,Ezh2,Fxn,G6pdx,Gab1,Gpx2,Hsph1,Hspb1,Impact,Mcl1,Mt3,Mapt,Sigmar1,Pml,Ptk2b,Ptprk,Rbpms,Rest,Sp1,Stat6,Stc2,Trp53,Txn1,Ucp2,Mapk13,Ndufa12,Vkorc1l1,Dapk1,Upk3bl,Msrb2,Glrx,Etv5,Prkaa1,Msra,Pycr1,Ncoa7,Pdk1,Sesn2,Hdac1,Gpx4,Ass1,Bak1,Cdk1,Ddc,Ephx2,Gsta3,Gstm2,Gk,Hprt,Slc23a1,Nupr1,Ppp1r9a,Cdh1,Crip1,Dmt…
7_Member	GO Biological Processes	GO:0006979	response to oxidative stress	-7.75921	-5.00263	56/400	11692,11757,11758,11816,11911,11927,11991,12159,12176,12333,12367,12460,12494,12631,13361,13665,13819,14056,14297,14381,14388,14776,15505,15507,16210,17210,17751,17762,18391,18854,19229,19272,19663,19712,20683,20852,20856,22059,22166,22228,26415,66414,69568,69635,69665,76467,93692,104156,105787,110265,209027,211329,228026,230784,433759,625249	Gfer,Prdx3,Prdx6,Apoe,Atf4,Atox1,Hnrnpd,Bmp4,Bnip3,Capn1,Casp3,Ccs,Cd38,Cfl1,Dhfr,Eif2s1,Epas1,Ezh2,Fxn,G6pdx,Gab1,Gpx2,Hsph1,Hspb1,Impact,Mcl1,Mt3,Mapt,Sigmar1,Pml,Ptk2b,Ptprk,Rbpms,Rest,Sp1,Stat6,Stc2,Trp53,Txn1,Ucp2,Mapk13,Ndufa12,Vkorc1l1,Dapk1,Upk3bl,Msrb2,Glrx,Etv5,Prkaa1,Msra,Pycr1,Ncoa7,Pdk1,Sesn2,Hdac1,Gpx4
7_Member	GO Biological Processes	GO:0034599	cellular response to oxidative stress	-7.34716	-4.69225	42/268	11692,11757,11758,11911,11991,12159,12176,12333,12460,12631,13361,13665,13819,14056,14297,14381,15505,15507,16210,17210,17751,17762,18391,18854,19272,19712,20852,22059,22166,26415,69568,69635,76467,93692,104156,105787,110265,209027,211329,228026,230784,433759	Gfer,Prdx3,Prdx6,Atf4,Hnrnpd,Bmp4,Bnip3,Capn1,Ccs,Cfl1,Dhfr,Eif2s1,Epas1,Ezh2,Fxn,G6pdx,Hsph1,Hspb1,Impact,Mcl1,Mt3,Mapt,Sigmar1,Pml,Ptprk,Rest,Stat6,Trp53,Txn1,Mapk13,Vkorc1l1,Dapk1,Msrb2,Glrx,Etv5,Prkaa1,Msra,Pycr1,Ncoa7,Pdk1,Sesn2,Hdac1
7_Member	GO Biological Processes	GO:0042542	response to hydrogen peroxide	-3.23111	-1.5034	18/121	11757,12176,12333,12367,12631,14056,14297,15505,16210,18391,19229,20852,22059,22166,26415,93692,105787,209027	Prdx3,Bnip3,Capn1,Casp3,Cfl1,Ezh2,Fxn,Hsph1,Impact,Sigmar1,Ptk2b,Stat6,Trp53,Txn1,Mapk13,Glrx,Prkaa1,Pycr1
7_Member	GO Biological Processes	GO:0000302	response to reactive oxygen species	-3.03411	-1.35444	25/201	11757,11758,11991,12176,12333,12367,12460,12631,13361,14056,14297,15505,16210,18391,19229,19272,20852,22059,22166,22228,26415,93692,105787,209027,230784	Prdx3,Prdx6,Hnrnpd,Bnip3,Capn1,Casp3,Ccs,Cfl1,Dhfr,Ezh2,Fxn,Hsph1,Impact,Sigmar1,Ptk2b,Ptprk,Stat6,Trp53,Txn1,Ucp2,Mapk13,Glrx,Prkaa1,Pycr1,Sesn2
7_Member	GO Biological Processes	GO:0070301	cellular response to hydrogen peroxide	-2.8754	-1.24001	14/89	12176,12333,12631,14056,14297,15505,16210,18391,20852,22059,22166,26415,93692,209027	Bnip3,Capn1,Cfl1,Ezh2,Fxn,Hsph1,Impact,Sigmar1,Stat6,Trp53,Txn1,Mapk13,Glrx,Pycr1
7_Member	GO Biological Processes	GO:0009636	response to toxic substance	-2.68435	-1.09007	36/344	11757,11758,11898,12018,12176,12333,12367,12460,12534,12631,13195,13361,13850,14056,14297,14381,14859,14863,14933,15452,15505,16210,17751,18391,19229,20522,20852,22059,22166,26415,56312,93692,105787,209027,243725,433759	Prdx3,Prdx6,Ass1,Bak1,Bnip3,Capn1,Casp3,Ccs,Cdk1,Cfl1,Ddc,Dhfr,Ephx2,Ezh2,Fxn,G6pdx,Gsta3,Gstm2,Gk,Hprt,Hsph1,Impact,Mt3,Sigmar1,Ptk2b,Slc23a1,Stat6,Trp53,Txn1,Mapk13,Nupr1,Glrx,Prkaa1,Pycr1,Ppp1r9a,Hdac1
7_Member	GO Biological Processes	GO:0034614	cellular response to reactive oxygen species	-2.53316	-1.00058	19/150	11757,11991,12176,12333,12460,12631,13361,14056,14297,15505,16210,18391,19272,20852,22059,22166,26415,93692,209027	Prdx3,Hnrnpd,Bnip3,Capn1,Ccs,Cfl1,Dhfr,Ezh2,Fxn,Hsph1,Impact,Sigmar1,Ptprk,Stat6,Trp53,Txn1,Mapk13,Glrx,Pycr1
7_Member	GO Biological Processes	GO:0010035	response to inorganic substance	-2.48837	-0.963964	47/493	11757,11898,11991,12176,12333,12367,12460,12550,12631,12925,13361,13829,14056,14268,14272,14297,14450,14661,15505,16210,17420,17751,17762,18391,18764,19206,19229,20512,20852,22042,22059,22166,22218,22228,22589,26415,29875,50799,56012,66361,78830,93692,105787,110606,209027,211232,237253	Prdx3,Ass1,Hnrnpd,Bnip3,Capn1,Casp3,Ccs,Cdh1,Cfl1,Crip1,Dhfr,Dmtn,Ezh2,Fn1,Fnta,Fxn,Gart,Glud1,Hsph1,Impact,Mnat1,Mt3,Mapt,Sigmar1,Pkd2,Ptch1,Ptk2b,Slc1a3,Stat6,Tfrc,Trp53,Txn1,Sumo1,Ucp2,Atrx,Mapk13,Iqgap1,Slc25a13,Pgam2,Zfand1,Slc25a12,Glrx,Prkaa1,Fntb,Pycr1,Cpne9,Lrp11
7_Member	GO Biological Processes	GO:0035690	cellular response to drug	-2.22136	-0.788282	37/380	11911,11991,12159,12176,12333,12385,12550,12631,13685,14056,14275,14297,14862,14864,15505,16210,16480,16601,17069,17869,17977,18391,19712,20852,22042,22059,22166,22352,22589,26415,68458,71962,73158,74551,93692,107607,209027	Atf4,Hnrnpd,Bmp4,Bnip3,Capn1,Ctnna1,Cdh1,Cfl1,Eif4ebp1,Ezh2,Folr1,Fxn,Gstm1,Gstm3,Hsph1,Impact,Jup,Klf9,Ly6e,Myc,Ncoa1,Sigmar1,Rest,Stat6,Tfrc,Trp53,Txn1,Vim,Atrx,Mapk13,Ppp1r14a,Castor1,Larp1,Pck2,Glrx,Nod1,Pycr1
8_Summary	KEGG Pathway	mmu00280	Valine, leucine and isoleucine degradation	-7.46739	-4.77385	17/56	11669,11992,12035,12036,13171,15107,15108,17850,56357,58875,66904,66948,72039,72535,73724,93747,110821	Aldh2,Auh,Bcat1,Bcat2,Dbt,Hadh,Hsd17b10,Mmut,Ivd,Hibadh,Pccb,Acad8,Mccc1,Aldh1b1,Mcee,Echs1,Pcca
8_Member	KEGG Pathway	mmu00280	Valine, leucine and isoleucine degradation	-7.46739	-4.77385	17/56	11669,11992,12035,12036,13171,15107,15108,17850,56357,58875,66904,66948,72039,72535,73724,93747,110821	Aldh2,Auh,Bcat1,Bcat2,Dbt,Hadh,Hsd17b10,Mmut,Ivd,Hibadh,Pccb,Acad8,Mccc1,Aldh1b1,Mcee,Echs1,Pcca
8_Member	Reactome Gene Sets	R-MMU-70895	Branched-chain amino acid catabolism	-5.44223	-3.29108	8/17	11992,12035,12036,13171,56357,58875,66948,72039	Auh,Bcat1,Bcat2,Dbt,Ivd,Hibadh,Acad8,Mccc1
8_Member	KEGG Pathway	M00036	Leucine degradation, leucine => acetoacetate + acetyl-CoA	-4.13455	-2.20726	6/13	11992,12035,12036,13171,56357,72039	Auh,Bcat1,Bcat2,Dbt,Ivd,Mccc1
8_Member	KEGG Pathway	mmu_M00036	Leucine degradation, leucine => acetoacetate + acetyl-CoA	-4.13455	-2.20726	6/13	11992,12035,12036,13171,56357,72039	Auh,Bcat1,Bcat2,Dbt,Ivd,Mccc1
8_Member	GO Biological Processes	GO:0009083	branched-chain amino acid catabolic process	-3.71737	-1.88376	6/15	11992,12035,12036,56357,58875,66948	Auh,Bcat1,Bcat2,Ivd,Hibadh,Acad8
8_Member	GO Biological Processes	GO:0009081	branched-chain amino acid metabolic process	-3.53705	-1.74038	6/16	11992,12035,12036,56357,58875,66948	Auh,Bcat1,Bcat2,Ivd,Hibadh,Acad8
8_Member	GO Biological Processes	GO:0006573	valine metabolic process	-3.01813	-1.34683	3/4	12035,12036,58875	Bcat1,Bcat2,Hibadh
8_Member	GO Biological Processes	GO:0006551	leucine metabolic process	-2.13881	-0.742172	3/7	12035,12036,56357	Bcat1,Bcat2,Ivd
9_Summary	GO Biological Processes	GO:0031400	negative regulation of protein modification process	-7.3407	-4.69225	70/564	11816,12018,12159,12257,12367,13405,13436,13449,13805,13829,14063,14381,15170,15353,15505,15507,16210,16468,16600,17762,18016,18518,18519,18613,18817,19023,19087,19720,20185,20358,22350,24064,24066,29811,52615,56693,63913,66824,67071,67141,68845,71458,71974,72114,73914,75826,76497,76804,78388,80794,97998,98496,105787,106504,107746,192231,193796,211329,214669,226591,229615,230379,231252,232431,237…	Apoe,Bak1,Bmp4,Tspo,Casp3,Dmd,Dnmt3b,Dok2,Eng,Dmtn,F2rl1,G6pdx,Ptpn6,Hmg20b,Hsph1,Hspb1,Impact,Jarid2,Klf4,Mapt,Nf2,Igbp1,Kat2b,Pecam1,Plk1,Ppef2,Prkar2a,Trim27,Ncor1,Sema6a,Ezr,Spry2,Spry4,Ndrg2,Suz12,Crtap,Fam129a,Pycard,Rps6ka6,Fbxo5,Pih1d1,Bcor,Prmt3,Zbed3,Irak3,Senp2,Ppp1r11,Kdm4c,Mvp,Cblc,Deptor,Pid1,Prkaa1,Stk38,Rapgef1,Hexim1,Kdm4b,Ncoa7,L3mbtl2,Tiprl,Pias3,Acer2,Chrna9,Gprc5a,Gnl3l,Pde4d…
9_Member	GO Biological Processes	GO:0031400	negative regulation of protein modification process	-7.3407	-4.69225	70/564	11816,12018,12159,12257,12367,13405,13436,13449,13805,13829,14063,14381,15170,15353,15505,15507,16210,16468,16600,17762,18016,18518,18519,18613,18817,19023,19087,19720,20185,20358,22350,24064,24066,29811,52615,56693,63913,66824,67071,67141,68845,71458,71974,72114,73914,75826,76497,76804,78388,80794,97998,98496,105787,106504,107746,192231,193796,211329,214669,226591,229615,230379,231252,232431,237…	Apoe,Bak1,Bmp4,Tspo,Casp3,Dmd,Dnmt3b,Dok2,Eng,Dmtn,F2rl1,G6pdx,Ptpn6,Hmg20b,Hsph1,Hspb1,Impact,Jarid2,Klf4,Mapt,Nf2,Igbp1,Kat2b,Pecam1,Plk1,Ppef2,Prkar2a,Trim27,Ncor1,Sema6a,Ezr,Spry2,Spry4,Ndrg2,Suz12,Crtap,Fam129a,Pycard,Rps6ka6,Fbxo5,Pih1d1,Bcor,Prmt3,Zbed3,Irak3,Senp2,Ppp1r11,Kdm4c,Mvp,Cblc,Deptor,Pid1,Prkaa1,Stk38,Rapgef1,Hexim1,Kdm4b,Ncoa7,L3mbtl2,Tiprl,Pias3,Acer2,Chrna9,Gprc5a,Gnl3l,Pde4d…
9_Member	GO Biological Processes	GO:0010563	negative regulation of phosphorus metabolic process	-4.68691	-2.64528	60/546	11757,11816,12018,12159,12257,12367,13405,13449,13805,13829,14063,15170,15451,15505,15507,16210,16475,16600,17762,18016,18518,18519,18613,18817,19023,19087,19720,19777,20185,20358,22059,22350,24064,24066,29811,29875,52615,56312,63913,66824,67071,69871,72114,72462,73914,76497,78388,80794,97998,98496,106504,107746,192231,226591,231252,232431,238871,319520,378425,546049	Prdx3,Apoe,Bak1,Bmp4,Tspo,Casp3,Dmd,Dok2,Eng,Dmtn,F2rl1,Ptpn6,Hpn,Hsph1,Hspb1,Impact,Ajuba,Klf4,Mapt,Nf2,Igbp1,Kat2b,Pecam1,Plk1,Ppef2,Prkar2a,Trim27,Uri1,Ncor1,Sema6a,Trp53,Ezr,Spry2,Spry4,Ndrg2,Iqgap1,Suz12,Nupr1,Fam129a,Pycard,Rps6ka6,Ppp1r35,Zbed3,Rrp1b,Irak3,Ppp1r11,Mvp,Cblc,Deptor,Pid1,Stk38,Rapgef1,Hexim1,Tiprl,Chrna9,Gprc5a,Pde4d,Dusp4,Nlrp12,C330021F23Rik
9_Member	GO Biological Processes	GO:0045936	negative regulation of phosphate metabolic process	-4.68691	-2.64528	60/546	11757,11816,12018,12159,12257,12367,13405,13449,13805,13829,14063,15170,15451,15505,15507,16210,16475,16600,17762,18016,18518,18519,18613,18817,19023,19087,19720,19777,20185,20358,22059,22350,24064,24066,29811,29875,52615,56312,63913,66824,67071,69871,72114,72462,73914,76497,78388,80794,97998,98496,106504,107746,192231,226591,231252,232431,238871,319520,378425,546049	Prdx3,Apoe,Bak1,Bmp4,Tspo,Casp3,Dmd,Dok2,Eng,Dmtn,F2rl1,Ptpn6,Hpn,Hsph1,Hspb1,Impact,Ajuba,Klf4,Mapt,Nf2,Igbp1,Kat2b,Pecam1,Plk1,Ppef2,Prkar2a,Trim27,Uri1,Ncor1,Sema6a,Trp53,Ezr,Spry2,Spry4,Ndrg2,Iqgap1,Suz12,Nupr1,Fam129a,Pycard,Rps6ka6,Ppp1r35,Zbed3,Rrp1b,Irak3,Ppp1r11,Mvp,Cblc,Deptor,Pid1,Stk38,Rapgef1,Hexim1,Tiprl,Chrna9,Gprc5a,Pde4d,Dusp4,Nlrp12,C330021F23Rik
9_Member	GO Biological Processes	GO:1902532	negative regulation of intracellular signal transduction	-4.5701	-2.5464	58/527	11803,11816,12159,12333,13405,13449,14063,14745,15170,15505,15507,16475,16600,17210,18016,18518,18764,18999,19023,19042,19777,20185,20358,22222,22224,22334,22350,24064,24066,26558,27280,29811,50768,52615,56449,66824,67071,67211,69076,71228,71962,73914,75826,80794,97998,105171,105787,106298,106504,107746,211652,216233,230784,231252,238871,319520,378425,433759	Aplp1,Apoe,Bmp4,Capn1,Dmd,Dok2,F2rl1,Lpar1,Ptpn6,Hsph1,Hspb1,Ajuba,Klf4,Mcl1,Nf2,Igbp1,Pkd2,Pou5f1,Ppef2,Ppm1a,Uri1,Ncor1,Sema6a,Ubr1,Usp10,Vdac2,Ezr,Spry2,Spry4,Homer3,Phlda3,Ndrg2,Dlc1,Suz12,Ybx3,Pycard,Rps6ka6,Armc10,Triap1,Dlg5,Castor1,Irak3,Senp2,Cblc,Deptor,Arrdc3,Prkaa1,Rrn3,Stk38,Rapgef1,Wwc1,Socs2,Sesn2,Chrna9,Pde4d,Dusp4,Nlrp12,Hdac1
9_Member	GO Biological Processes	GO:0042326	negative regulation of phosphorylation	-4.37212	-2.38328	51/452	11757,11816,12018,12159,12367,13405,13449,13805,13829,14063,15170,15505,15507,16210,16475,16600,17762,18016,18518,18519,18613,18817,19023,19087,19720,20185,20358,22350,24064,24066,29811,52615,56312,63913,66824,67071,72114,73914,78388,80794,97998,98496,106504,107746,192231,231252,232431,238871,319520,378425,546049	Prdx3,Apoe,Bak1,Bmp4,Casp3,Dmd,Dok2,Eng,Dmtn,F2rl1,Ptpn6,Hsph1,Hspb1,Impact,Ajuba,Klf4,Mapt,Nf2,Igbp1,Kat2b,Pecam1,Plk1,Ppef2,Prkar2a,Trim27,Ncor1,Sema6a,Ezr,Spry2,Spry4,Ndrg2,Suz12,Nupr1,Fam129a,Pycard,Rps6ka6,Zbed3,Irak3,Mvp,Cblc,Deptor,Pid1,Stk38,Rapgef1,Hexim1,Chrna9,Gprc5a,Pde4d,Dusp4,Nlrp12,C330021F23Rik
9_Member	GO Biological Processes	GO:0001933	negative regulation of protein phosphorylation	-4.29839	-2.33768	47/408	11816,12018,12159,12367,13405,13449,13805,13829,14063,15170,15505,15507,16210,16600,18016,18518,18519,18613,18817,19023,19087,19720,20185,20358,22350,24064,24066,29811,52615,63913,66824,67071,72114,73914,78388,80794,97998,98496,106504,107746,192231,231252,232431,238871,319520,378425,546049	Apoe,Bak1,Bmp4,Casp3,Dmd,Dok2,Eng,Dmtn,F2rl1,Ptpn6,Hsph1,Hspb1,Impact,Klf4,Nf2,Igbp1,Kat2b,Pecam1,Plk1,Ppef2,Prkar2a,Trim27,Ncor1,Sema6a,Ezr,Spry2,Spry4,Ndrg2,Suz12,Fam129a,Pycard,Rps6ka6,Zbed3,Irak3,Mvp,Cblc,Deptor,Pid1,Stk38,Rapgef1,Hexim1,Chrna9,Gprc5a,Pde4d,Dusp4,Nlrp12,C330021F23Rik
9_Member	GO Biological Processes	GO:0043409	negative regulation of MAPK cascade	-4.12562	-2.20368	25/171	11816,12159,13405,13449,14063,15170,15505,16600,18016,18518,19023,20185,20358,22350,24064,24066,29811,67071,73914,80794,106504,107746,231252,319520,378425	Apoe,Bmp4,Dmd,Dok2,F2rl1,Ptpn6,Hsph1,Klf4,Nf2,Igbp1,Ppef2,Ncor1,Sema6a,Ezr,Spry2,Spry4,Ndrg2,Rps6ka6,Irak3,Cblc,Stk38,Rapgef1,Chrna9,Dusp4,Nlrp12
9_Member	GO Biological Processes	GO:0043086	negative regulation of catalytic activity	-3.43517	-1.65773	66/682	11287,11603,11752,11757,11799,11807,11816,12159,12367,12380,13682,13805,14433,14734,15170,15451,15507,16475,16600,16842,17420,17762,18016,18518,18519,18613,18817,18854,19087,19684,19720,19777,20111,20719,21788,22059,24015,24064,24066,30052,54393,55948,56327,57875,66824,67141,67701,68845,69076,69871,72462,73914,76497,78388,80794,97998,100705,106504,108911,192231,208084,226591,232345,232431,319520,…	Pzp,Agrn,Anxa8,Prdx3,Birc5,Apoa2,Apoe,Bmp4,Casp3,Cast,Eif4a2,Eng,Gapdh,Gpc3,Ptpn6,Hpn,Hspb1,Ajuba,Klf4,Lef1,Mnat1,Mapt,Nf2,Igbp1,Kat2b,Pecam1,Plk1,Pml,Prkar2a,Rdx,Trim27,Uri1,Rps6ka1,Serpinb6a,Tfpi,Trp53,Abce1,Spry2,Spry4,Pcsk1n,Gabbr1,Sfn,Arl2,Angptl4,Pycard,Fbxo5,Wfdc2,Pih1d1,Triap1,Ppp1r35,Rrp1b,Irak3,Ppp1r11,Mvp,Cblc,Deptor,Acacb,Stk38,Rcc2,Hexim1,Pif1,Tiprl,A2m,Gprc5a,Dusp4,Gchfr
9_Member	GO Biological Processes	GO:0051348	negative regulation of transferase activity	-3.04355	-1.3616	29/246	11757,11816,12159,12367,13682,15170,15507,16475,17762,18016,18519,18817,18854,19087,19720,22059,24064,24066,66824,67141,73914,78388,80794,97998,106504,192231,208084,232431,319520	Prdx3,Apoe,Bmp4,Casp3,Eif4a2,Ptpn6,Hspb1,Ajuba,Mapt,Nf2,Kat2b,Plk1,Pml,Prkar2a,Trim27,Trp53,Spry2,Spry4,Pycard,Fbxo5,Irak3,Mvp,Cblc,Deptor,Stk38,Hexim1,Pif1,Gprc5a,Dusp4
9_Member	GO Biological Processes	GO:0071900	regulation of protein serine/threonine kinase activity	-2.74309	-1.13834	43/428	11816,12159,12367,12411,12443,12447,12450,12520,13838,14056,14367,14388,14745,15170,16179,16475,17420,18519,18764,18817,19087,19229,21667,22034,23886,24064,24066,26399,29875,55948,56692,56742,66214,66824,68845,69534,73914,80794,106504,192231,230784,319520,404710	Apoe,Bmp4,Casp3,Cbs,Ccnd1,Ccne1,Ccng1,Cd81,Epha4,Ezh2,Fzd5,Gab1,Lpar1,Ptpn6,Irak1,Ajuba,Mnat1,Kat2b,Pkd2,Plk1,Prkar2a,Ptk2b,Tdgf1,Traf6,Gdf15,Spry2,Spry4,Map2k6,Iqgap1,Sfn,Lamtor3,Psrc1,Rgcc,Pycard,Pih1d1,Avpi1,Irak3,Cblc,Stk38,Hexim1,Sesn2,Dusp4,Iqgap3
9_Member	GO Biological Processes	GO:0070373	negative regulation of ERK1 and ERK2 cascade	-2.606	-1.04932	12/75	13405,16600,20358,22350,24064,24066,29811,67071,107746,231252,319520,378425	Dmd,Klf4,Sema6a,Ezr,Spry2,Spry4,Ndrg2,Rps6ka6,Rapgef1,Chrna9,Dusp4,Nlrp12
9_Member	GO Biological Processes	GO:0071901	negative regulation of protein serine/threonine kinase activity	-2.37592	-0.885766	15/111	11816,12159,12367,15170,18519,18817,19087,24064,24066,66824,73914,80794,106504,192231,319520	Apoe,Bmp4,Casp3,Ptpn6,Kat2b,Plk1,Prkar2a,Spry2,Spry4,Pycard,Irak3,Cblc,Stk38,Hexim1,Dusp4
9_Member	GO Biological Processes	GO:0033673	negative regulation of kinase activity	-2.34039	-0.864688	24/214	11757,11816,12159,12367,15170,15507,16475,17762,18016,18519,18817,19087,19720,24064,24066,66824,73914,78388,80794,97998,106504,192231,232431,319520	Prdx3,Apoe,Bmp4,Casp3,Ptpn6,Hspb1,Ajuba,Mapt,Nf2,Kat2b,Plk1,Prkar2a,Trim27,Spry2,Spry4,Pycard,Irak3,Mvp,Cblc,Deptor,Stk38,Hexim1,Gprc5a,Dusp4
9_Member	GO Biological Processes	GO:0043408	regulation of MAPK cascade	-2.32642	-0.855685	65/742	11556,11816,12159,12411,12520,13202,13405,13449,13590,13838,14056,14063,14170,14175,14268,14367,14388,14538,14562,14745,15170,15505,16179,16475,16600,16906,17751,18016,18105,18119,18518,19023,19229,20185,20358,20674,21667,22034,22340,22350,23886,24064,24066,26399,29811,29875,56692,66824,67071,69534,73914,80794,83397,100532,106504,107607,107746,211652,231252,245527,319520,320202,378425,384009,4047…	Adrb3,Apoe,Bmp4,Cbs,Cd81,Ddt,Dmd,Dok2,Lefty1,Epha4,Ezh2,F2rl1,Fgf15,Fgf4,Fn1,Fzd5,Gab1,Gcnt2,Gdf3,Lpar1,Ptpn6,Hsph1,Irak1,Ajuba,Klf4,Lmnb1,Mt3,Nf2,Nqo2,Nodal,Igbp1,Ppef2,Ptk2b,Ncor1,Sema6a,Sox2,Tdgf1,Traf6,Vegfb,Ezr,Gdf15,Spry2,Spry4,Map2k6,Ndrg2,Iqgap1,Lamtor3,Pycard,Rps6ka6,Avpi1,Irak3,Cblc,Akap12,Rell1,Stk38,Nod1,Rapgef1,Wwc1,Chrna9,Eda2r,Dusp4,Lefty2,Nlrp12,Glipr2,Iqgap3
9_Member	GO Biological Processes	GO:0000165	MAPK cascade	-2.29078	-0.831815	69/799	11556,11816,12159,12411,12520,13202,13405,13449,13590,13838,14056,14063,14170,14175,14268,14367,14388,14538,14562,14745,15170,15505,16179,16475,16600,16906,17751,17869,18016,18105,18119,18173,18518,19023,19229,20185,20358,20674,21667,22034,22340,22350,23886,24064,24066,26399,26415,29811,29875,56692,58804,66824,67071,69534,73914,80794,83397,100532,106504,107607,107746,211652,231252,245527,319520,3…	Adrb3,Apoe,Bmp4,Cbs,Cd81,Ddt,Dmd,Dok2,Lefty1,Epha4,Ezh2,F2rl1,Fgf15,Fgf4,Fn1,Fzd5,Gab1,Gcnt2,Gdf3,Lpar1,Ptpn6,Hsph1,Irak1,Ajuba,Klf4,Lmnb1,Mt3,Myc,Nf2,Nqo2,Nodal,Slc11a1,Igbp1,Ppef2,Ptk2b,Ncor1,Sema6a,Sox2,Tdgf1,Traf6,Vegfb,Ezr,Gdf15,Spry2,Spry4,Map2k6,Mapk13,Ndrg2,Iqgap1,Lamtor3,Cdc42ep5,Pycard,Rps6ka6,Avpi1,Irak3,Cblc,Akap12,Rell1,Stk38,Nod1,Rapgef1,Wwc1,Chrna9,Eda2r,Dusp4,Lefty2,Nlrp12,Glipr2,…
9_Member	GO Biological Processes	GO:0070371	ERK1 and ERK2 cascade	-2.00798	-0.653113	32/328	11816,12159,13202,13405,14063,14170,14175,14268,14538,15170,16600,17751,17869,18105,18119,19229,20358,22340,22350,24064,24066,29811,66824,67071,83397,107607,107746,231252,319520,378425,384009,404710	Apoe,Bmp4,Ddt,Dmd,F2rl1,Fgf15,Fgf4,Fn1,Gcnt2,Ptpn6,Klf4,Mt3,Myc,Nqo2,Nodal,Ptk2b,Sema6a,Vegfb,Ezr,Spry2,Spry4,Ndrg2,Pycard,Rps6ka6,Akap12,Nod1,Rapgef1,Chrna9,Dusp4,Nlrp12,Glipr2,Iqgap3
10_Summary	GO Biological Processes	GO:0044282	small molecule catabolic process	-7.1587	-4.56906	46/312	11816,11992,12035,12036,12091,13177,14085,14661,14718,15107,15452,16828,16922,17751,18641,18950,19125,19193,21991,22059,22271,52430,55980,56357,56421,58865,58875,66646,66948,67375,71755,74551,83921,93747,100705,104174,109857,110826,114663,216456,230784,232449,246277,270076,433256,434437,11758,11807,14667,18606,18778,19349,20750,22629,26565,27052,50767,66065,85031,100340,105787,116939,216859,23037…	Apoe,Auh,Bcat1,Bcat2,Glb1,Eci1,Fah,Glud1,Got1,Hadh,Hprt,Ldha,Phyh,Mt3,Pfkl,Pnp,Prodh,Pipox,Tpi1,Trp53,Upp1,Echdc2,Impa1,Ivd,Pfkp,Tdh,Hibadh,Rpe,Acad8,Qprt,Dhdh,Pck2,Cemip2,Echs1,Acacb,Gldc,Cbr3,Etfb,Impa2,Gls2,Sesn2,Dera,Csad,Gcdh,Acsl5,Amt,Prdx6,Apoa2,Gm2a,Enpp2,Pla2g1b,Rab7,Spp1,Ywhah,Pla2g10,Aoah,Pnpla6,Hsd17b14,Pla1a,Smpdl3b,Prkaa1,Pnpla3,Acap1,Acer2,Liph,Napepld,Ephx2,Fabp3,Ggta1,Inpp5d,Plpp…
10_Member	GO Biological Processes	GO:0044282	small molecule catabolic process	-7.1587	-4.56906	46/312	11816,11992,12035,12036,12091,13177,14085,14661,14718,15107,15452,16828,16922,17751,18641,18950,19125,19193,21991,22059,22271,52430,55980,56357,56421,58865,58875,66646,66948,67375,71755,74551,83921,93747,100705,104174,109857,110826,114663,216456,230784,232449,246277,270076,433256,434437	Apoe,Auh,Bcat1,Bcat2,Glb1,Eci1,Fah,Glud1,Got1,Hadh,Hprt,Ldha,Phyh,Mt3,Pfkl,Pnp,Prodh,Pipox,Tpi1,Trp53,Upp1,Echdc2,Impa1,Ivd,Pfkp,Tdh,Hibadh,Rpe,Acad8,Qprt,Dhdh,Pck2,Cemip2,Echs1,Acacb,Gldc,Cbr3,Etfb,Impa2,Gls2,Sesn2,Dera,Csad,Gcdh,Acsl5,Amt
10_Member	GO Biological Processes	GO:0016054	organic acid catabolic process	-4.07094	-2.16331	29/214	11992,12035,12036,13177,14085,14661,14718,15107,16922,19125,19193,52430,56357,58865,58875,66948,67375,74551,83921,93747,100705,104174,110826,216456,230784,246277,270076,433256,434437	Auh,Bcat1,Bcat2,Eci1,Fah,Glud1,Got1,Hadh,Phyh,Prodh,Pipox,Echdc2,Ivd,Tdh,Hibadh,Acad8,Qprt,Pck2,Cemip2,Echs1,Acacb,Gldc,Etfb,Gls2,Sesn2,Csad,Gcdh,Acsl5,Amt
10_Member	GO Biological Processes	GO:0046395	carboxylic acid catabolic process	-4.07094	-2.16331	29/214	11992,12035,12036,13177,14085,14661,14718,15107,16922,19125,19193,52430,56357,58865,58875,66948,67375,74551,83921,93747,100705,104174,110826,216456,230784,246277,270076,433256,434437	Auh,Bcat1,Bcat2,Eci1,Fah,Glud1,Got1,Hadh,Phyh,Prodh,Pipox,Echdc2,Ivd,Tdh,Hibadh,Acad8,Qprt,Pck2,Cemip2,Echs1,Acacb,Gldc,Etfb,Gls2,Sesn2,Csad,Gcdh,Acsl5,Amt
10_Member	GO Biological Processes	GO:0009063	cellular amino acid catabolic process	-3.82808	-1.97288	16/90	11992,12035,12036,14085,14661,14718,19125,19193,56357,58865,58875,66948,104174,216456,246277,434437	Auh,Bcat1,Bcat2,Fah,Glud1,Got1,Prodh,Pipox,Ivd,Tdh,Hibadh,Acad8,Gldc,Gls2,Csad,Amt
10_Member	GO Biological Processes	GO:0016042	lipid catabolic process	-3.30189	-1.55203	35/306	11758,11807,11816,11992,13177,14667,15107,16922,17751,18606,18778,19349,20750,22629,26565,27052,50767,52430,56357,66065,74551,85031,93747,100340,100705,105787,110826,116939,216859,230379,230784,239759,242864,270076,433256	Prdx6,Apoa2,Apoe,Auh,Eci1,Gm2a,Hadh,Phyh,Mt3,Enpp2,Pla2g1b,Rab7,Spp1,Ywhah,Pla2g10,Aoah,Pnpla6,Echdc2,Ivd,Hsd17b14,Pck2,Pla1a,Echs1,Smpdl3b,Acacb,Prkaa1,Etfb,Pnpla3,Acap1,Acer2,Sesn2,Liph,Napepld,Gcdh,Acsl5
10_Member	GO Biological Processes	GO:0044242	cellular lipid catabolic process	-3.09736	-1.39268	25/199	11758,11807,11816,11992,13177,14667,15107,16922,17751,18606,18778,27052,52430,56357,74551,93747,100340,100705,110826,116939,230379,230784,242864,270076,433256	Prdx6,Apoa2,Apoe,Auh,Eci1,Gm2a,Hadh,Phyh,Mt3,Enpp2,Pla2g1b,Aoah,Echdc2,Ivd,Pck2,Echs1,Smpdl3b,Acacb,Etfb,Pnpla3,Acer2,Sesn2,Napepld,Gcdh,Acsl5
10_Member	GO Biological Processes	GO:1901606	alpha-amino acid catabolic process	-3.05418	-1.36415	13/76	12036,14085,14661,14718,19125,19193,56357,58865,58875,104174,216456,246277,434437	Bcat2,Fah,Glud1,Got1,Prodh,Pipox,Ivd,Tdh,Hibadh,Gldc,Gls2,Csad,Amt
10_Member	GO Biological Processes	GO:0030258	lipid modification	-2.54246	-1.00745	25/218	11807,11816,11992,13177,13850,14077,14594,15107,16331,16922,50784,52430,55980,56357,93747,100705,104718,105787,110826,114663,216233,223920,230784,270076,433256	Apoa2,Apoe,Auh,Eci1,Ephx2,Fabp3,Ggta1,Hadh,Inpp5d,Phyh,Plpp2,Echdc2,Impa1,Ivd,Echs1,Acacb,Ttc7b,Prkaa1,Etfb,Impa2,Socs2,Soat2,Sesn2,Gcdh,Acsl5
10_Member	GO Biological Processes	GO:0006635	fatty acid beta-oxidation	-2.52256	-0.993136	11/67	11992,13177,15107,52430,56357,93747,100705,110826,230784,270076,433256	Auh,Eci1,Hadh,Echdc2,Ivd,Echs1,Acacb,Etfb,Sesn2,Gcdh,Acsl5
10_Member	GO Biological Processes	GO:0019395	fatty acid oxidation	-2.47332	-0.953516	14/98	11992,13177,14077,15107,16922,52430,56357,93747,100705,105787,110826,230784,270076,433256	Auh,Eci1,Fabp3,Hadh,Phyh,Echdc2,Ivd,Echs1,Acacb,Prkaa1,Etfb,Sesn2,Gcdh,Acsl5
10_Member	GO Biological Processes	GO:0034440	lipid oxidation	-2.39231	-0.895494	14/100	11992,13177,14077,15107,16922,52430,56357,93747,100705,105787,110826,230784,270076,433256	Auh,Eci1,Fabp3,Hadh,Phyh,Echdc2,Ivd,Echs1,Acacb,Prkaa1,Etfb,Sesn2,Gcdh,Acsl5
10_Member	GO Biological Processes	GO:0009062	fatty acid catabolic process	-2.25382	-0.808983	13/93	11992,13177,15107,16922,52430,56357,74551,93747,100705,110826,230784,270076,433256	Auh,Eci1,Hadh,Phyh,Echdc2,Ivd,Pck2,Echs1,Acacb,Etfb,Sesn2,Gcdh,Acsl5
11_Summary	KEGG Pathway	mmu00480	Glutathione metabolism	-7.0939	-4.5134	17/59	14381,14776,14859,14860,14862,14863,14864,14869,14871,14872,18263,20135,20603,20810,66447,269951,625249,11898,12709,13361,14275,14450,14711,15451,19193,22038,22171,56693,67096,67383,69065,107869,108115,108156,112407,270685,11799,12018,12367,17688,22059,170770,71755,74134,109857,12159,16598,18613,22166,22218,26399,26415,75600,105787,66054	G6pdx,Gpx2,Gsta3,Gsta4,Gstm1,Gstm2,Gstm3,Gstp2,Gstt1,Gstt2,Odc1,Rrm2,Sms,Srm,Mgst3,Idh2,Gpx4,Ass1,Ckb,Dhfr,Folr1,Gart,Gnmt,Hpn,Pipox,Plscr1,Tyms,Crtap,Mmachc,Carnmt1,Chac1,Cth,Slco4a1,Mthfd1,Egln3,Mthfd1l,Birc5,Bak1,Casp3,Msh6,Trp53,Bbc3,Dhdh,Cyp2s1,Cbr3,Bmp4,Klf2,Pecam1,Txn1,Sumo1,Map2k6,Mapk13,Calml4,Prkaa1,Cndp2
11_Member	KEGG Pathway	mmu00480	Glutathione metabolism	-7.0939	-4.5134	17/59	14381,14776,14859,14860,14862,14863,14864,14869,14871,14872,18263,20135,20603,20810,66447,269951,625249	G6pdx,Gpx2,Gsta3,Gsta4,Gstm1,Gstm2,Gstm3,Gstp2,Gstt1,Gstt2,Odc1,Rrm2,Sms,Srm,Mgst3,Idh2,Gpx4
11_Member	GO Biological Processes	GO:0006575	cellular modified amino acid metabolic process	-5.77484	-3.5384	29/175	11898,12709,13361,14275,14381,14450,14711,14859,14860,14862,14863,14864,14869,14871,14872,15451,19193,22038,22171,56693,67096,67383,69065,107869,108115,108156,112407,270685,625249	Ass1,Ckb,Dhfr,Folr1,G6pdx,Gart,Gnmt,Gsta3,Gsta4,Gstm1,Gstm2,Gstm3,Gstp2,Gstt1,Gstt2,Hpn,Pipox,Plscr1,Tyms,Crtap,Mmachc,Carnmt1,Chac1,Cth,Slco4a1,Mthfd1,Egln3,Mthfd1l,Gpx4
11_Member	GO Biological Processes	GO:0006749	glutathione metabolic process	-4.19735	-2.25367	13/59	14381,14859,14860,14862,14863,14864,14869,14871,14872,67096,69065,107869,625249	G6pdx,Gsta3,Gsta4,Gstm1,Gstm2,Gstm3,Gstp2,Gstt1,Gstt2,Mmachc,Chac1,Cth,Gpx4
11_Member	KEGG Pathway	mmu01524	Platinum drug resistance	-4.15877	-2.22337	15/76	11799,12018,12367,14859,14860,14862,14863,14864,14869,14871,14872,17688,22059,66447,170770	Birc5,Bak1,Casp3,Gsta3,Gsta4,Gstm1,Gstm2,Gstm3,Gstp2,Gstt1,Gstt2,Msh6,Trp53,Mgst3,Bbc3
11_Member	KEGG Pathway	mmu00980	Metabolism of xenobiotics by cytochrome P450	-3.16571	-1.44679	12/65	14859,14860,14862,14863,14864,14869,14871,14872,66447,71755,74134,109857	Gsta3,Gsta4,Gstm1,Gstm2,Gstm3,Gstp2,Gstt1,Gstt2,Mgst3,Dhdh,Cyp2s1,Cbr3
11_Member	KEGG Pathway	mmu05418	Fluid shear stress and atherosclerosis	-3.09303	-1.3912	20/145	11898,12159,14859,14860,14862,14863,14864,14869,14871,14872,16598,18613,22059,22166,22218,26399,26415,66447,75600,105787	Ass1,Bmp4,Gsta3,Gsta4,Gstm1,Gstm2,Gstm3,Gstp2,Gstt1,Gstt2,Klf2,Pecam1,Trp53,Txn1,Sumo1,Map2k6,Mapk13,Mgst3,Calml4,Prkaa1
11_Member	Reactome Gene Sets	R-MMU-156590	Glutathione conjugation	-2.94093	-1.29197	7/27	14859,14863,14871,14872,66054,66447,69065	Gsta3,Gstm2,Gstt1,Gstt2,Cndp2,Mgst3,Chac1
12_Summary	GO Biological Processes	GO:0001890	placenta development	-7.08369	-4.51215	31/170	11757,12550,13819,14008,14367,14388,14620,14622,15221,16842,17977,18119,18764,19143,19223,19664,20683,21849,22371,26380,54427,56213,75826,93760,108961,170676,211064,213742,217325,243905,100038489,11614,12018,12159,12443,14155,14460,14609,17761,19411,20674,20719,21386,22127,22589,56312,56449,57816,67204,67713,71371,71950,107515,192176,224045,236899,13445,13710,13806,14562,16598,17069,17192,17863,1…	Prdx3,Cdh1,Epas1,Etv2,Fzd5,Gab1,Gjb3,Gjb5,Foxd3,Lef1,Ncoa1,Nodal,Pkd2,St14,Ptgis,Rbpj,Sp1,Trim28,Vwf,Esrrb,Dnmt3l,Htra1,Senp2,Arid1a,E2f8,Peg10,Alkbh1,Xist,Llgl2,Zfp568,Apela,Nr0b1,Bak1,Bmp4,Ccnd1,Fem1b,Gata1,Gja1,Map7,Rarg,Sox2,Serpinb6a,Tbx3,Tsx,Atrx,Nupr1,Ybx3,Tesc,Eif2s2,Dnajc19,Arid5b,Nanog,Lgr4,Flna,Eif2b5,Pcyt1b,Cdk2ap1,Elf3,Eno1,Gdf3,Klf2,Ly6e,Mbd3,Myb,Pou5f1,Ptch1,Rcn1,Skil,Spic,Tdgf1,Te…
12_Member	GO Biological Processes	GO:0001890	placenta development	-7.08369	-4.51215	31/170	11757,12550,13819,14008,14367,14388,14620,14622,15221,16842,17977,18119,18764,19143,19223,19664,20683,21849,22371,26380,54427,56213,75826,93760,108961,170676,211064,213742,217325,243905,100038489	Prdx3,Cdh1,Epas1,Etv2,Fzd5,Gab1,Gjb3,Gjb5,Foxd3,Lef1,Ncoa1,Nodal,Pkd2,St14,Ptgis,Rbpj,Sp1,Trim28,Vwf,Esrrb,Dnmt3l,Htra1,Senp2,Arid1a,E2f8,Peg10,Alkbh1,Xist,Llgl2,Zfp568,Apela
12_Member	GO Biological Processes	GO:0048608	reproductive structure development	-6.03167	-3.75297	56/450	11614,11757,12018,12159,12443,12550,13819,14008,14155,14367,14388,14460,14609,14620,14622,15221,16842,17761,17977,18119,18764,19143,19223,19411,19664,20674,20683,20719,21386,21849,22127,22371,22589,26380,54427,56213,56312,56449,57816,67204,67713,71371,71950,75826,93760,107515,108961,170676,192176,211064,213742,217325,224045,236899,243905,100038489	Nr0b1,Prdx3,Bak1,Bmp4,Ccnd1,Cdh1,Epas1,Etv2,Fem1b,Fzd5,Gab1,Gata1,Gja1,Gjb3,Gjb5,Foxd3,Lef1,Map7,Ncoa1,Nodal,Pkd2,St14,Ptgis,Rarg,Rbpj,Sox2,Sp1,Serpinb6a,Tbx3,Trim28,Tsx,Vwf,Atrx,Esrrb,Dnmt3l,Htra1,Nupr1,Ybx3,Tesc,Eif2s2,Dnajc19,Arid5b,Nanog,Senp2,Arid1a,Lgr4,E2f8,Peg10,Flna,Alkbh1,Xist,Llgl2,Eif2b5,Pcyt1b,Zfp568,Apela
12_Member	GO Biological Processes	GO:0061458	reproductive system development	-5.90941	-3.64767	56/454	11614,11757,12018,12159,12443,12550,13819,14008,14155,14367,14388,14460,14609,14620,14622,15221,16842,17761,17977,18119,18764,19143,19223,19411,19664,20674,20683,20719,21386,21849,22127,22371,22589,26380,54427,56213,56312,56449,57816,67204,67713,71371,71950,75826,93760,107515,108961,170676,192176,211064,213742,217325,224045,236899,243905,100038489	Nr0b1,Prdx3,Bak1,Bmp4,Ccnd1,Cdh1,Epas1,Etv2,Fem1b,Fzd5,Gab1,Gata1,Gja1,Gjb3,Gjb5,Foxd3,Lef1,Map7,Ncoa1,Nodal,Pkd2,St14,Ptgis,Rarg,Rbpj,Sox2,Sp1,Serpinb6a,Tbx3,Trim28,Tsx,Vwf,Atrx,Esrrb,Dnmt3l,Htra1,Nupr1,Ybx3,Tesc,Eif2s2,Dnajc19,Arid5b,Nanog,Senp2,Arid1a,Lgr4,E2f8,Peg10,Flna,Alkbh1,Xist,Llgl2,Eif2b5,Pcyt1b,Zfp568,Apela
12_Member	GO Biological Processes	GO:0001701	in utero embryonic development	-5.45099	-3.29305	62/539	12550,13445,13710,13806,13819,14008,14367,14388,14460,14562,14609,14622,15221,16598,16842,17069,17192,17863,17977,18119,18764,18999,19143,19206,19664,19672,20482,20683,20728,21386,21667,21679,21849,22034,22059,22209,22289,22608,22702,26380,26987,28114,52463,54427,56449,66256,67204,67968,71458,75826,76804,99377,106298,108013,108961,110809,211064,213742,217325,218490,234740,243905	Cdh1,Cdk2ap1,Elf3,Eno1,Epas1,Etv2,Fzd5,Gab1,Gata1,Gdf3,Gja1,Gjb5,Foxd3,Klf2,Lef1,Ly6e,Mbd3,Myb,Ncoa1,Nodal,Pkd2,Pou5f1,St14,Ptch1,Rbpj,Rcn1,Skil,Sp1,Spic,Tbx3,Tdgf1,Tead4,Trim28,Traf6,Trp53,Ube2a,Kdm6a,Ybx1,Zfp42,Esrrb,Eif4e2,Nsun2,Tet1,Dnmt3l,Ybx3,Ssr2,Eif2s2,Ooep,Bcor,Senp2,Kdm4c,Sall4,Rrn3,Celf4,E2f8,Srsf1,Alkbh1,Xist,Llgl2,Btf3,Tmem231,Zfp568
12_Member	GO Biological Processes	GO:0001892	embryonic placenta development	-4.14359	-2.21226	19/112	13819,14367,14388,14622,15221,16842,17977,18119,18764,19143,19664,20683,21849,26380,75826,108961,213742,217325,243905	Epas1,Fzd5,Gab1,Gjb5,Foxd3,Lef1,Ncoa1,Nodal,Pkd2,St14,Rbpj,Sp1,Trim28,Esrrb,Senp2,E2f8,Xist,Llgl2,Zfp568
12_Member	GO Biological Processes	GO:0003006	developmental process involved in reproduction	-3.75318	-1.9114	76/792	11614,11647,11757,12018,12159,12310,12443,12550,13819,14008,14155,14367,14388,14460,14609,14620,14622,15221,16842,17242,17761,17977,18119,18617,18764,19143,19223,19229,19294,19411,19664,19725,20674,20683,20719,20878,21386,21849,22127,22371,22589,22702,26380,28114,54004,54427,56213,56312,56449,57816,67141,67204,67378,67713,69707,71371,71950,74360,75826,93736,93760,103554,104156,107515,108961,11054…	Nr0b1,Alpl,Prdx3,Bak1,Bmp4,Calca,Ccnd1,Cdh1,Epas1,Etv2,Fem1b,Fzd5,Gab1,Gata1,Gja1,Gjb3,Gjb5,Foxd3,Lef1,Mdk,Map7,Ncoa1,Nodal,Rhox5,Pkd2,St14,Ptgis,Ptk2b,Nectin2,Rarg,Rbpj,Rfx2,Sox2,Sp1,Serpinb6a,Aurka,Tbx3,Trim28,Tsx,Vwf,Atrx,Zfp42,Esrrb,Nsun2,Diaph2,Dnmt3l,Htra1,Nupr1,Ybx3,Tesc,Fbxo5,Eif2s2,Bbs2,Dnajc19,Iqcg,Arid5b,Nanog,Cep57,Senp2,Aff4,Arid1a,Psme4,Etv5,Lgr4,E2f8,Amhr2,Peg10,Flna,Alkbh1,Xist,Ll…
13_Summary	KEGG Pathway	mmu00270	Cysteine and methionine metabolism	-6.84785	-4.34954	15/48	12035,12036,12411,13435,13436,14718,16828,16832,17449,20603,20810,22117,67870,104923,107869	Bcat1,Bcat2,Cbs,Dnmt3a,Dnmt3b,Got1,Ldha,Ldhb,Mdh1,Sms,Srm,Tst,Enoph1,Adi1,Cth
13_Member	KEGG Pathway	mmu00270	Cysteine and methionine metabolism	-6.84785	-4.34954	15/48	12035,12036,12411,13435,13436,14718,16828,16832,17449,20603,20810,22117,67870,104923,107869	Bcat1,Bcat2,Cbs,Dnmt3a,Dnmt3b,Got1,Ldha,Ldhb,Mdh1,Sms,Srm,Tst,Enoph1,Adi1,Cth
14_Summary	Reactome Gene Sets	R-MMU-15869	Metabolism of nucleotides	-6.82876	-4.34483	22/98	11636,11637,14450,15452,17766,18950,20135,21915,22166,22171,22271,50773,55936,56520,56749,67054,68556,78801,80914,93692,667034,102216272,12933,22240,52463,209558,214133,18968,18972,66979,14711,19139,110639,232449	Ak1,Ak2,Gart,Hprt,Nudt1,Pnp,Rrm2,Dtymk,Txn1,Tyms,Upp1,Nt5c,Ctps2,Nme4,Dhodh,Paics,Uckl1,Ak7,Uck2,Glrx,Pnp2,Ak6,Crmp1,Dpysl3,Tet1,Enpp3,Tet2,Pola1,Pold2,Pole4,Gnmt,Prps1,Prps2,Dera
14_Member	Reactome Gene Sets	R-MMU-15869	Metabolism of nucleotides	-6.82876	-4.34483	22/98	11636,11637,14450,15452,17766,18950,20135,21915,22166,22171,22271,50773,55936,56520,56749,67054,68556,78801,80914,93692,667034,102216272	Ak1,Ak2,Gart,Hprt,Nudt1,Pnp,Rrm2,Dtymk,Txn1,Tyms,Upp1,Nt5c,Ctps2,Nme4,Dhodh,Paics,Uckl1,Ak7,Uck2,Glrx,Pnp2,Ak6
14_Member	Reactome Gene Sets	R-MMU-499943	Interconversion of nucleotide di- and triphosphates	-6.50557	-4.12465	11/27	11636,11637,20135,21915,22166,22171,55936,56520,78801,93692,102216272	Ak1,Ak2,Rrm2,Dtymk,Txn1,Tyms,Ctps2,Nme4,Ak7,Glrx,Ak6
14_Member	GO Biological Processes	GO:0072527	pyrimidine-containing compound metabolic process	-4.36444	-2.37916	13/57	12933,21915,22171,22240,22271,50773,52463,55936,56520,56749,80914,209558,214133	Crmp1,Dtymk,Tyms,Dpysl3,Upp1,Nt5c,Tet1,Ctps2,Nme4,Dhodh,Uck2,Enpp3,Tet2
14_Member	GO Biological Processes	GO:0006220	pyrimidine nucleotide metabolic process	-3.93502	-2.05349	9/32	21915,22171,22271,50773,55936,56520,56749,80914,209558	Dtymk,Tyms,Upp1,Nt5c,Ctps2,Nme4,Dhodh,Uck2,Enpp3
14_Member	KEGG Pathway	mmu00240	Pyrimidine metabolism	-3.09691	-1.39268	16/104	18950,18968,18972,20135,21915,22171,22271,50773,55936,56520,56749,66979,68556,80914,209558,667034	Pnp,Pola1,Pold2,Rrm2,Dtymk,Tyms,Upp1,Nt5c,Ctps2,Nme4,Dhodh,Pole4,Uckl1,Uck2,Enpp3,Pnp2
14_Member	GO Biological Processes	GO:0006221	pyrimidine nucleotide biosynthetic process	-2.50083	-0.974421	6/24	21915,22171,55936,56520,56749,80914	Dtymk,Tyms,Ctps2,Nme4,Dhodh,Uck2
14_Member	GO Biological Processes	GO:0009163	nucleoside biosynthetic process	-2.22899	-0.793327	6/27	11636,15452,18950,55936,56520,80914	Ak1,Hprt,Pnp,Ctps2,Nme4,Uck2
14_Member	GO Biological Processes	GO:0042455	ribonucleoside biosynthetic process	-2.22899	-0.793327	6/27	11636,15452,18950,55936,56520,80914	Ak1,Hprt,Pnp,Ctps2,Nme4,Uck2
14_Member	GO Biological Processes	GO:0072528	pyrimidine-containing compound biosynthetic process	-2.22899	-0.793327	6/27	21915,22171,55936,56520,56749,80914	Dtymk,Tyms,Ctps2,Nme4,Dhodh,Uck2
14_Member	GO Biological Processes	GO:0009116	nucleoside metabolic process	-2.0362	-0.669886	12/88	11636,14711,15452,18950,19139,22271,55936,56520,68556,80914,110639,232449	Ak1,Gnmt,Hprt,Pnp,Prps1,Upp1,Ctps2,Nme4,Uckl1,Uck2,Prps2,Dera
15_Summary	Reactome Gene Sets	R-MMU-2262752	Cellular responses to stress	-6.60425	-4.19377	47/336	11757,11758,12447,12460,13619,13819,14056,14229,14776,14957,15270,15361,15505,16475,16906,20111,22059,22142,22143,22145,22146,22152,22153,22166,26399,51788,52615,53598,56702,66538,67669,68612,69482,72124,73710,80888,97122,97908,102626,112407,231042,232440,319166,319167,319170,319184,319186,17751,22333,56692,66371,67952,68512,105787,11569,12443,13435,17977,20591,22289,23808,54169,66310,67956,71371…	Prdx3,Prdx6,Ccne1,Ccs,Phc1,Epas1,Ezh2,Fkbp5,Gpx2,Hist1h1d,H2afx,Hmga1,Hsph1,Ajuba,Lmnb1,Rps6ka1,Trp53,Tuba1a,Tuba1b,Tuba4a,Tuba1c,Tubb3,Tubb4a,Txn1,Map2k6,H2afz,Suz12,Dctn3,Hist1h1b,Rps19bp1,Hikeshi,Ube2c,Nup35,Seh1l,Tubb2b,Hspb8,Hist2h4,Hist1h3g,Mapkapk3,Egln3,Nupl2,H2afj,Hist1h2ae,Hist1h2ag,Hist1h2an,Hist1h2bk,Hist1h2bm,Mt3,Vdac1,Lamtor3,Chmp4c,Tomm20,Tomm5,Prkaa1,Aebp2,Ccnd1,Dnmt3a,Ncoa1,Kdm5c…
15_Member	Reactome Gene Sets	R-MMU-2262752	Cellular responses to stress	-6.60425	-4.19377	47/336	11757,11758,12447,12460,13619,13819,14056,14229,14776,14957,15270,15361,15505,16475,16906,20111,22059,22142,22143,22145,22146,22152,22153,22166,26399,51788,52615,53598,56702,66538,67669,68612,69482,72124,73710,80888,97122,97908,102626,112407,231042,232440,319166,319167,319170,319184,319186	Prdx3,Prdx6,Ccne1,Ccs,Phc1,Epas1,Ezh2,Fkbp5,Gpx2,Hist1h1d,H2afx,Hmga1,Hsph1,Ajuba,Lmnb1,Rps6ka1,Trp53,Tuba1a,Tuba1b,Tuba4a,Tuba1c,Tubb3,Tubb4a,Txn1,Map2k6,H2afz,Suz12,Dctn3,Hist1h1b,Rps19bp1,Hikeshi,Ube2c,Nup35,Seh1l,Tubb2b,Hspb8,Hist2h4,Hist1h3g,Mapkapk3,Egln3,Nupl2,H2afj,Hist1h2ae,Hist1h2ag,Hist1h2an,Hist1h2bk,Hist1h2bm
15_Member	Reactome Gene Sets	R-MMU-8953897	Cellular responses to external stimuli	-6.51632	-4.12965	54/413	11757,11758,12447,12460,13619,13819,14056,14229,14776,14957,15270,15361,15505,16475,16906,17751,20111,22059,22142,22143,22145,22146,22152,22153,22166,22333,26399,51788,52615,53598,56692,56702,66371,66538,67669,67952,68512,68612,69482,72124,73710,80888,97122,97908,102626,105787,112407,231042,232440,319166,319167,319170,319184,319186	Prdx3,Prdx6,Ccne1,Ccs,Phc1,Epas1,Ezh2,Fkbp5,Gpx2,Hist1h1d,H2afx,Hmga1,Hsph1,Ajuba,Lmnb1,Mt3,Rps6ka1,Trp53,Tuba1a,Tuba1b,Tuba4a,Tuba1c,Tubb3,Tubb4a,Txn1,Vdac1,Map2k6,H2afz,Suz12,Dctn3,Lamtor3,Hist1h1b,Chmp4c,Rps19bp1,Hikeshi,Tomm20,Tomm5,Ube2c,Nup35,Seh1l,Tubb2b,Hspb8,Hist2h4,Hist1h3g,Mapkapk3,Prkaa1,Egln3,Nupl2,H2afj,Hist1h2ae,Hist1h2ag,Hist1h2an,Hist1h2bk,Hist1h2bm
15_Member	Reactome Gene Sets	R-MMU-3247509	Chromatin modifying enzymes	-5.57118	-3.38132	29/179	11569,12443,13435,14056,17977,20591,22289,23808,52615,54169,66310,67956,71371,71974,76804,77044,93760,97122,97908,193796,208043,232440,232811,242726,269424,319166,319167,319170,319186	Aebp2,Ccnd1,Dnmt3a,Ezh2,Ncoa1,Kdm5c,Kdm6a,Ash2l,Suz12,Kat6b,Dpy30,Kmt5a,Arid5b,Prmt3,Kdm4c,Arid2,Arid1a,Hist2h4,Hist1h3g,Kdm4b,Setd1b,H2afj,Kmt5c,Padi6,Jade1,Hist1h2ae,Hist1h2ag,Hist1h2an,Hist1h2bm
15_Member	Reactome Gene Sets	R-MMU-4839726	Chromatin organization	-5.57118	-3.38132	29/179	11569,12443,13435,14056,17977,20591,22289,23808,52615,54169,66310,67956,71371,71974,76804,77044,93760,97122,97908,193796,208043,232440,232811,242726,269424,319166,319167,319170,319186	Aebp2,Ccnd1,Dnmt3a,Ezh2,Ncoa1,Kdm5c,Kdm6a,Ash2l,Suz12,Kat6b,Dpy30,Kmt5a,Arid5b,Prmt3,Kdm4c,Arid2,Arid1a,Hist2h4,Hist1h3g,Kdm4b,Setd1b,H2afj,Kmt5c,Padi6,Jade1,Hist1h2ae,Hist1h2ag,Hist1h2an,Hist1h2bm
15_Member	Reactome Gene Sets	R-MMU-212300	PRC2 methylates histones and DNA	-4.61367	-2.58746	16/78	11569,13435,13436,14056,15270,16468,51788,52615,97122,97908,232440,319166,319167,319170,319184,319186	Aebp2,Dnmt3a,Dnmt3b,Ezh2,H2afx,Jarid2,H2afz,Suz12,Hist2h4,Hist1h3g,H2afj,Hist1h2ae,Hist1h2ag,Hist1h2an,Hist1h2bk,Hist1h2bm
15_Member	Reactome Gene Sets	R-MMU-8936459	RUNX1 regulates genes involved in megakaryocyte differentiation and platelet function	-4.19934	-2.25367	16/84	14460,15270,18519,23808,51788,66310,97122,97908,208043,232440,319166,319167,319170,319184,319186,433759	Gata1,H2afx,Kat2b,Ash2l,H2afz,Dpy30,Hist2h4,Hist1h3g,Setd1b,H2afj,Hist1h2ae,Hist1h2ag,Hist1h2an,Hist1h2bk,Hist1h2bm,Hdac1
15_Member	Reactome Gene Sets	R-MMU-2559586	DNA Damage/Telomere Stress Induced Senescence	-3.94746	-2.06047	16/88	12447,14957,15270,15361,16906,22059,51788,56702,97122,97908,232440,319166,319167,319170,319184,319186	Ccne1,Hist1h1d,H2afx,Hmga1,Lmnb1,Trp53,H2afz,Hist1h1b,Hist2h4,Hist1h3g,H2afj,Hist1h2ae,Hist1h2ag,Hist1h2an,Hist1h2bk,Hist1h2bm
15_Member	Reactome Gene Sets	R-MMU-5625740	RHO GTPases activate PKNs	-3.88725	-2.01644	16/89	15270,22628,22629,22630,51788,55948,68458,76804,97122,97908,232440,319166,319167,319170,319184,319186	H2afx,Ywhag,Ywhah,Ywhaq,H2afz,Sfn,Ppp1r14a,Kdm4c,Hist2h4,Hist1h3g,H2afj,Hist1h2ae,Hist1h2ag,Hist1h2an,Hist1h2bk,Hist1h2bm
15_Member	Reactome Gene Sets	R-MMU-2559583	Cellular Senescence	-3.7868	-1.93836	24/169	12447,13619,14056,14957,15270,15361,16906,20111,22059,22166,26399,51788,52615,56702,68612,97122,97908,102626,232440,319166,319167,319170,319184,319186	Ccne1,Phc1,Ezh2,Hist1h1d,H2afx,Hmga1,Lmnb1,Rps6ka1,Trp53,Txn1,Map2k6,H2afz,Suz12,Hist1h1b,Ube2c,Hist2h4,Hist1h3g,Mapkapk3,H2afj,Hist1h2ae,Hist1h2ag,Hist1h2an,Hist1h2bk,Hist1h2bm
15_Member	Reactome Gene Sets	R-MMU-8878171	Transcriptional regulation by RUNX1	-3.6829	-1.85413	22/151	12443,13619,14460,15270,17420,18519,18854,23808,51788,66310,77044,93760,97122,97908,208043,232440,319166,319167,319170,319184,319186,433759	Ccnd1,Phc1,Gata1,H2afx,Mnat1,Kat2b,Pml,Ash2l,H2afz,Dpy30,Arid2,Arid1a,Hist2h4,Hist1h3g,Setd1b,H2afj,Hist1h2ae,Hist1h2ag,Hist1h2an,Hist1h2bk,Hist1h2bm,Hdac1
15_Member	Reactome Gene Sets	R-MMU-2559580	Oxidative Stress Induced Senescence	-3.37241	-1.60557	17/108	13619,14056,15270,22059,22166,26399,51788,52615,97122,97908,102626,232440,319166,319167,319170,319184,319186	Phc1,Ezh2,H2afx,Trp53,Txn1,Map2k6,H2afz,Suz12,Hist2h4,Hist1h3g,Mapkapk3,H2afj,Hist1h2ae,Hist1h2ag,Hist1h2an,Hist1h2bk,Hist1h2bm
15_Member	Reactome Gene Sets	R-MMU-201722	Formation of the beta-catenin:TCF transactivating complex	-3.36519	-1.60314	15/89	15270,16842,21415,21888,23808,51788,97122,97908,232440,319166,319167,319170,319184,319186,433759	H2afx,Lef1,Tcf7l1,Tle4,Ash2l,H2afz,Hist2h4,Hist1h3g,H2afj,Hist1h2ae,Hist1h2ag,Hist1h2an,Hist1h2bk,Hist1h2bm,Hdac1
15_Member	Reactome Gene Sets	R-MMU-9018519	Estrogen-dependent gene expression	-3.31984	-1.56584	18/119	15270,17869,17977,18519,20683,22632,51788,97122,97908,193796,232440,235459,319166,319167,319170,319184,319186,433759	H2afx,Myc,Ncoa1,Kat2b,Sp1,Yy1,H2afz,Hist2h4,Hist1h3g,Kdm4b,H2afj,Gtf2a2,Hist1h2ae,Hist1h2ag,Hist1h2an,Hist1h2bk,Hist1h2bm,Hdac1
15_Member	Reactome Gene Sets	R-MMU-212165	Epigenetic regulation of gene expression	-3.18549	-1.46157	17/112	11569,13435,13436,14056,15270,16468,18519,51788,52615,97122,97908,232440,319166,319167,319170,319184,319186	Aebp2,Dnmt3a,Dnmt3b,Ezh2,H2afx,Jarid2,Kat2b,H2afz,Suz12,Hist2h4,Hist1h3g,H2afj,Hist1h2ae,Hist1h2ag,Hist1h2an,Hist1h2bk,Hist1h2bm
15_Member	Reactome Gene Sets	R-MMU-157579	Telomere Maintenance	-3.18262	-1.45995	14/83	15270,18968,18972,51788,66979,97122,97908,232440,245474,319166,319167,319170,319184,319186	H2afx,Pola1,Pold2,H2afz,Pole4,Hist2h4,Hist1h3g,H2afj,Dkc1,Hist1h2ae,Hist1h2ag,Hist1h2an,Hist1h2bk,Hist1h2bm
15_Member	Reactome Gene Sets	R-MMU-2299718	Condensation of Prophase Chromosomes	-2.99926	-1.33192	13/77	15270,18817,51788,56086,67956,97122,97908,232440,319166,319167,319170,319184,319186	H2afx,Plk1,H2afz,Set,Kmt5a,Hist2h4,Hist1h3g,H2afj,Hist1h2ae,Hist1h2ag,Hist1h2an,Hist1h2bk,Hist1h2bm
15_Member	Reactome Gene Sets	R-MMU-73886	Chromosome Maintenance	-2.87359	-1.23922	16/109	15270,18968,18972,51788,66570,66979,69928,97122,97908,232440,245474,319166,319167,319170,319184,319186	H2afx,Pola1,Pold2,H2afz,Cenpm,Pole4,Cenps,Hist2h4,Hist1h3g,H2afj,Dkc1,Hist1h2ae,Hist1h2ag,Hist1h2an,Hist1h2bk,Hist1h2bm
15_Member	Reactome Gene Sets	R-MMU-68875	Mitotic Prophase	-2.74742	-1.13986	18/133	15270,16906,18817,51788,56086,67956,69482,70231,72124,97122,97908,231042,232440,319166,319167,319170,319184,319186	H2afx,Lmnb1,Plk1,H2afz,Set,Kmt5a,Nup35,Gorasp2,Seh1l,Hist2h4,Hist1h3g,Nupl2,H2afj,Hist1h2ae,Hist1h2ag,Hist1h2an,Hist1h2bk,Hist1h2bm
15_Member	Reactome Gene Sets	R-MMU-73854	RNA Polymerase I Promoter Clearance	-2.41352	-0.912202	15/110	15270,17192,17420,51788,97122,97908,106298,116871,232440,319166,319167,319170,319184,319186,433759	H2afx,Mbd3,Mnat1,H2afz,Hist2h4,Hist1h3g,Rrn3,Mta3,H2afj,Hist1h2ae,Hist1h2ag,Hist1h2an,Hist1h2bk,Hist1h2bm,Hdac1
15_Member	Reactome Gene Sets	R-MMU-171306	Packaging Of Telomere Ends	-2.38858	-0.893993	10/60	15270,51788,97122,97908,232440,319166,319167,319170,319184,319186	H2afx,H2afz,Hist2h4,Hist1h3g,H2afj,Hist1h2ae,Hist1h2ag,Hist1h2an,Hist1h2bk,Hist1h2bm
15_Member	Reactome Gene Sets	R-MMU-8939211	ESR-mediated signaling	-2.38256	-0.88946	22/189	14229,14702,14704,15270,15507,17869,17977,18519,20683,22632,51788,97122,97908,193796,232440,235459,319166,319167,319170,319184,319186,433759	Fkbp5,Gng2,Gng3,H2afx,Hspb1,Myc,Ncoa1,Kat2b,Sp1,Yy1,H2afz,Hist2h4,Hist1h3g,Kdm4b,H2afj,Gtf2a2,Hist1h2ae,Hist1h2ag,Hist1h2an,Hist1h2bk,Hist1h2bm,Hdac1
15_Member	Reactome Gene Sets	R-MMU-73864	RNA Polymerase I Transcription	-2.37592	-0.885766	15/111	15270,17192,17420,51788,97122,97908,106298,116871,232440,319166,319167,319170,319184,319186,433759	H2afx,Mbd3,Mnat1,H2afz,Hist2h4,Hist1h3g,Rrn3,Mta3,H2afj,Hist1h2ae,Hist1h2ag,Hist1h2an,Hist1h2bk,Hist1h2bm,Hdac1
15_Member	Reactome Gene Sets	R-MMU-5625886	Activated PKN1 stimulates transcription of AR (androgen receptor) regulated genes KLK2 and KLK3	-2.3711	-0.884935	11/70	15270,51788,76804,97122,97908,232440,319166,319167,319170,319184,319186	H2afx,H2afz,Kdm4c,Hist2h4,Hist1h3g,H2afj,Hist1h2ae,Hist1h2ag,Hist1h2an,Hist1h2bk,Hist1h2bm
15_Member	Reactome Gene Sets	R-MMU-110330	Recognition and association of DNA glycosylase with site containing an affected purine	-2.33555	-0.862685	10/61	15270,51788,97122,97908,232440,319166,319167,319170,319184,319186	H2afx,H2afz,Hist2h4,Hist1h3g,H2afj,Hist1h2ae,Hist1h2ag,Hist1h2an,Hist1h2bk,Hist1h2bm
15_Member	Reactome Gene Sets	R-MMU-3214858	RMTs methylate histone arginines	-2.27579	-0.826301	11/72	12443,13435,71974,77044,93760,97122,97908,232440,319166,319167,319170	Ccnd1,Dnmt3a,Prmt3,Arid2,Arid1a,Hist2h4,Hist1h3g,H2afj,Hist1h2ae,Hist1h2ag,Hist1h2an
15_Member	Reactome Gene Sets	R-MMU-9006931	Signaling by Nuclear Receptors	-2.26387	-0.815043	25/229	14229,14702,14704,15270,15507,17869,17977,18519,19411,20683,22632,28200,51788,97122,97908,193796,228026,232440,235459,319166,319167,319170,319184,319186,433759	Fkbp5,Gng2,Gng3,H2afx,Hspb1,Myc,Ncoa1,Kat2b,Rarg,Sp1,Yy1,Dhrs4,H2afz,Hist2h4,Hist1h3g,Kdm4b,Pdk1,H2afj,Gtf2a2,Hist1h2ae,Hist1h2ag,Hist1h2an,Hist1h2bk,Hist1h2bm,Hdac1
15_Member	Reactome Gene Sets	R-MMU-3214841	PKMTs methylate histone lysines	-2.2335	-0.793327	10/63	11569,14056,23808,52615,66310,67956,97122,97908,208043,232811	Aebp2,Ezh2,Ash2l,Suz12,Dpy30,Kmt5a,Hist2h4,Hist1h3g,Setd1b,Kmt5c
15_Member	Reactome Gene Sets	R-MMU-110331	Cleavage of the damaged purine	-2.18439	-0.758053	10/64	15270,51788,97122,97908,232440,319166,319167,319170,319184,319186	H2afx,H2afz,Hist2h4,Hist1h3g,H2afj,Hist1h2ae,Hist1h2ag,Hist1h2an,Hist1h2bk,Hist1h2bm
15_Member	Reactome Gene Sets	R-MMU-73927	Depurination	-2.18439	-0.758053	10/64	15270,51788,97122,97908,232440,319166,319167,319170,319184,319186	H2afx,H2afz,Hist2h4,Hist1h3g,H2afj,Hist1h2ae,Hist1h2ag,Hist1h2an,Hist1h2bk,Hist1h2bm
15_Member	Reactome Gene Sets	R-MMU-427413	NoRC negatively regulates rRNA expression	-2.08977	-0.712257	10/66	15270,51788,97122,97908,232440,319166,319167,319170,319184,319186	H2afx,H2afz,Hist2h4,Hist1h3g,H2afj,Hist1h2ae,Hist1h2ag,Hist1h2an,Hist1h2bk,Hist1h2bm
15_Member	Reactome Gene Sets	R-MMU-606279	Deposition of new CENPA-containing nucleosomes at the centromere	-2.05545	-0.683578	11/77	15270,51788,66570,69928,97122,232440,319166,319167,319170,319184,319186	H2afx,H2afz,Cenpm,Cenps,Hist2h4,H2afj,Hist1h2ae,Hist1h2ag,Hist1h2an,Hist1h2bk,Hist1h2bm
15_Member	Reactome Gene Sets	R-MMU-774815	Nucleosome assembly	-2.05545	-0.683578	11/77	15270,51788,66570,69928,97122,232440,319166,319167,319170,319184,319186	H2afx,H2afz,Cenpm,Cenps,Hist2h4,H2afj,Hist1h2ae,Hist1h2ag,Hist1h2an,Hist1h2bk,Hist1h2bm
15_Member	Reactome Gene Sets	R-MMU-73728	RNA Polymerase I Promoter Opening	-2.04418	-0.676758	10/67	15270,51788,97122,97908,232440,319166,319167,319170,319184,319186	H2afx,H2afz,Hist2h4,Hist1h3g,H2afj,Hist1h2ae,Hist1h2ag,Hist1h2an,Hist1h2bk,Hist1h2bm
16_Summary	GO Biological Processes	GO:0007005	mitochondrion organization	-6.44612	-4.082	58/459	11740,11757,12018,12176,12257,12856,12865,13819,14297,15108,15277,17210,17762,17869,18715,18950,19294,22059,22333,30058,52469,52838,53600,54405,55948,56046,56749,65114,66046,66706,66824,66916,66928,67013,67472,67713,67900,67952,68185,68512,68653,69076,74006,76826,76947,93734,98496,103172,105787,107197,170770,224805,230784,230935,235180,380705,380773,100503890	Slc25a5,Prdx3,Bak1,Bnip3,Tspo,Cox17,Cox7a1,Epas1,Fxn,Hsd17b10,Hk2,Mcl1,Mapt,Myc,Pim2,Pnp,Nectin2,Trp53,Vdac1,Timm8a1,Coa3,Dnlz,Timm23,Ndufa1,Sfn,Uqcc1,Dhodh,Vps35,Ndufb5,Ndufaf3,Pycard,Ndufb7,Dmac1,Oma1,Mtfr1,Dnajc19,Mtfp1,Tomm20,Coa4,Tomm5,Samm50,Triap1,Dnm1l,Nubpl,Ndufaf6,Mpv17l,Pid1,Chchd10,Prkaa1,Uqcc3,Bbc3,Aars2,Sesn2,Dnajc11,Fez1,Tmem102,Slirp,Pet100
16_Member	GO Biological Processes	GO:0007005	mitochondrion organization	-6.44612	-4.082	58/459	11740,11757,12018,12176,12257,12856,12865,13819,14297,15108,15277,17210,17762,17869,18715,18950,19294,22059,22333,30058,52469,52838,53600,54405,55948,56046,56749,65114,66046,66706,66824,66916,66928,67013,67472,67713,67900,67952,68185,68512,68653,69076,74006,76826,76947,93734,98496,103172,105787,107197,170770,224805,230784,230935,235180,380705,380773,100503890	Slc25a5,Prdx3,Bak1,Bnip3,Tspo,Cox17,Cox7a1,Epas1,Fxn,Hsd17b10,Hk2,Mcl1,Mapt,Myc,Pim2,Pnp,Nectin2,Trp53,Vdac1,Timm8a1,Coa3,Dnlz,Timm23,Ndufa1,Sfn,Uqcc1,Dhodh,Vps35,Ndufb5,Ndufaf3,Pycard,Ndufb7,Dmac1,Oma1,Mtfr1,Dnajc19,Mtfp1,Tomm20,Coa4,Tomm5,Samm50,Triap1,Dnm1l,Nubpl,Ndufaf6,Mpv17l,Pid1,Chchd10,Prkaa1,Uqcc3,Bbc3,Aars2,Sesn2,Dnajc11,Fez1,Tmem102,Slirp,Pet100
16_Member	GO Biological Processes	GO:0033108	mitochondrial respiratory chain complex assembly	-4.09047	-2.17704	15/77	12856,52469,54405,56046,66046,66706,66916,66928,68185,68653,76826,76947,107197,224805,100503890	Cox17,Coa3,Ndufa1,Uqcc1,Ndufb5,Ndufaf3,Ndufb7,Dmac1,Coa4,Samm50,Nubpl,Ndufaf6,Uqcc3,Aars2,Pet100
[truncated: 24 more rows]

## Sheet: GO of RPG4
GroupID	Category	Term	Description	LogP	Log(q-value)	InTerm_InList	Genes	Symbols
[truncated: 411 more rows]

## Sheet: DEGs between branches
# DEGs between representative clusters of all branches related to Figure S2F
p_val	avg_logFC	pct.1	pct.2	p_val_adj	cluster	gene
[truncated: 5,868 more rows]

## Sheet: GO of Fibroblast2
GroupID	Category	Term	Description	LogP	Log(q-value)	InTerm_InList	Genes	Symbols
[truncated: 253 more rows]

[truncated: 4 more sheets: GO of Early-pluripotent2, GO of Meiotic2, GO of Neural4, Gene sets]
