# Supplementary material for: The chemical reprogramming of unipotent adult germ cells towards authentic pluripotency and de novo establishment of imprinting
Source: Protein Cell. 2022 Nov 17;14(7):479–98. doi: 10.1093/procel/pwac044 (PMC10305742; doi:10.1093/procel/pwac044)
Supplement: pwac044_suppl_Supplementary_Table_S3 [file pwac044_suppl_supplementary_table_s3.xlsx]

## Sheet: Stage1 up-regulated gPSC
GroupID	Category	Term	Description	LogP	Log(q-value)	InTerm_InList	Genes	Symbols
1_Summary	GO Biological Processes	GO:0001568	blood vessel development	-11.5552	-7.68026	40/752	11535,11816,12822,12831,13601,13654,13713,13836,14172,14180,14234,15139,15277,15507,16002,16476,16477,16480,16923,17130,17131,17242,17395,18128,18655,19883,20193,20204,20698,20997,21667,21872,54409,56233,83921,84004,207304,239528,328365,100038489,107869,14063,17869,19241,19713,20195,20682,22041,53624,75687,84094,12512,13641,14175,21857,13838,16010,16797,18793,24063,24066,26941,56468,232431	Adm,Apoe,Col18a1,Col5a1,Ecm1,Egr2,Elk3,Epha2,Fgf18,Fgf9,Foxc2,Hc,Hk2,Hspb1,Igf2,Jun,Junb,Jup,Sh2b3,Smad6,Smad7,Mdk,Mmp9,Notch1,Pgk1,Rora,S100a1,Prrx2,Sphk1,T,Tdgf1,Tjp1,Ramp2,Hdac7,Cemip2,Mcam,Hectd1,Ago2,Zmiz1,Apela,Cth,F2rl1,Myc,Tmsb4x,Ret,S100a11,Sox9,Trf,Cldn7,Ripor1,Plvap,Cd63,Efnb1,Fgf4,Timp1,Epha4,Igfbp4,Lat,Plaur,Spry1,Spry4,Slc9a3r1,Socs5,Gprc5a
1_Member	GO Biological Processes	GO:0001568	blood vessel development	-11.5552	-7.68026	40/752	11535,11816,12822,12831,13601,13654,13713,13836,14172,14180,14234,15139,15277,15507,16002,16476,16477,16480,16923,17130,17131,17242,17395,18128,18655,19883,20193,20204,20698,20997,21667,21872,54409,56233,83921,84004,207304,239528,328365,100038489	Adm,Apoe,Col18a1,Col5a1,Ecm1,Egr2,Elk3,Epha2,Fgf18,Fgf9,Foxc2,Hc,Hk2,Hspb1,Igf2,Jun,Junb,Jup,Sh2b3,Smad6,Smad7,Mdk,Mmp9,Notch1,Pgk1,Rora,S100a1,Prrx2,Sphk1,T,Tdgf1,Tjp1,Ramp2,Hdac7,Cemip2,Mcam,Hectd1,Ago2,Zmiz1,Apela
1_Member	GO Biological Processes	GO:0001944	vasculature development	-11.5171	-7.68026	41/789	11535,11816,12822,12831,13601,13654,13713,13836,14172,14180,14234,15139,15277,15507,16002,16476,16477,16480,16923,17130,17131,17242,17395,18128,18655,19883,20193,20204,20698,20997,21667,21872,54409,56233,83921,84004,107869,207304,239528,328365,100038489	Adm,Apoe,Col18a1,Col5a1,Ecm1,Egr2,Elk3,Epha2,Fgf18,Fgf9,Foxc2,Hc,Hk2,Hspb1,Igf2,Jun,Junb,Jup,Sh2b3,Smad6,Smad7,Mdk,Mmp9,Notch1,Pgk1,Rora,S100a1,Prrx2,Sphk1,T,Tdgf1,Tjp1,Ramp2,Hdac7,Cemip2,Mcam,Cth,Hectd1,Ago2,Zmiz1,Apela
1_Member	GO Biological Processes	GO:0048514	blood vessel morphogenesis	-11.4849	-7.68026	37/654	11535,11816,12822,13601,13713,13836,14172,14180,14234,15139,15277,15507,16002,16476,16477,16480,16923,17130,17131,17242,17395,18128,18655,19883,20193,20204,20698,20997,21667,21872,54409,56233,83921,84004,239528,328365,100038489	Adm,Apoe,Col18a1,Ecm1,Elk3,Epha2,Fgf18,Fgf9,Foxc2,Hc,Hk2,Hspb1,Igf2,Jun,Junb,Jup,Sh2b3,Smad6,Smad7,Mdk,Mmp9,Notch1,Pgk1,Rora,S100a1,Prrx2,Sphk1,T,Tdgf1,Tjp1,Ramp2,Hdac7,Cemip2,Mcam,Ago2,Zmiz1,Apela
1_Member	GO Biological Processes	GO:0045766	positive regulation of angiogenesis	-8.79612	-5.21328	17/179	11535,13601,14172,14234,15139,15277,15507,16002,16480,17242,17395,20193,20698,21872,54409,239528,100038489	Adm,Ecm1,Fgf18,Foxc2,Hc,Hk2,Hspb1,Igf2,Jup,Mdk,Mmp9,S100a1,Sphk1,Tjp1,Ramp2,Ago2,Apela
1_Member	GO Biological Processes	GO:1904018	positive regulation of vasculature development	-8.79612	-5.21328	17/179	11535,13601,14172,14234,15139,15277,15507,16002,16480,17242,17395,20193,20698,21872,54409,239528,100038489	Adm,Ecm1,Fgf18,Foxc2,Hc,Hk2,Hspb1,Igf2,Jup,Mdk,Mmp9,S100a1,Sphk1,Tjp1,Ramp2,Ago2,Apela
1_Member	GO Biological Processes	GO:0001525	angiogenesis	-8.54174	-5.06972	29/541	11535,12822,13601,13713,13836,14172,14180,14234,15139,15277,15507,16002,16476,16480,16923,17242,17395,18128,18655,19883,20193,20698,21872,54409,56233,83921,84004,239528,100038489	Adm,Col18a1,Ecm1,Elk3,Epha2,Fgf18,Fgf9,Foxc2,Hc,Hk2,Hspb1,Igf2,Jun,Jup,Sh2b3,Mdk,Mmp9,Notch1,Pgk1,Rora,S100a1,Sphk1,Tjp1,Ramp2,Hdac7,Cemip2,Mcam,Ago2,Apela
1_Member	GO Biological Processes	GO:0045765	regulation of angiogenesis	-7.52501	-4.14629	20/302	11535,13601,13836,14172,14234,15139,15277,15507,16002,16480,16923,17242,17395,18655,20193,20698,21872,54409,239528,100038489	Adm,Ecm1,Epha2,Fgf18,Foxc2,Hc,Hk2,Hspb1,Igf2,Jup,Sh2b3,Mdk,Mmp9,Pgk1,S100a1,Sphk1,Tjp1,Ramp2,Ago2,Apela
1_Member	GO Biological Processes	GO:1901342	regulation of vasculature development	-7.43022	-4.10266	20/306	11535,13601,13836,14172,14234,15139,15277,15507,16002,16480,16923,17242,17395,18655,20193,20698,21872,54409,239528,100038489	Adm,Ecm1,Epha2,Fgf18,Foxc2,Hc,Hk2,Hspb1,Igf2,Jup,Sh2b3,Mdk,Mmp9,Pgk1,S100a1,Sphk1,Tjp1,Ramp2,Ago2,Apela
1_Member	GO Biological Processes	GO:2000147	positive regulation of cell motility	-6.48288	-3.4809	27/597	12822,14063,14172,14180,14234,15507,16002,16476,17242,17395,17869,18128,19241,19713,20195,20682,20698,21667,21872,22041,53624,56233,75687,84004,84094,239528,100038489	Col18a1,F2rl1,Fgf18,Fgf9,Foxc2,Hspb1,Igf2,Jun,Mdk,Mmp9,Myc,Notch1,Tmsb4x,Ret,S100a11,Sox9,Sphk1,Tdgf1,Tjp1,Trf,Cldn7,Hdac7,Ripor1,Mcam,Plvap,Ago2,Apela
1_Member	GO Biological Processes	GO:0051272	positive regulation of cellular component movement	-6.24502	-3.37829	27/614	12822,14063,14172,14180,14234,15507,16002,16476,17242,17395,17869,18128,19241,19713,20195,20682,20698,21667,21872,22041,53624,56233,75687,84004,84094,239528,100038489	Col18a1,F2rl1,Fgf18,Fgf9,Foxc2,Hspb1,Igf2,Jun,Mdk,Mmp9,Myc,Notch1,Tmsb4x,Ret,S100a11,Sox9,Sphk1,Tdgf1,Tjp1,Trf,Cldn7,Hdac7,Ripor1,Mcam,Plvap,Ago2,Apela
1_Member	GO Biological Processes	GO:0040017	positive regulation of locomotion	-6.23132	-3.37829	27/615	12822,14063,14172,14180,14234,15507,16002,16476,17242,17395,17869,18128,19241,19713,20195,20682,20698,21667,21872,22041,53624,56233,75687,84004,84094,239528,100038489	Col18a1,F2rl1,Fgf18,Fgf9,Foxc2,Hspb1,Igf2,Jun,Mdk,Mmp9,Myc,Notch1,Tmsb4x,Ret,S100a11,Sox9,Sphk1,Tdgf1,Tjp1,Trf,Cldn7,Hdac7,Ripor1,Mcam,Plvap,Ago2,Apela
1_Member	GO Biological Processes	GO:0030335	positive regulation of cell migration	-5.78517	-3.05967	25/571	12822,14063,14172,14180,14234,15507,16002,16476,17242,17395,17869,18128,19241,19713,20195,20682,20698,21667,21872,56233,75687,84004,84094,239528,100038489	Col18a1,F2rl1,Fgf18,Fgf9,Foxc2,Hspb1,Igf2,Jun,Mdk,Mmp9,Myc,Notch1,Tmsb4x,Ret,S100a11,Sox9,Sphk1,Tdgf1,Tjp1,Hdac7,Ripor1,Mcam,Plvap,Ago2,Apela
1_Member	GO Biological Processes	GO:0043535	regulation of blood vessel endothelial cell migration	-4.99109	-2.54813	9/93	11816,13836,14172,14234,15507,16002,16480,18128,56233	Apoe,Epha2,Fgf18,Foxc2,Hspb1,Igf2,Jup,Notch1,Hdac7
1_Member	GO Biological Processes	GO:0001667	ameboidal-type cell migration	-4.89747	-2.47899	20/445	11816,12512,13641,13836,14172,14175,14234,15507,16002,16476,16480,17395,18128,19713,20682,20997,21857,56233,239528,100038489	Apoe,Cd63,Efnb1,Epha2,Fgf18,Fgf4,Foxc2,Hspb1,Igf2,Jun,Jup,Mmp9,Notch1,Ret,Sox9,T,Timp1,Hdac7,Ago2,Apela
1_Member	GO Biological Processes	GO:0007169	transmembrane receptor protein tyrosine kinase signaling pathway	-4.87869	-2.46611	24/603	12512,13641,13836,13838,14172,14175,14180,14234,15507,16002,16010,16797,16923,17395,18128,18793,19713,20682,21667,24063,24066,26941,56468,232431	Cd63,Efnb1,Epha2,Epha4,Fgf18,Fgf4,Fgf9,Foxc2,Hspb1,Igf2,Igfbp4,Lat,Sh2b3,Mmp9,Notch1,Plaur,Ret,Sox9,Tdgf1,Spry1,Spry4,Slc9a3r1,Socs5,Gprc5a
1_Member	GO Biological Processes	GO:0010632	regulation of epithelial cell migration	-4.78656	-2.39685	14/241	11816,12512,13836,14172,14175,14234,15507,16002,16476,16480,17395,18128,20682,56233	Apoe,Cd63,Epha2,Fgf18,Fgf4,Foxc2,Hspb1,Igf2,Jun,Jup,Mmp9,Notch1,Sox9,Hdac7
1_Member	GO Biological Processes	GO:0043534	blood vessel endothelial cell migration	-4.22143	-2.05021	9/116	11816,13836,14172,14234,15507,16002,16480,18128,56233	Apoe,Epha2,Fgf18,Foxc2,Hspb1,Igf2,Jup,Notch1,Hdac7
1_Member	GO Biological Processes	GO:0090130	tissue migration	-4.16558	-2.0141	15/310	11816,12512,13836,14172,14175,14234,15507,16002,16476,16480,17395,18128,20682,20997,56233	Apoe,Cd63,Epha2,Fgf18,Fgf4,Foxc2,Hspb1,Igf2,Jun,Jup,Mmp9,Notch1,Sox9,T,Hdac7
1_Member	GO Biological Processes	GO:0010631	epithelial cell migration	-3.6724	-1.66995	14/306	11816,12512,13836,14172,14175,14234,15507,16002,16476,16480,17395,18128,20682,56233	Apoe,Cd63,Epha2,Fgf18,Fgf4,Foxc2,Hspb1,Igf2,Jun,Jup,Mmp9,Notch1,Sox9,Hdac7
1_Member	GO Biological Processes	GO:0090132	epithelium migration	-3.64341	-1.65164	14/308	11816,12512,13836,14172,14175,14234,15507,16002,16476,16480,17395,18128,20682,56233	Apoe,Cd63,Epha2,Fgf18,Fgf4,Foxc2,Hspb1,Igf2,Jun,Jup,Mmp9,Notch1,Sox9,Hdac7
1_Member	GO Biological Processes	GO:0010594	regulation of endothelial cell migration	-3.53996	-1.58243	10/174	11816,13836,14172,14175,14234,15507,16002,16480,18128,56233	Apoe,Epha2,Fgf18,Fgf4,Foxc2,Hspb1,Igf2,Jup,Notch1,Hdac7
1_Member	GO Biological Processes	GO:0043536	positive regulation of blood vessel endothelial cell migration	-2.8393	-1.12569	5/56	14172,14234,15507,16002,56233	Fgf18,Foxc2,Hspb1,Igf2,Hdac7
1_Member	GO Biological Processes	GO:0043542	endothelial cell migration	-2.74112	-1.06138	10/221	11816,13836,14172,14175,14234,15507,16002,16480,18128,56233	Apoe,Epha2,Fgf18,Fgf4,Foxc2,Hspb1,Igf2,Jup,Notch1,Hdac7
1_Member	GO Biological Processes	GO:0010634	positive regulation of epithelial cell migration	-2.62438	-0.988172	8/156	14172,14234,15507,16002,16476,17395,20682,56233	Fgf18,Foxc2,Hspb1,Igf2,Jun,Mmp9,Sox9,Hdac7
2_Summary	WikiPathways	WP1763	PluriNetWork: mechanisms associated with pluripotency	-8.50642	-5.06972	21/292	11614,12443,12575,13017,13619,14175,17131,17869,18128,18424,18451,20674,20997,21425,22286,22715,52463,54427,71950,104156,332221	Nr0b1,Ccnd1,Cdkn1a,Ctbp2,Phc1,Fgf4,Smad7,Myc,Notch1,Otx2,P4ha1,Sox2,T,Tfeb,Utf1,Zfp57,Tet1,Dnmt3l,Nanog,Etv5,Zscan10
2_Member	WikiPathways	WP1763	PluriNetWork: mechanisms associated with pluripotency	-8.50642	-5.06972	21/292	11614,12443,12575,13017,13619,14175,17131,17869,18128,18424,18451,20674,20997,21425,22286,22715,52463,54427,71950,104156,332221	Nr0b1,Ccnd1,Cdkn1a,Ctbp2,Phc1,Fgf4,Smad7,Myc,Notch1,Otx2,P4ha1,Sox2,T,Tfeb,Utf1,Zfp57,Tet1,Dnmt3l,Nanog,Etv5,Zscan10
3_Summary	GO Biological Processes	GO:0045596	negative regulation of cell differentiation	-7.38333	-4.10152	32/723	12443,12831,14180,15284,15376,15507,16002,16870,17130,17131,17242,17395,17702,17869,18128,19883,20674,20682,21873,22695,24063,24066,56233,56468,71950,71973,77889,79362,97064,211770,269951,320404	Ccnd1,Col5a1,Fgf9,Hlx,Foxa2,Hspb1,Igf2,Lhx2,Smad6,Smad7,Mdk,Mmp9,Msx2,Myc,Notch1,Rora,Sox2,Sox9,Tjp2,Zfp36,Spry1,Spry4,Hdac7,Socs5,Nanog,Rbpms2,Lbh,Bhlhe41,Wwtr1,Trib1,Idh2,Itpkb
3_Member	GO Biological Processes	GO:0045596	negative regulation of cell differentiation	-7.38333	-4.10152	32/723	12443,12831,14180,15284,15376,15507,16002,16870,17130,17131,17242,17395,17702,17869,18128,19883,20674,20682,21873,22695,24063,24066,56233,56468,71950,71973,77889,79362,97064,211770,269951,320404	Ccnd1,Col5a1,Fgf9,Hlx,Foxa2,Hspb1,Igf2,Lhx2,Smad6,Smad7,Mdk,Mmp9,Msx2,Myc,Notch1,Rora,Sox2,Sox9,Tjp2,Zfp36,Spry1,Spry4,Hdac7,Socs5,Nanog,Rbpms2,Lbh,Bhlhe41,Wwtr1,Trib1,Idh2,Itpkb
4_Summary	WikiPathways	WP157	Glycolysis and gluconeogenesis	-7.25382	-4.0134	9/51	13807,15277,16828,18641,18655,20525,20527,21991,56421,17869,19713,20539,80879,15937,56312,74246,12492,15376,16002,16010,17158,19883,58801,71336,68738,12035,107869,269951,12575,21857,22041,14385,110173,13836,15356,18950,76974,84682,103172,20135,54710,108902,12933,14245,20249,20250,20682,20698,66887	Eno2,Hk2,Ldha,Pfkl,Pgk1,Slc2a1,Slc2a3,Tpi1,Pfkp,Myc,Ret,Slc7a5,Slc16a3,Ier3,Nupr1,Gale,Scarb2,Foxa2,Igf2,Igfbp4,Man2a1,Rora,Pmaip1,Rbks,Acss1,Bcat1,Cth,Idh2,Cdkn1a,Timp1,Trf,Slc37a4,Manba,Epha2,Hmgcl,Pnp,Urah,Cox4i2,Chchd10,Rrm2,Hs3st3b1,B4gat1,Crmp1,Lpin1,Scd1,Scd2,Sox9,Sphk1,Lonp2
4_Member	WikiPathways	WP157	Glycolysis and gluconeogenesis	-7.25382	-4.0134	9/51	13807,15277,16828,18641,18655,20525,20527,21991,56421	Eno2,Hk2,Ldha,Pfkl,Pgk1,Slc2a1,Slc2a3,Tpi1,Pfkp
4_Member	KEGG Pathway	ko05230	Central carbon metabolism in cancer	-6.37057	-3.43119	9/64	15277,16828,17869,18641,19713,20525,20539,56421,80879	Hk2,Ldha,Myc,Pfkl,Ret,Slc2a1,Slc7a5,Pfkp,Slc16a3
4_Member	KEGG Pathway	mmu05230	Central carbon metabolism in cancer	-6.25348	-3.37829	9/66	15277,16828,17869,18641,19713,20525,20539,56421,80879	Hk2,Ldha,Myc,Pfkl,Ret,Slc2a1,Slc7a5,Pfkp,Slc16a3
4_Member	GO Biological Processes	GO:0006096	glycolytic process	-5.94892	-3.18563	10/92	13807,15277,15937,17869,18641,18655,21991,56312,56421,74246	Eno2,Hk2,Ier3,Myc,Pfkl,Pgk1,Tpi1,Nupr1,Pfkp,Gale
4_Member	GO Biological Processes	GO:0006757	ATP generation from ADP	-5.9052	-3.15488	10/93	13807,15277,15937,17869,18641,18655,21991,56312,56421,74246	Eno2,Hk2,Ier3,Myc,Pfkl,Pgk1,Tpi1,Nupr1,Pfkp,Gale
4_Member	GO Biological Processes	GO:0016052	carbohydrate catabolic process	-5.86539	-3.12765	12/141	12492,13807,15277,15937,16828,17869,18641,18655,21991,56312,56421,74246	Scarb2,Eno2,Hk2,Ier3,Ldha,Myc,Pfkl,Pgk1,Tpi1,Nupr1,Pfkp,Gale
4_Member	GO Biological Processes	GO:0006090	pyruvate metabolic process	-5.74107	-3.03905	11/120	13807,15277,15937,16828,17869,18641,18655,21991,56312,56421,74246	Eno2,Hk2,Ier3,Ldha,Myc,Pfkl,Pgk1,Tpi1,Nupr1,Pfkp,Gale
4_Member	KEGG Pathway	M00001	Glycolysis (Embden-Meyerhof pathway), glucose => pyruvate	-5.62958	-2.97103	6/27	13807,15277,18641,18655,21991,56421	Eno2,Hk2,Pfkl,Pgk1,Tpi1,Pfkp
4_Member	KEGG Pathway	mmu_M00001	Glycolysis (Embden-Meyerhof pathway), glucose => pyruvate	-5.62958	-2.97103	6/27	13807,15277,18641,18655,21991,56421	Eno2,Hk2,Pfkl,Pgk1,Tpi1,Pfkp
4_Member	GO Biological Processes	GO:0046031	ADP metabolic process	-5.57446	-2.93611	10/101	13807,15277,15937,17869,18641,18655,21991,56312,56421,74246	Eno2,Hk2,Ier3,Myc,Pfkl,Pgk1,Tpi1,Nupr1,Pfkp,Gale
4_Member	GO Biological Processes	GO:0009135	purine nucleoside diphosphate metabolic process	-5.42064	-2.83565	10/105	13807,15277,15937,17869,18641,18655,21991,56312,56421,74246	Eno2,Hk2,Ier3,Myc,Pfkl,Pgk1,Tpi1,Nupr1,Pfkp,Gale
4_Member	GO Biological Processes	GO:0009179	purine ribonucleoside diphosphate metabolic process	-5.42064	-2.83565	10/105	13807,15277,15937,17869,18641,18655,21991,56312,56421,74246	Eno2,Hk2,Ier3,Myc,Pfkl,Pgk1,Tpi1,Nupr1,Pfkp,Gale
4_Member	GO Biological Processes	GO:0005996	monosaccharide metabolic process	-5.41849	-2.83565	16/274	13807,15277,15376,16002,16010,16828,17158,17869,18641,18655,19883,21991,56421,58801,71336,74246	Eno2,Hk2,Foxa2,Igf2,Igfbp4,Ldha,Man2a1,Myc,Pfkl,Pgk1,Rora,Tpi1,Pfkp,Pmaip1,Rbks,Gale
4_Member	GO Biological Processes	GO:0006165	nucleoside diphosphate phosphorylation	-5.38328	-2.80905	10/106	13807,15277,15937,17869,18641,18655,21991,56312,56421,74246	Eno2,Hk2,Ier3,Myc,Pfkl,Pgk1,Tpi1,Nupr1,Pfkp,Gale
4_Member	GO Biological Processes	GO:0046939	nucleotide phosphorylation	-5.27372	-2.7243	10/109	13807,15277,15937,17869,18641,18655,21991,56312,56421,74246	Eno2,Hk2,Ier3,Myc,Pfkl,Pgk1,Tpi1,Nupr1,Pfkp,Gale
4_Member	KEGG Pathway	ko00010	Glycolysis / Gluconeogenesis	-5.22611	-2.69249	8/66	13807,15277,16828,18641,18655,21991,56421,68738	Eno2,Hk2,Ldha,Pfkl,Pgk1,Tpi1,Pfkp,Acss1
4_Member	GO Biological Processes	GO:0009185	ribonucleoside diphosphate metabolic process	-5.13316	-2.65052	10/113	13807,15277,15937,17869,18641,18655,21991,56312,56421,74246	Eno2,Hk2,Ier3,Myc,Pfkl,Pgk1,Tpi1,Nupr1,Pfkp,Gale
4_Member	GO Biological Processes	GO:0019318	hexose metabolic process	-5.11264	-2.63702	15/257	13807,15277,15376,16002,16010,16828,17158,17869,18641,18655,19883,21991,56421,58801,74246	Eno2,Hk2,Foxa2,Igf2,Igfbp4,Ldha,Man2a1,Myc,Pfkl,Pgk1,Rora,Tpi1,Pfkp,Pmaip1,Gale
4_Member	KEGG Pathway	mmu00010	Glycolysis / Gluconeogenesis	-4.94074	-2.51627	8/72	13807,15277,16828,18641,18655,21991,56421,68738	Eno2,Hk2,Ldha,Pfkl,Pgk1,Tpi1,Pfkp,Acss1
4_Member	KEGG Pathway	ko01230	Biosynthesis of amino acids	-4.6822	-2.34219	8/78	12035,13807,18641,18655,21991,56421,107869,269951	Bcat1,Eno2,Pfkl,Pgk1,Tpi1,Pfkp,Cth,Idh2
4_Member	KEGG Pathway	mmu01230	Biosynthesis of amino acids	-4.6822	-2.34219	8/78	12035,13807,18641,18655,21991,56421,107869,269951	Bcat1,Eno2,Pfkl,Pgk1,Tpi1,Pfkp,Cth,Idh2
4_Member	GO Biological Processes	GO:0009132	nucleoside diphosphate metabolic process	-4.62612	-2.31565	10/129	13807,15277,15937,17869,18641,18655,21991,56312,56421,74246	Eno2,Hk2,Ier3,Myc,Pfkl,Pgk1,Tpi1,Nupr1,Pfkp,Gale
4_Member	GO Biological Processes	GO:0061620	glycolytic process through glucose-6-phosphate	-4.5104	-2.23932	4/13	13807,18641,56421,74246	Eno2,Pfkl,Pfkp,Gale
4_Member	KEGG Pathway	mmu04066	HIF-1 signaling pathway	-4.46629	-2.23298	9/108	12575,13807,15277,16828,18641,18655,20525,21857,22041	Cdkn1a,Eno2,Hk2,Ldha,Pfkl,Pgk1,Slc2a1,Timp1,Trf
4_Member	GO Biological Processes	GO:0019320	hexose catabolic process	-4.44525	-2.22313	5/26	13807,16828,18641,56421,74246	Eno2,Ldha,Pfkl,Pfkp,Gale
4_Member	GO Biological Processes	GO:0006006	glucose metabolic process	-4.44048	-2.22313	13/226	13807,15277,15376,16002,16010,16828,17869,18641,18655,19883,21991,56421,58801	Eno2,Hk2,Foxa2,Igf2,Igfbp4,Ldha,Myc,Pfkl,Pgk1,Rora,Tpi1,Pfkp,Pmaip1
4_Member	GO Biological Processes	GO:0046365	monosaccharide catabolic process	-4.20457	-2.04003	5/29	13807,16828,18641,56421,74246	Eno2,Ldha,Pfkl,Pfkp,Gale
4_Member	GO Biological Processes	GO:0005975	carbohydrate metabolic process	-4.17284	-2.01814	22/583	12492,13807,14385,15277,15376,15937,16002,16010,16828,17158,17869,18641,18655,19883,21991,56312,56421,58801,71336,74246,110173,269951	Scarb2,Eno2,Slc37a4,Hk2,Foxa2,Ier3,Igf2,Igfbp4,Ldha,Man2a1,Myc,Pfkl,Pgk1,Rora,Tpi1,Nupr1,Pfkp,Pmaip1,Rbks,Gale,Manba,Idh2
4_Member	GO Biological Processes	GO:0009150	purine ribonucleotide metabolic process	-4.14318	-1.99693	16/348	13807,13836,15277,15356,15937,17869,18641,18655,18950,19883,21991,56312,56421,68738,74246,76974	Eno2,Epha2,Hk2,Hmgcl,Ier3,Myc,Pfkl,Pgk1,Pnp,Rora,Tpi1,Nupr1,Pfkp,Acss1,Gale,Urah
4_Member	GO Biological Processes	GO:0006007	glucose catabolic process	-4.00855	-1.88811	4/17	13807,16828,18641,56421	Eno2,Ldha,Pfkl,Pfkp
4_Member	GO Biological Processes	GO:0061615	glycolytic process through fructose-6-phosphate	-4.00855	-1.88811	4/17	13807,18641,56421,74246	Eno2,Pfkl,Pfkp,Gale
4_Member	GO Biological Processes	GO:0009259	ribonucleotide metabolic process	-3.87548	-1.80518	16/367	13807,13836,15277,15356,15937,17869,18641,18655,18950,19883,21991,56312,56421,68738,74246,76974	Eno2,Epha2,Hk2,Hmgcl,Ier3,Myc,Pfkl,Pgk1,Pnp,Rora,Tpi1,Nupr1,Pfkp,Acss1,Gale,Urah
4_Member	GO Biological Processes	GO:0046034	ATP metabolic process	-3.84037	-1.78645	13/259	13807,15277,15937,16828,17869,18641,18655,21991,56312,56421,74246,84682,103172	Eno2,Hk2,Ier3,Ldha,Myc,Pfkl,Pgk1,Tpi1,Nupr1,Pfkp,Gale,Cox4i2,Chchd10
4_Member	GO Biological Processes	GO:0009117	nucleotide metabolic process	-3.8075	-1.75869	18/451	13807,13836,15277,15356,15937,17869,18641,18655,18950,19883,20135,21991,56312,56421,68738,74246,76974,269951	Eno2,Epha2,Hk2,Hmgcl,Ier3,Myc,Pfkl,Pgk1,Pnp,Rora,Rrm2,Tpi1,Nupr1,Pfkp,Acss1,Gale,Urah,Idh2
4_Member	GO Biological Processes	GO:0006163	purine nucleotide metabolic process	-3.79507	-1.74879	16/373	13807,13836,15277,15356,15937,17869,18641,18655,18950,19883,21991,56312,56421,68738,74246,76974	Eno2,Epha2,Hk2,Hmgcl,Ier3,Myc,Pfkl,Pgk1,Pnp,Rora,Tpi1,Nupr1,Pfkp,Acss1,Gale,Urah
4_Member	Reactome Gene Sets	R-MMU-71387	Metabolism of carbohydrates	-3.79098	-1.74722	13/262	13807,14385,15277,18641,18655,20525,21991,54710,56421,71336,74246,108902,110173	Eno2,Slc37a4,Hk2,Pfkl,Pgk1,Slc2a1,Tpi1,Hs3st3b1,Pfkp,Rbks,Gale,B4gat1,Manba
4_Member	Reactome Gene Sets	R-MMU-70326	Glucose metabolism	-3.72381	-1.70208	7/80	13807,14385,15277,18641,18655,21991,56421	Eno2,Slc37a4,Hk2,Pfkl,Pgk1,Tpi1,Pfkp
4_Member	GO Biological Processes	GO:0019693	ribose phosphate metabolic process	-3.71652	-1.69814	16/379	13807,13836,15277,15356,15937,17869,18641,18655,18950,19883,21991,56312,56421,68738,74246,76974	Eno2,Epha2,Hk2,Hmgcl,Ier3,Myc,Pfkl,Pgk1,Pnp,Rora,Tpi1,Nupr1,Pfkp,Acss1,Gale,Urah
4_Member	GO Biological Processes	GO:0006753	nucleoside phosphate metabolic process	-3.70216	-1.68753	18/460	13807,13836,15277,15356,15937,17869,18641,18655,18950,19883,20135,21991,56312,56421,68738,74246,76974,269951	Eno2,Epha2,Hk2,Hmgcl,Ier3,Myc,Pfkl,Pgk1,Pnp,Rora,Rrm2,Tpi1,Nupr1,Pfkp,Acss1,Gale,Urah,Idh2
4_Member	GO Biological Processes	GO:0006091	generation of precursor metabolites and energy	-3.60183	-1.62416	17/428	13807,14385,15277,15356,15937,16002,16828,17869,18641,18655,21991,56312,56421,74246,84682,103172,269951	Eno2,Slc37a4,Hk2,Hmgcl,Ier3,Igf2,Ldha,Myc,Pfkl,Pgk1,Tpi1,Nupr1,Pfkp,Gale,Cox4i2,Chchd10,Idh2
4_Member	Reactome Gene Sets	R-MMU-70171	Glycolysis	-3.54054	-1.58243	6/61	13807,15277,18641,18655,21991,56421	Eno2,Hk2,Pfkl,Pgk1,Tpi1,Pfkp
4_Member	GO Biological Processes	GO:0072521	purine-containing compound metabolic process	-3.51573	-1.5623	16/395	13807,13836,15277,15356,15937,17869,18641,18655,18950,19883,21991,56312,56421,68738,74246,76974	Eno2,Epha2,Hk2,Hmgcl,Ier3,Myc,Pfkl,Pgk1,Pnp,Rora,Tpi1,Nupr1,Pfkp,Acss1,Gale,Urah
4_Member	GO Biological Processes	GO:0055086	nucleobase-containing small molecule metabolic process	-3.51177	-1.56038	19/519	12933,13807,13836,15277,15356,15937,17869,18641,18655,18950,19883,20135,21991,56312,56421,68738,74246,76974,269951	Crmp1,Eno2,Epha2,Hk2,Hmgcl,Ier3,Myc,Pfkl,Pgk1,Pnp,Rora,Rrm2,Tpi1,Nupr1,Pfkp,Acss1,Gale,Urah,Idh2
4_Member	GO Biological Processes	GO:0006735	NADH regeneration	-3.44136	-1.51593	3/10	13807,18641,56421	Eno2,Pfkl,Pfkp
4_Member	GO Biological Processes	GO:0061621	canonical glycolysis	-3.44136	-1.51593	3/10	13807,18641,56421	Eno2,Pfkl,Pfkp
4_Member	GO Biological Processes	GO:0061718	glucose catabolic process to pyruvate	-3.44136	-1.51593	3/10	13807,18641,56421	Eno2,Pfkl,Pfkp
4_Member	KEGG Pathway	ko01200	Carbon metabolism	-3.41048	-1.49229	8/118	13807,15277,18641,18655,21991,56421,68738,269951	Eno2,Hk2,Pfkl,Pgk1,Tpi1,Pfkp,Acss1,Idh2
4_Member	KEGG Pathway	mmu01200	Carbon metabolism	-3.41048	-1.49229	8/118	13807,15277,18641,18655,21991,56421,68738,269951	Eno2,Hk2,Pfkl,Pgk1,Tpi1,Pfkp,Acss1,Idh2
4_Member	GO Biological Processes	GO:0019674	NAD metabolic process	-3.32377	-1.44354	4/25	13807,16828,18641,56421	Eno2,Ldha,Pfkl,Pfkp
4_Member	KEGG Pathway	M00002	Glycolysis, core module involving three-carbon compounds	-3.07856	-1.28672	3/13	13807,18655,21991	Eno2,Pgk1,Tpi1
4_Member	KEGG Pathway	mmu_M00002	Glycolysis, core module involving three-carbon compounds	-3.07856	-1.28672	3/13	13807,18655,21991	Eno2,Pgk1,Tpi1
4_Member	GO Biological Processes	GO:0006002	fructose 6-phosphate metabolic process	-2.97862	-1.22112	3/14	15277,18641,56421	Hk2,Pfkl,Pfkp
4_Member	GO Biological Processes	GO:0006734	NADH metabolic process	-2.90556	-1.17153	4/32	13807,16828,18641,56421	Eno2,Ldha,Pfkl,Pfkp
4_Member	KEGG Pathway	ko00052	Galactose metabolism	-2.90556	-1.17153	4/32	15277,18641,56421,74246	Hk2,Pfkl,Pfkp,Gale
4_Member	GO Biological Processes	GO:0032787	monocarboxylic acid metabolic process	-2.8379	-1.12547	20/637	13807,14245,14385,15277,15937,16828,17869,18641,18655,20249,20250,20682,20698,21991,56312,56421,66887,68738,74246,269951	Eno2,Lpin1,Slc37a4,Hk2,Ier3,Ldha,Myc,Pfkl,Pgk1,Scd1,Scd2,Sox9,Sphk1,Tpi1,Nupr1,Pfkp,Lonp2,Acss1,Gale,Idh2
4_Member	Reactome Gene Sets	R-MMU-70263	Gluconeogenesis	-2.80521	-1.10363	4/34	13807,14385,18655,21991	Eno2,Slc37a4,Pgk1,Tpi1
4_Member	KEGG Pathway	mmu00052	Galactose metabolism	-2.80521	-1.10363	4/34	15277,18641,56421,74246	Hk2,Pfkl,Pfkp,Gale
4_Member	KEGG Pathway	ko00051	Fructose and mannose metabolism	-2.75756	-1.07235	4/35	15277,18641,21991,56421	Hk2,Pfkl,Tpi1,Pfkp
4_Member	KEGG Pathway	mmu00051	Fructose and mannose metabolism	-2.58163	-0.956354	4/39	15277,18641,21991,56421	Hk2,Pfkl,Tpi1,Pfkp
4_Member	KEGG Pathway	M00003	Gluconeogenesis, oxaloacetate => fructose-6P	-2.57729	-0.956354	3/19	13807,18655,21991	Eno2,Pgk1,Tpi1
4_Member	KEGG Pathway	mmu_M00003	Gluconeogenesis, oxaloacetate => fructose-6P	-2.57729	-0.956354	3/19	13807,18655,21991	Eno2,Pgk1,Tpi1
5_Summary	GO Biological Processes	GO:0001503	ossification	-7.07817	-3.87555	23/418	11732,13601,13654,13836,14172,14180,14234,16002,16477,16905,17130,17131,17242,17395,17702,18128,19094,20674,20682,56233,66141,97064,382089	Ank,Ecm1,Egr2,Epha2,Fgf18,Fgf9,Foxc2,Igf2,Junb,Lmna,Smad6,Smad7,Mdk,Mmp9,Msx2,Notch1,Mapk11,Sox2,Sox9,Hdac7,Ifitm3,Wwtr1,Ripply2
5_Member	GO Biological Processes	GO:0001503	ossification	-7.07817	-3.87555	23/418	11732,13601,13654,13836,14172,14180,14234,16002,16477,16905,17130,17131,17242,17395,17702,18128,19094,20674,20682,56233,66141,97064,382089	Ank,Ecm1,Egr2,Epha2,Fgf18,Fgf9,Foxc2,Igf2,Junb,Lmna,Smad6,Smad7,Mdk,Mmp9,Msx2,Notch1,Mapk11,Sox2,Sox9,Hdac7,Ifitm3,Wwtr1,Ripply2
5_Member	GO Biological Processes	GO:0001649	osteoblast differentiation	-5.191	-2.67262	14/222	13836,14180,16002,16477,16905,17130,17702,18128,19094,20674,20682,56233,66141,97064	Epha2,Fgf9,Igf2,Junb,Lmna,Smad6,Msx2,Notch1,Mapk11,Sox2,Sox9,Hdac7,Ifitm3,Wwtr1
5_Member	GO Biological Processes	GO:0030279	negative regulation of ossification	-4.23239	-2.05439	6/46	13601,17130,17131,17242,18128,20682	Ecm1,Smad6,Smad7,Mdk,Notch1,Sox9
5_Member	GO Biological Processes	GO:0045667	regulation of osteoblast differentiation	-3.21152	-1.38011	9/158	16905,17130,17702,18128,20674,20682,56233,66141,97064	Lmna,Smad6,Msx2,Notch1,Sox2,Sox9,Hdac7,Ifitm3,Wwtr1
5_Member	GO Biological Processes	GO:0030278	regulation of ossification	-3.00263	-1.23387	8/136	11732,13601,13654,17130,17131,17242,18128,20682	Ank,Ecm1,Egr2,Smad6,Smad7,Mdk,Notch1,Sox9
5_Member	GO Biological Processes	GO:0045668	negative regulation of osteoblast differentiation	-2.46602	-0.879696	5/68	17130,18128,20674,20682,56233	Smad6,Notch1,Sox2,Sox9,Hdac7
5_Member	GO Biological Processes	GO:0003180	aortic valve morphogenesis	-2.39039	-0.832864	3/22	17130,18128,20682	Smad6,Notch1,Sox9
5_Member	GO Biological Processes	GO:0003176	aortic valve development	-2.13554	-0.665312	3/27	17130,18128,20682	Smad6,Notch1,Sox9
5_Member	GO Biological Processes	GO:0070168	negative regulation of biomineral tissue development	-2.13554	-0.665312	3/27	13601,18128,20682	Ecm1,Notch1,Sox9
5_Member	GO Biological Processes	GO:0110150	negative regulation of biomineralization	-2.09107	-0.635283	3/28	13601,18128,20682	Ecm1,Notch1,Sox9
6_Summary	GO Biological Processes	GO:1902532	negative regulation of intracellular signal transduction	-6.87597	-3.7081	26/534	11816,12759,13836,14063,15507,16923,17395,18518,18793,19883,22393,24063,24066,26941,29811,56233,66168,67603,71648,71962,75590,75687,97998,103583,235584,319520,13838,14172,14175,14180,16002,16010,16476,18128,19713,20674,20698,21667,22032,77889,17869,20682,22041	Apoe,Clu,Epha2,F2rl1,Hspb1,Sh2b3,Mmp9,Igbp1,Plaur,Rora,Wfs1,Spry1,Spry4,Slc9a3r1,Ndrg2,Hdac7,Grina,Dusp6,Optn,Castor1,Dusp9,Ripor1,Deptor,Fbxw11,Dusp7,Dusp4,Epha4,Fgf18,Fgf4,Fgf9,Igf2,Igfbp4,Jun,Notch1,Ret,Sox2,Sphk1,Tdgf1,Traf4,Lbh,Myc,Sox9,Trf
6_Member	GO Biological Processes	GO:1902532	negative regulation of intracellular signal transduction	-6.87597	-3.7081	26/534	11816,12759,13836,14063,15507,16923,17395,18518,18793,19883,22393,24063,24066,26941,29811,56233,66168,67603,71648,71962,75590,75687,97998,103583,235584,319520	Apoe,Clu,Epha2,F2rl1,Hspb1,Sh2b3,Mmp9,Igbp1,Plaur,Rora,Wfs1,Spry1,Spry4,Slc9a3r1,Ndrg2,Hdac7,Grina,Dusp6,Optn,Castor1,Dusp9,Ripor1,Deptor,Fbxw11,Dusp7,Dusp4
6_Member	GO Biological Processes	GO:0043408	regulation of MAPK cascade	-4.83859	-2.43185	27/731	11816,13836,13838,14063,14172,14175,14180,16002,16010,16476,16923,18128,18518,19713,20674,20698,21667,22032,24063,24066,26941,29811,67603,75590,77889,235584,319520	Apoe,Epha2,Epha4,F2rl1,Fgf18,Fgf4,Fgf9,Igf2,Igfbp4,Jun,Sh2b3,Notch1,Igbp1,Ret,Sox2,Sphk1,Tdgf1,Traf4,Spry1,Spry4,Slc9a3r1,Ndrg2,Dusp6,Dusp9,Lbh,Dusp7,Dusp4
6_Member	GO Biological Processes	GO:0070371	ERK1 and ERK2 cascade	-4.57409	-2.27456	17/356	11816,13836,14063,14172,14175,16476,17869,18128,20682,22041,24063,24066,26941,29811,67603,75590,319520	Apoe,Epha2,F2rl1,Fgf18,Fgf4,Jun,Myc,Notch1,Sox9,Trf,Spry1,Spry4,Slc9a3r1,Ndrg2,Dusp6,Dusp9,Dusp4
6_Member	GO Biological Processes	GO:0043409	negative regulation of MAPK cascade	-4.55923	-2.2642	12/189	11816,14063,16923,18518,24063,24066,26941,29811,67603,75590,235584,319520	Apoe,F2rl1,Sh2b3,Igbp1,Spry1,Spry4,Slc9a3r1,Ndrg2,Dusp6,Dusp9,Dusp7,Dusp4
6_Member	GO Biological Processes	GO:0070373	negative regulation of ERK1 and ERK2 cascade	-3.624	-1.63666	7/83	24063,24066,26941,29811,67603,75590,319520	Spry1,Spry4,Slc9a3r1,Ndrg2,Dusp6,Dusp9,Dusp4
6_Member	GO Biological Processes	GO:0070372	regulation of ERK1 and ERK2 cascade	-3.30238	-1.43887	14/333	11816,13836,14063,14172,14175,16476,18128,24063,24066,26941,29811,67603,75590,319520	Apoe,Epha2,F2rl1,Fgf18,Fgf4,Jun,Notch1,Spry1,Spry4,Slc9a3r1,Ndrg2,Dusp6,Dusp9,Dusp4
7_Summary	GO Biological Processes	GO:0008285	negative regulation of cell population proliferation	-6.81169	-3.67601	32/766	11535,11816,12575,14419,14955,16476,16858,16905,16923,17130,17131,17395,17702,17869,17988,18128,18612,18715,19094,20674,20682,24063,26941,29811,55948,56312,58801,66141,71648,107869,211770,269951,12759,12822,14063,16828,19713,21664,51800,67603,68867,75590	Adm,Apoe,Cdkn1a,Gal,H19,Jun,Lgals7,Lmna,Sh2b3,Smad6,Smad7,Mmp9,Msx2,Myc,Ndrg1,Notch1,Etv4,Pim2,Mapk11,Sox2,Sox9,Spry1,Slc9a3r1,Ndrg2,Sfn,Nupr1,Pmaip1,Ifitm3,Optn,Cth,Trib1,Idh2,Clu,Col18a1,F2rl1,Ldha,Ret,Phlda1,Bok,Dusp6,Rnf122,Dusp9
7_Member	GO Biological Processes	GO:0008285	negative regulation of cell population proliferation	-6.81169	-3.67601	32/766	11535,11816,12575,14419,14955,16476,16858,16905,16923,17130,17131,17395,17702,17869,17988,18128,18612,18715,19094,20674,20682,24063,26941,29811,55948,56312,58801,66141,71648,107869,211770,269951	Adm,Apoe,Cdkn1a,Gal,H19,Jun,Lgals7,Lmna,Sh2b3,Smad6,Smad7,Mmp9,Msx2,Myc,Ndrg1,Notch1,Etv4,Pim2,Mapk11,Sox2,Sox9,Spry1,Slc9a3r1,Ndrg2,Sfn,Nupr1,Pmaip1,Ifitm3,Optn,Cth,Trib1,Idh2
7_Member	GO Biological Processes	GO:0043068	positive regulation of programmed cell death	-3.86914	-1.80329	22/612	11535,12575,12759,12822,14063,14419,16476,16828,17395,17702,17869,18128,19713,21664,26941,51800,56312,58801,67603,68867,71648,75590	Adm,Cdkn1a,Clu,Col18a1,F2rl1,Gal,Jun,Ldha,Mmp9,Msx2,Myc,Notch1,Ret,Phlda1,Slc9a3r1,Bok,Nupr1,Pmaip1,Dusp6,Rnf122,Optn,Dusp9
7_Member	GO Biological Processes	GO:0010942	positive regulation of cell death	-3.6177	-1.63256	23/682	11535,11816,12575,12759,12822,14063,14419,16476,16828,17395,17702,17869,18128,19713,21664,26941,51800,56312,58801,67603,68867,71648,75590	Adm,Apoe,Cdkn1a,Clu,Col18a1,F2rl1,Gal,Jun,Ldha,Mmp9,Msx2,Myc,Notch1,Ret,Phlda1,Slc9a3r1,Bok,Nupr1,Pmaip1,Dusp6,Rnf122,Optn,Dusp9
7_Member	GO Biological Processes	GO:0043065	positive regulation of apoptotic process	-3.17847	-1.36205	20/597	11535,12759,12822,14419,16476,16828,17395,17702,17869,18128,19713,21664,26941,51800,56312,58801,67603,68867,71648,75590	Adm,Clu,Col18a1,Gal,Jun,Ldha,Mmp9,Msx2,Myc,Notch1,Ret,Phlda1,Slc9a3r1,Bok,Nupr1,Pmaip1,Dusp6,Rnf122,Optn,Dusp9
8_Summary	GO Biological Processes	GO:0008637	apoptotic mitochondrial changes	-6.7444	-3.64547	12/117	15277,15937,16476,16905,17395,18715,18793,18950,51800,55948,58801,103172,14245,15356,17158,17869,19294,22333,71648,21873,16002	Hk2,Ier3,Jun,Lmna,Mmp9,Pim2,Plaur,Pnp,Bok,Sfn,Pmaip1,Chchd10,Lpin1,Hmgcl,Man2a1,Myc,Nectin2,Vdac1,Optn,Tjp2,Igf2
8_Member	GO Biological Processes	GO:0008637	apoptotic mitochondrial changes	-6.7444	-3.64547	12/117	15277,15937,16476,16905,17395,18715,18793,18950,51800,55948,58801,103172	Hk2,Ier3,Jun,Lmna,Mmp9,Pim2,Plaur,Pnp,Bok,Sfn,Pmaip1,Chchd10
8_Member	GO Biological Processes	GO:0001836	release of cytochrome c from mitochondria	-4.34461	-2.15271	7/64	16476,16905,17395,18793,51800,55948,58801	Jun,Lmna,Mmp9,Plaur,Bok,Sfn,Pmaip1
8_Member	GO Biological Processes	GO:1901028	regulation of mitochondrial outer membrane permeabilization involved in apoptotic signaling pathway	-3.71513	-1.69814	4/20	15937,51800,58801,103172	Ier3,Bok,Pmaip1,Chchd10
8_Member	GO Biological Processes	GO:0007005	mitochondrion organization	-3.59591	-1.6216	19/511	14245,15277,15356,15937,16476,16905,17158,17395,17869,18715,18793,18950,19294,22333,51800,55948,58801,71648,103172	Lpin1,Hk2,Hmgcl,Ier3,Jun,Lmna,Man2a1,Mmp9,Myc,Pim2,Plaur,Pnp,Nectin2,Vdac1,Bok,Sfn,Pmaip1,Optn,Chchd10
8_Member	GO Biological Processes	GO:1901030	positive regulation of mitochondrial outer membrane permeabilization involved in apoptotic signaling pathway	-3.30785	-1.44102	3/11	51800,58801,103172	Bok,Pmaip1,Chchd10
8_Member	GO Biological Processes	GO:0010822	positive regulation of mitochondrion organization	-3.15047	-1.33995	6/72	17395,18793,22333,51800,58801,103172	Mmp9,Plaur,Vdac1,Bok,Pmaip1,Chchd10
8_Member	GO Biological Processes	GO:0097345	mitochondrial outer membrane permeabilization	-3.01341	-1.24081	4/30	15937,51800,58801,103172	Ier3,Bok,Pmaip1,Chchd10
8_Member	GO Biological Processes	GO:0010821	regulation of mitochondrion organization	-3.00263	-1.23387	8/136	15937,16905,17395,18793,22333,51800,58801,103172	Ier3,Lmna,Mmp9,Plaur,Vdac1,Bok,Pmaip1,Chchd10
8_Member	GO Biological Processes	GO:1902110	positive regulation of mitochondrial membrane permeability involved in apoptotic process	-2.85451	-1.13416	4/33	15937,51800,58801,103172	Ier3,Bok,Pmaip1,Chchd10
8_Member	GO Biological Processes	GO:1902686	mitochondrial outer membrane permeabilization involved in programmed cell death	-2.75756	-1.07235	4/35	15937,51800,58801,103172	Ier3,Bok,Pmaip1,Chchd10
8_Member	GO Biological Processes	GO:0046902	regulation of mitochondrial membrane permeability	-2.73752	-1.05994	5/59	15277,15937,51800,58801,103172	Hk2,Ier3,Bok,Pmaip1,Chchd10
8_Member	GO Biological Processes	GO:0035794	positive regulation of mitochondrial membrane permeability	-2.62357	-0.988172	4/38	15937,51800,58801,103172	Ier3,Bok,Pmaip1,Chchd10
8_Member	GO Biological Processes	GO:1902108	regulation of mitochondrial membrane permeability involved in apoptotic process	-2.54091	-0.929353	4/40	15937,51800,58801,103172	Ier3,Bok,Pmaip1,Chchd10
8_Member	GO Biological Processes	GO:0090559	regulation of membrane permeability	-2.48336	-0.892634	6/97	15277,15937,21873,51800,58801,103172	Hk2,Ier3,Tjp2,Bok,Pmaip1,Chchd10
8_Member	GO Biological Processes	GO:0007006	mitochondrial membrane organization	-2.25497	-0.736098	6/108	15277,15937,17869,51800,58801,103172	Hk2,Ier3,Myc,Bok,Pmaip1,Chchd10
8_Member	WikiPathways	WP1254	Apoptosis	-2.16556	-0.676842	5/80	16002,16476,17869,51800,58801	Igf2,Jun,Myc,Bok,Pmaip1
8_Member	GO Biological Processes	GO:0090199	regulation of release of cytochrome c from mitochondria	-2.15937	-0.675523	4/51	16905,17395,18793,58801	Lmna,Mmp9,Plaur,Pmaip1
8_Member	GO Biological Processes	GO:0090200	positive regulation of release of cytochrome c from mitochondria	-2.04838	-0.600355	3/29	17395,18793,58801	Mmp9,Plaur,Pmaip1
9_Summary	GO Biological Processes	GO:0001570	vasculogenesis	-6.72316	-3.64547	11/96	11535,13836,14180,16477,18128,20997,21667,54409,56233,328365,100038489,14234,16923,20193,21872	Adm,Epha2,Fgf9,Junb,Notch1,T,Tdgf1,Ramp2,Hdac7,Zmiz1,Apela,Foxc2,Sh2b3,S100a1,Tjp1
9_Member	GO Biological Processes	GO:0001570	vasculogenesis	-6.72316	-3.64547	11/96	11535,13836,14180,16477,18128,20997,21667,54409,56233,328365,100038489	Adm,Epha2,Fgf9,Junb,Notch1,T,Tdgf1,Ramp2,Hdac7,Zmiz1,Apela
9_Member	GO Biological Processes	GO:0002040	sprouting angiogenesis	-3.99655	-1.885	9/124	13836,14234,16923,18128,20193,21872,54409,56233,100038489	Epha2,Foxc2,Sh2b3,Notch1,S100a1,Tjp1,Ramp2,Hdac7,Apela
10_Summary	GO Biological Processes	GO:0097190	apoptotic signaling pathway	-6.65014	-3.61183	28/623	12575,12759,12925,13836,15507,15937,16476,16668,16691,16905,17395,17869,18518,18793,18950,19713,22393,26941,50527,51800,55948,56312,58801,66168,97998,103172,107869,217356,11816,13601,13838,17131,20674,21788,21857,56468,67701,103583,211770	Cdkn1a,Clu,Crip1,Epha2,Hspb1,Ier3,Jun,Krt18,Krt8,Lmna,Mmp9,Myc,Igbp1,Plaur,Pnp,Ret,Wfs1,Slc9a3r1,Ero1a,Bok,Sfn,Nupr1,Pmaip1,Grina,Deptor,Chchd10,Cth,Tmc8,Apoe,Ecm1,Epha4,Smad7,Sox2,Tfpi,Timp1,Socs5,Wfdc2,Fbxw11,Trib1
10_Member	GO Biological Processes	GO:0097190	apoptotic signaling pathway	-6.65014	-3.61183	28/623	12575,12759,12925,13836,15507,15937,16476,16668,16691,16905,17395,17869,18518,18793,18950,19713,22393,26941,50527,51800,55948,56312,58801,66168,97998,103172,107869,217356	Cdkn1a,Clu,Crip1,Epha2,Hspb1,Ier3,Jun,Krt18,Krt8,Lmna,Mmp9,Myc,Igbp1,Plaur,Pnp,Ret,Wfs1,Slc9a3r1,Ero1a,Bok,Sfn,Nupr1,Pmaip1,Grina,Deptor,Chchd10,Cth,Tmc8
10_Member	GO Biological Processes	GO:0097193	intrinsic apoptotic signaling pathway	-6.05091	-3.24622	18/307	12575,12759,12925,13836,15507,15937,17395,17869,18793,18950,22393,26941,50527,51800,55948,56312,58801,66168	Cdkn1a,Clu,Crip1,Epha2,Hspb1,Ier3,Mmp9,Myc,Plaur,Pnp,Wfs1,Slc9a3r1,Ero1a,Bok,Sfn,Nupr1,Pmaip1,Grina
10_Member	GO Biological Processes	GO:0008630	intrinsic apoptotic signaling pathway in response to DNA damage	-6.00133	-3.21088	11/113	12575,12759,12925,13836,15937,17869,18950,51800,55948,56312,58801	Cdkn1a,Clu,Crip1,Epha2,Ier3,Myc,Pnp,Bok,Sfn,Nupr1,Pmaip1
10_Member	GO Biological Processes	GO:2001233	regulation of apoptotic signaling pathway	-4.44131	-2.22313	18/402	12759,15507,15937,16905,17395,17869,18518,18793,19713,22393,26941,51800,56312,58801,66168,97998,107869,217356	Clu,Hspb1,Ier3,Lmna,Mmp9,Myc,Igbp1,Plaur,Ret,Wfs1,Slc9a3r1,Bok,Nupr1,Pmaip1,Grina,Deptor,Cth,Tmc8
10_Member	GO Biological Processes	GO:2001242	regulation of intrinsic apoptotic signaling pathway	-3.50027	-1.55091	10/176	12759,15507,17395,18793,22393,26941,51800,56312,58801,66168	Clu,Hspb1,Mmp9,Plaur,Wfs1,Slc9a3r1,Bok,Nupr1,Pmaip1,Grina
10_Member	GO Biological Processes	GO:2001234	negative regulation of apoptotic signaling pathway	-2.97857	-1.22112	11/242	12759,15507,15937,16905,17395,18518,18793,22393,51800,66168,107869	Clu,Hspb1,Ier3,Lmna,Mmp9,Igbp1,Plaur,Wfs1,Bok,Grina,Cth
10_Member	GO Biological Processes	GO:2001244	positive regulation of intrinsic apoptotic signaling pathway	-2.41159	-0.847427	5/70	12759,26941,51800,56312,58801	Clu,Slc9a3r1,Bok,Nupr1,Pmaip1
10_Member	GO Biological Processes	GO:0030162	regulation of proteolysis	-2.41038	-0.847076	21/743	11816,12759,13601,13838,17131,17395,17869,18518,18793,19713,20674,21788,21857,51800,55948,56312,56468,58801,67701,103583,211770	Apoe,Clu,Ecm1,Epha4,Smad7,Mmp9,Myc,Igbp1,Plaur,Ret,Sox2,Tfpi,Timp1,Bok,Sfn,Nupr1,Socs5,Pmaip1,Wfdc2,Fbxw11,Trib1
10_Member	GO Biological Processes	GO:2001243	negative regulation of intrinsic apoptotic signaling pathway	-2.39664	-0.836124	6/101	12759,15507,17395,18793,22393,66168	Clu,Hspb1,Mmp9,Plaur,Wfs1,Grina
10_Member	GO Biological Processes	GO:0043281	regulation of cysteine-type endopeptidase activity involved in apoptotic process	-2.33682	-0.795133	9/212	17395,17869,18518,18793,19713,20674,51800,55948,58801	Mmp9,Myc,Igbp1,Plaur,Ret,Sox2,Bok,Sfn,Pmaip1
10_Member	GO Biological Processes	GO:0052547	regulation of peptidase activity	-2.1731	-0.68087	14/442	13601,13838,17395,17869,18518,18793,19713,20674,21788,21857,51800,55948,58801,67701	Ecm1,Epha4,Mmp9,Myc,Igbp1,Plaur,Ret,Sox2,Tfpi,Timp1,Bok,Sfn,Pmaip1,Wfdc2
10_Member	GO Biological Processes	GO:0045862	positive regulation of proteolysis	-2.172	-0.680483	12/352	11816,12759,13838,17131,17869,19713,51800,56312,56468,58801,103583,211770	Apoe,Clu,Epha4,Smad7,Myc,Ret,Bok,Nupr1,Socs5,Pmaip1,Fbxw11,Trib1
10_Member	GO Biological Processes	GO:2001235	positive regulation of apoptotic signaling pathway	-2.03477	-0.593694	7/157	12759,17869,19713,26941,51800,56312,58801	Clu,Myc,Ret,Slc9a3r1,Bok,Nupr1,Pmaip1
11_Summary	GO Biological Processes	GO:0048598	embryonic morphogenesis	-6.63837	-3.61183	29/662	11535,12831,13836,14175,14180,14234,15284,15376,16002,16869,16870,17702,17869,18128,18424,19713,20204,20674,20682,20997,21667,22323,26941,71950,109934,140570,207304,319520,100038489,16477,16669,16691,16923,21425,16905,11614,22715,12970,13838,16476,17158,24063,270893	Adm,Col5a1,Epha2,Fgf4,Fgf9,Foxc2,Hlx,Foxa2,Igf2,Lhx1,Lhx2,Msx2,Myc,Notch1,Otx2,Ret,Prrx2,Sox2,Sox9,T,Tdgf1,Vasp,Slc9a3r1,Nanog,Abr,Plxnb2,Hectd1,Dusp4,Apela,Junb,Krt19,Krt8,Sh2b3,Tfeb,Lmna,Nr0b1,Zfp57,Crygs,Epha4,Jun,Man2a1,Spry1,Tmem132e
11_Member	GO Biological Processes	GO:0048598	embryonic morphogenesis	-6.63837	-3.61183	29/662	11535,12831,13836,14175,14180,14234,15284,15376,16002,16869,16870,17702,17869,18128,18424,19713,20204,20674,20682,20997,21667,22323,26941,71950,109934,140570,207304,319520,100038489	Adm,Col5a1,Epha2,Fgf4,Fgf9,Foxc2,Hlx,Foxa2,Igf2,Lhx1,Lhx2,Msx2,Myc,Notch1,Otx2,Ret,Prrx2,Sox2,Sox9,T,Tdgf1,Vasp,Slc9a3r1,Nanog,Abr,Plxnb2,Hectd1,Dusp4,Apela
11_Member	GO Biological Processes	GO:0048568	embryonic organ development	-5.35435	-2.78902	23/526	11535,13836,14180,14234,15284,16002,16477,16669,16691,16869,16923,17869,18128,18424,20204,20674,20682,20997,21425,26941,109934,207304,100038489	Adm,Epha2,Fgf9,Foxc2,Hlx,Igf2,Junb,Krt19,Krt8,Lhx1,Sh2b3,Myc,Notch1,Otx2,Prrx2,Sox2,Sox9,T,Tfeb,Slc9a3r1,Abr,Hectd1,Apela
11_Member	GO Biological Processes	GO:0010463	mesenchymal cell proliferation	-3.74659	-1.71275	6/56	14175,14180,16905,17869,20204,20682	Fgf4,Fgf9,Lmna,Myc,Prrx2,Sox9
11_Member	GO Biological Processes	GO:0010464	regulation of mesenchymal cell proliferation	-3.32251	-1.44354	5/44	14180,16905,17869,20204,20682	Fgf9,Lmna,Myc,Prrx2,Sox9
11_Member	GO Biological Processes	GO:0048562	embryonic organ morphogenesis	-3.30238	-1.43887	14/333	13836,14180,14234,15284,16869,17869,18128,18424,20204,20674,20682,20997,26941,109934	Epha2,Fgf9,Foxc2,Hlx,Lhx1,Myc,Notch1,Otx2,Prrx2,Sox2,Sox9,T,Slc9a3r1,Abr
11_Member	GO Biological Processes	GO:0007530	sex determination	-3.01341	-1.24081	4/30	11614,14180,20682,22715	Nr0b1,Fgf9,Sox9,Zfp57
11_Member	GO Biological Processes	GO:0042471	ear morphogenesis	-2.90151	-1.16871	8/141	14180,17869,18424,20204,20674,20682,26941,109934	Fgf9,Myc,Otx2,Prrx2,Sox2,Sox9,Slc9a3r1,Abr
11_Member	GO Biological Processes	GO:0030238	male sex determination	-2.8011	-1.10363	3/16	11614,14180,20682	Nr0b1,Fgf9,Sox9
11_Member	GO Biological Processes	GO:0007423	sensory organ development	-2.72722	-1.05395	20/651	12831,12970,13836,13838,14180,14234,16476,16869,16870,17158,17869,18128,18424,20204,20674,20682,24063,26941,109934,270893	Col5a1,Crygs,Epha2,Epha4,Fgf9,Foxc2,Jun,Lhx1,Lhx2,Man2a1,Myc,Notch1,Otx2,Prrx2,Sox2,Sox9,Spry1,Slc9a3r1,Abr,Tmem132e
11_Member	GO Biological Processes	GO:0002053	positive regulation of mesenchymal cell proliferation	-2.71146	-1.04875	4/36	14180,17869,20204,20682	Fgf9,Myc,Prrx2,Sox9
11_Member	GO Biological Processes	GO:0042472	inner ear morphogenesis	-2.69058	-1.03099	7/119	14180,18424,20204,20674,20682,26941,109934	Fgf9,Otx2,Prrx2,Sox2,Sox9,Slc9a3r1,Abr
11_Member	GO Biological Processes	GO:0090596	sensory organ morphogenesis	-2.48542	-0.892923	12/321	12831,13836,14180,16869,17158,17869,18424,20204,20674,20682,26941,109934	Col5a1,Epha2,Fgf9,Lhx1,Man2a1,Myc,Otx2,Prrx2,Sox2,Sox9,Slc9a3r1,Abr
11_Member	GO Biological Processes	GO:0043583	ear development	-2.34531	-0.7983	10/251	13838,14180,17869,18128,18424,20204,20674,20682,26941,109934	Epha4,Fgf9,Myc,Notch1,Otx2,Prrx2,Sox2,Sox9,Slc9a3r1,Abr
11_Member	GO Biological Processes	GO:0048839	inner ear development	-2.24618	-0.730785	9/219	13838,14180,18128,18424,20204,20674,20682,26941,109934	Epha4,Fgf9,Notch1,Otx2,Prrx2,Sox2,Sox9,Slc9a3r1,Abr
11_Member	GO Biological Processes	GO:0048880	sensory system development	-2.20645	-0.702491	14/438	12831,12970,13836,14180,14234,16476,16869,16870,17158,18424,20674,20682,24063,270893	Col5a1,Crygs,Epha2,Fgf9,Foxc2,Jun,Lhx1,Lhx2,Man2a1,Otx2,Sox2,Sox9,Spry1,Tmem132e
12_Summary	GO Biological Processes	GO:0010563	negative regulation of phosphorus metabolic process	-6.44049	-3.4809	23/454	11816,12575,14245,15376,15507,15937,16476,16923,17130,17131,18518,24063,24066,56312,56468,67603,97064,97998,102141,211770,217124,232431,235584,22695,13601,17395,18128,18793,21788,21857,55948,67701,12443,12447,12759,13836,13838,14172,16797,19713,21667,22032,26941,78610	Apoe,Cdkn1a,Lpin1,Foxa2,Hspb1,Ier3,Jun,Sh2b3,Smad6,Smad7,Igbp1,Spry1,Spry4,Nupr1,Socs5,Dusp6,Wwtr1,Deptor,Snx25,Trib1,Ppp1r9b,Gprc5a,Dusp7,Zfp36,Ecm1,Mmp9,Notch1,Plaur,Tfpi,Timp1,Sfn,Wfdc2,Ccnd1,Ccne1,Clu,Epha2,Epha4,Fgf18,Lat,Ret,Tdgf1,Traf4,Slc9a3r1,Uvrag
12_Member	GO Biological Processes	GO:0010563	negative regulation of phosphorus metabolic process	-6.44049	-3.4809	23/454	11816,12575,14245,15376,15507,15937,16476,16923,17130,17131,18518,24063,24066,56312,56468,67603,97064,97998,102141,211770,217124,232431,235584	Apoe,Cdkn1a,Lpin1,Foxa2,Hspb1,Ier3,Jun,Sh2b3,Smad6,Smad7,Igbp1,Spry1,Spry4,Nupr1,Socs5,Dusp6,Wwtr1,Deptor,Snx25,Trib1,Ppp1r9b,Gprc5a,Dusp7
12_Member	GO Biological Processes	GO:0045936	negative regulation of phosphate metabolic process	-6.44049	-3.4809	23/454	11816,12575,14245,15376,15507,15937,16476,16923,17130,17131,18518,24063,24066,56312,56468,67603,97064,97998,102141,211770,217124,232431,235584	Apoe,Cdkn1a,Lpin1,Foxa2,Hspb1,Ier3,Jun,Sh2b3,Smad6,Smad7,Igbp1,Spry1,Spry4,Nupr1,Socs5,Dusp6,Wwtr1,Deptor,Snx25,Trib1,Ppp1r9b,Gprc5a,Dusp7
12_Member	GO Biological Processes	GO:0042326	negative regulation of phosphorylation	-5.63323	-2.97103	20/397	11816,12575,15376,15507,15937,16476,16923,17130,17131,24063,24066,56312,56468,67603,97064,97998,102141,211770,232431,235584	Apoe,Cdkn1a,Foxa2,Hspb1,Ier3,Jun,Sh2b3,Smad6,Smad7,Spry1,Spry4,Nupr1,Socs5,Dusp6,Wwtr1,Deptor,Snx25,Trib1,Gprc5a,Dusp7
12_Member	GO Biological Processes	GO:0051348	negative regulation of transferase activity	-5.05224	-2.59289	15/260	11816,12575,15376,15507,16923,17131,22695,24063,24066,56468,97064,97998,211770,232431,235584	Apoe,Cdkn1a,Foxa2,Hspb1,Sh2b3,Smad7,Zfp36,Spry1,Spry4,Socs5,Wwtr1,Deptor,Trib1,Gprc5a,Dusp7
12_Member	GO Biological Processes	GO:0043086	negative regulation of catalytic activity	-5.02609	-2.5768	26/672	11816,12575,13601,14245,15376,15507,16923,17131,17395,18128,18518,18793,21788,21857,22695,24063,24066,55948,56468,67701,97064,97998,211770,217124,232431,235584	Apoe,Cdkn1a,Ecm1,Lpin1,Foxa2,Hspb1,Sh2b3,Smad7,Mmp9,Notch1,Igbp1,Plaur,Tfpi,Timp1,Zfp36,Spry1,Spry4,Sfn,Socs5,Wfdc2,Wwtr1,Deptor,Trib1,Ppp1r9b,Gprc5a,Dusp7
12_Member	GO Biological Processes	GO:0001933	negative regulation of protein phosphorylation	-4.66779	-2.34219	17/350	11816,12575,15507,16476,16923,17130,17131,24063,24066,56468,67603,97064,97998,102141,211770,232431,235584	Apoe,Cdkn1a,Hspb1,Jun,Sh2b3,Smad6,Smad7,Spry1,Spry4,Socs5,Dusp6,Wwtr1,Deptor,Snx25,Trib1,Gprc5a,Dusp7
12_Member	GO Biological Processes	GO:0043549	regulation of kinase activity	-4.66654	-2.34219	26/705	11816,12443,12447,12575,12759,13836,13838,14172,15376,15507,16797,16923,19713,21667,22032,24063,24066,26941,55948,56468,78610,97064,97998,211770,232431,235584	Apoe,Ccnd1,Ccne1,Cdkn1a,Clu,Epha2,Epha4,Fgf18,Foxa2,Hspb1,Lat,Sh2b3,Ret,Tdgf1,Traf4,Spry1,Spry4,Slc9a3r1,Sfn,Socs5,Uvrag,Wwtr1,Deptor,Trib1,Gprc5a,Dusp7
12_Member	GO Biological Processes	GO:0045859	regulation of protein kinase activity	-4.45438	-2.22565	23/599	11816,12443,12447,12575,12759,13838,14172,15507,16797,16923,21667,22032,24063,24066,26941,55948,56468,78610,97064,97998,211770,232431,235584	Apoe,Ccnd1,Ccne1,Cdkn1a,Clu,Epha4,Fgf18,Hspb1,Lat,Sh2b3,Tdgf1,Traf4,Spry1,Spry4,Slc9a3r1,Sfn,Socs5,Uvrag,Wwtr1,Deptor,Trib1,Gprc5a,Dusp7
12_Member	GO Biological Processes	GO:0033673	negative regulation of kinase activity	-4.4206	-2.20698	13/227	11816,12575,15376,15507,16923,24063,24066,56468,97064,97998,211770,232431,235584	Apoe,Cdkn1a,Foxa2,Hspb1,Sh2b3,Spry1,Spry4,Socs5,Wwtr1,Deptor,Trib1,Gprc5a,Dusp7
12_Member	GO Biological Processes	GO:0006469	negative regulation of protein kinase activity	-4.23536	-2.05439	12/204	11816,12575,15507,16923,24063,24066,56468,97064,97998,211770,232431,235584	Apoe,Cdkn1a,Hspb1,Sh2b3,Spry1,Spry4,Socs5,Wwtr1,Deptor,Trib1,Gprc5a,Dusp7
12_Member	GO Biological Processes	GO:0031400	negative regulation of protein modification process	-3.4398	-1.51593	19/526	11816,12575,15507,16476,16923,17130,17131,18518,24063,24066,56468,67603,97064,97998,102141,211770,217124,232431,235584	Apoe,Cdkn1a,Hspb1,Jun,Sh2b3,Smad6,Smad7,Igbp1,Spry1,Spry4,Socs5,Dusp6,Wwtr1,Deptor,Snx25,Trib1,Ppp1r9b,Gprc5a,Dusp7
12_Member	GO Biological Processes	GO:0071900	regulation of protein serine/threonine kinase activity	-3.09111	-1.29074	14/350	11816,12443,12447,12575,13838,14172,16923,21667,24063,24066,55948,78610,211770,235584	Apoe,Ccnd1,Ccne1,Cdkn1a,Epha4,Fgf18,Sh2b3,Tdgf1,Spry1,Spry4,Sfn,Uvrag,Trib1,Dusp7
12_Member	GO Biological Processes	GO:0043407	negative regulation of MAP kinase activity	-2.64176	-0.999445	5/62	11816,16923,24063,24066,235584	Apoe,Sh2b3,Spry1,Spry4,Dusp7
12_Member	GO Biological Processes	GO:0043405	regulation of MAP kinase activity	-2.51703	-0.912723	9/199	11816,13838,14172,16923,21667,24063,24066,211770,235584	Apoe,Epha4,Fgf18,Sh2b3,Tdgf1,Spry1,Spry4,Trib1,Dusp7
12_Member	GO Biological Processes	GO:0071901	negative regulation of protein serine/threonine kinase activity	-2.25497	-0.736098	6/108	11816,12575,16923,24063,24066,235584	Apoe,Cdkn1a,Sh2b3,Spry1,Spry4,Dusp7
13_Summary	GO Biological Processes	GO:0030155	regulation of cell adhesion	-6.24206	-3.37829	31/772	12512,13641,13836,13838,14234,15284,15507,16002,16480,16858,16923,17131,17242,17909,18073,18128,18793,18844,18950,19713,20194,20674,20682,21667,21872,24066,53624,56468,140570,320404,328365,14012,14063,16476,16477,17869,19883,21873,22041,53314,56233,207304,211770,224109,12029,13601,22695,56199,12514,14419,14776,15139,109934,11816,16797,12575,19294,20698	Cd63,Efnb1,Epha2,Epha4,Foxc2,Hlx,Hspb1,Igf2,Jup,Lgals7,Sh2b3,Smad7,Mdk,Myo10,Nid1,Notch1,Plaur,Plxna1,Pnp,Ret,S100a10,Sox2,Sox9,Tdgf1,Tjp1,Spry4,Cldn7,Socs5,Plxnb2,Itpkb,Zmiz1,Mpzl2,F2rl1,Jun,Junb,Myc,Rora,Tjp2,Trf,Batf,Hdac7,Hectd1,Trib1,Nrros,Bcl6b,Ecm1,Zfp36,Abcb10,Cd68,Gal,Gpx2,Hc,Abr,Apoe,Lat,Cdkn1a,Nectin2,Sphk1
13_Member	GO Biological Processes	GO:0030155	regulation of cell adhesion	-6.24206	-3.37829	31/772	12512,13641,13836,13838,14234,15284,15507,16002,16480,16858,16923,17131,17242,17909,18073,18128,18793,18844,18950,19713,20194,20674,20682,21667,21872,24066,53624,56468,140570,320404,328365	Cd63,Efnb1,Epha2,Epha4,Foxc2,Hlx,Hspb1,Igf2,Jup,Lgals7,Sh2b3,Smad7,Mdk,Myo10,Nid1,Notch1,Plaur,Plxna1,Pnp,Ret,S100a10,Sox2,Sox9,Tdgf1,Tjp1,Spry4,Cldn7,Socs5,Plxnb2,Itpkb,Zmiz1
13_Member	GO Biological Processes	GO:0045785	positive regulation of cell adhesion	-5.04862	-2.59289	21/472	12512,13641,13838,14234,15284,16002,16480,17131,17242,17909,18073,18793,18950,19713,20194,20674,21667,21872,56468,320404,328365	Cd63,Efnb1,Epha4,Foxc2,Hlx,Igf2,Jup,Smad7,Mdk,Myo10,Nid1,Plaur,Pnp,Ret,S100a10,Sox2,Tdgf1,Tjp1,Socs5,Itpkb,Zmiz1
13_Member	GO Biological Processes	GO:0002521	leukocyte differentiation	-4.09044	-1.95477	23/633	13836,14012,14063,15284,15507,16476,16477,16923,17131,17242,17869,18950,19883,21873,22041,53314,56233,56468,207304,211770,224109,320404,328365	Epha2,Mpzl2,F2rl1,Hlx,Hspb1,Jun,Junb,Sh2b3,Smad7,Mdk,Myc,Pnp,Rora,Tjp2,Trf,Batf,Hdac7,Socs5,Hectd1,Trib1,Nrros,Itpkb,Zmiz1
13_Member	GO Biological Processes	GO:1902106	negative regulation of leukocyte differentiation	-3.64511	-1.65164	8/109	15284,15507,17131,17242,17869,21873,56468,211770	Hlx,Hspb1,Smad7,Mdk,Myc,Tjp2,Socs5,Trib1
13_Member	GO Biological Processes	GO:1903707	negative regulation of hemopoiesis	-3.59093	-1.62088	8/111	15284,15507,17131,17242,17869,21873,56468,211770	Hlx,Hspb1,Smad7,Mdk,Myc,Tjp2,Socs5,Trib1
13_Member	GO Biological Processes	GO:0042092	type 2 immune response	-3.46784	-1.52958	5/41	12029,13601,15284,53314,56468	Bcl6b,Ecm1,Hlx,Batf,Socs5
13_Member	GO Biological Processes	GO:0022409	positive regulation of cell-cell adhesion	-3.39349	-1.48255	13/288	13641,15284,16002,17131,17242,17909,18793,18950,20674,21872,56468,320404,328365	Efnb1,Hlx,Igf2,Smad7,Mdk,Myo10,Plaur,Pnp,Sox2,Tjp1,Socs5,Itpkb,Zmiz1
13_Member	GO Biological Processes	GO:0022407	regulation of cell-cell adhesion	-3.27625	-1.42258	17/457	13641,15284,15507,16002,16858,16923,17131,17242,17909,18128,18793,18950,20674,21872,56468,320404,328365	Efnb1,Hlx,Hspb1,Igf2,Lgals7,Sh2b3,Smad7,Mdk,Myo10,Notch1,Plaur,Pnp,Sox2,Tjp1,Socs5,Itpkb,Zmiz1
13_Member	GO Biological Processes	GO:0045580	regulation of T cell differentiation	-3.02137	-1.24335	9/168	15284,15507,16923,17131,17242,18950,56468,320404,328365	Hlx,Hspb1,Sh2b3,Smad7,Mdk,Pnp,Socs5,Itpkb,Zmiz1
13_Member	GO Biological Processes	GO:0045581	negative regulation of T cell differentiation	-2.98557	-1.22112	5/52	15284,15507,17131,17242,56468	Hlx,Hspb1,Smad7,Mdk,Socs5
13_Member	GO Biological Processes	GO:1903706	regulation of hemopoiesis	-2.97788	-1.22112	15/401	15284,15507,16476,16923,17131,17242,17869,18950,21873,22695,56199,56468,211770,320404,328365	Hlx,Hspb1,Jun,Sh2b3,Smad7,Mdk,Myc,Pnp,Tjp2,Zfp36,Abcb10,Socs5,Trib1,Itpkb,Zmiz1
13_Member	GO Biological Processes	GO:1902105	regulation of leukocyte differentiation	-2.93265	-1.18866	13/323	15284,15507,16476,16923,17131,17242,17869,18950,21873,56468,211770,320404,328365	Hlx,Hspb1,Jun,Sh2b3,Smad7,Mdk,Myc,Pnp,Tjp2,Socs5,Trib1,Itpkb,Zmiz1
13_Member	GO Biological Processes	GO:1903131	mononuclear cell differentiation	-2.92382	-1.1811	17/492	14012,14063,15284,15507,16476,16923,17131,17242,17869,18950,19883,53314,56233,56468,207304,320404,328365	Mpzl2,F2rl1,Hlx,Hspb1,Jun,Sh2b3,Smad7,Mdk,Myc,Pnp,Rora,Batf,Hdac7,Socs5,Hectd1,Itpkb,Zmiz1
13_Member	GO Biological Processes	GO:2000515	negative regulation of CD4-positive, alpha-beta T cell activation	-2.90556	-1.17153	4/32	15284,16858,17131,56468	Hlx,Lgals7,Smad7,Socs5
13_Member	GO Biological Processes	GO:0002683	negative regulation of immune system process	-2.81219	-1.10363	16/460	12514,14419,14776,15139,15284,15507,16002,16858,17131,17242,17869,20682,21873,56468,109934,211770	Cd68,Gal,Gpx2,Hc,Hlx,Hspb1,Igf2,Lgals7,Smad7,Mdk,Myc,Sox9,Tjp2,Socs5,Abr,Trib1
13_Member	GO Biological Processes	GO:0045064	T-helper 2 cell differentiation	-2.72156	-1.0536	3/17	15284,53314,56468	Hlx,Batf,Socs5
13_Member	GO Biological Processes	GO:0050866	negative regulation of cell activation	-2.71239	-1.04875	10/223	11816,14419,15284,15507,16858,16923,17131,17242,56468,109934	Apoe,Gal,Hlx,Hspb1,Lgals7,Sh2b3,Smad7,Mdk,Socs5,Abr
13_Member	GO Biological Processes	GO:0050863	regulation of T cell activation	-2.71219	-1.04875	13/342	13641,15284,15507,16002,16797,16858,16923,17131,17242,18950,56468,320404,328365	Efnb1,Hlx,Hspb1,Igf2,Lat,Lgals7,Sh2b3,Smad7,Mdk,Pnp,Socs5,Itpkb,Zmiz1
13_Member	GO Biological Processes	GO:0030217	T cell differentiation	-2.70157	-1.04094	12/302	14012,15284,15507,16923,17131,17242,18950,19883,53314,56468,320404,328365	Mpzl2,Hlx,Hspb1,Sh2b3,Smad7,Mdk,Pnp,Rora,Batf,Socs5,Itpkb,Zmiz1
13_Member	GO Biological Processes	GO:0045620	negative regulation of lymphocyte differentiation	-2.67305	-1.01759	5/61	15284,15507,17131,17242,56468	Hlx,Hspb1,Smad7,Mdk,Socs5
13_Member	GO Biological Processes	GO:0007162	negative regulation of cell adhesion	-2.60813	-0.975668	12/310	15284,15507,16858,16923,17131,17242,18128,18844,24066,53624,56468,140570	Hlx,Hspb1,Lgals7,Sh2b3,Smad7,Mdk,Notch1,Plxna1,Spry4,Cldn7,Socs5,Plxnb2
13_Member	GO Biological Processes	GO:0002286	T cell activation involved in immune response	-2.55046	-0.936108	7/126	14063,15284,17131,17242,19883,53314,56468	F2rl1,Hlx,Smad7,Mdk,Rora,Batf,Socs5
13_Member	GO Biological Processes	GO:0045623	negative regulation of T-helper cell differentiation	-2.51148	-0.912723	3/20	15284,17131,56468	Hlx,Smad7,Socs5
13_Member	GO Biological Processes	GO:0045619	regulation of lymphocyte differentiation	-2.47399	-0.885913	9/202	15284,15507,16923,17131,17242,18950,56468,320404,328365	Hlx,Hspb1,Sh2b3,Smad7,Mdk,Pnp,Socs5,Itpkb,Zmiz1
13_Member	GO Biological Processes	GO:0046632	alpha-beta T cell differentiation	-2.4382	-0.863113	7/132	15284,17131,18950,19883,53314,56468,320404	Hlx,Smad7,Pnp,Rora,Batf,Socs5,Itpkb
13_Member	GO Biological Processes	GO:0046636	negative regulation of alpha-beta T cell activation	-2.42558	-0.853045	4/43	15284,16858,17131,56468	Hlx,Lgals7,Smad7,Socs5
13_Member	GO Biological Processes	GO:0042110	T cell activation	-2.42189	-0.851047	17/550	13641,14012,14063,15284,15507,16002,16797,16858,16923,17131,17242,18950,19883,53314,56468,320404,328365	Efnb1,Mpzl2,F2rl1,Hlx,Hspb1,Igf2,Lat,Lgals7,Sh2b3,Smad7,Mdk,Pnp,Rora,Batf,Socs5,Itpkb,Zmiz1
13_Member	GO Biological Processes	GO:0042093	T-helper cell differentiation	-2.38509	-0.830009	5/71	15284,17131,19883,53314,56468	Hlx,Smad7,Rora,Batf,Socs5
13_Member	GO Biological Processes	GO:0002294	CD4-positive, alpha-beta T cell differentiation involved in immune response	-2.35904	-0.80882	5/72	15284,17131,19883,53314,56468	Hlx,Smad7,Rora,Batf,Socs5
13_Member	GO Biological Processes	GO:0072538	T-helper 17 type immune response	-2.35383	-0.804414	4/45	17131,18128,19883,53314	Smad7,Notch1,Rora,Batf
13_Member	GO Biological Processes	GO:0045582	positive regulation of T cell differentiation	-2.33442	-0.795133	6/104	15284,17242,18950,56468,320404,328365	Hlx,Mdk,Pnp,Socs5,Itpkb,Zmiz1
13_Member	GO Biological Processes	GO:0002293	alpha-beta T cell differentiation involved in immune response	-2.33343	-0.795133	5/73	15284,17131,19883,53314,56468	Hlx,Smad7,Rora,Batf,Socs5
13_Member	GO Biological Processes	GO:0002287	alpha-beta T cell activation involved in immune response	-2.30825	-0.773174	5/74	15284,17131,19883,53314,56468	Hlx,Smad7,Rora,Batf,Socs5
13_Member	GO Biological Processes	GO:0043371	negative regulation of CD4-positive, alpha-beta T cell differentiation	-2.28122	-0.756807	3/24	15284,17131,56468	Hlx,Smad7,Socs5
13_Member	GO Biological Processes	GO:0046637	regulation of alpha-beta T cell differentiation	-2.25913	-0.73775	5/76	15284,17131,18950,56468,320404	Hlx,Smad7,Pnp,Socs5,Itpkb
13_Member	GO Biological Processes	GO:0050865	regulation of cell activation	-2.23656	-0.722647	21/770	11816,12575,13641,14063,14419,15284,15507,16002,16797,16858,16923,17131,17242,18950,19294,19883,20698,56468,109934,320404,328365	Apoe,Cdkn1a,Efnb1,F2rl1,Gal,Hlx,Hspb1,Igf2,Lat,Lgals7,Sh2b3,Smad7,Mdk,Pnp,Nectin2,Rora,Sphk1,Socs5,Abr,Itpkb,Zmiz1
13_Member	GO Biological Processes	GO:0002694	regulation of leukocyte activation	-2.20642	-0.702491	20/725	12575,13641,14063,14419,15284,15507,16002,16797,16858,16923,17131,17242,18950,19294,19883,20698,56468,109934,320404,328365	Cdkn1a,Efnb1,F2rl1,Gal,Hlx,Hspb1,Igf2,Lat,Lgals7,Sh2b3,Smad7,Mdk,Pnp,Nectin2,Rora,Sphk1,Socs5,Abr,Itpkb,Zmiz1
13_Member	GO Biological Processes	GO:0046631	alpha-beta T cell activation	-2.20615	-0.702491	8/183	15284,16858,17131,18950,19883,53314,56468,320404	Hlx,Lgals7,Smad7,Pnp,Rora,Batf,Socs5,Itpkb
13_Member	GO Biological Processes	GO:0002292	T cell differentiation involved in immune response	-2.16556	-0.676842	5/80	15284,17131,19883,53314,56468	Hlx,Smad7,Rora,Batf,Socs5
13_Member	GO Biological Processes	GO:0030098	lymphocyte differentiation	-2.15661	-0.673522	14/444	14012,15284,15507,16923,17131,17242,18950,19883,53314,56233,56468,207304,320404,328365	Mpzl2,Hlx,Hspb1,Sh2b3,Smad7,Mdk,Pnp,Rora,Batf,Hdac7,Socs5,Hectd1,Itpkb,Zmiz1
13_Member	GO Biological Processes	GO:0046634	regulation of alpha-beta T cell activation	-2.14269	-0.665708	6/114	15284,16858,17131,18950,56468,320404	Hlx,Lgals7,Smad7,Pnp,Socs5,Itpkb
13_Member	GO Biological Processes	GO:1902107	positive regulation of leukocyte differentiation	-2.13804	-0.665312	8/188	15284,16476,17242,18950,56468,211770,320404,328365	Hlx,Jun,Mdk,Pnp,Socs5,Trib1,Itpkb,Zmiz1
13_Member	GO Biological Processes	GO:1903708	positive regulation of hemopoiesis	-2.13804	-0.665312	8/188	15284,16476,17242,18950,56468,211770,320404,328365	Hlx,Jun,Mdk,Pnp,Socs5,Trib1,Itpkb,Zmiz1
13_Member	GO Biological Processes	GO:0046638	positive regulation of alpha-beta T cell differentiation	-2.10055	-0.63829	4/53	15284,18950,56468,320404	Hlx,Pnp,Socs5,Itpkb
13_Member	GO Biological Processes	GO:0046639	negative regulation of alpha-beta T cell differentiation	-2.09107	-0.635283	3/28	15284,17131,56468	Hlx,Smad7,Socs5
13_Member	GO Biological Processes	GO:0035710	CD4-positive, alpha-beta T cell activation	-2.08942	-0.635283	6/117	15284,16858,17131,19883,53314,56468	Hlx,Lgals7,Smad7,Rora,Batf,Socs5
13_Member	GO Biological Processes	GO:0045621	positive regulation of lymphocyte differentiation	-2.03792	-0.595589	6/120	15284,17242,18950,56468,320404,328365	Hlx,Mdk,Pnp,Socs5,Itpkb,Zmiz1
14_Summary	GO Biological Processes	GO:0060562	epithelial tube morphogenesis	-6.22873	-3.37829	21/397	11535,13836,13838,14234,15376,16869,16870,17242,17702,17869,18128,18612,19713,20674,20682,20997,22323,24063,104156,140570,207304,12831,12970,18844,26941,224912,21667,17131,71950,17130,97064,13641,53314,54427,77889,332221,15139,17395,18073,22393,14180,18793,11816	Adm,Epha2,Epha4,Foxc2,Foxa2,Lhx1,Lhx2,Mdk,Msx2,Myc,Notch1,Etv4,Ret,Sox2,Sox9,T,Vasp,Spry1,Etv5,Plxnb2,Hectd1,Col5a1,Crygs,Plxna1,Slc9a3r1,Crb3,Tdgf1,Smad7,Nanog,Smad6,Wwtr1,Efnb1,Batf,Dnmt3l,Lbh,Zscan10,Hc,Mmp9,Nid1,Wfs1,Fgf9,Plaur,Apoe
14_Member	GO Biological Processes	GO:0060562	epithelial tube morphogenesis	-6.22873	-3.37829	21/397	11535,13836,13838,14234,15376,16869,16870,17242,17702,17869,18128,18612,19713,20674,20682,20997,22323,24063,104156,140570,207304	Adm,Epha2,Epha4,Foxc2,Foxa2,Lhx1,Lhx2,Mdk,Msx2,Myc,Notch1,Etv4,Ret,Sox2,Sox9,T,Vasp,Spry1,Etv5,Plxnb2,Hectd1
14_Member	GO Biological Processes	GO:0002009	morphogenesis of an epithelium	-6.14619	-3.32678	26/583	11535,12831,12970,13836,13838,14234,15376,16869,16870,17242,17702,17869,18128,18612,18844,19713,20674,20682,20997,22323,24063,26941,104156,140570,207304,224912	Adm,Col5a1,Crygs,Epha2,Epha4,Foxc2,Foxa2,Lhx1,Lhx2,Mdk,Msx2,Myc,Notch1,Etv4,Plxna1,Ret,Sox2,Sox9,T,Vasp,Spry1,Slc9a3r1,Etv5,Plxnb2,Hectd1,Crb3
14_Member	GO Biological Processes	GO:0001763	morphogenesis of a branching structure	-5.95847	-3.18563	16/249	11535,13836,14234,15376,16869,17242,17702,17869,18128,18612,18844,20674,20682,21667,24063,104156	Adm,Epha2,Foxc2,Foxa2,Lhx1,Mdk,Msx2,Myc,Notch1,Etv4,Plxna1,Sox2,Sox9,Tdgf1,Spry1,Etv5
14_Member	GO Biological Processes	GO:0048729	tissue morphogenesis	-5.77042	-3.05682	28/690	11535,12831,12970,13836,13838,14234,15376,16869,16870,17131,17242,17702,17869,18128,18612,18844,19713,20674,20682,20997,22323,24063,26941,71950,104156,140570,207304,224912	Adm,Col5a1,Crygs,Epha2,Epha4,Foxc2,Foxa2,Lhx1,Lhx2,Smad7,Mdk,Msx2,Myc,Notch1,Etv4,Plxna1,Ret,Sox2,Sox9,T,Vasp,Spry1,Slc9a3r1,Nanog,Etv5,Plxnb2,Hectd1,Crb3
14_Member	GO Biological Processes	GO:0061138	morphogenesis of a branching epithelium	-5.70143	-3.01069	15/230	11535,13836,14234,15376,16869,17242,17702,17869,18128,18612,18844,20674,20682,24063,104156	Adm,Epha2,Foxc2,Foxa2,Lhx1,Mdk,Msx2,Myc,Notch1,Etv4,Plxna1,Sox2,Sox9,Spry1,Etv5
14_Member	GO Biological Processes	GO:0048754	branching morphogenesis of an epithelial tube	-5.19336	-2.67262	13/192	13836,14234,15376,16869,17242,17702,17869,18128,18612,20674,20682,24063,104156	Epha2,Foxc2,Foxa2,Lhx1,Mdk,Msx2,Myc,Notch1,Etv4,Sox2,Sox9,Spry1,Etv5
14_Member	GO Biological Processes	GO:0072073	kidney epithelium development	-4.77706	-2.39636	11/151	13838,14234,16869,17130,17131,17869,18128,19713,20682,24063,97064	Epha4,Foxc2,Lhx1,Smad6,Smad7,Myc,Notch1,Ret,Sox9,Spry1,Wwtr1
14_Member	GO Biological Processes	GO:0048863	stem cell differentiation	-4.72652	-2.36296	14/244	13641,14234,17702,18128,18612,19713,20674,20682,20997,53314,54427,71950,77889,332221	Efnb1,Foxc2,Msx2,Notch1,Etv4,Ret,Sox2,Sox9,T,Batf,Dnmt3l,Nanog,Lbh,Zscan10
14_Member	GO Biological Processes	GO:0001822	kidney development	-3.89327	-1.81829	15/328	13838,14234,15139,16869,17130,17131,17395,17869,18073,18128,19713,20682,22393,24063,97064	Epha4,Foxc2,Hc,Lhx1,Smad6,Smad7,Mmp9,Myc,Nid1,Notch1,Ret,Sox9,Wfs1,Spry1,Wwtr1
14_Member	GO Biological Processes	GO:0060485	mesenchyme development	-3.86761	-1.80329	14/293	13641,14180,14234,15376,17131,17242,17702,17869,18128,18793,19713,20682,24063,97064	Efnb1,Fgf9,Foxc2,Foxa2,Smad7,Mdk,Msx2,Myc,Notch1,Plaur,Ret,Sox9,Spry1,Wwtr1
14_Member	GO Biological Processes	GO:0001657	ureteric bud development	-3.72873	-1.7022	8/106	14234,16869,17130,17131,17869,19713,20682,24063	Foxc2,Lhx1,Smad6,Smad7,Myc,Ret,Sox9,Spry1
14_Member	GO Biological Processes	GO:0072163	mesonephric epithelium development	-3.72873	-1.7022	8/106	14234,16869,17130,17131,17869,19713,20682,24063	Foxc2,Lhx1,Smad6,Smad7,Myc,Ret,Sox9,Spry1
14_Member	GO Biological Processes	GO:0072164	mesonephric tubule development	-3.72873	-1.7022	8/106	14234,16869,17130,17131,17869,19713,20682,24063	Foxc2,Lhx1,Smad6,Smad7,Myc,Ret,Sox9,Spry1
14_Member	GO Biological Processes	GO:0072001	renal system development	-3.68207	-1.67442	15/343	13838,14234,15139,16869,17130,17131,17395,17869,18073,18128,19713,20682,22393,24063,97064	Epha4,Foxc2,Hc,Lhx1,Smad6,Smad7,Mmp9,Myc,Nid1,Notch1,Ret,Sox9,Wfs1,Spry1,Wwtr1
14_Member	GO Biological Processes	GO:0001823	mesonephros development	-3.64511	-1.65164	8/109	14234,16869,17130,17131,17869,19713,20682,24063	Foxc2,Lhx1,Smad6,Smad7,Myc,Ret,Sox9,Spry1
14_Member	GO Biological Processes	GO:0001655	urogenital system development	-3.62716	-1.63761	16/386	13838,14234,15139,16869,17130,17131,17395,17869,18073,18128,18793,19713,20682,22393,24063,97064	Epha4,Foxc2,Hc,Lhx1,Smad6,Smad7,Mmp9,Myc,Nid1,Notch1,Plaur,Ret,Sox9,Wfs1,Spry1,Wwtr1
14_Member	GO Biological Processes	GO:0048762	mesenchymal cell differentiation	-3.60523	-1.62445	12/238	13641,14234,15376,17131,17242,17702,18128,18793,19713,20682,24063,97064	Efnb1,Foxc2,Foxa2,Smad7,Mdk,Msx2,Notch1,Plaur,Ret,Sox9,Spry1,Wwtr1
14_Member	WikiPathways	WP4820	GDNF/RET signaling axis	-3.46851	-1.52958	4/23	14234,16869,19713,24063	Foxc2,Lhx1,Ret,Spry1
14_Member	GO Biological Processes	GO:0035850	epithelial cell differentiation involved in kidney development	-3.46784	-1.52958	5/41	14234,16869,17395,18128,97064	Foxc2,Lhx1,Mmp9,Notch1,Wwtr1
14_Member	GO Biological Processes	GO:0032835	glomerulus development	-3.38961	-1.48255	6/65	14234,15139,18073,18128,19713,97064	Foxc2,Hc,Nid1,Notch1,Ret,Wwtr1
14_Member	GO Biological Processes	GO:0001656	metanephros development	-3.37792	-1.47813	7/91	14234,16869,17869,19713,20682,24063,97064	Foxc2,Lhx1,Myc,Ret,Sox9,Spry1,Wwtr1
14_Member	GO Biological Processes	GO:0090184	positive regulation of kidney development	-3.30785	-1.44102	3/11	17869,19713,20682	Myc,Ret,Sox9
14_Member	GO Biological Processes	GO:0072006	nephron development	-3.25145	-1.4074	9/156	14234,15139,16869,17869,18073,18128,19713,20682,97064	Foxc2,Hc,Lhx1,Myc,Nid1,Notch1,Ret,Sox9,Wwtr1
14_Member	GO Biological Processes	GO:0061005	cell differentiation involved in kidney development	-2.98557	-1.22112	5/52	14234,16869,17395,18128,97064	Foxc2,Lhx1,Mmp9,Notch1,Wwtr1
14_Member	GO Biological Processes	GO:0072132	mesenchyme morphogenesis	-2.8393	-1.12569	5/56	14234,17702,17869,18128,20682	Foxc2,Msx2,Myc,Notch1,Sox9
14_Member	GO Biological Processes	GO:0090183	regulation of kidney development	-2.75756	-1.07235	4/35	16869,17869,19713,20682	Lhx1,Myc,Ret,Sox9
14_Member	GO Biological Processes	GO:2000696	regulation of epithelial cell differentiation involved in kidney development	-2.72156	-1.0536	3/17	16869,17395,97064	Lhx1,Mmp9,Wwtr1
14_Member	GO Biological Processes	GO:0001837	epithelial to mesenchymal transition	-2.65924	-1.01191	8/154	15376,17131,17242,17702,18128,20682,24063,97064	Foxa2,Smad7,Mdk,Msx2,Notch1,Sox9,Spry1,Wwtr1
14_Member	GO Biological Processes	GO:0010717	regulation of epithelial to mesenchymal transition	-2.55143	-0.936108	6/94	15376,17131,17242,18128,24063,97064	Foxa2,Smad7,Mdk,Notch1,Spry1,Wwtr1
14_Member	GO Biological Processes	GO:0072189	ureter development	-2.51148	-0.912723	3/20	16869,19713,20682	Lhx1,Ret,Sox9
14_Member	GO Biological Processes	GO:0090090	negative regulation of canonical Wnt signaling pathway	-2.42014	-0.850145	7/133	11816,17242,18128,20674,20682,26941,97064	Apoe,Mdk,Notch1,Sox2,Sox9,Slc9a3r1,Wwtr1
14_Member	GO Biological Processes	GO:0030178	negative regulation of Wnt signaling pathway	-2.41156	-0.847427	8/169	11816,14180,17242,18128,20674,20682,26941,97064	Apoe,Fgf9,Mdk,Notch1,Sox2,Sox9,Slc9a3r1,Wwtr1
14_Member	GO Biological Processes	GO:0072009	nephron epithelium development	-2.10697	-0.642174	6/116	14234,16869,17869,18128,20682,97064	Foxc2,Lhx1,Myc,Notch1,Sox9,Wwtr1
15_Summary	GO Biological Processes	GO:0030855	epithelial cell differentiation	-6.17405	-3.33941	28/658	11614,12443,12512,12822,13836,14063,14234,15376,16476,16869,17395,17702,18128,18612,18793,18991,20674,20682,21872,21873,22695,24063,26941,55948,77889,97064,224912,270893	Nr0b1,Ccnd1,Cd63,Col18a1,Epha2,F2rl1,Foxc2,Foxa2,Jun,Lhx1,Mmp9,Msx2,Notch1,Etv4,Plaur,Pou3f1,Sox2,Sox9,Tjp1,Tjp2,Zfp36,Spry1,Slc9a3r1,Sfn,Lbh,Wwtr1,Crb3,Tmem132e
15_Member	GO Biological Processes	GO:0030855	epithelial cell differentiation	-6.17405	-3.33941	28/658	11614,12443,12512,12822,13836,14063,14234,15376,16476,16869,17395,17702,18128,18612,18793,18991,20674,20682,21872,21873,22695,24063,26941,55948,77889,97064,224912,270893	Nr0b1,Ccnd1,Cd63,Col18a1,Epha2,F2rl1,Foxc2,Foxa2,Jun,Lhx1,Mmp9,Msx2,Notch1,Etv4,Plaur,Pou3f1,Sox2,Sox9,Tjp1,Tjp2,Zfp36,Spry1,Slc9a3r1,Sfn,Lbh,Wwtr1,Crb3,Tmem132e
15_Member	GO Biological Processes	GO:0002064	epithelial cell development	-2.16138	-0.675523	10/267	12822,13836,14063,14234,18128,20682,21872,21873,26941,55948	Col18a1,Epha2,F2rl1,Foxc2,Notch1,Sox9,Tjp1,Tjp2,Slc9a3r1,Sfn
16_Summary	GO Biological Processes	GO:0050673	epithelial cell proliferation	-5.58737	-2.93904	22/472	11816,12443,13601,13836,14172,14180,16002,16010,16476,17242,17869,18128,18612,19275,20674,20682,22695,55948,56312,69745,259277,100038489	Apoe,Ccnd1,Ecm1,Epha2,Fgf18,Fgf9,Igf2,Igfbp4,Jun,Mdk,Myc,Notch1,Etv4,Ptprn,Sox2,Sox9,Zfp36,Sfn,Nupr1,Pold4,Klk8,Apela
16_Member	GO Biological Processes	GO:0050673	epithelial cell proliferation	-5.58737	-2.93904	22/472	11816,12443,13601,13836,14172,14180,16002,16010,16476,17242,17869,18128,18612,19275,20674,20682,22695,55948,56312,69745,259277,100038489	Apoe,Ccnd1,Ecm1,Epha2,Fgf18,Fgf9,Igf2,Igfbp4,Jun,Mdk,Myc,Notch1,Etv4,Ptprn,Sox2,Sox9,Zfp36,Sfn,Nupr1,Pold4,Klk8,Apela
16_Member	GO Biological Processes	GO:0050678	regulation of epithelial cell proliferation	-4.96895	-2.53224	19/403	11816,12443,13601,14172,14180,16002,16476,17242,17869,18128,18612,19275,20674,20682,22695,55948,56312,69745,100038489	Apoe,Ccnd1,Ecm1,Fgf18,Fgf9,Igf2,Jun,Mdk,Myc,Notch1,Etv4,Ptprn,Sox2,Sox9,Zfp36,Sfn,Nupr1,Pold4,Apela
16_Member	GO Biological Processes	GO:0050679	positive regulation of epithelial cell proliferation	-4.66702	-2.34219	13/215	12443,13601,14172,14180,16002,16476,17242,17869,18128,19275,20682,69745,100038489	Ccnd1,Ecm1,Fgf18,Fgf9,Igf2,Jun,Mdk,Myc,Notch1,Ptprn,Sox9,Pold4,Apela
16_Member	GO Biological Processes	GO:0001938	positive regulation of endothelial cell proliferation	-2.43944	-0.863113	6/99	13601,16002,16476,17242,69745,100038489	Ecm1,Igf2,Jun,Mdk,Pold4,Apela
16_Member	GO Biological Processes	GO:0001935	endothelial cell proliferation	-2.22008	-0.714251	8/182	11816,13601,13836,16002,16476,17242,69745,100038489	Apoe,Ecm1,Epha2,Igf2,Jun,Mdk,Pold4,Apela
17_Summary	GO Biological Processes	GO:0061061	muscle structure development	-5.55555	-2.92696	28/708	11535,13654,14180,14234,15284,16002,16669,16691,16905,17130,17131,17869,18128,19241,19883,20682,20997,21667,29857,54409,56233,56312,60406,66860,71973,79362,107869,653016,13601,17702,19094,67603,75590,11816,12575,14955,16010,20698,22393,55948,56468,217124,217356	Adm,Egr2,Fgf9,Foxc2,Hlx,Igf2,Krt19,Krt8,Lmna,Smad6,Smad7,Myc,Notch1,Tmsb4x,Rora,Sox9,T,Tdgf1,Mapk12,Ramp2,Hdac7,Nupr1,Sap30,Tanc1,Rbpms2,Bhlhe41,Cth,Mymx,Ecm1,Msx2,Mapk11,Dusp6,Dusp9,Apoe,Cdkn1a,H19,Igfbp4,Sphk1,Wfs1,Sfn,Socs5,Ppp1r9b,Tmc8
17_Member	GO Biological Processes	GO:0061061	muscle structure development	-5.55555	-2.92696	28/708	11535,13654,14180,14234,15284,16002,16669,16691,16905,17130,17131,17869,18128,19241,19883,20682,20997,21667,29857,54409,56233,56312,60406,66860,71973,79362,107869,653016	Adm,Egr2,Fgf9,Foxc2,Hlx,Igf2,Krt19,Krt8,Lmna,Smad6,Smad7,Myc,Notch1,Tmsb4x,Rora,Sox9,T,Tdgf1,Mapk12,Ramp2,Hdac7,Nupr1,Sap30,Tanc1,Rbpms2,Bhlhe41,Cth,Mymx
17_Member	GO Biological Processes	GO:0042692	muscle cell differentiation	-4.60628	-2.30219	19/428	11535,14180,16002,16669,16691,16905,17130,18128,19241,19883,20682,20997,21667,54409,66860,71973,79362,107869,653016	Adm,Fgf9,Igf2,Krt19,Krt8,Lmna,Smad6,Notch1,Tmsb4x,Rora,Sox9,T,Tdgf1,Ramp2,Tanc1,Rbpms2,Bhlhe41,Cth,Mymx
17_Member	GO Biological Processes	GO:0035265	organ growth	-3.38666	-1.48239	11/216	13601,14180,14234,15284,16002,17702,18128,19094,20682,67603,75590	Ecm1,Fgf9,Foxc2,Hlx,Igf2,Msx2,Notch1,Mapk11,Sox9,Dusp6,Dusp9
17_Member	GO Biological Processes	GO:0046620	regulation of organ growth	-3.24301	-1.40212	8/125	14180,14234,15284,16002,18128,19094,67603,75590	Fgf9,Foxc2,Hlx,Igf2,Notch1,Mapk11,Dusp6,Dusp9
17_Member	GO Biological Processes	GO:0060537	muscle tissue development	-2.55574	-0.937638	16/488	13654,14180,14234,15284,16002,16905,17131,17869,18128,19094,20682,20997,21667,56233,56312,60406	Egr2,Fgf9,Foxc2,Hlx,Igf2,Lmna,Smad7,Myc,Notch1,Mapk11,Sox9,T,Tdgf1,Hdac7,Nupr1,Sap30
17_Member	GO Biological Processes	GO:0014706	striated muscle tissue development	-2.38084	-0.826572	15/463	13654,14180,14234,15284,16002,16905,17131,17869,18128,19094,20997,21667,56233,56312,60406	Egr2,Fgf9,Foxc2,Hlx,Igf2,Lmna,Smad7,Myc,Notch1,Mapk11,T,Tdgf1,Hdac7,Nupr1,Sap30
17_Member	GO Biological Processes	GO:0040008	regulation of growth	-2.15599	-0.673522	20/733	11816,12575,14180,14234,14955,15284,16002,16010,17131,18128,19094,20698,22393,55948,56468,67603,75590,107869,217124,217356	Apoe,Cdkn1a,Fgf9,Foxc2,H19,Hlx,Igf2,Igfbp4,Smad7,Notch1,Mapk11,Sphk1,Wfs1,Sfn,Socs5,Dusp6,Dusp9,Cth,Ppp1r9b,Tmc8
17_Member	GO Biological Processes	GO:0007517	muscle organ development	-2.08907	-0.635283	12/361	13654,14234,15284,16002,16905,17131,17869,18128,56233,56312,60406,653016	Egr2,Foxc2,Hlx,Igf2,Lmna,Smad7,Myc,Notch1,Hdac7,Nupr1,Sap30,Mymx
18_Summary	GO Biological Processes	GO:0051145	smooth muscle cell differentiation	-5.5356	-2.91655	9/80	11535,14180,17130,18128,19241,20682,54409,71973,107869,12512,15507,20698,11816	Adm,Fgf9,Smad6,Notch1,Tmsb4x,Sox9,Ramp2,Rbpms2,Cth,Cd63,Hspb1,Sphk1,Apoe
18_Member	GO Biological Processes	GO:0051145	smooth muscle cell differentiation	-5.5356	-2.91655	9/80	11535,14180,17130,18128,19241,20682,54409,71973,107869	Adm,Fgf9,Smad6,Notch1,Tmsb4x,Sox9,Ramp2,Rbpms2,Cth
18_Member	GO Biological Processes	GO:0035886	vascular associated smooth muscle cell differentiation	-4.52404	-2.24223	6/41	11535,14180,17130,18128,54409,107869	Adm,Fgf9,Smad6,Notch1,Ramp2,Cth
18_Member	GO Biological Processes	GO:0097084	vascular associated smooth muscle cell development	-4.5104	-2.23932	4/13	11535,17130,18128,54409	Adm,Smad6,Notch1,Ramp2
18_Member	GO Biological Processes	GO:0035924	cellular response to vascular endothelial growth factor stimulus	-2.70497	-1.0433	5/60	12512,15507,18128,20698,54409	Cd63,Hspb1,Notch1,Sphk1,Ramp2
18_Member	GO Biological Processes	GO:0043116	negative regulation of vascular permeability	-2.51148	-0.912723	3/20	11535,11816,54409	Adm,Apoe,Ramp2
19_Summary	Reactome Gene Sets	R-MMU-9006934	Signaling by Receptor Tyrosine Kinases	-5.48603	-2.87632	20/406	12831,13654,14172,14175,14180,15507,16002,16480,16923,17242,17395,19094,19341,20408,20698,24063,29857,67603,235584,319520,16476,16797,18612,19713,20742,20743,75590,260409,103583,17869,19395,20193	Col5a1,Egr2,Fgf18,Fgf4,Fgf9,Hspb1,Igf2,Jup,Sh2b3,Mdk,Mmp9,Mapk11,Rab4a,Sh3gl3,Sphk1,Spry1,Mapk12,Dusp6,Dusp7,Dusp4,Jun,Lat,Etv4,Ret,Sptbn1,Sptbn2,Dusp9,Cdc42ep3,Fbxw11,Myc,Rasgrp2,S100a1
19_Member	Reactome Gene Sets	R-MMU-9006934	Signaling by Receptor Tyrosine Kinases	-5.48603	-2.87632	20/406	12831,13654,14172,14175,14180,15507,16002,16480,16923,17242,17395,19094,19341,20408,20698,24063,29857,67603,235584,319520	Col5a1,Egr2,Fgf18,Fgf4,Fgf9,Hspb1,Igf2,Jup,Sh2b3,Mdk,Mmp9,Mapk11,Rab4a,Sh3gl3,Sphk1,Spry1,Mapk12,Dusp6,Dusp7,Dusp4
19_Member	Reactome Gene Sets	R-MMU-198725	Nuclear Events (kinase and transcription factor activation)	-4.72048	-2.36296	5/23	13654,19094,67603,235584,319520	Egr2,Mapk11,Dusp6,Dusp7,Dusp4
19_Member	Reactome Gene Sets	R-MMU-450282	MAPK targets/ Nuclear events mediated by MAP kinases	-4.62432	-2.31565	5/24	16476,19094,67603,235584,319520	Jun,Mapk11,Dusp6,Dusp7,Dusp4
19_Member	Reactome Gene Sets	R-MMU-5683057	MAPK family signaling cascades	-4.52987	-2.24223	15/288	14172,14175,14180,15507,16797,18612,19713,20742,20743,29857,67603,75590,235584,260409,319520	Fgf18,Fgf4,Fgf9,Hspb1,Lat,Etv4,Ret,Sptbn1,Sptbn2,Mapk12,Dusp6,Dusp9,Dusp7,Cdc42ep3,Dusp4
19_Member	Reactome Gene Sets	R-MMU-198753	ERK/MAPK targets	-4.23979	-2.05489	4/15	19094,67603,235584,319520	Mapk11,Dusp6,Dusp7,Dusp4
19_Member	Reactome Gene Sets	R-MMU-448424	Interleukin-17 signaling	-3.97553	-1.87557	6/51	16476,19094,67603,103583,235584,319520	Jun,Mapk11,Dusp6,Fbxw11,Dusp7,Dusp4
19_Member	Reactome Gene Sets	R-MMU-450294	MAP kinase activation	-3.97553	-1.87557	6/51	16476,19094,67603,103583,235584,319520	Jun,Mapk11,Dusp6,Fbxw11,Dusp7,Dusp4
19_Member	KEGG Pathway	ko04010	MAPK signaling pathway	-3.95872	-1.87004	13/252	14172,14175,14180,15507,16476,17869,19094,19395,29857,67603,75590,235584,319520	Fgf18,Fgf4,Fgf9,Hspb1,Jun,Myc,Mapk11,Rasgrp2,Mapk12,Dusp6,Dusp9,Dusp7,Dusp4
19_Member	KEGG Pathway	mmu04010	MAPK signaling pathway	-3.85701	-1.79792	13/258	14172,14175,14180,15507,16476,17869,19094,19395,29857,67603,75590,235584,319520	Fgf18,Fgf4,Fgf9,Hspb1,Jun,Myc,Mapk11,Rasgrp2,Mapk12,Dusp6,Dusp9,Dusp7,Dusp4
19_Member	Reactome Gene Sets	R-MMU-112409	RAF-independent MAPK1/3 activation	-3.54639	-1.58473	4/22	67603,75590,235584,319520	Dusp6,Dusp9,Dusp7,Dusp4
19_Member	Reactome Gene Sets	R-MMU-5675221	Negative regulation of MAPK pathway	-3.51905	-1.56358	5/40	29857,67603,75590,235584,319520	Mapk12,Dusp6,Dusp9,Dusp7,Dusp4
19_Member	Reactome Gene Sets	R-MMU-168164	Toll Like Receptor 3 (TLR3) Cascade	-3.46365	-1.5282	6/63	16476,19094,67603,103583,235584,319520	Jun,Mapk11,Dusp6,Fbxw11,Dusp7,Dusp4
19_Member	Reactome Gene Sets	R-MMU-168142	Toll Like Receptor 10 (TLR10) Cascade	-3.38961	-1.48255	6/65	16476,19094,67603,103583,235584,319520	Jun,Mapk11,Dusp6,Fbxw11,Dusp7,Dusp4
19_Member	Reactome Gene Sets	R-MMU-168176	Toll Like Receptor 5 (TLR5) Cascade	-3.38961	-1.48255	6/65	16476,19094,67603,103583,235584,319520	Jun,Mapk11,Dusp6,Fbxw11,Dusp7,Dusp4
19_Member	Reactome Gene Sets	R-MMU-975871	MyD88 cascade initiated on plasma membrane	-3.38961	-1.48255	6/65	16476,19094,67603,103583,235584,319520	Jun,Mapk11,Dusp6,Fbxw11,Dusp7,Dusp4
19_Member	Reactome Gene Sets	R-MMU-166058	MyD88:MAL(TIRAP) cascade initiated on plasma membrane	-3.3536	-1.4645	6/66	16476,19094,67603,103583,235584,319520	Jun,Mapk11,Dusp6,Fbxw11,Dusp7,Dusp4
19_Member	Reactome Gene Sets	R-MMU-168179	Toll Like Receptor TLR1:TLR2 Cascade	-3.3536	-1.4645	6/66	16476,19094,67603,103583,235584,319520	Jun,Mapk11,Dusp6,Fbxw11,Dusp7,Dusp4
19_Member	Reactome Gene Sets	R-MMU-168188	Toll Like Receptor TLR6:TLR2 Cascade	-3.3536	-1.4645	6/66	16476,19094,67603,103583,235584,319520	Jun,Mapk11,Dusp6,Fbxw11,Dusp7,Dusp4
19_Member	Reactome Gene Sets	R-MMU-181438	Toll Like Receptor 2 (TLR2) Cascade	-3.3536	-1.4645	6/66	16476,19094,67603,103583,235584,319520	Jun,Mapk11,Dusp6,Fbxw11,Dusp7,Dusp4
19_Member	Reactome Gene Sets	R-MMU-5673001	RAF/MAP kinase cascade	-3.27406	-1.42201	12/259	14172,14175,14180,16797,19713,20742,20743,29857,67603,75590,235584,319520	Fgf18,Fgf4,Fgf9,Lat,Ret,Sptbn1,Sptbn2,Mapk12,Dusp6,Dusp9,Dusp7,Dusp4
19_Member	Reactome Gene Sets	R-MMU-975138	TRAF6 mediated induction of NFkB and MAP kinases upon TLR7/8 or 9 activation	-3.24938	-1.40691	6/69	16476,19094,67603,103583,235584,319520	Jun,Mapk11,Dusp6,Fbxw11,Dusp7,Dusp4
19_Member	Reactome Gene Sets	R-MMU-975155	MyD88 dependent cascade initiated on endosome	-3.21584	-1.38274	6/70	16476,19094,67603,103583,235584,319520	Jun,Mapk11,Dusp6,Fbxw11,Dusp7,Dusp4
19_Member	Reactome Gene Sets	R-MMU-202670	ERKs are inactivated	-3.18771	-1.36603	3/12	67603,235584,319520	Dusp6,Dusp7,Dusp4
19_Member	Reactome Gene Sets	R-MMU-5684996	MAPK1/MAPK3 signaling	-3.18626	-1.36603	12/265	14172,14175,14180,16797,19713,20742,20743,29857,67603,75590,235584,319520	Fgf18,Fgf4,Fgf9,Lat,Ret,Sptbn1,Sptbn2,Mapk12,Dusp6,Dusp9,Dusp7,Dusp4
19_Member	Reactome Gene Sets	R-MMU-168181	Toll Like Receptor 7/8 (TLR7/8) Cascade	-3.18288	-1.36496	6/71	16476,19094,67603,103583,235584,319520	Jun,Mapk11,Dusp6,Fbxw11,Dusp7,Dusp4
19_Member	Reactome Gene Sets	R-MMU-168138	Toll Like Receptor 9 (TLR9) Cascade	-3.05641	-1.26736	6/75	16476,19094,67603,103583,235584,319520	Jun,Mapk11,Dusp6,Fbxw11,Dusp7,Dusp4
19_Member	Reactome Gene Sets	R-MMU-166166	MyD88-independent TLR4 cascade	-2.85368	-1.13416	6/82	16476,19094,67603,103583,235584,319520	Jun,Mapk11,Dusp6,Fbxw11,Dusp7,Dusp4
19_Member	Reactome Gene Sets	R-MMU-937061	TRIF(TICAM1)-mediated TLR4 signaling	-2.85368	-1.13416	6/82	16476,19094,67603,103583,235584,319520	Jun,Mapk11,Dusp6,Fbxw11,Dusp7,Dusp4
19_Member	Reactome Gene Sets	R-MMU-187037	Signaling by NTRK1 (TRKA)	-2.73752	-1.05994	5/59	13654,19094,67603,235584,319520	Egr2,Mapk11,Dusp6,Dusp7,Dusp4
19_Member	WikiPathways	WP493	Mapk signaling pathway	-2.5901	-0.960544	8/158	14175,15507,16476,17869,29857,67603,235584,319520	Fgf4,Hspb1,Jun,Myc,Mapk12,Dusp6,Dusp7,Dusp4
19_Member	Reactome Gene Sets	R-MMU-168898	Toll-like Receptor Cascades	-2.55046	-0.936108	7/126	16476,19094,20193,67603,103583,235584,319520	Jun,Mapk11,S100a1,Dusp6,Fbxw11,Dusp7,Dusp4
19_Member	Reactome Gene Sets	R-MMU-166016	Toll Like Receptor 4 (TLR4) Cascade	-2.48336	-0.892634	6/97	16476,19094,67603,103583,235584,319520	Jun,Mapk11,Dusp6,Fbxw11,Dusp7,Dusp4
19_Member	Reactome Gene Sets	R-MMU-166520	Signaling by NTRKs	-2.38509	-0.830009	5/71	13654,19094,67603,235584,319520	Egr2,Mapk11,Dusp6,Dusp7,Dusp4
20_Summary	GO Biological Processes	GO:0030856	regulation of epithelial cell differentiation	-5.34655	-2.78902	12/158	12443,16869,17395,17702,18128,18612,20674,20682,22695,24063,55948,97064,12831,13836,14419,16480,16870,16994,18991,20249,104156,77889,26941,270893	Ccnd1,Lhx1,Mmp9,Msx2,Notch1,Etv4,Sox2,Sox9,Zfp36,Spry1,Sfn,Wwtr1,Col5a1,Epha2,Gal,Jup,Lhx2,Ltb,Pou3f1,Scd1,Etv5,Lbh,Slc9a3r1,Tmem132e
20_Member	GO Biological Processes	GO:0030856	regulation of epithelial cell differentiation	-5.34655	-2.78902	12/158	12443,16869,17395,17702,18128,18612,20674,20682,22695,24063,55948,97064	Ccnd1,Lhx1,Mmp9,Msx2,Notch1,Etv4,Sox2,Sox9,Zfp36,Spry1,Sfn,Wwtr1
20_Member	GO Biological Processes	GO:0030857	negative regulation of epithelial cell differentiation	-3.92769	-1.85001	6/52	12443,17395,17702,18128,20682,24063	Ccnd1,Mmp9,Msx2,Notch1,Sox9,Spry1
20_Member	GO Biological Processes	GO:0043588	skin development	-3.85217	-1.79567	14/294	12831,13836,14419,16480,16870,16994,17702,18128,18612,18991,20249,20682,22695,55948	Col5a1,Epha2,Gal,Jup,Lhx2,Ltb,Msx2,Notch1,Etv4,Pou3f1,Scd1,Sox9,Zfp36,Sfn
20_Member	GO Biological Processes	GO:0030858	positive regulation of epithelial cell differentiation	-3.74659	-1.71275	6/56	16869,18128,18612,20674,20682,55948	Lhx1,Notch1,Etv4,Sox2,Sox9,Sfn
20_Member	GO Biological Processes	GO:0060444	branching involved in mammary gland duct morphogenesis	-3.07049	-1.28005	4/29	13836,17702,18612,104156	Epha2,Msx2,Etv4,Etv5
20_Member	GO Biological Processes	GO:0061180	mammary gland epithelium development	-2.9668	-1.21134	6/78	12443,13836,17702,18612,77889,104156	Ccnd1,Epha2,Msx2,Etv4,Lbh,Etv5
20_Member	GO Biological Processes	GO:0045604	regulation of epidermal cell differentiation	-2.91083	-1.17153	5/54	17702,18128,18612,22695,55948	Msx2,Notch1,Etv4,Zfp36,Sfn
20_Member	GO Biological Processes	GO:0045616	regulation of keratinocyte differentiation	-2.90556	-1.17153	4/32	17702,18128,18612,22695	Msx2,Notch1,Etv4,Zfp36
20_Member	GO Biological Processes	GO:0045682	regulation of epidermis development	-2.67305	-1.01759	5/61	17702,18128,18612,22695,55948	Msx2,Notch1,Etv4,Zfp36,Sfn
20_Member	GO Biological Processes	GO:0030216	keratinocyte differentiation	-2.51228	-0.912723	7/128	13836,17702,18128,18612,18991,22695,55948	Epha2,Msx2,Notch1,Etv4,Pou3f1,Zfp36,Sfn
20_Member	GO Biological Processes	GO:0060603	mammary gland duct morphogenesis	-2.50137	-0.905309	4/41	13836,17702,18612,104156	Epha2,Msx2,Etv4,Etv5
20_Member	GO Biological Processes	GO:0045606	positive regulation of epidermal cell differentiation	-2.4493	-0.869926	3/21	18128,18612,55948	Notch1,Etv4,Sfn
20_Member	GO Biological Processes	GO:0044851	hair cycle phase	-2.39039	-0.832864	3/22	14419,17702,18128	Gal,Msx2,Notch1
20_Member	GO Biological Processes	GO:0009913	epidermal cell differentiation	-2.36351	-0.811677	9/210	13836,17702,18128,18612,18991,22695,26941,55948,270893	Epha2,Msx2,Notch1,Etv4,Pou3f1,Zfp36,Slc9a3r1,Sfn,Tmem132e
20_Member	GO Biological Processes	GO:0008544	epidermis development	-2.34846	-0.80065	12/334	13836,14419,16870,17702,18128,18612,18991,20682,22695,26941,55948,270893	Epha2,Gal,Lhx2,Msx2,Notch1,Etv4,Pou3f1,Sox9,Zfp36,Slc9a3r1,Sfn,Tmem132e
20_Member	GO Biological Processes	GO:0045684	positive regulation of epidermis development	-2.23045	-0.719496	3/25	18128,18612,55948	Notch1,Etv4,Sfn
20_Member	GO Biological Processes	GO:0048820	hair follicle maturation	-2.09107	-0.635283	3/28	14419,17702,18128	Gal,Msx2,Notch1

## Sheet: Stage1 up-regulated CiPS
GroupID	Category	Term	Description	LogP	Log(q-value)	InTerm_InList	Genes	Symbols
1_Summary	GO Biological Processes	GO:0001944	vasculature development	-15.1009	-10.8191	38/789	11816,12224,12702,12705,12826,12827,13197,13819,13984,14066,14254,14463,14465,14472,14609,14645,14725,14726,16147,16590,16600,16772,17242,18018,18590,18595,18741,20193,20671,20897,21416,51801,54409,54601,101401,112405,320790,353156	Apoe,Klf5,Socs3,Cited1,Col4a1,Col4a2,Gadd45a,Epas1,Esx1,F3,Flt1,Gata4,Gata6,Gbx2,Gja1,Glul,Lrp2,Pdpn,Ihh,Kit,Klf4,Lama1,Mdk,Nfatc1,Pdgfa,Pdgfra,Pitx2,S100a1,Sox17,Stra6,Tcf7l2,Ramp1,Ramp2,Foxo4,Adamts9,Egln1,Chd7,Egfl7
1_Member	GO Biological Processes	GO:0001944	vasculature development	-15.1009	-10.8191	38/789	11816,12224,12702,12705,12826,12827,13197,13819,13984,14066,14254,14463,14465,14472,14609,14645,14725,14726,16147,16590,16600,16772,17242,18018,18590,18595,18741,20193,20671,20897,21416,51801,54409,54601,101401,112405,320790,353156	Apoe,Klf5,Socs3,Cited1,Col4a1,Col4a2,Gadd45a,Epas1,Esx1,F3,Flt1,Gata4,Gata6,Gbx2,Gja1,Glul,Lrp2,Pdpn,Ihh,Kit,Klf4,Lama1,Mdk,Nfatc1,Pdgfa,Pdgfra,Pitx2,S100a1,Sox17,Stra6,Tcf7l2,Ramp1,Ramp2,Foxo4,Adamts9,Egln1,Chd7,Egfl7
1_Member	GO Biological Processes	GO:0001568	blood vessel development	-13.4545	-9.7679	35/752	11816,12224,12702,12705,12826,12827,13197,13819,13984,14066,14254,14463,14465,14472,14609,14645,14725,16147,16600,16772,17242,18590,18595,18741,20193,20671,20897,21416,51801,54409,54601,101401,112405,320790,353156	Apoe,Klf5,Socs3,Cited1,Col4a1,Col4a2,Gadd45a,Epas1,Esx1,F3,Flt1,Gata4,Gata6,Gbx2,Gja1,Glul,Lrp2,Ihh,Klf4,Lama1,Mdk,Pdgfa,Pdgfra,Pitx2,S100a1,Sox17,Stra6,Tcf7l2,Ramp1,Ramp2,Foxo4,Adamts9,Egln1,Chd7,Egfl7
1_Member	GO Biological Processes	GO:0048514	blood vessel morphogenesis	-12.8877	-9.38401	32/654	11816,12224,12705,12826,12827,13197,13819,14066,14254,14463,14465,14472,14609,14645,14725,16147,16600,16772,17242,18590,18595,18741,20193,20671,20897,51801,54409,54601,101401,112405,320790,353156	Apoe,Klf5,Cited1,Col4a1,Col4a2,Gadd45a,Epas1,F3,Flt1,Gata4,Gata6,Gbx2,Gja1,Glul,Lrp2,Ihh,Klf4,Lama1,Mdk,Pdgfa,Pdgfra,Pitx2,S100a1,Sox17,Stra6,Ramp1,Ramp2,Foxo4,Adamts9,Egln1,Chd7,Egfl7
1_Member	GO Biological Processes	GO:0001525	angiogenesis	-9.59098	-6.6102	25/541	12224,12826,12827,13197,13819,14066,14254,14463,14465,14472,14645,16147,16600,17242,18590,18595,18741,20193,20671,51801,54409,54601,101401,112405,353156	Klf5,Col4a1,Col4a2,Gadd45a,Epas1,F3,Flt1,Gata4,Gata6,Gbx2,Glul,Ihh,Klf4,Mdk,Pdgfa,Pdgfra,Pitx2,S100a1,Sox17,Ramp1,Ramp2,Foxo4,Adamts9,Egln1,Egfl7
1_Member	GO Biological Processes	GO:0045765	regulation of angiogenesis	-5.59328	-3.18625	14/302	12827,13197,14066,14254,14463,14465,14645,16600,17242,20193,54409,54601,101401,112405	Col4a2,Gadd45a,F3,Flt1,Gata4,Gata6,Glul,Klf4,Mdk,S100a1,Ramp2,Foxo4,Adamts9,Egln1
1_Member	GO Biological Processes	GO:1901342	regulation of vasculature development	-5.52685	-3.13153	14/306	12827,13197,14066,14254,14463,14465,14645,16600,17242,20193,54409,54601,101401,112405	Col4a2,Gadd45a,F3,Flt1,Gata4,Gata6,Glul,Klf4,Mdk,S100a1,Ramp2,Foxo4,Adamts9,Egln1
1_Member	GO Biological Processes	GO:1903670	regulation of sprouting angiogenesis	-4.36138	-2.15875	5/39	14254,14645,16600,20193,101401	Flt1,Glul,Klf4,S100a1,Adamts9
1_Member	GO Biological Processes	GO:0045766	positive regulation of angiogenesis	-3.31699	-1.35946	8/179	14066,14254,14463,14465,16600,17242,20193,54409	F3,Flt1,Gata4,Gata6,Klf4,Mdk,S100a1,Ramp2
1_Member	GO Biological Processes	GO:1904018	positive regulation of vasculature development	-3.31699	-1.35946	8/179	14066,14254,14463,14465,16600,17242,20193,54409	F3,Flt1,Gata4,Gata6,Klf4,Mdk,S100a1,Ramp2
1_Member	GO Biological Processes	GO:0002040	sprouting angiogenesis	-2.7856	-0.993752	6/124	14254,14645,16600,20193,54409,101401	Flt1,Glul,Klf4,S100a1,Ramp2,Adamts9
2_Summary	GO Biological Processes	GO:0048729	tissue morphogenesis	-13.782	-9.80124	34/690	12156,12349,12702,12705,12826,13039,14174,14254,14463,14472,14609,14725,14726,15376,16147,16600,16772,17242,17897,18018,18208,18590,18595,18741,20613,20671,20733,21410,69847,94275,99377,112405,231413,320790,13082,66993,68713	Bmp2,Car2,Socs3,Cited1,Col4a1,Ctsl,Fgf3,Flt1,Gata4,Gbx2,Gja1,Lrp2,Pdpn,Foxa2,Ihh,Klf4,Lama1,Mdk,Myl3,Nfatc1,Ntn1,Pdgfa,Pdgfra,Pitx2,Snai1,Sox17,Spint2,Hnf1b,Wnk4,Maged1,Sall4,Egln1,Grsf1,Chd7,Cyp26a1,Smarcd3,Ifitm1
2_Member	GO Biological Processes	GO:0048729	tissue morphogenesis	-13.782	-9.80124	34/690	12156,12349,12702,12705,12826,13039,14174,14254,14463,14472,14609,14725,14726,15376,16147,16600,16772,17242,17897,18018,18208,18590,18595,18741,20613,20671,20733,21410,69847,94275,99377,112405,231413,320790	Bmp2,Car2,Socs3,Cited1,Col4a1,Ctsl,Fgf3,Flt1,Gata4,Gbx2,Gja1,Lrp2,Pdpn,Foxa2,Ihh,Klf4,Lama1,Mdk,Myl3,Nfatc1,Ntn1,Pdgfa,Pdgfra,Pitx2,Snai1,Sox17,Spint2,Hnf1b,Wnk4,Maged1,Sall4,Egln1,Grsf1,Chd7
2_Member	GO Biological Processes	GO:0002009	morphogenesis of an epithelium	-13.4476	-9.7679	31/583	12156,12349,12702,12705,12826,13039,14174,14254,14463,14472,14609,14725,14726,15376,16147,16600,16772,17242,18018,18208,18590,18595,18741,20613,20671,20733,21410,69847,94275,99377,231413	Bmp2,Car2,Socs3,Cited1,Col4a1,Ctsl,Fgf3,Flt1,Gata4,Gbx2,Gja1,Lrp2,Pdpn,Foxa2,Ihh,Klf4,Lama1,Mdk,Nfatc1,Ntn1,Pdgfa,Pdgfra,Pitx2,Snai1,Sox17,Spint2,Hnf1b,Wnk4,Maged1,Sall4,Grsf1
2_Member	GO Biological Processes	GO:0060562	epithelial tube morphogenesis	-11.631	-8.1943	24/397	12156,12705,12826,13039,14174,14254,14463,14472,14609,14725,15376,16147,16772,17242,18018,18208,18595,18741,20671,20733,21410,69847,94275,99377	Bmp2,Cited1,Col4a1,Ctsl,Fgf3,Flt1,Gata4,Gbx2,Gja1,Lrp2,Foxa2,Ihh,Lama1,Mdk,Nfatc1,Ntn1,Pdgfra,Pitx2,Sox17,Spint2,Hnf1b,Wnk4,Maged1,Sall4
2_Member	GO Biological Processes	GO:0061138	morphogenesis of a branching epithelium	-10.6546	-7.48217	18/230	12156,12702,12705,12826,13039,14254,14472,15376,16147,16772,17242,18018,18590,18595,18741,20733,21410,94275	Bmp2,Socs3,Cited1,Col4a1,Ctsl,Flt1,Gbx2,Foxa2,Ihh,Lama1,Mdk,Nfatc1,Pdgfa,Pdgfra,Pitx2,Spint2,Hnf1b,Maged1
2_Member	GO Biological Processes	GO:0001763	morphogenesis of a branching structure	-10.0837	-6.94798	18/249	12156,12702,12705,12826,13039,14254,14472,15376,16147,16772,17242,18018,18590,18595,18741,20733,21410,94275	Bmp2,Socs3,Cited1,Col4a1,Ctsl,Flt1,Gbx2,Foxa2,Ihh,Lama1,Mdk,Nfatc1,Pdgfa,Pdgfra,Pitx2,Spint2,Hnf1b,Maged1
2_Member	GO Biological Processes	GO:0048754	branching morphogenesis of an epithelial tube	-8.95096	-6.03088	15/192	12156,12705,12826,13039,14254,14472,15376,16147,16772,17242,18018,18595,18741,21410,94275	Bmp2,Cited1,Col4a1,Ctsl,Flt1,Gbx2,Foxa2,Ihh,Lama1,Mdk,Nfatc1,Pdgfra,Pitx2,Hnf1b,Maged1
2_Member	GO Biological Processes	GO:0007389	pattern specification process	-5.0541	-2.76352	17/483	12156,12705,13082,14174,14463,14472,14609,14725,15376,16147,18741,20613,20671,21410,66993,68713,231413	Bmp2,Cited1,Cyp26a1,Fgf3,Gata4,Gbx2,Gja1,Lrp2,Foxa2,Ihh,Pitx2,Snai1,Sox17,Hnf1b,Smarcd3,Ifitm1,Grsf1
2_Member	GO Biological Processes	GO:0003002	regionalization	-4.48015	-2.2628	14/379	12156,13082,14174,14463,14472,14725,15376,18741,20613,20671,21410,66993,68713,231413	Bmp2,Cyp26a1,Fgf3,Gata4,Gbx2,Lrp2,Foxa2,Pitx2,Snai1,Sox17,Hnf1b,Smarcd3,Ifitm1,Grsf1
2_Member	GO Biological Processes	GO:0009952	anterior/posterior pattern specification	-3.2178	-1.29772	9/232	12156,13082,14463,14472,15376,20671,21410,68713,231413	Bmp2,Cyp26a1,Gata4,Gbx2,Foxa2,Sox17,Hnf1b,Ifitm1,Grsf1
3_Summary	GO Biological Processes	GO:0001701	in utero embryonic development	-13.182	-9.59917	30/556	11931,12156,12577,12702,12705,13819,13984,14463,14465,14609,15376,16147,16600,16669,16691,18595,18741,19089,19228,20613,20671,20733,21410,21416,28114,74318,99377,112405,234594,320790,13030,13039,14620,14725,16590,20897,97165,170676,319448,407785,14174,14472,18208,18590,14254,18740,20680,26914,231413	Atp1b1,Bmp2,Cdkn1c,Socs3,Cited1,Epas1,Esx1,Gata4,Gata6,Gja1,Foxa2,Ihh,Klf4,Krt19,Krt8,Pdgfra,Pitx2,Prkcsh,Pth1r,Snai1,Sox17,Spint2,Hnf1b,Tcf7l2,Nsun2,Hopx,Sall4,Egln1,Cnot1,Chd7,Ctsb,Ctsl,Gjb3,Lrp2,Kit,Stra6,Hmgb2,Peg10,Fndc3a,Ndufs6,Fgf3,Gbx2,Ntn1,Pdgfa,Flt1,Pitx1,Sox7,Macroh2a1,Grsf1
3_Member	GO Biological Processes	GO:0001701	in utero embryonic development	-13.182	-9.59917	30/556	11931,12156,12577,12702,12705,13819,13984,14463,14465,14609,15376,16147,16600,16669,16691,18595,18741,19089,19228,20613,20671,20733,21410,21416,28114,74318,99377,112405,234594,320790	Atp1b1,Bmp2,Cdkn1c,Socs3,Cited1,Epas1,Esx1,Gata4,Gata6,Gja1,Foxa2,Ihh,Klf4,Krt19,Krt8,Pdgfra,Pitx2,Prkcsh,Pth1r,Snai1,Sox17,Spint2,Hnf1b,Tcf7l2,Nsun2,Hopx,Sall4,Egln1,Cnot1,Chd7
3_Member	GO Biological Processes	GO:0061458	reproductive system development	-11.3874	-8.00865	26/485	12577,12702,12705,13030,13039,13819,13984,14463,14609,14620,14725,16590,16669,16691,18595,20613,20733,20897,21410,21416,97165,112405,170676,319448,320790,407785	Cdkn1c,Socs3,Cited1,Ctsb,Ctsl,Epas1,Esx1,Gata4,Gja1,Gjb3,Lrp2,Kit,Krt19,Krt8,Pdgfra,Snai1,Spint2,Stra6,Hnf1b,Tcf7l2,Hmgb2,Egln1,Peg10,Fndc3a,Chd7,Ndufs6
3_Member	GO Biological Processes	GO:0048608	reproductive structure development	-10.6712	-7.48217	25/481	12577,12702,12705,13030,13039,13819,13984,14463,14609,14620,14725,16590,16669,16691,18595,20613,20733,20897,21410,21416,97165,112405,170676,319448,320790	Cdkn1c,Socs3,Cited1,Ctsb,Ctsl,Epas1,Esx1,Gata4,Gja1,Gjb3,Lrp2,Kit,Krt19,Krt8,Pdgfra,Snai1,Spint2,Stra6,Hnf1b,Tcf7l2,Hmgb2,Egln1,Peg10,Fndc3a,Chd7
3_Member	GO Biological Processes	GO:0048568	embryonic organ development	-9.84653	-6.76885	25/526	12577,12702,12705,13819,13984,14174,14463,14472,14609,16147,16590,16669,16691,18208,18590,18595,18741,20613,20671,20733,20897,21410,21416,112405,320790	Cdkn1c,Socs3,Cited1,Epas1,Esx1,Fgf3,Gata4,Gbx2,Gja1,Ihh,Kit,Krt19,Krt8,Ntn1,Pdgfa,Pdgfra,Pitx2,Snai1,Sox17,Spint2,Stra6,Hnf1b,Tcf7l2,Egln1,Chd7
3_Member	GO Biological Processes	GO:0048598	embryonic morphogenesis	-9.81923	-6.76787	28/662	12577,12702,13984,14174,14254,14463,14465,14472,14609,14725,15376,16147,16600,18208,18595,18740,18741,20613,20671,20680,20733,20897,21410,21416,26914,99377,231413,320790	Cdkn1c,Socs3,Esx1,Fgf3,Flt1,Gata4,Gata6,Gbx2,Gja1,Lrp2,Foxa2,Ihh,Klf4,Ntn1,Pdgfra,Pitx1,Pitx2,Snai1,Sox17,Sox7,Spint2,Stra6,Hnf1b,Tcf7l2,Macroh2a1,Sall4,Grsf1,Chd7
3_Member	GO Biological Processes	GO:0001890	placenta development	-8.55516	-5.68833	14/174	12577,12702,12705,13030,13039,13819,13984,14620,16669,16691,20613,20733,112405,170676	Cdkn1c,Socs3,Cited1,Ctsb,Ctsl,Epas1,Esx1,Gjb3,Krt19,Krt8,Snai1,Spint2,Egln1,Peg10
3_Member	GO Biological Processes	GO:0001892	embryonic placenta development	-6.6165	-4.03124	10/114	12577,12702,12705,13819,13984,16669,16691,20613,20733,112405	Cdkn1c,Socs3,Cited1,Epas1,Esx1,Krt19,Krt8,Snai1,Spint2,Egln1
3_Member	GO Biological Processes	GO:0060706	cell differentiation involved in embryonic placenta development	-4.7249	-2.48449	5/33	12702,16669,16691,20613,20733	Socs3,Krt19,Krt8,Snai1,Spint2
3_Member	GO Biological Processes	GO:0060669	embryonic placenta morphogenesis	-3.48382	-1.47617	4/33	12577,12702,13984,20733	Cdkn1c,Socs3,Esx1,Spint2
3_Member	GO Biological Processes	GO:0060711	labyrinthine layer development	-3.45883	-1.45857	5/60	12702,12705,13984,20733,112405	Socs3,Cited1,Esx1,Spint2,Egln1
3_Member	GO Biological Processes	GO:0060713	labyrinthine layer morphogenesis	-2.55939	-0.845786	3/28	12702,13984,20733	Socs3,Esx1,Spint2
4_Summary	KEGG Pathway	ko00190	Oxidative phosphorylation	-11.1809	-7.85337	15/134	12859,12861,12866,12867,17708,17717,17719,66152,66576,66594,67126,67130,110323,114143,407785,11928,11931,17897,66592,103172,14635,80752,11816,12702,16832,21416,110208,14776,13819,14958,17748,17750,66993,112405,319171	Cox5b,Cox6a1,Cox7a2,Cox7c,COX1,ND2,ND4,Uqcr10,Uqcrh,Uqcr11,Atp5e,Ndufa6,Cox6b1,Atp6v0b,Ndufs6,Atp1a1,Atp1b1,Myl3,Stoml2,Chchd10,Galk1,Fam20c,Apoe,Socs3,Ldhb,Tcf7l2,Pgd,Gpx2,Epas1,H1f0,Mt1,Mt2,Smarcd3,Egln1,H2ac24
4_Member	KEGG Pathway	ko00190	Oxidative phosphorylation	-11.1809	-7.85337	15/134	12859,12861,12866,12867,17708,17717,17719,66152,66576,66594,67126,67130,110323,114143,407785	Cox5b,Cox6a1,Cox7a2,Cox7c,COX1,ND2,ND4,Uqcr10,Uqcrh,Uqcr11,Atp5e,Ndufa6,Cox6b1,Atp6v0b,Ndufs6
4_Member	KEGG Pathway	ko04260	Cardiac muscle contraction	-10.7051	-7.48217	12/78	11928,11931,12859,12861,12866,12867,17708,17897,66152,66576,66594,110323	Atp1a1,Atp1b1,Cox5b,Cox6a1,Cox7a2,Cox7c,COX1,Myl3,Uqcr10,Uqcrh,Uqcr11,Cox6b1
4_Member	WikiPathways	WP295	Electron transport chain	-10.65	-7.48217	13/99	12859,12861,12866,17708,17717,17719,66152,66576,66594,67126,67130,110323,407785	Cox5b,Cox6a1,Cox7a2,COX1,ND2,ND4,Uqcr10,Uqcrh,Uqcr11,Atp5e,Ndufa6,Cox6b1,Ndufs6
4_Member	GO Biological Processes	GO:0006119	oxidative phosphorylation	-9.91088	-6.80517	13/113	12859,12861,12866,12867,17708,17717,17719,66152,66576,66592,67126,103172,407785	Cox5b,Cox6a1,Cox7a2,Cox7c,COX1,ND2,ND4,Uqcr10,Uqcrh,Stoml2,Atp5e,Chchd10,Ndufs6
4_Member	KEGG Pathway	mmu05012	Parkinson's disease	-9.64089	-6.61436	14/144	12859,12861,12866,12867,17708,17717,17719,66152,66576,66594,67126,67130,110323,407785	Cox5b,Cox6a1,Cox7a2,Cox7c,COX1,ND2,ND4,Uqcr10,Uqcrh,Uqcr11,Atp5e,Ndufa6,Cox6b1,Ndufs6
4_Member	KEGG Pathway	mmu04260	Cardiac muscle contraction	-9.61621	-6.61316	12/96	11928,11931,12859,12861,12866,12867,17708,17897,66152,66576,66594,110323	Atp1a1,Atp1b1,Cox5b,Cox6a1,Cox7a2,Cox7c,COX1,Myl3,Uqcr10,Uqcrh,Uqcr11,Cox6b1
4_Member	KEGG Pathway	mmu00190	Oxidative phosphorylation	-9.01413	-6.07475	15/190	12859,12861,12866,12867,17708,17717,17719,66152,66576,66594,67126,67130,110323,114143,407785	Cox5b,Cox6a1,Cox7a2,Cox7c,COX1,ND2,ND4,Uqcr10,Uqcrh,Uqcr11,Atp5e,Ndufa6,Cox6b1,Atp6v0b,Ndufs6
4_Member	GO Biological Processes	GO:0019646	aerobic electron transport chain	-8.55878	-5.68833	9/53	12859,12861,12867,17708,17717,17719,66152,66576,407785	Cox5b,Cox6a1,Cox7c,COX1,ND2,ND4,Uqcr10,Uqcrh,Ndufs6
4_Member	GO Biological Processes	GO:0046034	ATP metabolic process	-8.03431	-5.19966	16/259	11931,12859,12861,12866,12867,14635,17708,17717,17719,66152,66576,66592,67126,80752,103172,407785	Atp1b1,Cox5b,Cox6a1,Cox7a2,Cox7c,Galk1,COX1,ND2,ND4,Uqcr10,Uqcrh,Stoml2,Atp5e,Fam20c,Chchd10,Ndufs6
4_Member	GO Biological Processes	GO:0009060	aerobic respiration	-8.00074	-5.18134	13/161	12859,12861,12866,12867,17708,17717,17719,66152,66576,66592,67126,103172,407785	Cox5b,Cox6a1,Cox7a2,Cox7c,COX1,ND2,ND4,Uqcr10,Uqcrh,Stoml2,Atp5e,Chchd10,Ndufs6
4_Member	GO Biological Processes	GO:0042775	mitochondrial ATP synthesis coupled electron transport	-7.74605	-4.94137	9/65	12859,12861,12867,17708,17717,17719,66152,66576,407785	Cox5b,Cox6a1,Cox7c,COX1,ND2,ND4,Uqcr10,Uqcrh,Ndufs6
4_Member	GO Biological Processes	GO:0042773	ATP synthesis coupled electron transport	-7.6273	-4.85064	9/67	12859,12861,12867,17708,17717,17719,66152,66576,407785	Cox5b,Cox6a1,Cox7c,COX1,ND2,ND4,Uqcr10,Uqcrh,Ndufs6
4_Member	KEGG Pathway	ko05010	Alzheimer's disease	-7.56592	-4.81559	13/175	11816,12859,12861,12866,12867,17708,66152,66576,66594,67126,67130,110323,407785	Apoe,Cox5b,Cox6a1,Cox7a2,Cox7c,COX1,Uqcr10,Uqcrh,Uqcr11,Atp5e,Ndufa6,Cox6b1,Ndufs6
4_Member	KEGG Pathway	mmu05010	Alzheimer's disease	-7.56592	-4.81559	13/175	11816,12859,12861,12866,12867,17708,66152,66576,66594,67126,67130,110323,407785	Apoe,Cox5b,Cox6a1,Cox7a2,Cox7c,COX1,Uqcr10,Uqcrh,Uqcr11,Atp5e,Ndufa6,Cox6b1,Ndufs6
4_Member	Reactome Gene Sets	R-MMU-163200	Respiratory electron transport, ATP synthesis by chemiosmotic coupling, and heat production by uncoupling proteins.	-7.49872	-4.77321	11/118	12861,12867,17708,17717,17719,66152,66576,67126,67130,110323,407785	Cox6a1,Cox7c,COX1,ND2,ND4,Uqcr10,Uqcrh,Atp5e,Ndufa6,Cox6b1,Ndufs6
4_Member	Reactome Gene Sets	R-MMU-611105	Respiratory electron transport	-7.41716	-4.72642	10/94	12861,12867,17708,17717,17719,66152,66576,67130,110323,407785	Cox6a1,Cox7c,COX1,ND2,ND4,Uqcr10,Uqcrh,Ndufa6,Cox6b1,Ndufs6
4_Member	KEGG Pathway	ko04932	Non-alcoholic fatty liver disease (NAFLD)	-7.34978	-4.6752	12/151	12702,12859,12861,12866,12867,17708,66152,66576,66594,67130,110323,407785	Socs3,Cox5b,Cox6a1,Cox7a2,Cox7c,COX1,Uqcr10,Uqcrh,Uqcr11,Ndufa6,Cox6b1,Ndufs6
4_Member	CORUM	CORUM:538	Cytochrome c oxidase, mitochondrial	-7.12659	-4.47863	5/12	12859,12861,12866,12867,110323	Cox5b,Cox6a1,Cox7a2,Cox7c,Cox6b1
4_Member	Reactome Gene Sets	R-MMU-1428517	The citric acid (TCA) cycle and respiratory electron transport	-6.81046	-4.19141	12/169	12861,12867,16832,17708,17717,17719,66152,66576,67126,67130,110323,407785	Cox6a1,Cox7c,Ldhb,COX1,ND2,ND4,Uqcr10,Uqcrh,Atp5e,Ndufa6,Cox6b1,Ndufs6
4_Member	KEGG Pathway	mmu04932	Non-alcoholic fatty liver disease (NAFLD)	-6.72713	-4.11743	12/172	12702,12859,12861,12866,12867,17708,66152,66576,66594,67130,110323,407785	Socs3,Cox5b,Cox6a1,Cox7a2,Cox7c,COX1,Uqcr10,Uqcrh,Uqcr11,Ndufa6,Cox6b1,Ndufs6
4_Member	GO Biological Processes	GO:0022904	respiratory electron transport chain	-6.62387	-4.03124	9/87	12859,12861,12867,17708,17717,17719,66152,66576,407785	Cox5b,Cox6a1,Cox7c,COX1,ND2,ND4,Uqcr10,Uqcrh,Ndufs6
4_Member	GO Biological Processes	GO:0045333	cellular respiration	-6.51931	-3.96178	13/215	12859,12861,12866,12867,17708,17717,17719,66152,66576,66592,67126,103172,407785	Cox5b,Cox6a1,Cox7a2,Cox7c,COX1,ND2,ND4,Uqcr10,Uqcrh,Stoml2,Atp5e,Chchd10,Ndufs6
4_Member	GO Biological Processes	GO:0022900	electron transport chain	-6.2941	-3.76817	9/95	12859,12861,12867,17708,17717,17719,66152,66576,407785	Cox5b,Cox6a1,Cox7c,COX1,ND2,ND4,Uqcr10,Uqcrh,Ndufs6
4_Member	KEGG Pathway	ko05016	Huntington's disease	-6.21219	-3.70262	12/192	12859,12861,12866,12867,17708,66152,66576,66594,67126,67130,110323,407785	Cox5b,Cox6a1,Cox7a2,Cox7c,COX1,Uqcr10,Uqcrh,Uqcr11,Atp5e,Ndufa6,Cox6b1,Ndufs6
4_Member	KEGG Pathway	mmu05016	Huntington's disease	-6.21219	-3.70262	12/192	12859,12861,12866,12867,17708,66152,66576,66594,67126,67130,110323,407785	Cox5b,Cox6a1,Cox7a2,Cox7c,COX1,Uqcr10,Uqcrh,Uqcr11,Atp5e,Ndufa6,Cox6b1,Ndufs6
4_Member	GO Biological Processes	GO:0015980	energy derivation by oxidation of organic compounds	-5.54335	-3.14236	14/305	12859,12861,12866,12867,17708,17717,17719,21416,66152,66576,66592,67126,103172,407785	Cox5b,Cox6a1,Cox7a2,Cox7c,COX1,ND2,ND4,Tcf7l2,Uqcr10,Uqcrh,Stoml2,Atp5e,Chchd10,Ndufs6
4_Member	GO Biological Processes	GO:0006123	mitochondrial electron transport, cytochrome c to oxygen	-5.32901	-2.99168	4/12	12859,12861,12867,17708	Cox5b,Cox6a1,Cox7c,COX1
4_Member	GO Biological Processes	GO:0006091	generation of precursor metabolites and energy	-5.1107	-2.80294	16/428	12859,12861,12866,12867,14635,17708,17717,17719,21416,66152,66576,66592,67126,103172,110208,407785	Cox5b,Cox6a1,Cox7a2,Cox7c,Galk1,COX1,ND2,ND4,Tcf7l2,Uqcr10,Uqcrh,Stoml2,Atp5e,Chchd10,Pgd,Ndufs6
4_Member	Reactome Gene Sets	R-MMU-5628897	TP53 Regulates Metabolic Genes	-3.14861	-1.25062	5/70	12861,12867,14776,17708,110323	Cox6a1,Cox7c,Gpx2,COX1,Cox6b1
4_Member	Reactome Gene Sets	R-MMU-8953897	Cellular responses to stimuli	-2.73519	-0.961244	13/502	12861,12867,13819,14776,14958,17708,17748,17750,66993,110323,112405,114143,319171	Cox6a1,Cox7c,Epas1,Gpx2,H1f0,COX1,Mt1,Mt2,Smarcd3,Cox6b1,Egln1,Atp6v0b,H2ac24
4_Member	Reactome Gene Sets	R-MMU-9711123	Cellular response to chemical stress	-2.53612	-0.829506	6/139	12861,12867,14776,17708,66993,110323	Cox6a1,Cox7c,Gpx2,COX1,Smarcd3,Cox6b1
4_Member	Reactome Gene Sets	R-MMU-9707564	Cytoprotection by HMOX1	-2.33507	-0.691756	5/107	12861,12867,17708,66993,110323	Cox6a1,Cox7c,COX1,Smarcd3,Cox6b1
5_Summary	GO Biological Processes	GO:0061061	muscle structure development	-9.15904	-6.19945	28/708	11906,12156,12224,12527,13008,13819,14174,14463,14465,14609,14725,16590,16669,16691,17897,18018,18595,18740,18741,20897,21416,54132,54409,54601,66993,74318,112405,320790,16147	Zfhx3,Bmp2,Klf5,Cd9,Csrp2,Epas1,Fgf3,Gata4,Gata6,Gja1,Lrp2,Kit,Krt19,Krt8,Myl3,Nfatc1,Pdgfra,Pitx1,Pitx2,Stra6,Tcf7l2,Pdlim1,Ramp2,Foxo4,Smarcd3,Hopx,Egln1,Chd7,Ihh
5_Member	GO Biological Processes	GO:0061061	muscle structure development	-9.15904	-6.19945	28/708	11906,12156,12224,12527,13008,13819,14174,14463,14465,14609,14725,16590,16669,16691,17897,18018,18595,18740,18741,20897,21416,54132,54409,54601,66993,74318,112405,320790	Zfhx3,Bmp2,Klf5,Cd9,Csrp2,Epas1,Fgf3,Gata4,Gata6,Gja1,Lrp2,Kit,Krt19,Krt8,Myl3,Nfatc1,Pdgfra,Pitx1,Pitx2,Stra6,Tcf7l2,Pdlim1,Ramp2,Foxo4,Smarcd3,Hopx,Egln1,Chd7
5_Member	GO Biological Processes	GO:0042692	muscle cell differentiation	-5.1107	-2.80294	16/428	12156,12224,12527,13008,14463,14465,16590,16669,16691,18018,18595,18741,54409,54601,66993,74318	Bmp2,Klf5,Cd9,Csrp2,Gata4,Gata6,Kit,Krt19,Krt8,Nfatc1,Pdgfra,Pitx2,Ramp2,Foxo4,Smarcd3,Hopx
5_Member	GO Biological Processes	GO:0051146	striated muscle cell differentiation	-3.36764	-1.39993	11/320	12156,12224,12527,13008,14463,14465,16669,16691,18595,18741,74318	Bmp2,Klf5,Cd9,Csrp2,Gata4,Gata6,Krt19,Krt8,Pdgfra,Pitx2,Hopx
5_Member	GO Biological Processes	GO:0010927	cellular component assembly involved in morphogenesis	-2.91505	-1.08656	6/117	12527,13008,16147,16669,16691,18595	Cd9,Csrp2,Ihh,Krt19,Krt8,Pdgfra
5_Member	GO Biological Processes	GO:0030239	myofibril assembly	-2.28156	-0.6527	4/69	13008,16669,16691,18595	Csrp2,Krt19,Krt8,Pdgfra
5_Member	GO Biological Processes	GO:0055002	striated muscle cell development	-2.28156	-0.6527	4/69	13008,16669,16691,18595	Csrp2,Krt19,Krt8,Pdgfra
5_Member	GO Biological Processes	GO:0055001	muscle cell development	-2.13595	-0.538989	7/221	13008,14463,16669,16691,18595,18741,54409	Csrp2,Gata4,Krt19,Krt8,Pdgfra,Pitx2,Ramp2
6_Summary	GO Biological Processes	GO:0055123	digestive system development	-8.78125	-5.87966	13/139	12224,12577,14463,14465,16147,16590,18590,18595,18741,20671,20897,21410,21416,14725,320790,14174,14472,14609,18208,97165,319448	Klf5,Cdkn1c,Gata4,Gata6,Ihh,Kit,Pdgfa,Pdgfra,Pitx2,Sox17,Stra6,Hnf1b,Tcf7l2,Lrp2,Chd7,Fgf3,Gbx2,Gja1,Ntn1,Hmgb2,Fndc3a
6_Member	GO Biological Processes	GO:0055123	digestive system development	-8.78125	-5.87966	13/139	12224,12577,14463,14465,16147,16590,18590,18595,18741,20671,20897,21410,21416	Klf5,Cdkn1c,Gata4,Gata6,Ihh,Kit,Pdgfa,Pdgfra,Pitx2,Sox17,Stra6,Hnf1b,Tcf7l2
6_Member	GO Biological Processes	GO:0048565	digestive tract development	-8.23732	-5.38688	12/126	12224,14463,14465,16147,16590,18590,18595,18741,20671,20897,21410,21416	Klf5,Gata4,Gata6,Ihh,Kit,Pdgfa,Pdgfra,Pitx2,Sox17,Stra6,Hnf1b,Tcf7l2
6_Member	GO Biological Processes	GO:0048566	embryonic digestive tract development	-7.48123	-4.76762	7/33	14463,16147,18595,18741,20897,21410,21416	Gata4,Ihh,Pdgfra,Pitx2,Stra6,Hnf1b,Tcf7l2
6_Member	GO Biological Processes	GO:0048557	embryonic digestive tract morphogenesis	-7.46954	-4.76751	6/20	14463,16147,18595,18741,21410,21416	Gata4,Ihh,Pdgfra,Pitx2,Hnf1b,Tcf7l2
6_Member	GO Biological Processes	GO:0048546	digestive tract morphogenesis	-7.11698	-4.47863	8/55	14463,16147,18595,18741,20671,20897,21410,21416	Gata4,Ihh,Pdgfra,Pitx2,Sox17,Stra6,Hnf1b,Tcf7l2
6_Member	GO Biological Processes	GO:0048806	genitalia development	-4.91559	-2.65082	6/51	14725,18595,20897,21410,21416,320790	Lrp2,Pdgfra,Stra6,Hnf1b,Tcf7l2,Chd7
6_Member	GO Biological Processes	GO:0048562	embryonic organ morphogenesis	-4.4431	-2.23318	13/333	14174,14463,14472,14609,16147,18208,18595,18741,20671,20897,21410,21416,320790	Fgf3,Gata4,Gbx2,Gja1,Ihh,Ntn1,Pdgfra,Pitx2,Sox17,Stra6,Hnf1b,Tcf7l2,Chd7
6_Member	GO Biological Processes	GO:0007548	sex differentiation	-3.3905	-1.41313	11/318	14463,14609,14725,16590,18595,20897,21410,21416,97165,319448,320790	Gata4,Gja1,Lrp2,Kit,Pdgfra,Stra6,Hnf1b,Tcf7l2,Hmgb2,Fndc3a,Chd7
6_Member	GO Biological Processes	GO:0060323	head morphogenesis	-2.9275	-1.0944	4/46	16147,18595,20897,21416	Ihh,Pdgfra,Stra6,Tcf7l2
6_Member	GO Biological Processes	GO:0060324	face development	-2.47366	-0.78962	4/61	18595,20897,21416,320790	Pdgfra,Stra6,Tcf7l2,Chd7
6_Member	GO Biological Processes	GO:0010171	body morphogenesis	-2.44809	-0.772665	4/62	16147,18595,20897,21416	Ihh,Pdgfra,Stra6,Tcf7l2
6_Member	GO Biological Processes	GO:0060325	face morphogenesis	-2.11845	-0.526838	3/40	18595,20897,21416	Pdgfra,Stra6,Tcf7l2
7_Summary	GO Biological Processes	GO:0035270	endocrine system development	-7.68284	-4.8924	12/141	12156,12577,12759,14465,15376,17242,18595,18740,18741,20897,21410,21416,14174,14609,16772,18208,18590,19089,54135,72043,353310,20671	Bmp2,Cdkn1c,Clu,Gata6,Foxa2,Mdk,Pdgfra,Pitx1,Pitx2,Stra6,Hnf1b,Tcf7l2,Fgf3,Gja1,Lama1,Ntn1,Pdgfa,Prkcsh,Lsr,Sulf2,Zfp703,Sox17
7_Member	GO Biological Processes	GO:0035270	endocrine system development	-7.68284	-4.8924	12/141	12156,12577,12759,14465,15376,17242,18595,18740,18741,20897,21410,21416	Bmp2,Cdkn1c,Clu,Gata6,Foxa2,Mdk,Pdgfra,Pitx1,Pitx2,Stra6,Hnf1b,Tcf7l2
7_Member	GO Biological Processes	GO:0048732	gland development	-6.38905	-3.84761	19/477	12156,12577,14174,14465,14609,16772,17242,18208,18590,18595,18740,18741,19089,20897,21410,21416,54135,72043,353310	Bmp2,Cdkn1c,Fgf3,Gata6,Gja1,Lama1,Mdk,Ntn1,Pdgfa,Pdgfra,Pitx1,Pitx2,Prkcsh,Stra6,Hnf1b,Tcf7l2,Lsr,Sulf2,Zfp703
7_Member	GO Biological Processes	GO:0061008	hepaticobiliary system development	-3.42631	-1.43781	7/131	14465,17242,19089,20671,21410,54135,72043	Gata6,Mdk,Prkcsh,Sox17,Hnf1b,Lsr,Sulf2
7_Member	GO Biological Processes	GO:0001889	liver development	-2.71557	-0.950141	6/128	14465,17242,19089,21410,54135,72043	Gata6,Mdk,Prkcsh,Hnf1b,Lsr,Sulf2
8_Summary	GO Biological Processes	GO:0048863	stem cell differentiation	-7.53618	-4.79844	15/244	13082,14463,14465,14472,16590,17075,18595,18741,20671,21410,28114,54601,83557,103551,214968	Cyp26a1,Gata4,Gata6,Gbx2,Kit,Epcam,Pdgfra,Pitx2,Sox17,Hnf1b,Nsun2,Foxo4,Lin28a,Epop,Sema6d
8_Member	GO Biological Processes	GO:0048863	stem cell differentiation	-7.53618	-4.79844	15/244	13082,14463,14465,14472,16590,17075,18595,18741,20671,21410,28114,54601,83557,103551,214968	Cyp26a1,Gata4,Gata6,Gbx2,Kit,Epcam,Pdgfra,Pitx2,Sox17,Hnf1b,Nsun2,Foxo4,Lin28a,Epop,Sema6d
8_Member	GO Biological Processes	GO:2000736	regulation of stem cell differentiation	-2.32705	-0.68473	4/67	14463,14465,18595,28114	Gata4,Gata6,Pdgfra,Nsun2
9_Summary	GO Biological Processes	GO:0007507	heart development	-7.34423	-4.6752	24/649	12156,14174,14463,14465,14609,14725,14726,16147,17897,18018,18595,18741,20613,20671,20897,54132,54409,66993,74318,75590,99377,101401,112405,320790,12224,13008,18740,21416,11906,54601	Bmp2,Fgf3,Gata4,Gata6,Gja1,Lrp2,Pdpn,Ihh,Myl3,Nfatc1,Pdgfra,Pitx2,Snai1,Sox17,Stra6,Pdlim1,Ramp2,Smarcd3,Hopx,Dusp9,Sall4,Adamts9,Egln1,Chd7,Klf5,Csrp2,Pitx1,Tcf7l2,Zfhx3,Foxo4
9_Member	GO Biological Processes	GO:0007507	heart development	-7.34423	-4.6752	24/649	12156,14174,14463,14465,14609,14725,14726,16147,17897,18018,18595,18741,20613,20671,20897,54132,54409,66993,74318,75590,99377,101401,112405,320790	Bmp2,Fgf3,Gata4,Gata6,Gja1,Lrp2,Pdpn,Ihh,Myl3,Nfatc1,Pdgfra,Pitx2,Snai1,Sox17,Stra6,Pdlim1,Ramp2,Smarcd3,Hopx,Dusp9,Sall4,Adamts9,Egln1,Chd7
9_Member	GO Biological Processes	GO:0003205	cardiac chamber development	-6.0238	-3.56144	12/200	12156,14463,14465,14725,17897,18018,18741,20897,66993,99377,112405,320790	Bmp2,Gata4,Gata6,Lrp2,Myl3,Nfatc1,Pitx2,Stra6,Smarcd3,Sall4,Egln1,Chd7
9_Member	GO Biological Processes	GO:0003007	heart morphogenesis	-5.88843	-3.43913	14/285	12156,14463,14465,14609,14725,16147,17897,18018,18741,20613,20671,66993,112405,320790	Bmp2,Gata4,Gata6,Gja1,Lrp2,Ihh,Myl3,Nfatc1,Pitx2,Snai1,Sox17,Smarcd3,Egln1,Chd7
9_Member	GO Biological Processes	GO:0060537	muscle tissue development	-5.60485	-3.18636	18/488	12156,12224,13008,14174,14463,14465,14609,14725,16147,17897,18595,18740,18741,20897,21416,101401,112405,320790	Bmp2,Klf5,Csrp2,Fgf3,Gata4,Gata6,Gja1,Lrp2,Ihh,Myl3,Pdgfra,Pitx1,Pitx2,Stra6,Tcf7l2,Adamts9,Egln1,Chd7
9_Member	GO Biological Processes	GO:0003231	cardiac ventricle development	-5.49203	-3.10232	10/151	14463,14725,17897,18018,18741,20897,66993,99377,112405,320790	Gata4,Lrp2,Myl3,Nfatc1,Pitx2,Stra6,Smarcd3,Sall4,Egln1,Chd7
9_Member	GO Biological Processes	GO:0003206	cardiac chamber morphogenesis	-5.46627	-3.08755	10/152	12156,14463,14465,14725,17897,18018,18741,66993,112405,320790	Bmp2,Gata4,Gata6,Lrp2,Myl3,Nfatc1,Pitx2,Smarcd3,Egln1,Chd7
9_Member	GO Biological Processes	GO:0007517	muscle organ development	-5.37076	-3.02345	15/361	11906,12156,12224,14174,14463,14609,14725,17897,18740,18741,20897,21416,54601,112405,320790	Zfhx3,Bmp2,Klf5,Fgf3,Gata4,Gja1,Lrp2,Myl3,Pitx1,Pitx2,Stra6,Tcf7l2,Foxo4,Egln1,Chd7
9_Member	GO Biological Processes	GO:0003279	cardiac septum development	-5.15341	-2.8354	9/130	14463,14465,14725,18018,18741,20897,99377,112405,320790	Gata4,Gata6,Lrp2,Nfatc1,Pitx2,Stra6,Sall4,Egln1,Chd7
9_Member	GO Biological Processes	GO:0048738	cardiac muscle tissue development	-4.68861	-2.45213	12/270	12156,14174,14463,14465,14609,14725,17897,18595,18741,101401,112405,320790	Bmp2,Fgf3,Gata4,Gata6,Gja1,Lrp2,Myl3,Pdgfra,Pitx2,Adamts9,Egln1,Chd7
9_Member	GO Biological Processes	GO:0060411	cardiac septum morphogenesis	-4.54523	-2.32033	7/87	14463,14465,14725,18018,18741,112405,320790	Gata4,Gata6,Lrp2,Nfatc1,Pitx2,Egln1,Chd7
9_Member	GO Biological Processes	GO:0003281	ventricular septum development	-4.51293	-2.29182	7/88	14463,14725,18018,18741,20897,99377,112405	Gata4,Lrp2,Nfatc1,Pitx2,Stra6,Sall4,Egln1
9_Member	GO Biological Processes	GO:0048644	muscle organ morphogenesis	-4.29806	-2.10616	7/95	12156,14463,14725,17897,18741,112405,320790	Bmp2,Gata4,Lrp2,Myl3,Pitx2,Egln1,Chd7
9_Member	GO Biological Processes	GO:0014706	striated muscle tissue development	-4.11236	-1.95818	15/463	12156,12224,14174,14463,14465,14609,14725,17897,18595,18740,18741,21416,101401,112405,320790	Bmp2,Klf5,Fgf3,Gata4,Gata6,Gja1,Lrp2,Myl3,Pdgfra,Pitx1,Pitx2,Tcf7l2,Adamts9,Egln1,Chd7
9_Member	GO Biological Processes	GO:0055008	cardiac muscle tissue morphogenesis	-4.05368	-1.91175	6/72	12156,14725,17897,18741,112405,320790	Bmp2,Lrp2,Myl3,Pitx2,Egln1,Chd7
9_Member	GO Biological Processes	GO:0060415	muscle tissue morphogenesis	-3.59859	-1.55982	6/87	12156,14725,17897,18741,112405,320790	Bmp2,Lrp2,Myl3,Pitx2,Egln1,Chd7
9_Member	GO Biological Processes	GO:0003229	ventricular cardiac muscle tissue development	-3.29686	-1.34343	5/65	14463,14725,17897,101401,320790	Gata4,Lrp2,Myl3,Adamts9,Chd7
9_Member	GO Biological Processes	GO:0003215	cardiac right ventricle morphogenesis	-2.92834	-1.0944	3/21	14463,66993,320790	Gata4,Smarcd3,Chd7
9_Member	GO Biological Processes	GO:0003208	cardiac ventricle morphogenesis	-2.83791	-1.02148	5/82	14463,14725,17897,66993,320790	Gata4,Lrp2,Myl3,Smarcd3,Chd7
9_Member	GO Biological Processes	GO:0061384	heart trabecula morphogenesis	-2.21319	-0.5979	3/37	18018,112405,320790	Nfatc1,Egln1,Chd7
10_Summary	GO Biological Processes	GO:0008285	negative regulation of cell population proliferation	-7.18058	-4.52203	26/766	11816,12156,12484,12527,12577,13039,14114,14254,14465,14609,14726,16147,16600,18018,19228,20680,20733,21376,50794,54601,65972,66259,67866,68713,94185,94275	Apoe,Bmp2,Cd24a,Cd9,Cdkn1c,Ctsl,Fbln1,Flt1,Gata6,Gja1,Pdpn,Ihh,Klf4,Nfatc1,Pth1r,Sox7,Spint2,Tbrg1,Klf13,Foxo4,Ifi30,Camk2n1,Wfdc1,Ifitm1,Tnfrsf21,Maged1
10_Member	GO Biological Processes	GO:0008285	negative regulation of cell population proliferation	-7.18058	-4.52203	26/766	11816,12156,12484,12527,12577,13039,14114,14254,14465,14609,14726,16147,16600,18018,19228,20680,20733,21376,50794,54601,65972,66259,67866,68713,94185,94275	Apoe,Bmp2,Cd24a,Cd9,Cdkn1c,Ctsl,Fbln1,Flt1,Gata6,Gja1,Pdpn,Ihh,Klf4,Nfatc1,Pth1r,Sox7,Spint2,Tbrg1,Klf13,Foxo4,Ifi30,Camk2n1,Wfdc1,Ifitm1,Tnfrsf21,Maged1
10_Member	GO Biological Processes	GO:0050680	negative regulation of epithelial cell proliferation	-2.74602	-0.969357	7/171	11816,12577,13039,14254,14609,67866,94275	Apoe,Cdkn1c,Ctsl,Flt1,Gja1,Wfdc1,Maged1
11_Summary	GO Biological Processes	GO:0072001	renal system development	-7.09496	-4.46636	17/343	12156,12484,12577,12705,12826,14725,17075,18590,18595,20671,20897,21410,69847,72043,83557,94275,407785	Bmp2,Cd24a,Cdkn1c,Cited1,Col4a1,Lrp2,Epcam,Pdgfa,Pdgfra,Sox17,Stra6,Hnf1b,Wnk4,Sulf2,Lin28a,Maged1,Ndufs6
11_Member	GO Biological Processes	GO:0072001	renal system development	-7.09496	-4.46636	17/343	12156,12484,12577,12705,12826,14725,17075,18590,18595,20671,20897,21410,69847,72043,83557,94275,407785	Bmp2,Cd24a,Cdkn1c,Cited1,Col4a1,Lrp2,Epcam,Pdgfa,Pdgfra,Sox17,Stra6,Hnf1b,Wnk4,Sulf2,Lin28a,Maged1,Ndufs6
11_Member	GO Biological Processes	GO:0001822	kidney development	-6.61407	-4.03124	16/328	12156,12484,12577,12705,14725,17075,18590,18595,20671,20897,21410,69847,72043,83557,94275,407785	Bmp2,Cd24a,Cdkn1c,Cited1,Lrp2,Epcam,Pdgfa,Pdgfra,Sox17,Stra6,Hnf1b,Wnk4,Sulf2,Lin28a,Maged1,Ndufs6
11_Member	GO Biological Processes	GO:0001655	urogenital system development	-6.36826	-3.83464	17/386	12156,12484,12577,12705,12826,14725,17075,18590,18595,20671,20897,21410,69847,72043,83557,94275,407785	Bmp2,Cd24a,Cdkn1c,Cited1,Col4a1,Lrp2,Epcam,Pdgfa,Pdgfra,Sox17,Stra6,Hnf1b,Wnk4,Sulf2,Lin28a,Maged1,Ndufs6
11_Member	GO Biological Processes	GO:0061326	renal tubule development	-3.94401	-1.82124	7/108	12156,12484,12705,12826,21410,69847,94275	Bmp2,Cd24a,Cited1,Col4a1,Hnf1b,Wnk4,Maged1
11_Member	GO Biological Processes	GO:0072006	nephron development	-3.71967	-1.64738	8/156	12156,12484,12705,18595,21410,69847,72043,94275	Bmp2,Cd24a,Cited1,Pdgfra,Hnf1b,Wnk4,Sulf2,Maged1
11_Member	GO Biological Processes	GO:0061333	renal tubule morphogenesis	-3.54485	-1.5159	6/89	12156,12705,12826,21410,69847,94275	Bmp2,Cited1,Col4a1,Hnf1b,Wnk4,Maged1
11_Member	GO Biological Processes	GO:0072080	nephron tubule development	-3.22691	-1.30113	6/102	12156,12484,12705,21410,69847,94275	Bmp2,Cd24a,Cited1,Hnf1b,Wnk4,Maged1
11_Member	GO Biological Processes	GO:0072073	kidney epithelium development	-3.05823	-1.18126	7/151	12156,12484,12705,17075,21410,69847,94275	Bmp2,Cd24a,Cited1,Epcam,Hnf1b,Wnk4,Maged1
11_Member	GO Biological Processes	GO:0072009	nephron epithelium development	-2.9343	-1.09498	6/116	12156,12484,12705,21410,69847,94275	Bmp2,Cd24a,Cited1,Hnf1b,Wnk4,Maged1
11_Member	GO Biological Processes	GO:0072078	nephron tubule morphogenesis	-2.81445	-1.00686	5/83	12156,12705,21410,69847,94275	Bmp2,Cited1,Hnf1b,Wnk4,Maged1
11_Member	GO Biological Processes	GO:0072088	nephron epithelium morphogenesis	-2.79131	-0.996647	5/84	12156,12705,21410,69847,94275	Bmp2,Cited1,Hnf1b,Wnk4,Maged1
11_Member	GO Biological Processes	GO:0072028	nephron morphogenesis	-2.74601	-0.969357	5/86	12156,12705,21410,69847,94275	Bmp2,Cited1,Hnf1b,Wnk4,Maged1
11_Member	GO Biological Processes	GO:0001656	metanephros development	-2.63801	-0.900268	5/91	12705,18590,18595,20671,21410	Cited1,Pdgfa,Pdgfra,Sox17,Hnf1b
11_Member	GO Biological Processes	GO:0060993	kidney morphogenesis	-2.42352	-0.753971	5/102	12156,12705,21410,69847,94275	Bmp2,Cited1,Hnf1b,Wnk4,Maged1
11_Member	GO Biological Processes	GO:0001657	ureteric bud development	-2.35235	-0.702403	5/106	12156,12705,17075,21410,94275	Bmp2,Cited1,Epcam,Hnf1b,Maged1
11_Member	GO Biological Processes	GO:0072163	mesonephric epithelium development	-2.35235	-0.702403	5/106	12156,12705,17075,21410,94275	Bmp2,Cited1,Epcam,Hnf1b,Maged1
11_Member	GO Biological Processes	GO:0072164	mesonephric tubule development	-2.35235	-0.702403	5/106	12156,12705,17075,21410,94275	Bmp2,Cited1,Epcam,Hnf1b,Maged1
11_Member	GO Biological Processes	GO:0001658	branching involved in ureteric bud morphogenesis	-2.3504	-0.702403	4/66	12156,12705,21410,94275	Bmp2,Cited1,Hnf1b,Maged1
11_Member	GO Biological Processes	GO:0001823	mesonephros development	-2.30109	-0.665692	5/109	12156,12705,17075,21410,94275	Bmp2,Cited1,Epcam,Hnf1b,Maged1
11_Member	GO Biological Processes	GO:0060675	ureteric bud morphogenesis	-2.19505	-0.584415	4/73	12156,12705,21410,94275	Bmp2,Cited1,Hnf1b,Maged1
11_Member	GO Biological Processes	GO:0072171	mesonephric tubule morphogenesis	-2.17429	-0.571915	4/74	12156,12705,21410,94275	Bmp2,Cited1,Hnf1b,Maged1
12_Summary	KEGG Pathway	ko04978	Mineral absorption	-6.56927	-4.00347	7/44	11927,11928,11931,12309,17748,17750,67972,12349,12351,11816,13819,14254,14463,14609,16590,16600,17356,17897,18018,20193,69847,74318,94185,14465,54409,66259,83397,320790,72043,407785,19228,11833,14725,14776,13010	Atox1,Atp1a1,Atp1b1,S100g,Mt1,Mt2,Atp2b1,Car2,Car4,Apoe,Epas1,Flt1,Gata4,Gja1,Kit,Klf4,Afdn,Myl3,Nfatc1,S100a1,Wnk4,Hopx,Tnfrsf21,Gata6,Ramp2,Camk2n1,Akap12,Chd7,Sulf2,Ndufs6,Pth1r,Aqp8,Lrp2,Gpx2,Cst3
12_Member	KEGG Pathway	ko04978	Mineral absorption	-6.56927	-4.00347	7/44	11927,11928,11931,12309,17748,17750,67972	Atox1,Atp1a1,Atp1b1,S100g,Mt1,Mt2,Atp2b1
12_Member	KEGG Pathway	mmu04978	Mineral absorption	-6.56927	-4.00347	7/44	11927,11928,11931,12309,17748,17750,67972	Atox1,Atp1a1,Atp1b1,S100g,Mt1,Mt2,Atp2b1
12_Member	KEGG Pathway	ko04964	Proximal tubule bicarbonate reclamation	-4.19381	-2.01911	4/22	11928,11931,12349,12351	Atp1a1,Atp1b1,Car2,Car4
12_Member	KEGG Pathway	mmu04964	Proximal tubule bicarbonate reclamation	-4.19381	-2.01911	4/22	11928,11931,12349,12351	Atp1a1,Atp1b1,Car2,Car4
12_Member	GO Biological Processes	GO:0044057	regulation of system process	-3.5095	-1.49251	17/645	11816,11928,11931,13819,14254,14463,14609,16590,16600,17356,17897,18018,20193,67972,69847,74318,94185	Apoe,Atp1a1,Atp1b1,Epas1,Flt1,Gata4,Gja1,Kit,Klf4,Afdn,Myl3,Nfatc1,S100a1,Atp2b1,Wnk4,Hopx,Tnfrsf21
12_Member	GO Biological Processes	GO:0008015	blood circulation	-3.49326	-1.48078	15/528	11816,11928,11931,13819,14463,14465,14609,17897,20193,54409,66259,67972,74318,83397,320790	Apoe,Atp1a1,Atp1b1,Epas1,Gata4,Gata6,Gja1,Myl3,S100a1,Ramp2,Camk2n1,Atp2b1,Hopx,Akap12,Chd7
12_Member	GO Biological Processes	GO:0003013	circulatory system process	-3.24339	-1.31569	15/558	11816,11928,11931,13819,14463,14465,14609,17897,20193,54409,66259,67972,74318,83397,320790	Apoe,Atp1a1,Atp1b1,Epas1,Gata4,Gata6,Gja1,Myl3,S100a1,Ramp2,Camk2n1,Atp2b1,Hopx,Akap12,Chd7
12_Member	GO Biological Processes	GO:0060047	heart contraction	-3.1517	-1.25062	9/237	11928,11931,13819,14463,14465,14609,17897,20193,74318	Atp1a1,Atp1b1,Epas1,Gata4,Gata6,Gja1,Myl3,S100a1,Hopx
12_Member	GO Biological Processes	GO:0008016	regulation of heart contraction	-3.04446	-1.17259	8/197	11928,11931,13819,14463,14609,17897,20193,74318	Atp1a1,Atp1b1,Epas1,Gata4,Gja1,Myl3,S100a1,Hopx
12_Member	GO Biological Processes	GO:0003015	heart process	-3.03719	-1.167	9/246	11928,11931,13819,14463,14465,14609,17897,20193,74318	Atp1a1,Atp1b1,Epas1,Gata4,Gata6,Gja1,Myl3,S100a1,Hopx
12_Member	GO Biological Processes	GO:0090257	regulation of muscle system process	-2.92806	-1.0944	9/255	11928,11931,14254,14463,16590,16600,17897,18018,67972	Atp1a1,Atp1b1,Flt1,Gata4,Kit,Klf4,Myl3,Nfatc1,Atp2b1
12_Member	GO Biological Processes	GO:0003012	muscle system process	-2.87434	-1.05042	12/425	11928,11931,14254,14463,14465,16590,16600,17897,18018,67972,72043,407785	Atp1a1,Atp1b1,Flt1,Gata4,Gata6,Kit,Klf4,Myl3,Nfatc1,Atp2b1,Sulf2,Ndufs6
12_Member	GO Biological Processes	GO:0006937	regulation of muscle contraction	-2.84983	-1.03042	7/164	11928,11931,14254,14463,16590,17897,67972	Atp1a1,Atp1b1,Flt1,Gata4,Kit,Myl3,Atp2b1
12_Member	GO Biological Processes	GO:1903522	regulation of blood circulation	-2.80145	-0.99965	9/266	11928,11931,13819,14463,14609,17897,20193,67972,74318	Atp1a1,Atp1b1,Epas1,Gata4,Gja1,Myl3,S100a1,Atp2b1,Hopx
12_Member	GO Biological Processes	GO:0070839	metal ion export	-2.75945	-0.977335	4/51	11927,11928,11931,67972	Atox1,Atp1a1,Atp1b1,Atp2b1
12_Member	KEGG Pathway	ko04961	Endocrine and other factor-regulated calcium reabsorption	-2.6674	-0.91707	4/54	11928,11931,19228,67972	Atp1a1,Atp1b1,Pth1r,Atp2b1
12_Member	KEGG Pathway	mmu04961	Endocrine and other factor-regulated calcium reabsorption	-2.6674	-0.91707	4/54	11928,11931,19228,67972	Atp1a1,Atp1b1,Pth1r,Atp2b1
12_Member	GO Biological Processes	GO:0140115	export across plasma membrane	-2.47366	-0.78962	4/61	11928,11931,14609,67972	Atp1a1,Atp1b1,Gja1,Atp2b1
12_Member	GO Biological Processes	GO:0006936	muscle contraction	-2.34037	-0.696057	9/312	11928,11931,14254,14463,16590,17897,67972,72043,407785	Atp1a1,Atp1b1,Flt1,Gata4,Kit,Myl3,Atp2b1,Sulf2,Ndufs6
12_Member	KEGG Pathway	ko04976	Bile secretion	-2.23758	-0.616644	4/71	11833,11928,11931,12349	Aqp8,Atp1a1,Atp1b1,Car2
12_Member	KEGG Pathway	mmu04976	Bile secretion	-2.23758	-0.616644	4/71	11833,11928,11931,12349	Aqp8,Atp1a1,Atp1b1,Car2
12_Member	KEGG Pathway	ko04918	Thyroid hormone synthesis	-2.19505	-0.584415	4/73	11928,11931,14725,14776	Atp1a1,Atp1b1,Lrp2,Gpx2
12_Member	KEGG Pathway	mmu04918	Thyroid hormone synthesis	-2.17429	-0.571915	4/74	11928,11931,14725,14776	Atp1a1,Atp1b1,Lrp2,Gpx2
12_Member	KEGG Pathway	ko04970	Salivary secretion	-2.09448	-0.503758	4/78	11928,11931,13010,67972	Atp1a1,Atp1b1,Cst3,Atp2b1
12_Member	KEGG Pathway	mmu04970	Salivary secretion	-2.07529	-0.490579	4/79	11928,11931,13010,67972	Atp1a1,Atp1b1,Cst3,Atp2b1
12_Member	GO Biological Processes	GO:0086009	membrane repolarization	-2.03144	-0.46312	3/43	11928,11931,14609	Atp1a1,Atp1b1,Gja1
13_Summary	GO Biological Processes	GO:0050673	epithelial cell proliferation	-6.45852	-3.9091	19/472	11816,12156,12577,13039,14066,14254,14609,14645,16147,16590,17242,21410,21416,67866,72043,94275,97165,353156,353310	Apoe,Bmp2,Cdkn1c,Ctsl,F3,Flt1,Gja1,Glul,Ihh,Kit,Mdk,Hnf1b,Tcf7l2,Wfdc1,Sulf2,Maged1,Hmgb2,Egfl7,Zfp703
13_Member	GO Biological Processes	GO:0050673	epithelial cell proliferation	-6.45852	-3.9091	19/472	11816,12156,12577,13039,14066,14254,14609,14645,16147,16590,17242,21410,21416,67866,72043,94275,97165,353156,353310	Apoe,Bmp2,Cdkn1c,Ctsl,F3,Flt1,Gja1,Glul,Ihh,Kit,Mdk,Hnf1b,Tcf7l2,Wfdc1,Sulf2,Maged1,Hmgb2,Egfl7,Zfp703
13_Member	GO Biological Processes	GO:0050678	regulation of epithelial cell proliferation	-6.10869	-3.61221	17/403	11816,12156,12577,13039,14066,14254,14609,14645,16147,17242,21416,67866,72043,94275,97165,353156,353310	Apoe,Bmp2,Cdkn1c,Ctsl,F3,Flt1,Gja1,Glul,Ihh,Mdk,Tcf7l2,Wfdc1,Sulf2,Maged1,Hmgb2,Egfl7,Zfp703
13_Member	GO Biological Processes	GO:0001936	regulation of endothelial cell proliferation	-3.51854	-1.49918	8/167	11816,12156,14066,14254,14609,17242,97165,353156	Apoe,Bmp2,F3,Flt1,Gja1,Mdk,Hmgb2,Egfl7
13_Member	GO Biological Processes	GO:0050679	positive regulation of epithelial cell proliferation	-3.45707	-1.45857	9/215	12156,14066,14645,16147,17242,21416,97165,353156,353310	Bmp2,F3,Glul,Ihh,Mdk,Tcf7l2,Hmgb2,Egfl7,Zfp703
13_Member	GO Biological Processes	GO:0001935	endothelial cell proliferation	-3.26922	-1.33073	8/182	11816,12156,14066,14254,14609,17242,97165,353156	Apoe,Bmp2,F3,Flt1,Gja1,Mdk,Hmgb2,Egfl7
13_Member	GO Biological Processes	GO:0001938	positive regulation of endothelial cell proliferation	-2.47915	-0.78962	5/99	12156,14066,17242,97165,353156	Bmp2,F3,Mdk,Hmgb2,Egfl7
14_Summary	GO Biological Processes	GO:0060541	respiratory system development	-6.20628	-3.70262	14/268	11886,13039,13819,14463,14465,14726,15376,16772,18590,18595,18741,20897,74318,320790	Asah1,Ctsl,Epas1,Gata4,Gata6,Pdpn,Foxa2,Lama1,Pdgfa,Pdgfra,Pitx2,Stra6,Hopx,Chd7
14_Member	GO Biological Processes	GO:0060541	respiratory system development	-6.20628	-3.70262	14/268	11886,13039,13819,14463,14465,14726,15376,16772,18590,18595,18741,20897,74318,320790	Asah1,Ctsl,Epas1,Gata4,Gata6,Pdpn,Foxa2,Lama1,Pdgfa,Pdgfra,Pitx2,Stra6,Hopx,Chd7
14_Member	GO Biological Processes	GO:0030324	lung development	-6.07979	-3.59038	13/235	11886,13039,13819,14463,14465,14726,15376,16772,18590,18595,18741,20897,74318	Asah1,Ctsl,Epas1,Gata4,Gata6,Pdpn,Foxa2,Lama1,Pdgfa,Pdgfra,Pitx2,Stra6,Hopx
14_Member	GO Biological Processes	GO:0030323	respiratory tube development	-6.01778	-3.56144	13/238	11886,13039,13819,14463,14465,14726,15376,16772,18590,18595,18741,20897,74318	Asah1,Ctsl,Epas1,Gata4,Gata6,Pdpn,Foxa2,Lama1,Pdgfa,Pdgfra,Pitx2,Stra6,Hopx
14_Member	GO Biological Processes	GO:0048286	lung alveolus development	-3.26618	-1.33073	5/66	14465,14726,18590,20897,74318	Gata6,Pdpn,Pdgfa,Stra6,Hopx
15_Summary	GO Biological Processes	GO:0030855	epithelial cell differentiation	-6.02809	-3.56144	22/658	11886,12156,12224,12484,12577,12705,14463,14465,14609,14726,15376,16147,16600,16772,17356,20671,20733,21410,26914,80752,319448,353310,20680,13039,13819,18740,21416,103551,20613,14725,18741,12759	Asah1,Bmp2,Klf5,Cd24a,Cdkn1c,Cited1,Gata4,Gata6,Gja1,Pdpn,Foxa2,Ihh,Klf4,Lama1,Afdn,Sox17,Spint2,Hnf1b,Macroh2a1,Fam20c,Fndc3a,Zfp703,Sox7,Ctsl,Epas1,Pitx1,Tcf7l2,Epop,Snai1,Lrp2,Pitx2,Clu
15_Member	GO Biological Processes	GO:0030855	epithelial cell differentiation	-6.02809	-3.56144	22/658	11886,12156,12224,12484,12577,12705,14463,14465,14609,14726,15376,16147,16600,16772,17356,20671,20733,21410,26914,80752,319448,353310	Asah1,Bmp2,Klf5,Cd24a,Cdkn1c,Cited1,Gata4,Gata6,Gja1,Pdpn,Foxa2,Ihh,Klf4,Lama1,Afdn,Sox17,Spint2,Hnf1b,Macroh2a1,Fam20c,Fndc3a,Zfp703
15_Member	GO Biological Processes	GO:0001706	endoderm formation	-5.61378	-3.18931	6/39	14463,14465,20671,20680,21410,26914	Gata4,Gata6,Sox17,Sox7,Hnf1b,Macroh2a1
15_Member	GO Biological Processes	GO:0045165	cell fate commitment	-5.10702	-2.80294	13/288	12156,13039,13819,14463,14465,14726,15376,16147,18740,20671,21410,21416,103551	Bmp2,Ctsl,Epas1,Gata4,Gata6,Pdpn,Foxa2,Ihh,Pitx1,Sox17,Hnf1b,Tcf7l2,Epop
15_Member	GO Biological Processes	GO:0001704	formation of primary germ layer	-5.03748	-2.75131	8/102	14463,14465,15376,20613,20671,20680,21410,26914	Gata4,Gata6,Foxa2,Snai1,Sox17,Sox7,Hnf1b,Macroh2a1
15_Member	GO Biological Processes	GO:0007492	endoderm development	-4.96982	-2.69707	7/75	14463,14465,15376,20671,20680,21410,26914	Gata4,Gata6,Foxa2,Sox17,Sox7,Hnf1b,Macroh2a1
15_Member	GO Biological Processes	GO:0007369	gastrulation	-4.07201	-1.92375	9/178	14463,14465,15376,16600,20613,20671,20680,21410,26914	Gata4,Gata6,Foxa2,Klf4,Snai1,Sox17,Sox7,Hnf1b,Macroh2a1
15_Member	GO Biological Processes	GO:0035987	endodermal cell differentiation	-3.70637	-1.63675	4/29	14465,20671,21410,26914	Gata6,Sox17,Hnf1b,Macroh2a1
15_Member	GO Biological Processes	GO:1905207	regulation of cardiocyte differentiation	-3.64765	-1.59773	4/30	12156,14463,14465,20671	Bmp2,Gata4,Gata6,Sox17
15_Member	GO Biological Processes	GO:0001711	endodermal cell fate commitment	-3.37479	-1.40048	3/15	14465,20671,21410	Gata6,Sox17,Hnf1b
15_Member	GO Biological Processes	GO:0003151	outflow tract morphogenesis	-2.68035	-0.92488	5/89	14463,14465,14725,18741,20671	Gata4,Gata6,Lrp2,Pitx2,Sox17
15_Member	GO Biological Processes	GO:0031018	endocrine pancreas development	-2.6674	-0.91707	4/54	12759,14465,15376,21410	Clu,Gata6,Foxa2,Hnf1b
15_Member	GO Biological Processes	GO:0031016	pancreas development	-2.63801	-0.900268	5/91	12759,14465,15376,16147,21410	Clu,Gata6,Foxa2,Ihh,Hnf1b
15_Member	GO Biological Processes	GO:0060795	cell fate commitment involved in formation of primary germ layer	-2.43164	-0.759435	3/31	14465,20671,21410	Gata6,Sox17,Hnf1b
16_Summary	GO Biological Processes	GO:0048762	mesenchymal cell differentiation	-6.01778	-3.56144	13/238	12156,13082,14472,14609,14726,15376,17242,18018,18741,20613,21416,214968,353310,14463,11906,12484,12705,14114,16147,18208,19716,50794,54601,74318,83557	Bmp2,Cyp26a1,Gbx2,Gja1,Pdpn,Foxa2,Mdk,Nfatc1,Pitx2,Snai1,Tcf7l2,Sema6d,Zfp703,Gata4,Zfhx3,Cd24a,Cited1,Fbln1,Ihh,Ntn1,Bex1,Klf13,Foxo4,Hopx,Lin28a
16_Member	GO Biological Processes	GO:0048762	mesenchymal cell differentiation	-6.01778	-3.56144	13/238	12156,13082,14472,14609,14726,15376,17242,18018,18741,20613,21416,214968,353310	Bmp2,Cyp26a1,Gbx2,Gja1,Pdpn,Foxa2,Mdk,Nfatc1,Pitx2,Snai1,Tcf7l2,Sema6d,Zfp703
16_Member	GO Biological Processes	GO:0060485	mesenchyme development	-5.74687	-3.31632	14/293	12156,13082,14463,14472,14609,14726,15376,17242,18018,18741,20613,21416,214968,353310	Bmp2,Cyp26a1,Gata4,Gbx2,Gja1,Pdpn,Foxa2,Mdk,Nfatc1,Pitx2,Snai1,Tcf7l2,Sema6d,Zfp703
16_Member	GO Biological Processes	GO:0010718	positive regulation of epithelial to mesenchymal transition	-5.07127	-2.77623	6/48	12156,14726,17242,20613,21416,353310	Bmp2,Pdpn,Mdk,Snai1,Tcf7l2,Zfp703
16_Member	GO Biological Processes	GO:0001837	epithelial to mesenchymal transition	-4.56206	-2.32947	9/154	12156,14609,14726,15376,17242,18018,20613,21416,353310	Bmp2,Gja1,Pdpn,Foxa2,Mdk,Nfatc1,Snai1,Tcf7l2,Zfp703
16_Member	GO Biological Processes	GO:0010717	regulation of epithelial to mesenchymal transition	-4.32761	-2.12859	7/94	12156,14726,15376,17242,20613,21416,353310	Bmp2,Pdpn,Foxa2,Mdk,Snai1,Tcf7l2,Zfp703
16_Member	GO Biological Processes	GO:0045596	negative regulation of cell differentiation	-3.38959	-1.41313	18/723	11906,12156,12484,12705,14114,15376,16147,17242,18018,18208,19716,20613,21416,50794,54601,74318,83557,214968	Zfhx3,Bmp2,Cd24a,Cited1,Fbln1,Foxa2,Ihh,Mdk,Nfatc1,Ntn1,Bex1,Snai1,Tcf7l2,Klf13,Foxo4,Hopx,Lin28a,Sema6d
17_Summary	GO Biological Processes	GO:0070848	response to growth factor	-6.01717	-3.56144	22/659	11906,12156,12577,12705,12827,14174,14254,14463,14465,14725,16600,18595,19141,19716,21416,53618,54409,67326,72043,80752,170676,353310,20024,209268	Zfhx3,Bmp2,Cdkn1c,Cited1,Col4a2,Fgf3,Flt1,Gata4,Gata6,Lrp2,Klf4,Pdgfra,Lgmn,Bex1,Tcf7l2,Fut8,Ramp2,1700037H04Rik,Sulf2,Fam20c,Peg10,Zfp703,Sub1,Igsf1
17_Member	GO Biological Processes	GO:0070848	response to growth factor	-6.01717	-3.56144	22/659	11906,12156,12577,12705,12827,14174,14254,14463,14465,14725,16600,18595,19141,19716,21416,53618,54409,67326,72043,80752,170676,353310	Zfhx3,Bmp2,Cdkn1c,Cited1,Col4a2,Fgf3,Flt1,Gata4,Gata6,Lrp2,Klf4,Pdgfra,Lgmn,Bex1,Tcf7l2,Fut8,Ramp2,1700037H04Rik,Sulf2,Fam20c,Peg10,Zfp703
17_Member	GO Biological Processes	GO:0071363	cellular response to growth factor stimulus	-5.59299	-3.18625	21/645	12156,12577,12705,12827,14174,14254,14463,14465,14725,16600,18595,19141,19716,21416,53618,54409,67326,72043,80752,170676,353310	Bmp2,Cdkn1c,Cited1,Col4a2,Fgf3,Flt1,Gata4,Gata6,Lrp2,Klf4,Pdgfra,Lgmn,Bex1,Tcf7l2,Fut8,Ramp2,1700037H04Rik,Sulf2,Fam20c,Peg10,Zfp703
17_Member	GO Biological Processes	GO:0007178	transmembrane receptor protein serine/threonine kinase signaling pathway	-3.76444	-1.68129	13/389	12156,12577,12705,14463,14465,14725,20024,21416,53618,67326,170676,209268,353310	Bmp2,Cdkn1c,Cited1,Gata4,Gata6,Lrp2,Sub1,Tcf7l2,Fut8,1700037H04Rik,Peg10,Igsf1,Zfp703
17_Member	GO Biological Processes	GO:0090287	regulation of cellular response to growth factor stimulus	-3.61772	-1.57646	11/299	12156,12577,14463,14465,14725,21416,67326,72043,80752,170676,353310	Bmp2,Cdkn1c,Gata4,Gata6,Lrp2,Tcf7l2,1700037H04Rik,Sulf2,Fam20c,Peg10,Zfp703
17_Member	GO Biological Processes	GO:0090092	regulation of transmembrane receptor protein serine/threonine kinase signaling pathway	-3.56873	-1.5349	10/254	12156,12577,14463,14465,14725,21416,67326,170676,209268,353310	Bmp2,Cdkn1c,Gata4,Gata6,Lrp2,Tcf7l2,1700037H04Rik,Peg10,Igsf1,Zfp703
17_Member	GO Biological Processes	GO:0071559	response to transforming growth factor beta	-3.19114	-1.28408	9/234	11906,12156,12577,12705,12827,53618,67326,170676,353310	Zfhx3,Bmp2,Cdkn1c,Cited1,Col4a2,Fut8,1700037H04Rik,Peg10,Zfp703
17_Member	GO Biological Processes	GO:0071560	cellular response to transforming growth factor beta stimulus	-2.63103	-0.894535	8/229	12156,12577,12705,12827,53618,67326,170676,353310	Bmp2,Cdkn1c,Cited1,Col4a2,Fut8,1700037H04Rik,Peg10,Zfp703
17_Member	GO Biological Processes	GO:0007179	transforming growth factor beta receptor signaling pathway	-2.50225	-0.81039	7/189	12156,12577,12705,53618,67326,170676,353310	Bmp2,Cdkn1c,Cited1,Fut8,1700037H04Rik,Peg10,Zfp703
17_Member	GO Biological Processes	GO:0090100	positive regulation of transmembrane receptor protein serine/threonine kinase signaling pathway	-2.14201	-0.544147	5/119	12156,12577,14463,14465,67326	Bmp2,Cdkn1c,Gata4,Gata6,1700037H04Rik
17_Member	GO Biological Processes	GO:0017015	regulation of transforming growth factor beta receptor signaling pathway	-2.08295	-0.49663	5/123	12156,12577,67326,170676,353310	Bmp2,Cdkn1c,1700037H04Rik,Peg10,Zfp703
17_Member	GO Biological Processes	GO:1903844	regulation of cellular response to transforming growth factor beta stimulus	-2.04022	-0.465988	5/126	12156,12577,67326,170676,353310	Bmp2,Cdkn1c,1700037H04Rik,Peg10,Zfp703
18_Summary	GO Biological Processes	GO:0060322	head development	-5.80095	-3.358	23/734	11804,11906,12156,12705,12826,14472,14725,15376,16147,16777,17242,17356,18476,18595,18740,18741,20897,21410,21416,140486,214968,233552,320790,13819,80752	Aplp2,Zfhx3,Bmp2,Cited1,Col4a1,Gbx2,Lrp2,Foxa2,Ihh,Lamb1,Mdk,Afdn,Pafah1b3,Pdgfra,Pitx1,Pitx2,Stra6,Hnf1b,Tcf7l2,Igf2bp1,Sema6d,Gdpd5,Chd7,Epas1,Fam20c
18_Member	GO Biological Processes	GO:0060322	head development	-5.80095	-3.358	23/734	11804,11906,12156,12705,12826,14472,14725,15376,16147,16777,17242,17356,18476,18595,18740,18741,20897,21410,21416,140486,214968,233552,320790	Aplp2,Zfhx3,Bmp2,Cited1,Col4a1,Gbx2,Lrp2,Foxa2,Ihh,Lamb1,Mdk,Afdn,Pafah1b3,Pdgfra,Pitx1,Pitx2,Stra6,Hnf1b,Tcf7l2,Igf2bp1,Sema6d,Gdpd5,Chd7
18_Member	GO Biological Processes	GO:0048625	myoblast fate commitment	-5.00037	-2.72288	3/5	13819,18740,21416	Epas1,Pitx1,Tcf7l2
18_Member	GO Biological Processes	GO:0007420	brain development	-4.74164	-2.49726	20/676	11804,11906,12156,12705,12826,14472,14725,15376,16777,17242,17356,18476,18740,18741,21410,21416,140486,214968,233552,320790	Aplp2,Zfhx3,Bmp2,Cited1,Col4a1,Gbx2,Lrp2,Foxa2,Lamb1,Mdk,Afdn,Pafah1b3,Pitx1,Pitx2,Hnf1b,Tcf7l2,Igf2bp1,Sema6d,Gdpd5,Chd7
18_Member	GO Biological Processes	GO:0030900	forebrain development	-3.64654	-1.59773	13/400	11804,12156,14472,14725,16777,17242,17356,18740,18741,21416,140486,233552,320790	Aplp2,Bmp2,Gbx2,Lrp2,Lamb1,Mdk,Afdn,Pitx1,Pitx2,Tcf7l2,Igf2bp1,Gdpd5,Chd7
18_Member	GO Biological Processes	GO:0021983	pituitary gland development	-3.20114	-1.29225	4/39	12156,18740,18741,21416	Bmp2,Pitx1,Pitx2,Tcf7l2
18_Member	GO Biological Processes	GO:0021536	diencephalon development	-3.12043	-1.23132	5/71	12156,14472,18740,18741,21416	Bmp2,Gbx2,Pitx1,Pitx2,Tcf7l2
18_Member	GO Biological Processes	GO:0042476	odontogenesis	-2.80354	-1.0003	6/123	12156,16777,18595,18741,21416,80752	Bmp2,Lamb1,Pdgfra,Pitx2,Tcf7l2,Fam20c
19_Summary	GO Biological Processes	GO:0019216	regulation of lipid metabolic process	-5.7836	-3.34689	16/379	11816,11886,11928,12156,14077,14254,15376,16590,18590,18595,20613,21416,26914,54135,66592,212980,11804,12705,13030,13039,13082,13180,13819,14635,16832,19228,20652,16669,21410,233552,353156,20671	Apoe,Asah1,Atp1a1,Bmp2,Fabp3,Flt1,Foxa2,Kit,Pdgfa,Pdgfra,Snai1,Tcf7l2,Macroh2a1,Lsr,Stoml2,Slc45a3,Aplp2,Cited1,Ctsb,Ctsl,Cyp26a1,Pcbd1,Epas1,Galk1,Ldhb,Pth1r,Soat1,Krt19,Hnf1b,Gdpd5,Egfl7,Sox17
19_Member	GO Biological Processes	GO:0019216	regulation of lipid metabolic process	-5.7836	-3.34689	16/379	11816,11886,11928,12156,14077,14254,15376,16590,18590,18595,20613,21416,26914,54135,66592,212980	Apoe,Asah1,Atp1a1,Bmp2,Fabp3,Flt1,Foxa2,Kit,Pdgfa,Pdgfra,Snai1,Tcf7l2,Macroh2a1,Lsr,Stoml2,Slc45a3
19_Member	GO Biological Processes	GO:1901615	organic hydroxy compound metabolic process	-3.9835	-1.84471	16/531	11804,11816,11886,12156,12705,13030,13039,13082,13180,13819,14635,16590,16832,19228,20613,20652	Aplp2,Apoe,Asah1,Bmp2,Cited1,Ctsb,Ctsl,Cyp26a1,Pcbd1,Epas1,Galk1,Kit,Ldhb,Pth1r,Snai1,Soat1
19_Member	GO Biological Processes	GO:0010894	negative regulation of steroid biosynthetic process	-3.96624	-1.83365	4/25	11816,11928,12156,20613	Apoe,Atp1a1,Bmp2,Snai1
19_Member	GO Biological Processes	GO:0045939	negative regulation of steroid metabolic process	-3.89712	-1.78924	4/26	11816,11928,12156,20613	Apoe,Atp1a1,Bmp2,Snai1
19_Member	GO Biological Processes	GO:0019218	regulation of steroid metabolic process	-3.75017	-1.67249	7/116	11816,11886,11928,12156,15376,16590,20613	Apoe,Asah1,Atp1a1,Bmp2,Foxa2,Kit,Snai1
19_Member	GO Biological Processes	GO:0046890	regulation of lipid biosynthetic process	-3.65695	-1.60045	9/202	11816,11886,11928,12156,14077,18590,20613,21416,212980	Apoe,Asah1,Atp1a1,Bmp2,Fabp3,Pdgfa,Snai1,Tcf7l2,Slc45a3
19_Member	GO Biological Processes	GO:0051055	negative regulation of lipid biosynthetic process	-3.52799	-1.50626	5/58	11816,11928,12156,18590,20613	Apoe,Atp1a1,Bmp2,Pdgfa,Snai1
19_Member	GO Biological Processes	GO:0007219	Notch signaling pathway	-3.26922	-1.33073	8/182	12156,15376,16590,16669,20613,21410,233552,353156	Bmp2,Foxa2,Kit,Krt19,Snai1,Hnf1b,Gdpd5,Egfl7
19_Member	GO Biological Processes	GO:1901617	organic hydroxy compound biosynthetic process	-3.24476	-1.31569	9/230	11816,11886,12156,12705,13180,13819,16832,19228,20613	Apoe,Asah1,Bmp2,Cited1,Pcbd1,Epas1,Ldhb,Pth1r,Snai1
19_Member	GO Biological Processes	GO:0008202	steroid metabolic process	-3.18086	-1.27563	11/337	11804,11816,11886,11928,12156,13082,15376,16590,18595,20613,20652	Aplp2,Apoe,Asah1,Atp1a1,Bmp2,Cyp26a1,Foxa2,Kit,Pdgfra,Snai1,Soat1
19_Member	GO Biological Processes	GO:0050810	regulation of steroid biosynthetic process	-2.83791	-1.02148	5/82	11816,11886,11928,12156,20613	Apoe,Asah1,Atp1a1,Bmp2,Snai1
19_Member	GO Biological Processes	GO:0061311	cell surface receptor signaling pathway involved in heart development	-2.55939	-0.845786	3/28	12156,20613,20671	Bmp2,Snai1,Sox17
19_Member	GO Biological Processes	GO:0045833	negative regulation of lipid metabolic process	-2.35235	-0.702403	5/106	11816,11928,12156,18590,20613	Apoe,Atp1a1,Bmp2,Pdgfa,Snai1
20_Summary	GO Biological Processes	GO:0051960	regulation of nervous system development	-5.47302	-3.08884	19/550	11816,11858,12156,12484,14254,14472,14725,16590,17242,17356,18208,19716,21416,66993,83557,94185,97165,214968,320790,14114,20733,140486,14174,14465,170676,209268	Apoe,Rnd2,Bmp2,Cd24a,Flt1,Gbx2,Lrp2,Kit,Mdk,Afdn,Ntn1,Bex1,Tcf7l2,Smarcd3,Lin28a,Tnfrsf21,Hmgb2,Sema6d,Chd7,Fbln1,Spint2,Igf2bp1,Fgf3,Gata6,Peg10,Igsf1
20_Member	GO Biological Processes	GO:0051960	regulation of nervous system development	-5.47302	-3.08884	19/550	11816,11858,12156,12484,14254,14472,14725,16590,17242,17356,18208,19716,21416,66993,83557,94185,97165,214968,320790	Apoe,Rnd2,Bmp2,Cd24a,Flt1,Gbx2,Lrp2,Kit,Mdk,Afdn,Ntn1,Bex1,Tcf7l2,Smarcd3,Lin28a,Tnfrsf21,Hmgb2,Sema6d,Chd7
20_Member	GO Biological Processes	GO:0050767	regulation of neurogenesis	-4.82891	-2.5683	16/451	11816,11858,12156,12484,14254,14725,16590,17242,17356,18208,19716,66993,83557,97165,214968,320790	Apoe,Rnd2,Bmp2,Cd24a,Flt1,Lrp2,Kit,Mdk,Afdn,Ntn1,Bex1,Smarcd3,Lin28a,Hmgb2,Sema6d,Chd7
20_Member	GO Biological Processes	GO:0060284	regulation of cell development	-3.89495	-1.78924	17/598	11816,11858,12156,12484,14114,14254,14725,16590,17242,17356,18208,19716,66993,83557,97165,214968,320790	Apoe,Rnd2,Bmp2,Cd24a,Fbln1,Flt1,Lrp2,Kit,Mdk,Afdn,Ntn1,Bex1,Smarcd3,Lin28a,Hmgb2,Sema6d,Chd7
20_Member	GO Biological Processes	GO:0061351	neural precursor cell proliferation	-3.72173	-1.64738	9/198	12484,14472,14725,17242,17356,19716,20733,66993,140486	Cd24a,Gbx2,Lrp2,Mdk,Afdn,Bex1,Spint2,Smarcd3,Igf2bp1
20_Member	GO Biological Processes	GO:2000177	regulation of neural precursor cell proliferation	-3.65911	-1.60045	7/120	12484,14725,17242,17356,19716,20733,66993	Cd24a,Lrp2,Mdk,Afdn,Bex1,Spint2,Smarcd3
20_Member	GO Biological Processes	GO:0050769	positive regulation of neurogenesis	-3.63021	-1.58645	11/298	11816,11858,12156,14254,14725,16590,17242,17356,18208,19716,66993	Apoe,Rnd2,Bmp2,Flt1,Lrp2,Kit,Mdk,Afdn,Ntn1,Bex1,Smarcd3
20_Member	GO Biological Processes	GO:0003128	heart field specification	-3.13081	-1.23994	3/18	12156,14725,66993	Bmp2,Lrp2,Smarcd3
20_Member	GO Biological Processes	GO:0010092	specification of animal organ identity	-3.07759	-1.19545	4/42	12156,14174,14725,66993	Bmp2,Fgf3,Lrp2,Smarcd3
20_Member	GO Biological Processes	GO:0048645	animal organ formation	-3.01213	-1.15193	5/75	12156,14174,14465,14725,66993	Bmp2,Fgf3,Gata6,Lrp2,Smarcd3
20_Member	GO Biological Processes	GO:0051962	positive regulation of nervous system development	-2.95749	-1.11344	11/359	11816,11858,12156,14254,14725,16590,17242,17356,18208,19716,66993	Apoe,Rnd2,Bmp2,Flt1,Lrp2,Kit,Mdk,Afdn,Ntn1,Bex1,Smarcd3
20_Member	GO Biological Processes	GO:0010720	positive regulation of cell development	-2.77947	-0.989024	11/378	11816,11858,12156,14254,14725,16590,17242,17356,18208,19716,66993	Apoe,Rnd2,Bmp2,Flt1,Lrp2,Kit,Mdk,Afdn,Ntn1,Bex1,Smarcd3
20_Member	GO Biological Processes	GO:0060914	heart formation	-2.35392	-0.702403	3/33	12156,14725,66993	Bmp2,Lrp2,Smarcd3
20_Member	GO Biological Processes	GO:2000179	positive regulation of neural precursor cell proliferation	-2.21614	-0.599917	4/72	14725,17242,19716,66993	Lrp2,Mdk,Bex1,Smarcd3
20_Member	GO Biological Processes	GO:1902692	regulation of neuroblast proliferation	-2.08864	-0.501442	3/41	12484,19716,66993	Cd24a,Bex1,Smarcd3
20_Member	GO Biological Processes	GO:0014015	positive regulation of gliogenesis	-2.01941	-0.452774	4/82	12156,14254,14725,17242	Bmp2,Flt1,Lrp2,Mdk
20_Member	GO Biological Processes	GO:0014013	regulation of gliogenesis	-2.01244	-0.448307	5/128	12156,14254,14725,17242,83557	Bmp2,Flt1,Lrp2,Mdk,Lin28a
20_Member	GO Biological Processes	GO:0090101	negative regulation of transmembrane receptor protein serine/threonine kinase signaling pathway	-2.01244	-0.448307	5/128	12156,14725,21416,170676,209268	Bmp2,Lrp2,Tcf7l2,Peg10,Igsf1

## Sheet: Stage1 up-regulated iPSC
GroupID	Category	Term	Description	LogP	Log(q-value)	InTerm_InList	Genes	Symbols
1_Summary	Reactome Gene Sets	R-MMU-156827	L13a-mediated translational silencing of Ceruloplasmin expression	-78.8141	-74.5323	55/107	11837,13682,16785,16898,19899,19921,19934,19941,19942,19944,19946,19951,19989,20005,20044,20054,20055,20068,20084,20085,20091,20102,20103,20104,20115,22121,22186,26451,26961,27050,27176,27207,27367,54709,65019,66475,66480,67025,67097,67115,67891,68028,68052,68135,73830,75617,75705,76808,76846,98221,110954,268449,270106,100043813,100503670,13627,13629,55949,67160,69089,14109,19896,78294,319195,146…	Rplp0,Eif4a2,Rpsa,Rps2,Rpl18,Rpl19,Rpl22,Rpl26,Rpl27,Rpl29,Rpl30,Rpl32,Rpl7,Rpl9,Rps14,Rps15,Rps16,Rps17,Rps18,Rps19,Rps3a1,Rps4x,Rps5,Rps6,Rps7,Rpl13a,Uba52,Rpl27a,Rpl8,Rps3,Rpl7a,Rps11,Rpl3,Eif3i,Rpl23,Rps23,Rpl15,Rpl11,Rps10,Rpl14,Rpl4,Rpl22l1,Rps13,Eif3h,Eif3k,Rps25,Eif4b,Rpl18a,Rps9,Eif3m,Rpl10,Rpl23a,Rpl13,Rps27rt,Rpl5,Eef1a1,Eef2,Eef1b2,Eef1g,Oxa1l,Fau,Rpl10a,Rps27a,Rpl17,Rack1,Npm1,Vim,Ma…
1_Member	Reactome Gene Sets	R-MMU-156827	L13a-mediated translational silencing of Ceruloplasmin expression	-78.8141	-74.5323	55/107	11837,13682,16785,16898,19899,19921,19934,19941,19942,19944,19946,19951,19989,20005,20044,20054,20055,20068,20084,20085,20091,20102,20103,20104,20115,22121,22186,26451,26961,27050,27176,27207,27367,54709,65019,66475,66480,67025,67097,67115,67891,68028,68052,68135,73830,75617,75705,76808,76846,98221,110954,268449,270106,100043813,100503670	Rplp0,Eif4a2,Rpsa,Rps2,Rpl18,Rpl19,Rpl22,Rpl26,Rpl27,Rpl29,Rpl30,Rpl32,Rpl7,Rpl9,Rps14,Rps15,Rps16,Rps17,Rps18,Rps19,Rps3a1,Rps4x,Rps5,Rps6,Rps7,Rpl13a,Uba52,Rpl27a,Rpl8,Rps3,Rpl7a,Rps11,Rpl3,Eif3i,Rpl23,Rps23,Rpl15,Rpl11,Rps10,Rpl14,Rpl4,Rpl22l1,Rps13,Eif3h,Eif3k,Rps25,Eif4b,Rpl18a,Rps9,Eif3m,Rpl10,Rpl23a,Rpl13,Rps27rt,Rpl5
1_Member	Reactome Gene Sets	R-MMU-72706	GTP hydrolysis and joining of the 60S ribosomal subunit	-78.5087	-74.5279	55/108	11837,13682,16785,16898,19899,19921,19934,19941,19942,19944,19946,19951,19989,20005,20044,20054,20055,20068,20084,20085,20091,20102,20103,20104,20115,22121,22186,26451,26961,27050,27176,27207,27367,54709,65019,66475,66480,67025,67097,67115,67891,68028,68052,68135,73830,75617,75705,76808,76846,98221,110954,268449,270106,100043813,100503670	Rplp0,Eif4a2,Rpsa,Rps2,Rpl18,Rpl19,Rpl22,Rpl26,Rpl27,Rpl29,Rpl30,Rpl32,Rpl7,Rpl9,Rps14,Rps15,Rps16,Rps17,Rps18,Rps19,Rps3a1,Rps4x,Rps5,Rps6,Rps7,Rpl13a,Uba52,Rpl27a,Rpl8,Rps3,Rpl7a,Rps11,Rpl3,Eif3i,Rpl23,Rps23,Rpl15,Rpl11,Rps10,Rpl14,Rpl4,Rpl22l1,Rps13,Eif3h,Eif3k,Rps25,Eif4b,Rpl18a,Rps9,Eif3m,Rpl10,Rpl23a,Rpl13,Rps27rt,Rpl5
1_Member	Reactome Gene Sets	R-MMU-72689	Formation of a pool of free 40S subunits	-77.8326	-74.0279	53/97	11837,16785,16898,19899,19921,19934,19941,19942,19944,19946,19951,19989,20005,20044,20054,20055,20068,20084,20085,20091,20102,20103,20104,20115,22121,22186,26451,26961,27050,27176,27207,27367,54709,65019,66475,66480,67025,67097,67115,67891,68028,68052,68135,73830,75617,76808,76846,98221,110954,268449,270106,100043813,100503670	Rplp0,Rpsa,Rps2,Rpl18,Rpl19,Rpl22,Rpl26,Rpl27,Rpl29,Rpl30,Rpl32,Rpl7,Rpl9,Rps14,Rps15,Rps16,Rps17,Rps18,Rps19,Rps3a1,Rps4x,Rps5,Rps6,Rps7,Rpl13a,Uba52,Rpl27a,Rpl8,Rps3,Rpl7a,Rps11,Rpl3,Eif3i,Rpl23,Rps23,Rpl15,Rpl11,Rps10,Rpl14,Rpl4,Rpl22l1,Rps13,Eif3h,Eif3k,Rps25,Rpl18a,Rps9,Eif3m,Rpl10,Rpl23a,Rpl13,Rps27rt,Rpl5
1_Member	Reactome Gene Sets	R-MMU-72613	Eukaryotic Translation Initiation	-76.4804	-72.8975	55/115	11837,13682,16785,16898,19899,19921,19934,19941,19942,19944,19946,19951,19989,20005,20044,20054,20055,20068,20084,20085,20091,20102,20103,20104,20115,22121,22186,26451,26961,27050,27176,27207,27367,54709,65019,66475,66480,67025,67097,67115,67891,68028,68052,68135,73830,75617,75705,76808,76846,98221,110954,268449,270106,100043813,100503670	Rplp0,Eif4a2,Rpsa,Rps2,Rpl18,Rpl19,Rpl22,Rpl26,Rpl27,Rpl29,Rpl30,Rpl32,Rpl7,Rpl9,Rps14,Rps15,Rps16,Rps17,Rps18,Rps19,Rps3a1,Rps4x,Rps5,Rps6,Rps7,Rpl13a,Uba52,Rpl27a,Rpl8,Rps3,Rpl7a,Rps11,Rpl3,Eif3i,Rpl23,Rps23,Rpl15,Rpl11,Rps10,Rpl14,Rpl4,Rpl22l1,Rps13,Eif3h,Eif3k,Rps25,Eif4b,Rpl18a,Rps9,Eif3m,Rpl10,Rpl23a,Rpl13,Rps27rt,Rpl5
1_Member	Reactome Gene Sets	R-MMU-72737	Cap-dependent Translation Initiation	-76.4804	-72.8975	55/115	11837,13682,16785,16898,19899,19921,19934,19941,19942,19944,19946,19951,19989,20005,20044,20054,20055,20068,20084,20085,20091,20102,20103,20104,20115,22121,22186,26451,26961,27050,27176,27207,27367,54709,65019,66475,66480,67025,67097,67115,67891,68028,68052,68135,73830,75617,75705,76808,76846,98221,110954,268449,270106,100043813,100503670	Rplp0,Eif4a2,Rpsa,Rps2,Rpl18,Rpl19,Rpl22,Rpl26,Rpl27,Rpl29,Rpl30,Rpl32,Rpl7,Rpl9,Rps14,Rps15,Rps16,Rps17,Rps18,Rps19,Rps3a1,Rps4x,Rps5,Rps6,Rps7,Rpl13a,Uba52,Rpl27a,Rpl8,Rps3,Rpl7a,Rps11,Rpl3,Eif3i,Rpl23,Rps23,Rpl15,Rpl11,Rps10,Rpl14,Rpl4,Rpl22l1,Rps13,Eif3h,Eif3k,Rps25,Eif4b,Rpl18a,Rps9,Eif3m,Rpl10,Rpl23a,Rpl13,Rps27rt,Rpl5
1_Member	Reactome Gene Sets	R-MMU-1799339	SRP-dependent cotranslational protein targeting to membrane	-72.3904	-68.8868	49/88	11837,16785,16898,19899,19921,19934,19941,19942,19944,19946,19951,19989,20005,20044,20054,20055,20068,20084,20085,20091,20102,20103,20104,20115,22121,22186,26451,26961,27050,27176,27207,27367,65019,66475,66480,67025,67097,67115,67891,68028,68052,75617,76808,76846,110954,268449,270106,100043813,100503670	Rplp0,Rpsa,Rps2,Rpl18,Rpl19,Rpl22,Rpl26,Rpl27,Rpl29,Rpl30,Rpl32,Rpl7,Rpl9,Rps14,Rps15,Rps16,Rps17,Rps18,Rps19,Rps3a1,Rps4x,Rps5,Rps6,Rps7,Rpl13a,Uba52,Rpl27a,Rpl8,Rps3,Rpl7a,Rps11,Rpl3,Rpl23,Rps23,Rpl15,Rpl11,Rps10,Rpl14,Rpl4,Rpl22l1,Rps13,Rps25,Rpl18a,Rps9,Rpl10,Rpl23a,Rpl13,Rps27rt,Rpl5
1_Member	Reactome Gene Sets	R-MMU-975956	Nonsense Mediated Decay (NMD) independent of the Exon Junction Complex (EJC)	-71.7094	-68.2727	49/90	11837,16785,16898,19899,19921,19934,19941,19942,19944,19946,19951,19989,20005,20044,20054,20055,20068,20084,20085,20091,20102,20103,20104,20115,22121,22186,26451,26961,27050,27176,27207,27367,65019,66475,66480,67025,67097,67115,67891,68028,68052,75617,76808,76846,110954,268449,270106,100043813,100503670	Rplp0,Rpsa,Rps2,Rpl18,Rpl19,Rpl22,Rpl26,Rpl27,Rpl29,Rpl30,Rpl32,Rpl7,Rpl9,Rps14,Rps15,Rps16,Rps17,Rps18,Rps19,Rps3a1,Rps4x,Rps5,Rps6,Rps7,Rpl13a,Uba52,Rpl27a,Rpl8,Rps3,Rpl7a,Rps11,Rpl3,Rpl23,Rps23,Rpl15,Rpl11,Rps10,Rpl14,Rpl4,Rpl22l1,Rps13,Rps25,Rpl18a,Rps9,Rpl10,Rpl23a,Rpl13,Rps27rt,Rpl5
1_Member	Reactome Gene Sets	R-MMU-927802	Nonsense-Mediated Decay (NMD)	-65.9395	-62.6119	49/110	11837,16785,16898,19899,19921,19934,19941,19942,19944,19946,19951,19989,20005,20044,20054,20055,20068,20084,20085,20091,20102,20103,20104,20115,22121,22186,26451,26961,27050,27176,27207,27367,65019,66475,66480,67025,67097,67115,67891,68028,68052,75617,76808,76846,110954,268449,270106,100043813,100503670	Rplp0,Rpsa,Rps2,Rpl18,Rpl19,Rpl22,Rpl26,Rpl27,Rpl29,Rpl30,Rpl32,Rpl7,Rpl9,Rps14,Rps15,Rps16,Rps17,Rps18,Rps19,Rps3a1,Rps4x,Rps5,Rps6,Rps7,Rpl13a,Uba52,Rpl27a,Rpl8,Rps3,Rpl7a,Rps11,Rpl3,Rpl23,Rps23,Rpl15,Rpl11,Rps10,Rpl14,Rpl4,Rpl22l1,Rps13,Rps25,Rpl18a,Rps9,Rpl10,Rpl23a,Rpl13,Rps27rt,Rpl5
1_Member	Reactome Gene Sets	R-MMU-975957	Nonsense Mediated Decay (NMD) enhanced by the Exon Junction Complex (EJC)	-65.9395	-62.6119	49/110	11837,16785,16898,19899,19921,19934,19941,19942,19944,19946,19951,19989,20005,20044,20054,20055,20068,20084,20085,20091,20102,20103,20104,20115,22121,22186,26451,26961,27050,27176,27207,27367,65019,66475,66480,67025,67097,67115,67891,68028,68052,75617,76808,76846,110954,268449,270106,100043813,100503670	Rplp0,Rpsa,Rps2,Rpl18,Rpl19,Rpl22,Rpl26,Rpl27,Rpl29,Rpl30,Rpl32,Rpl7,Rpl9,Rps14,Rps15,Rps16,Rps17,Rps18,Rps19,Rps3a1,Rps4x,Rps5,Rps6,Rps7,Rpl13a,Uba52,Rpl27a,Rpl8,Rps3,Rpl7a,Rps11,Rpl3,Rpl23,Rps23,Rpl15,Rpl11,Rps10,Rpl14,Rpl4,Rpl22l1,Rps13,Rps25,Rpl18a,Rps9,Rpl10,Rpl23a,Rpl13,Rps27rt,Rpl5
1_Member	Reactome Gene Sets	R-MMU-72766	Translation	-65.8219	-62.5401	60/220	11837,13627,13629,13682,16785,16898,19899,19921,19934,19941,19942,19944,19946,19951,19989,20005,20044,20054,20055,20068,20084,20085,20091,20102,20103,20104,20115,22121,22186,26451,26961,27050,27176,27207,27367,54709,55949,65019,66475,66480,67025,67097,67115,67160,67891,68028,68052,68135,69089,73830,75617,75705,76808,76846,98221,110954,268449,270106,100043813,100503670	Rplp0,Eef1a1,Eef2,Eif4a2,Rpsa,Rps2,Rpl18,Rpl19,Rpl22,Rpl26,Rpl27,Rpl29,Rpl30,Rpl32,Rpl7,Rpl9,Rps14,Rps15,Rps16,Rps17,Rps18,Rps19,Rps3a1,Rps4x,Rps5,Rps6,Rps7,Rpl13a,Uba52,Rpl27a,Rpl8,Rps3,Rpl7a,Rps11,Rpl3,Eif3i,Eef1b2,Rpl23,Rps23,Rpl15,Rpl11,Rps10,Rpl14,Eef1g,Rpl4,Rpl22l1,Rps13,Eif3h,Oxa1l,Eif3k,Rps25,Eif4b,Rpl18a,Rps9,Eif3m,Rpl10,Rpl23a,Rpl13,Rps27rt,Rpl5
1_Member	WikiPathways	WP163	Cytoplasmic ribosomal proteins	-64.0073	-60.7669	46/95	11837,14109,16785,16898,19896,19899,19921,19934,19941,19942,19944,19946,19951,19989,20005,20044,20054,20055,20068,20084,20085,20091,20102,20103,20104,20115,22121,26451,26961,27050,27176,27207,27367,66475,66480,67025,67097,67891,68052,75617,76808,78294,110954,268449,270106,319195	Rplp0,Fau,Rpsa,Rps2,Rpl10a,Rpl18,Rpl19,Rpl22,Rpl26,Rpl27,Rpl29,Rpl30,Rpl32,Rpl7,Rpl9,Rps14,Rps15,Rps16,Rps17,Rps18,Rps19,Rps3a1,Rps4x,Rps5,Rps6,Rps7,Rpl13a,Rpl27a,Rpl8,Rps3,Rpl7a,Rps11,Rpl3,Rps23,Rpl15,Rpl11,Rps10,Rpl4,Rps13,Rps25,Rpl18a,Rps27a,Rpl10,Rpl23a,Rpl13,Rpl17
1_Member	KEGG Pathway	ko03010	Ribosome	-60.7859	-57.5833	53/174	11837,14109,16785,16898,19896,19899,19921,19934,19941,19942,19944,19946,19951,19989,20005,20044,20054,20055,20068,20084,20085,20091,20102,20103,20104,20115,22121,22186,26451,26961,27050,27176,27207,27367,65019,66475,66480,67025,67097,67115,67891,68028,68052,75617,76808,76846,78294,110954,268449,270106,319195,100043813,100503670	Rplp0,Fau,Rpsa,Rps2,Rpl10a,Rpl18,Rpl19,Rpl22,Rpl26,Rpl27,Rpl29,Rpl30,Rpl32,Rpl7,Rpl9,Rps14,Rps15,Rps16,Rps17,Rps18,Rps19,Rps3a1,Rps4x,Rps5,Rps6,Rps7,Rpl13a,Uba52,Rpl27a,Rpl8,Rps3,Rpl7a,Rps11,Rpl3,Rpl23,Rps23,Rpl15,Rpl11,Rps10,Rpl14,Rpl4,Rpl22l1,Rps13,Rps25,Rpl18a,Rps9,Rps27a,Rpl10,Rpl23a,Rpl13,Rpl17,Rps27rt,Rpl5
1_Member	KEGG Pathway	mmu03010	Ribosome	-60.6331	-57.4652	53/175	11837,14109,16785,16898,19896,19899,19921,19934,19941,19942,19944,19946,19951,19989,20005,20044,20054,20055,20068,20084,20085,20091,20102,20103,20104,20115,22121,22186,26451,26961,27050,27176,27207,27367,65019,66475,66480,67025,67097,67115,67891,68028,68052,75617,76808,76846,78294,110954,268449,270106,319195,100043813,100503670	Rplp0,Fau,Rpsa,Rps2,Rpl10a,Rpl18,Rpl19,Rpl22,Rpl26,Rpl27,Rpl29,Rpl30,Rpl32,Rpl7,Rpl9,Rps14,Rps15,Rps16,Rps17,Rps18,Rps19,Rps3a1,Rps4x,Rps5,Rps6,Rps7,Rpl13a,Uba52,Rpl27a,Rpl8,Rps3,Rpl7a,Rps11,Rpl3,Rpl23,Rps23,Rpl15,Rpl11,Rps10,Rpl14,Rpl4,Rpl22l1,Rps13,Rps25,Rpl18a,Rps9,Rps27a,Rpl10,Rpl23a,Rpl13,Rpl17,Rps27rt,Rpl5
1_Member	Reactome Gene Sets	R-MMU-6791226	Major pathway of rRNA processing in the nucleolus and cytosol	-54.5737	-51.496	49/171	11837,16785,16898,19899,19921,19934,19941,19942,19944,19946,19951,19989,20005,20044,20054,20055,20068,20084,20085,20091,20102,20103,20104,20115,22121,22186,26451,26961,27050,27176,27207,27367,65019,66475,66480,67025,67097,67115,67891,68028,68052,75617,76808,76846,110954,268449,270106,100043813,100503670	Rplp0,Rpsa,Rps2,Rpl18,Rpl19,Rpl22,Rpl26,Rpl27,Rpl29,Rpl30,Rpl32,Rpl7,Rpl9,Rps14,Rps15,Rps16,Rps17,Rps18,Rps19,Rps3a1,Rps4x,Rps5,Rps6,Rps7,Rpl13a,Uba52,Rpl27a,Rpl8,Rps3,Rpl7a,Rps11,Rpl3,Rpl23,Rps23,Rpl15,Rpl11,Rps10,Rpl14,Rpl4,Rpl22l1,Rps13,Rps25,Rpl18a,Rps9,Rpl10,Rpl23a,Rpl13,Rps27rt,Rpl5
1_Member	Reactome Gene Sets	R-MMU-72312	rRNA processing	-54.5737	-51.496	49/171	11837,16785,16898,19899,19921,19934,19941,19942,19944,19946,19951,19989,20005,20044,20054,20055,20068,20084,20085,20091,20102,20103,20104,20115,22121,22186,26451,26961,27050,27176,27207,27367,65019,66475,66480,67025,67097,67115,67891,68028,68052,75617,76808,76846,110954,268449,270106,100043813,100503670	Rplp0,Rpsa,Rps2,Rpl18,Rpl19,Rpl22,Rpl26,Rpl27,Rpl29,Rpl30,Rpl32,Rpl7,Rpl9,Rps14,Rps15,Rps16,Rps17,Rps18,Rps19,Rps3a1,Rps4x,Rps5,Rps6,Rps7,Rpl13a,Uba52,Rpl27a,Rpl8,Rps3,Rpl7a,Rps11,Rpl3,Rpl23,Rps23,Rpl15,Rpl11,Rps10,Rpl14,Rpl4,Rpl22l1,Rps13,Rps25,Rpl18a,Rps9,Rpl10,Rpl23a,Rpl13,Rps27rt,Rpl5
1_Member	Reactome Gene Sets	R-MMU-8868773	rRNA processing in the nucleus and cytosol	-54.5737	-51.496	49/171	11837,16785,16898,19899,19921,19934,19941,19942,19944,19946,19951,19989,20005,20044,20054,20055,20068,20084,20085,20091,20102,20103,20104,20115,22121,22186,26451,26961,27050,27176,27207,27367,65019,66475,66480,67025,67097,67115,67891,68028,68052,75617,76808,76846,110954,268449,270106,100043813,100503670	Rplp0,Rpsa,Rps2,Rpl18,Rpl19,Rpl22,Rpl26,Rpl27,Rpl29,Rpl30,Rpl32,Rpl7,Rpl9,Rps14,Rps15,Rps16,Rps17,Rps18,Rps19,Rps3a1,Rps4x,Rps5,Rps6,Rps7,Rpl13a,Uba52,Rpl27a,Rpl8,Rps3,Rpl7a,Rps11,Rpl3,Rpl23,Rps23,Rpl15,Rpl11,Rps10,Rpl14,Rpl4,Rpl22l1,Rps13,Rps25,Rpl18a,Rps9,Rpl10,Rpl23a,Rpl13,Rps27rt,Rpl5
1_Member	GO Biological Processes	GO:0006412	translation	-38.7205	-35.6692	63/677	11837,13627,13629,13682,14109,14694,16785,16898,18148,19896,19899,19921,19934,19941,19944,19946,19951,19989,20005,20044,20054,20055,20068,20084,20085,20091,20102,20103,20115,22121,22352,26417,26451,26961,27050,27207,27367,54709,55949,65019,66475,66480,67025,67115,67160,67869,67891,68028,68052,68135,73830,75705,76808,76846,78294,98221,110954,268449,270106,319195,620155,100042823,100503670	Rplp0,Eef1a1,Eef2,Eif4a2,Fau,Rack1,Rpsa,Rps2,Npm1,Rpl10a,Rpl18,Rpl19,Rpl22,Rpl26,Rpl29,Rpl30,Rpl32,Rpl7,Rpl9,Rps14,Rps15,Rps16,Rps17,Rps18,Rps19,Rps3a1,Rps4x,Rps5,Rps7,Rpl13a,Vim,Mapk3,Rpl27a,Rpl8,Rps3,Rps11,Rpl3,Eif3i,Eef1b2,Rpl23,Rps23,Rpl15,Rpl11,Rpl14,Eef1g,Paip2,Rpl4,Rpl22l1,Rps13,Eif3h,Eif3k,Eif4b,Rpl18a,Rps9,Rps27a,Eif3m,Rpl10,Rpl23a,Rpl13,Rpl17,Gm6133,Rpl9-ps6,Rpl5
1_Member	GO Biological Processes	GO:0043043	peptide biosynthetic process	-37.811	-34.7844	63/701	11837,13627,13629,13682,14109,14694,16785,16898,18148,19896,19899,19921,19934,19941,19944,19946,19951,19989,20005,20044,20054,20055,20068,20084,20085,20091,20102,20103,20115,22121,22352,26417,26451,26961,27050,27207,27367,54709,55949,65019,66475,66480,67025,67115,67160,67869,67891,68028,68052,68135,73830,75705,76808,76846,78294,98221,110954,268449,270106,319195,620155,100042823,100503670	Rplp0,Eef1a1,Eef2,Eif4a2,Fau,Rack1,Rpsa,Rps2,Npm1,Rpl10a,Rpl18,Rpl19,Rpl22,Rpl26,Rpl29,Rpl30,Rpl32,Rpl7,Rpl9,Rps14,Rps15,Rps16,Rps17,Rps18,Rps19,Rps3a1,Rps4x,Rps5,Rps7,Rpl13a,Vim,Mapk3,Rpl27a,Rpl8,Rps3,Rps11,Rpl3,Eif3i,Eef1b2,Rpl23,Rps23,Rpl15,Rpl11,Rpl14,Eef1g,Paip2,Rpl4,Rpl22l1,Rps13,Eif3h,Eif3k,Eif4b,Rpl18a,Rps9,Rps27a,Eif3m,Rpl10,Rpl23a,Rpl13,Rpl17,Gm6133,Rpl9-ps6,Rpl5
1_Member	Reactome Gene Sets	R-MMU-8953854	Metabolism of RNA	-37.558	-34.555	57/546	11737,11837,13682,15382,15481,16785,16898,19170,19899,19921,19934,19941,19942,19944,19946,19951,19989,20005,20044,20054,20055,20068,20084,20085,20091,20102,20103,20104,20115,22121,22186,26442,26451,26961,27050,27176,27207,27367,65019,66475,66480,67025,67097,67115,67891,68028,68052,75617,75705,76808,76846,78294,110954,268449,270106,100043813,100503670	Anp32a,Rplp0,Eif4a2,Hnrnpa1,Hspa8,Rpsa,Rps2,Psmb1,Rpl18,Rpl19,Rpl22,Rpl26,Rpl27,Rpl29,Rpl30,Rpl32,Rpl7,Rpl9,Rps14,Rps15,Rps16,Rps17,Rps18,Rps19,Rps3a1,Rps4x,Rps5,Rps6,Rps7,Rpl13a,Uba52,Psma5,Rpl27a,Rpl8,Rps3,Rpl7a,Rps11,Rpl3,Rpl23,Rps23,Rpl15,Rpl11,Rps10,Rpl14,Rpl4,Rpl22l1,Rps13,Rps25,Eif4b,Rpl18a,Rps9,Rps27a,Rpl10,Rpl23a,Rpl13,Rps27rt,Rpl5
1_Member	Reactome Gene Sets	R-MMU-72649	Translation initiation complex formation	-37.0491	-34.0895	27/57	13682,16785,16898,20044,20054,20055,20068,20084,20085,20091,20102,20103,20104,20115,27050,27207,54709,66475,67097,68052,68135,73830,75617,75705,76846,98221,100043813	Eif4a2,Rpsa,Rps2,Rps14,Rps15,Rps16,Rps17,Rps18,Rps19,Rps3a1,Rps4x,Rps5,Rps6,Rps7,Rps3,Rps11,Eif3i,Rps23,Rps10,Rps13,Eif3h,Eif3k,Rps25,Eif4b,Rps9,Eif3m,Rps27rt
1_Member	Reactome Gene Sets	R-MMU-72702	Ribosomal scanning and start codon recognition	-37.0491	-34.0895	27/57	13682,16785,16898,20044,20054,20055,20068,20084,20085,20091,20102,20103,20104,20115,27050,27207,54709,66475,67097,68052,68135,73830,75617,75705,76846,98221,100043813	Eif4a2,Rpsa,Rps2,Rps14,Rps15,Rps16,Rps17,Rps18,Rps19,Rps3a1,Rps4x,Rps5,Rps6,Rps7,Rps3,Rps11,Eif3i,Rps23,Rps10,Rps13,Eif3h,Eif3k,Rps25,Eif4b,Rps9,Eif3m,Rps27rt
1_Member	Reactome Gene Sets	R-MMU-72662	Activation of the mRNA upon binding of the cap-binding complex and eIFs, and subsequent binding to 43S	-36.7813	-33.8419	27/58	13682,16785,16898,20044,20054,20055,20068,20084,20085,20091,20102,20103,20104,20115,27050,27207,54709,66475,67097,68052,68135,73830,75617,75705,76846,98221,100043813	Eif4a2,Rpsa,Rps2,Rps14,Rps15,Rps16,Rps17,Rps18,Rps19,Rps3a1,Rps4x,Rps5,Rps6,Rps7,Rps3,Rps11,Eif3i,Rps23,Rps10,Rps13,Eif3h,Eif3k,Rps25,Eif4b,Rps9,Eif3m,Rps27rt
1_Member	Reactome Gene Sets	R-MMU-72695	Formation of the ternary complex, and subsequently, the 43S complex	-35.0935	-32.1734	25/50	16785,16898,20044,20054,20055,20068,20084,20085,20091,20102,20103,20104,20115,27050,27207,54709,66475,67097,68052,68135,73830,75617,76846,98221,100043813	Rpsa,Rps2,Rps14,Rps15,Rps16,Rps17,Rps18,Rps19,Rps3a1,Rps4x,Rps5,Rps6,Rps7,Rps3,Rps11,Eif3i,Rps23,Rps10,Rps13,Eif3h,Eif3k,Rps25,Rps9,Eif3m,Rps27rt
1_Member	GO Biological Processes	GO:0002181	cytoplasmic translation	-29.6371	-26.7355	27/96	11837,13629,13682,16785,16898,19896,19899,19921,19934,19941,19944,19946,19951,20005,22121,26961,54709,66475,66480,67025,68028,75705,76808,98221,319195,620155,100042823	Rplp0,Eef2,Eif4a2,Rpsa,Rps2,Rpl10a,Rpl18,Rpl19,Rpl22,Rpl26,Rpl29,Rpl30,Rpl32,Rpl9,Rpl13a,Rpl8,Eif3i,Rps23,Rpl15,Rpl11,Rpl22l1,Eif4b,Rpl18a,Eif3m,Rpl17,Gm6133,Rpl9-ps6
1_Member	CORUM	CORUM:3047	Parvulin-associated pre-rRNP complex	-27.4497	-24.5659	21/50	11837,19899,19921,19941,19989,20091,20102,20104,22121,22154,26961,27050,27176,27367,66480,67115,67160,67891,76808,270106,100503670	Rplp0,Rpl18,Rpl19,Rpl26,Rpl7,Rps3a1,Rps4x,Rps6,Rpl13a,Tubb5,Rpl8,Rps3,Rpl7a,Rpl3,Rpl15,Rpl14,Eef1g,Rpl4,Rpl18a,Rpl13,Rpl5
1_Member	WikiPathways	WP310	mRNA processing	-7.17606	-4.66511	21/453	11739,13682,15382,18148,19921,19934,19941,19951,19989,20005,20044,20102,20104,20115,26961,27207,57320,66475,67025,68052,76846	Slc25a4,Eif4a2,Hnrnpa1,Npm1,Rpl19,Rpl22,Rpl26,Rpl32,Rpl7,Rpl9,Rps14,Rps4x,Rps6,Rps7,Rpl8,Rps11,Park7,Rps23,Rpl11,Rps13,Rps9
2_Summary	GO Biological Processes	GO:0042254	ribosome biogenesis	-16.0663	-13.1994	27/296	11837,12578,16785,16898,18148,19896,19941,19942,19989,20044,20054,20055,20068,20085,20103,20104,20115,27176,27367,67025,67115,68077,75617,110954,268449,100043813,100503670,15516,22121,75705,12442,12615,22154,27050,66475	Rplp0,Cdkn2a,Rpsa,Rps2,Npm1,Rpl10a,Rpl26,Rpl27,Rpl7,Rps14,Rps15,Rps16,Rps17,Rps19,Rps5,Rps6,Rps7,Rpl7a,Rpl3,Rpl11,Rpl14,Nop53,Rps25,Rpl10,Rpl23a,Rps27rt,Rpl5,Hsp90ab1,Rpl13a,Eif4b,Ccnb2,Cenpa,Tubb5,Rps3,Rps23
2_Member	GO Biological Processes	GO:0042254	ribosome biogenesis	-16.0663	-13.1994	27/296	11837,12578,16785,16898,18148,19896,19941,19942,19989,20044,20054,20055,20068,20085,20103,20104,20115,27176,27367,67025,67115,68077,75617,110954,268449,100043813,100503670	Rplp0,Cdkn2a,Rpsa,Rps2,Npm1,Rpl10a,Rpl26,Rpl27,Rpl7,Rps14,Rps15,Rps16,Rps17,Rps19,Rps5,Rps6,Rps7,Rpl7a,Rpl3,Rpl11,Rpl14,Nop53,Rps25,Rpl10,Rpl23a,Rps27rt,Rpl5
2_Member	GO Biological Processes	GO:0022613	ribonucleoprotein complex biogenesis	-15.127	-12.2766	30/412	11837,12578,15516,16785,16898,18148,19896,19941,19942,19989,20044,20054,20055,20068,20085,20103,20104,20115,22121,27176,27367,67025,67115,68077,75617,75705,110954,268449,100043813,100503670	Rplp0,Cdkn2a,Hsp90ab1,Rpsa,Rps2,Npm1,Rpl10a,Rpl26,Rpl27,Rpl7,Rps14,Rps15,Rps16,Rps17,Rps19,Rps5,Rps6,Rps7,Rpl13a,Rpl7a,Rpl3,Rpl11,Rpl14,Nop53,Rps25,Eif4b,Rpl10,Rpl23a,Rps27rt,Rpl5
2_Member	GO Biological Processes	GO:0042255	ribosome assembly	-13.9829	-11.1483	14/63	11837,16785,16898,20044,20054,20085,20103,27367,67025,68077,75617,110954,268449,100503670	Rplp0,Rpsa,Rps2,Rps14,Rps15,Rps19,Rps5,Rpl3,Rpl11,Nop53,Rps25,Rpl10,Rpl23a,Rpl5
2_Member	GO Biological Processes	GO:0006364	rRNA processing	-12.1966	-9.37723	20/214	12578,18148,19896,19941,19942,19989,20044,20054,20055,20068,20085,20104,20115,27176,67025,67115,68077,75617,100043813,100503670	Cdkn2a,Npm1,Rpl10a,Rpl26,Rpl27,Rpl7,Rps14,Rps15,Rps16,Rps17,Rps19,Rps6,Rps7,Rpl7a,Rpl11,Rpl14,Nop53,Rps25,Rps27rt,Rpl5
2_Member	GO Biological Processes	GO:0016072	rRNA metabolic process	-11.8255	-9.02078	20/224	12578,18148,19896,19941,19942,19989,20044,20054,20055,20068,20085,20104,20115,27176,67025,67115,68077,75617,100043813,100503670	Cdkn2a,Npm1,Rpl10a,Rpl26,Rpl27,Rpl7,Rps14,Rps15,Rps16,Rps17,Rps19,Rps6,Rps7,Rpl7a,Rpl11,Rpl14,Nop53,Rps25,Rps27rt,Rpl5
2_Member	GO Biological Processes	GO:0042273	ribosomal large subunit biogenesis	-11.7835	-8.99303	13/72	11837,18148,19896,19941,19989,27176,27367,67025,67115,68077,110954,268449,100503670	Rplp0,Npm1,Rpl10a,Rpl26,Rpl7,Rpl7a,Rpl3,Rpl11,Rpl14,Nop53,Rpl10,Rpl23a,Rpl5
2_Member	GO Biological Processes	GO:0022618	ribonucleoprotein complex assembly	-10.8711	-8.09443	17/171	11837,15516,16785,16898,20044,20054,20085,20103,22121,27367,67025,68077,75617,75705,110954,268449,100503670	Rplp0,Hsp90ab1,Rpsa,Rps2,Rps14,Rps15,Rps19,Rps5,Rpl13a,Rpl3,Rpl11,Nop53,Rps25,Eif4b,Rpl10,Rpl23a,Rpl5
2_Member	GO Biological Processes	GO:0071826	ribonucleoprotein complex subunit organization	-10.5911	-7.82784	17/178	11837,15516,16785,16898,20044,20054,20085,20103,22121,27367,67025,68077,75617,75705,110954,268449,100503670	Rplp0,Hsp90ab1,Rpsa,Rps2,Rps14,Rps15,Rps19,Rps5,Rpl13a,Rpl3,Rpl11,Nop53,Rps25,Eif4b,Rpl10,Rpl23a,Rpl5
2_Member	GO Biological Processes	GO:0042274	ribosomal small subunit biogenesis	-10.4883	-7.738	12/72	16785,16898,18148,20044,20054,20055,20068,20085,20103,20104,20115,75617	Rpsa,Rps2,Npm1,Rps14,Rps15,Rps16,Rps17,Rps19,Rps5,Rps6,Rps7,Rps25
2_Member	GO Biological Processes	GO:0000028	ribosomal small subunit assembly	-8.78989	-6.13134	7/20	16785,16898,20044,20054,20085,20103,75617	Rpsa,Rps2,Rps14,Rps15,Rps19,Rps5,Rps25
2_Member	GO Biological Processes	GO:0034470	ncRNA processing	-8.1143	-5.49525	20/362	12578,18148,19896,19941,19942,19989,20044,20054,20055,20068,20085,20104,20115,27176,67025,67115,68077,75617,100043813,100503670	Cdkn2a,Npm1,Rpl10a,Rpl26,Rpl27,Rpl7,Rps14,Rps15,Rps16,Rps17,Rps19,Rps6,Rps7,Rpl7a,Rpl11,Rpl14,Nop53,Rps25,Rps27rt,Rpl5
2_Member	GO Biological Processes	GO:0140694	non-membrane-bounded organelle assembly	-7.87616	-5.29333	20/374	11837,12442,12615,16785,16898,18148,20044,20054,20085,20103,22154,27050,27367,66475,67025,68077,75617,110954,268449,100503670	Rplp0,Ccnb2,Cenpa,Rpsa,Rps2,Npm1,Rps14,Rps15,Rps19,Rps5,Tubb5,Rps3,Rpl3,Rps23,Rpl11,Nop53,Rps25,Rpl10,Rpl23a,Rpl5
2_Member	GO Biological Processes	GO:0000027	ribosomal large subunit assembly	-7.76056	-5.18632	7/27	11837,27367,67025,68077,110954,268449,100503670	Rplp0,Rpl3,Rpl11,Nop53,Rpl10,Rpl23a,Rpl5
2_Member	GO Biological Processes	GO:0034660	ncRNA metabolic process	-6.47372	-4.02443	20/456	12578,18148,19896,19941,19942,19989,20044,20054,20055,20068,20085,20104,20115,27176,67025,67115,68077,75617,100043813,100503670	Cdkn2a,Npm1,Rpl10a,Rpl26,Rpl27,Rpl7,Rps14,Rps15,Rps16,Rps17,Rps19,Rps6,Rps7,Rpl7a,Rpl11,Rpl14,Nop53,Rps25,Rps27rt,Rpl5
3_Summary	KEGG Pathway	mmu05012	Parkinson's disease	-9.94339	-7.2161	15/144	11739,11740,11949,17705,20463,22333,57320,66576,67130,67264,67942,68197,104130,226646,333182,15929,18597,22228,110826,269951,15926,17449,68077,69089,14775,20655,11983,14783,15289,14751,21991,108155,15481,56248,26417	Slc25a4,Slc25a5,Atp5c1,ATP6,Cox7a2l,Vdac1,Park7,Uqcrh,Ndufa6,Ndufb8,Atp5g2,Ndufc2,Ndufb11,Ndufs2,Cox6b2,Idh3g,Pdha1,Ucp2,Etfb,Idh2,Idh1,Mdh1,Nop53,Oxa1l,Gpx1,Sod1,Atpif1,Grb10,Hmgb1,Gpi1,Tpi1,Ogt,Hspa8,Ak3,Mapk3
3_Member	KEGG Pathway	mmu05012	Parkinson's disease	-9.94339	-7.2161	15/144	11739,11740,11949,17705,20463,22333,57320,66576,67130,67264,67942,68197,104130,226646,333182	Slc25a4,Slc25a5,Atp5c1,ATP6,Cox7a2l,Vdac1,Park7,Uqcrh,Ndufa6,Ndufb8,Atp5g2,Ndufc2,Ndufb11,Ndufs2,Cox6b2
3_Member	Reactome Gene Sets	R-MMU-1428517	The citric acid (TCA) cycle and respiratory electron transport	-9.9416	-7.2161	16/169	11949,15929,17705,18597,20463,22228,22333,66576,67130,67264,67942,68197,104130,110826,226646,269951	Atp5c1,Idh3g,ATP6,Pdha1,Cox7a2l,Ucp2,Vdac1,Uqcrh,Ndufa6,Ndufb8,Atp5g2,Ndufc2,Ndufb11,Etfb,Ndufs2,Idh2
3_Member	GO Biological Processes	GO:0009060	aerobic respiration	-9.25544	-6.55341	15/161	11949,15926,15929,17449,17705,18597,20463,57320,66576,67264,68077,68197,69089,226646,269951	Atp5c1,Idh1,Idh3g,Mdh1,ATP6,Pdha1,Cox7a2l,Park7,Uqcrh,Ndufb8,Nop53,Ndufc2,Oxa1l,Ndufs2,Idh2
3_Member	KEGG Pathway	ko05016	Huntington's disease	-9.11688	-6.43713	16/192	11739,11740,11949,14775,17705,20463,20655,22333,66576,67130,67264,67942,68197,104130,226646,333182	Slc25a4,Slc25a5,Atp5c1,Gpx1,ATP6,Cox7a2l,Sod1,Vdac1,Uqcrh,Ndufa6,Ndufb8,Atp5g2,Ndufc2,Ndufb11,Ndufs2,Cox6b2
3_Member	KEGG Pathway	mmu05016	Huntington's disease	-9.11688	-6.43713	16/192	11739,11740,11949,14775,17705,20463,20655,22333,66576,67130,67264,67942,68197,104130,226646,333182	Slc25a4,Slc25a5,Atp5c1,Gpx1,ATP6,Cox7a2l,Sod1,Vdac1,Uqcrh,Ndufa6,Ndufb8,Atp5g2,Ndufc2,Ndufb11,Ndufs2,Cox6b2
3_Member	WikiPathways	WP295	Electron transport chain	-8.82719	-6.15817	12/99	11739,11740,11949,11983,17705,20463,22228,66576,67130,67942,68197,226646	Slc25a4,Slc25a5,Atp5c1,Atpif1,ATP6,Cox7a2l,Ucp2,Uqcrh,Ndufa6,Atp5g2,Ndufc2,Ndufs2
3_Member	Reactome Gene Sets	R-MMU-163200	Respiratory electron transport, ATP synthesis by chemiosmotic coupling, and heat production by uncoupling proteins.	-7.94515	-5.35354	12/118	11949,17705,20463,22228,66576,67130,67264,67942,68197,104130,110826,226646	Atp5c1,ATP6,Cox7a2l,Ucp2,Uqcrh,Ndufa6,Ndufb8,Atp5g2,Ndufc2,Ndufb11,Etfb,Ndufs2
3_Member	GO Biological Processes	GO:0045333	cellular respiration	-7.53347	-4.99985	15/215	11949,15926,15929,17449,17705,18597,20463,57320,66576,67264,68077,68197,69089,226646,269951	Atp5c1,Idh1,Idh3g,Mdh1,ATP6,Pdha1,Cox7a2l,Park7,Uqcrh,Ndufb8,Nop53,Ndufc2,Oxa1l,Ndufs2,Idh2
3_Member	GO Biological Processes	GO:0015980	energy derivation by oxidation of organic compounds	-7.02824	-4.54578	17/305	11949,14783,15289,15926,15929,17449,17705,18597,20463,57320,66576,67264,68077,68197,69089,226646,269951	Atp5c1,Grb10,Hmgb1,Idh1,Idh3g,Mdh1,ATP6,Pdha1,Cox7a2l,Park7,Uqcrh,Ndufb8,Nop53,Ndufc2,Oxa1l,Ndufs2,Idh2
3_Member	GO Biological Processes	GO:0006091	generation of precursor metabolites and energy	-6.91324	-4.43761	20/428	11949,14751,14783,15289,15926,15929,17449,17705,18597,20463,21991,57320,66576,67264,68077,68197,69089,108155,226646,269951	Atp5c1,Gpi1,Grb10,Hmgb1,Idh1,Idh3g,Mdh1,ATP6,Pdha1,Cox7a2l,Tpi1,Park7,Uqcrh,Ndufb8,Nop53,Ndufc2,Oxa1l,Ogt,Ndufs2,Idh2
3_Member	GO Biological Processes	GO:0046034	ATP metabolic process	-6.47629	-4.02443	15/259	11949,11983,14751,15481,17705,20463,21991,56248,57320,66576,67264,67942,68197,108155,226646	Atp5c1,Atpif1,Gpi1,Hspa8,ATP6,Cox7a2l,Tpi1,Ak3,Park7,Uqcrh,Ndufb8,Atp5g2,Ndufc2,Ogt,Ndufs2
3_Member	KEGG Pathway	ko00190	Oxidative phosphorylation	-6.37354	-3.93683	11/134	11949,17705,20463,66576,67130,67264,67942,68197,104130,226646,333182	Atp5c1,ATP6,Cox7a2l,Uqcrh,Ndufa6,Ndufb8,Atp5g2,Ndufc2,Ndufb11,Ndufs2,Cox6b2
3_Member	KEGG Pathway	ko05010	Alzheimer's disease	-6.05677	-3.6442	12/175	11949,17705,20463,26417,66576,67130,67264,67942,68197,104130,226646,333182	Atp5c1,ATP6,Cox7a2l,Mapk3,Uqcrh,Ndufa6,Ndufb8,Atp5g2,Ndufc2,Ndufb11,Ndufs2,Cox6b2
3_Member	KEGG Pathway	mmu05010	Alzheimer's disease	-6.05677	-3.6442	12/175	11949,17705,20463,26417,66576,67130,67264,67942,68197,104130,226646,333182	Atp5c1,ATP6,Cox7a2l,Mapk3,Uqcrh,Ndufa6,Ndufb8,Atp5g2,Ndufc2,Ndufb11,Ndufs2,Cox6b2
3_Member	Reactome Gene Sets	R-MMU-611105	Respiratory electron transport	-4.89947	-2.62506	8/94	20463,66576,67130,67264,68197,104130,110826,226646	Cox7a2l,Uqcrh,Ndufa6,Ndufb8,Ndufc2,Ndufb11,Etfb,Ndufs2
3_Member	KEGG Pathway	mmu00190	Oxidative phosphorylation	-4.89403	-2.62506	11/190	11949,17705,20463,66576,67130,67264,67942,68197,104130,226646,333182	Atp5c1,ATP6,Cox7a2l,Uqcrh,Ndufa6,Ndufb8,Atp5g2,Ndufc2,Ndufb11,Ndufs2,Cox6b2
3_Member	GO Biological Processes	GO:0010257	NADH dehydrogenase complex assembly	-4.32471	-2.16676	6/57	67130,67264,68197,69089,104130,226646	Ndufa6,Ndufb8,Ndufc2,Oxa1l,Ndufb11,Ndufs2
3_Member	GO Biological Processes	GO:0032981	mitochondrial respiratory chain complex I assembly	-4.32471	-2.16676	6/57	67130,67264,68197,69089,104130,226646	Ndufa6,Ndufb8,Ndufc2,Oxa1l,Ndufb11,Ndufs2
3_Member	GO Biological Processes	GO:0006119	oxidative phosphorylation	-4.31791	-2.16321	8/113	11949,17705,20463,57320,66576,67264,68197,226646	Atp5c1,ATP6,Cox7a2l,Park7,Uqcrh,Ndufb8,Ndufc2,Ndufs2
3_Member	WikiPathways	WP1248	Oxidative phosphorylation	-4.239	-2.11253	6/59	17705,67130,67264,67942,68197,226646	ATP6,Ndufa6,Ndufb8,Atp5g2,Ndufc2,Ndufs2
3_Member	CORUM	CORUM:381	Respiratory chain complex I, mitochondrial	-4.21294	-2.0925	5/37	67130,67264,68197,104130,226646	Ndufa6,Ndufb8,Ndufc2,Ndufb11,Ndufs2
3_Member	CORUM	CORUM:382	Respiratory chain complex I, mitochondrial	-4.04623	-1.96033	5/40	67130,67264,68197,104130,226646	Ndufa6,Ndufb8,Ndufc2,Ndufb11,Ndufs2
3_Member	GO Biological Processes	GO:0006120	mitochondrial electron transport, NADH to ubiquinone	-3.49633	-1.53467	4/29	57320,67264,68197,226646	Park7,Ndufb8,Ndufc2,Ndufs2
3_Member	GO Biological Processes	GO:0019646	aerobic electron transport chain	-3.45914	-1.50367	5/53	57320,66576,67264,68197,226646	Park7,Uqcrh,Ndufb8,Ndufc2,Ndufs2
3_Member	KEGG Pathway	ko04932	Non-alcoholic fatty liver disease (NAFLD)	-3.44389	-1.49215	8/151	20463,66576,67130,67264,68197,104130,226646,333182	Cox7a2l,Uqcrh,Ndufa6,Ndufb8,Ndufc2,Ndufb11,Ndufs2,Cox6b2
3_Member	Reactome Gene Sets	R-MMU-6799198	Complex I biogenesis	-3.31119	-1.38921	5/57	67130,67264,68197,104130,226646	Ndufa6,Ndufb8,Ndufc2,Ndufb11,Ndufs2
3_Member	GO Biological Processes	GO:0033108	mitochondrial respiratory chain complex assembly	-3.17587	-1.28211	6/92	67130,67264,68197,69089,104130,226646	Ndufa6,Ndufb8,Ndufc2,Oxa1l,Ndufb11,Ndufs2
3_Member	KEGG Pathway	mmu04932	Non-alcoholic fatty liver disease (NAFLD)	-3.07019	-1.20335	8/172	20463,66576,67130,67264,68197,104130,226646,333182	Cox7a2l,Uqcrh,Ndufa6,Ndufb8,Ndufc2,Ndufb11,Ndufs2,Cox6b2
3_Member	GO Biological Processes	GO:0042775	mitochondrial ATP synthesis coupled electron transport	-3.04832	-1.18481	5/65	57320,66576,67264,68197,226646	Park7,Uqcrh,Ndufb8,Ndufc2,Ndufs2
3_Member	GO Biological Processes	GO:0042773	ATP synthesis coupled electron transport	-2.98846	-1.15226	5/67	57320,66576,67264,68197,226646	Park7,Uqcrh,Ndufb8,Ndufc2,Ndufs2
3_Member	GO Biological Processes	GO:0022904	respiratory electron transport chain	-2.48586	-0.791498	5/87	57320,66576,67264,68197,226646	Park7,Uqcrh,Ndufb8,Ndufc2,Ndufs2
3_Member	GO Biological Processes	GO:0022900	electron transport chain	-2.32242	-0.678196	5/95	57320,66576,67264,68197,226646	Park7,Uqcrh,Ndufb8,Ndufc2,Ndufs2
4_Summary	GO Biological Processes	GO:2000059	negative regulation of ubiquitin-dependent protein catabolic process	-9.47467	-6.76106	10/52	12578,15516,20115,57320,65019,67025,68077,68135,108155,100503670,12955,14751,14775,17035,18518,23980,56374,64138,67701,235505,11983,14694,15289,15481,16792,17314,27050,64058,68545,12520,18148,19941,20054,11739,11740,15926,22333,22352,26417,67811,15254,16898,17999,22210,15901,19170,22186,26442,68612,78294,406217	Cdkn2a,Hsp90ab1,Rps7,Park7,Rpl23,Rpl11,Nop53,Eif3h,Ogt,Rpl5,Cryab,Gpi1,Gpx1,Lxn,Igbp1,Pebp1,Tmem59,Ctsz,Wfdc2,Cd109,Atpif1,Rack1,Hmgb1,Hspa8,Laptm5,Mgmt,Rps3,Perp,Ecscr,Cd81,Npm1,Rpl26,Rps15,Slc25a4,Slc25a5,Idh1,Vdac1,Vim,Mapk3,Poldip2,Hint1,Rps2,Nedd4,Ube2b,Id1,Psmb1,Uba52,Psma5,Ube2c,Rps27a,Bex4
4_Member	GO Biological Processes	GO:2000059	negative regulation of ubiquitin-dependent protein catabolic process	-9.47467	-6.76106	10/52	12578,15516,20115,57320,65019,67025,68077,68135,108155,100503670	Cdkn2a,Hsp90ab1,Rps7,Park7,Rpl23,Rpl11,Nop53,Eif3h,Ogt,Rpl5
4_Member	GO Biological Processes	GO:1903051	negative regulation of proteolysis involved in cellular protein catabolic process	-8.41049	-5.77214	10/66	12578,15516,20115,57320,65019,67025,68077,68135,108155,100503670	Cdkn2a,Hsp90ab1,Rps7,Park7,Rpl23,Rpl11,Nop53,Eif3h,Ogt,Rpl5
4_Member	GO Biological Processes	GO:0045861	negative regulation of proteolysis	-8.19588	-5.56729	20/358	12578,12955,14751,14775,15516,17035,18518,20115,23980,56374,57320,64138,65019,67025,67701,68077,68135,108155,235505,100503670	Cdkn2a,Cryab,Gpi1,Gpx1,Hsp90ab1,Lxn,Igbp1,Rps7,Pebp1,Tmem59,Park7,Ctsz,Rpl23,Rpl11,Wfdc2,Nop53,Eif3h,Ogt,Cd109,Rpl5
4_Member	GO Biological Processes	GO:0030162	regulation of proteolysis	-8.05285	-5.44314	29/743	11983,12578,12955,14694,14751,14775,15289,15481,15516,16792,17035,17314,18518,20115,23980,27050,56374,57320,64058,64138,65019,67025,67701,68077,68135,68545,108155,235505,100503670	Atpif1,Cdkn2a,Cryab,Rack1,Gpi1,Gpx1,Hmgb1,Hspa8,Hsp90ab1,Laptm5,Lxn,Mgmt,Igbp1,Rps7,Pebp1,Rps3,Tmem59,Park7,Perp,Ctsz,Rpl23,Rpl11,Wfdc2,Nop53,Eif3h,Ecscr,Ogt,Cd109,Rpl5
4_Member	GO Biological Processes	GO:1903363	negative regulation of cellular protein catabolic process	-7.74232	-5.17652	10/77	12578,15516,20115,57320,65019,67025,68077,68135,108155,100503670	Cdkn2a,Hsp90ab1,Rps7,Park7,Rpl23,Rpl11,Nop53,Eif3h,Ogt,Rpl5
4_Member	GO Biological Processes	GO:1903362	regulation of cellular protein catabolic process	-7.56956	-5.02015	16/246	11983,12520,12578,14694,14775,15516,16792,20115,57320,65019,67025,68077,68135,68545,108155,100503670	Atpif1,Cd81,Cdkn2a,Rack1,Gpx1,Hsp90ab1,Laptm5,Rps7,Park7,Rpl23,Rpl11,Nop53,Eif3h,Ecscr,Ogt,Rpl5
4_Member	GO Biological Processes	GO:1903050	regulation of proteolysis involved in cellular protein catabolic process	-7.56048	-5.01904	15/214	11983,12578,14694,14775,15516,16792,20115,57320,65019,67025,68077,68135,68545,108155,100503670	Atpif1,Cdkn2a,Rack1,Gpx1,Hsp90ab1,Laptm5,Rps7,Park7,Rpl23,Rpl11,Nop53,Eif3h,Ecscr,Ogt,Rpl5
4_Member	GO Biological Processes	GO:0051444	negative regulation of ubiquitin-protein transferase activity	-7.29304	-4.77466	6/19	12578,20115,57320,65019,67025,100503670	Cdkn2a,Rps7,Park7,Rpl23,Rpl11,Rpl5
4_Member	GO Biological Processes	GO:1904667	negative regulation of ubiquitin protein ligase activity	-7.08206	-4.58965	5/11	12578,20115,65019,67025,100503670	Cdkn2a,Rps7,Rpl23,Rpl11,Rpl5
4_Member	GO Biological Processes	GO:1901796	regulation of signal transduction by p53 class mediator	-6.71987	-4.25097	9/75	12578,18148,19941,20054,20115,65019,67025,68077,100503670	Cdkn2a,Npm1,Rpl26,Rps15,Rps7,Rpl23,Rpl11,Nop53,Rpl5
4_Member	GO Biological Processes	GO:2000058	regulation of ubiquitin-dependent protein catabolic process	-6.38718	-3.94422	12/163	12578,14694,15516,16792,20115,57320,65019,67025,68077,68135,108155,100503670	Cdkn2a,Rack1,Hsp90ab1,Laptm5,Rps7,Park7,Rpl23,Rpl11,Nop53,Eif3h,Ogt,Rpl5
4_Member	GO Biological Processes	GO:0031329	regulation of cellular catabolic process	-6.21777	-3.78722	26/754	11739,11740,11983,12520,12578,14694,14775,15289,15516,15926,16792,18148,20115,22333,22352,26417,56374,57320,65019,67025,67811,68077,68135,68545,108155,100503670	Slc25a4,Slc25a5,Atpif1,Cd81,Cdkn2a,Rack1,Gpx1,Hmgb1,Hsp90ab1,Idh1,Laptm5,Npm1,Rps7,Vdac1,Vim,Mapk3,Tmem59,Park7,Rpl23,Rpl11,Poldip2,Nop53,Eif3h,Ecscr,Ogt,Rpl5
4_Member	GO Biological Processes	GO:1901798	positive regulation of signal transduction by p53 class mediator	-6.18798	-3.76351	6/28	12578,19941,20054,20115,65019,67025	Cdkn2a,Rpl26,Rps15,Rps7,Rpl23,Rpl11
4_Member	GO Biological Processes	GO:0072331	signal transduction by p53 class mediator	-6.00064	-3.59774	11/146	12578,15254,18148,19941,20054,20115,64058,65019,67025,68077,100503670	Cdkn2a,Hint1,Npm1,Rpl26,Rps15,Rps7,Perp,Rpl23,Rpl11,Nop53,Rpl5
4_Member	GO Biological Processes	GO:0042177	negative regulation of protein catabolic process	-5.83844	-3.44873	10/122	12578,15516,20115,57320,65019,67025,68077,68135,108155,100503670	Cdkn2a,Hsp90ab1,Rps7,Park7,Rpl23,Rpl11,Nop53,Eif3h,Ogt,Rpl5
4_Member	GO Biological Processes	GO:0051438	regulation of ubiquitin-protein transferase activity	-5.74694	-3.36822	7/51	12578,16898,20115,57320,65019,67025,100503670	Cdkn2a,Rps2,Rps7,Park7,Rpl23,Rpl11,Rpl5
4_Member	GO Biological Processes	GO:0042176	regulation of protein catabolic process	-5.55844	-3.19045	17/389	11983,12520,12578,14694,14775,15516,16792,17999,20115,57320,65019,67025,68077,68135,68545,108155,100503670	Atpif1,Cd81,Cdkn2a,Rack1,Gpx1,Hsp90ab1,Laptm5,Nedd4,Rps7,Park7,Rpl23,Rpl11,Nop53,Eif3h,Ecscr,Ogt,Rpl5
4_Member	GO Biological Processes	GO:0032435	negative regulation of proteasomal ubiquitin-dependent protein catabolic process	-5.43509	-3.07756	6/37	15516,57320,67025,68077,68135,108155	Hsp90ab1,Park7,Rpl11,Nop53,Eif3h,Ogt
4_Member	GO Biological Processes	GO:0031397	negative regulation of protein ubiquitination	-5.30313	-2.96084	8/83	12578,20115,27050,57320,65019,67025,108155,100503670	Cdkn2a,Rps7,Rps3,Park7,Rpl23,Rpl11,Ogt,Rpl5
4_Member	GO Biological Processes	GO:1904666	regulation of ubiquitin protein ligase activity	-5.26856	-2.93614	5/23	12578,20115,65019,67025,100503670	Cdkn2a,Rps7,Rpl23,Rpl11,Rpl5
4_Member	GO Biological Processes	GO:1903320	regulation of protein modification by small protein conjugation or removal	-5.21089	-2.88333	13/248	12578,15516,16792,16898,18148,20115,27050,57320,65019,67025,68077,108155,100503670	Cdkn2a,Hsp90ab1,Laptm5,Rps2,Npm1,Rps7,Rps3,Park7,Rpl23,Rpl11,Nop53,Ogt,Rpl5
4_Member	GO Biological Processes	GO:0031396	regulation of protein ubiquitination	-5.14742	-2.8294	12/214	12578,15516,16792,16898,18148,20115,27050,57320,65019,67025,108155,100503670	Cdkn2a,Hsp90ab1,Laptm5,Rps2,Npm1,Rps7,Rps3,Park7,Rpl23,Rpl11,Ogt,Rpl5
4_Member	GO Biological Processes	GO:1903321	negative regulation of protein modification by small protein conjugation or removal	-4.89947	-2.62506	8/94	12578,20115,27050,57320,65019,67025,108155,100503670	Cdkn2a,Rps7,Rps3,Park7,Rpl23,Rpl11,Ogt,Rpl5
4_Member	GO Biological Processes	GO:0050821	protein stabilization	-4.89403	-2.62506	11/190	12578,12955,15516,18148,20115,22210,57320,65019,67025,68077,100503670	Cdkn2a,Cryab,Hsp90ab1,Npm1,Rps7,Ube2b,Park7,Rpl23,Rpl11,Nop53,Rpl5
4_Member	GO Biological Processes	GO:0031647	regulation of protein stability	-4.86198	-2.60136	14/308	12520,12578,12955,15481,15516,15901,18148,20115,22210,57320,65019,67025,68077,100503670	Cd81,Cdkn2a,Cryab,Hspa8,Hsp90ab1,Id1,Npm1,Rps7,Ube2b,Park7,Rpl23,Rpl11,Nop53,Rpl5
4_Member	GO Biological Processes	GO:2000435	negative regulation of protein neddylation	-4.83521	-2.58279	3/5	12578,67025,100503670	Cdkn2a,Rpl11,Rpl5
4_Member	GO Biological Processes	GO:1901799	negative regulation of proteasomal protein catabolic process	-4.70568	-2.48078	6/49	15516,57320,67025,68077,68135,108155	Hsp90ab1,Park7,Rpl11,Nop53,Eif3h,Ogt
4_Member	GO Biological Processes	GO:0051603	proteolysis involved in cellular protein catabolic process	-4.63588	-2.42962	23/760	11983,12578,14694,14775,15516,16792,17999,19170,20115,22186,22210,26442,57320,64138,65019,67025,68077,68135,68545,68612,78294,108155,100503670	Atpif1,Cdkn2a,Rack1,Gpx1,Hsp90ab1,Laptm5,Nedd4,Psmb1,Rps7,Uba52,Ube2b,Psma5,Park7,Ctsz,Rpl23,Rpl11,Nop53,Eif3h,Ecscr,Ube2c,Rps27a,Ogt,Rpl5
4_Member	GO Biological Processes	GO:0031330	negative regulation of cellular catabolic process	-3.88894	-1.8456	11/245	12578,15516,20115,57320,65019,67025,67811,68077,68135,108155,100503670	Cdkn2a,Hsp90ab1,Rps7,Park7,Rpl23,Rpl11,Poldip2,Nop53,Eif3h,Ogt,Rpl5
4_Member	GO Biological Processes	GO:2000434	regulation of protein neddylation	-3.63989	-1.64588	3/11	12578,67025,100503670	Cdkn2a,Rpl11,Rpl5
4_Member	GO Biological Processes	GO:0061136	regulation of proteasomal protein catabolic process	-3.60266	-1.61752	9/181	14694,14775,15516,57320,67025,68077,68135,68545,108155	Rack1,Gpx1,Hsp90ab1,Park7,Rpl11,Nop53,Eif3h,Ecscr,Ogt
4_Member	GO Biological Processes	GO:0031400	negative regulation of protein modification process	-3.40236	-1.45901	16/526	12578,14694,18148,18518,20115,22210,23980,27050,56374,57320,65019,67025,108155,235505,406217,100503670	Cdkn2a,Rack1,Npm1,Igbp1,Rps7,Ube2b,Pebp1,Rps3,Tmem59,Park7,Rpl23,Rpl11,Ogt,Cd109,Bex4,Rpl5
4_Member	GO Biological Processes	GO:0019941	modification-dependent protein catabolic process	-3.36189	-1.43419	18/639	12578,14694,15516,16792,17999,20115,22186,22210,26442,57320,65019,67025,68077,68135,68612,78294,108155,100503670	Cdkn2a,Rack1,Hsp90ab1,Laptm5,Nedd4,Rps7,Uba52,Ube2b,Psma5,Park7,Rpl23,Rpl11,Nop53,Eif3h,Ube2c,Rps27a,Ogt,Rpl5
4_Member	GO Biological Processes	GO:0043632	modification-dependent macromolecule catabolic process	-3.28281	-1.3686	18/649	12578,14694,15516,16792,17999,20115,22186,22210,26442,57320,65019,67025,68077,68135,68612,78294,108155,100503670	Cdkn2a,Rack1,Hsp90ab1,Laptm5,Nedd4,Rps7,Uba52,Ube2b,Psma5,Park7,Rpl23,Rpl11,Nop53,Eif3h,Ube2c,Rps27a,Ogt,Rpl5
4_Member	GO Biological Processes	GO:0016567	protein ubiquitination	-3.20564	-1.30405	18/659	12578,14694,15516,16792,16898,17999,18148,20115,22186,22210,27050,57320,65019,67025,68612,78294,108155,100503670	Cdkn2a,Rack1,Hsp90ab1,Laptm5,Rps2,Nedd4,Npm1,Rps7,Uba52,Ube2b,Rps3,Park7,Rpl23,Rpl11,Ube2c,Rps27a,Ogt,Rpl5
4_Member	GO Biological Processes	GO:0032434	regulation of proteasomal ubiquitin-dependent protein catabolic process	-3.04118	-1.17933	7/134	14694,15516,57320,67025,68077,68135,108155	Rack1,Hsp90ab1,Park7,Rpl11,Nop53,Eif3h,Ogt
4_Member	GO Biological Processes	GO:0009895	negative regulation of catabolic process	-3.01352	-1.16308	11/311	12578,15516,20115,57320,65019,67025,67811,68077,68135,108155,100503670	Cdkn2a,Hsp90ab1,Rps7,Park7,Rpl23,Rpl11,Poldip2,Nop53,Eif3h,Ogt,Rpl5
4_Member	GO Biological Processes	GO:0032446	protein modification by small protein conjugation	-2.84632	-1.04452	18/709	12578,14694,15516,16792,16898,17999,18148,20115,22186,22210,27050,57320,65019,67025,68612,78294,108155,100503670	Cdkn2a,Rack1,Hsp90ab1,Laptm5,Rps2,Nedd4,Npm1,Rps7,Uba52,Ube2b,Rps3,Park7,Rpl23,Rpl11,Ube2c,Rps27a,Ogt,Rpl5
4_Member	GO Biological Processes	GO:0045116	protein neddylation	-2.77029	-0.990524	3/21	12578,67025,100503670	Cdkn2a,Rpl11,Rpl5
4_Member	GO Biological Processes	GO:0010498	proteasomal protein catabolic process	-2.66502	-0.913416	14/505	14694,14775,15516,17999,19170,22210,26442,57320,67025,68077,68135,68545,68612,108155	Rack1,Gpx1,Hsp90ab1,Nedd4,Psmb1,Ube2b,Psma5,Park7,Rpl11,Nop53,Eif3h,Ecscr,Ube2c,Ogt
4_Member	GO Biological Processes	GO:0006511	ubiquitin-dependent protein catabolic process	-2.60102	-0.86597	16/628	12578,14694,15516,16792,17999,20115,22210,26442,57320,65019,67025,68077,68135,68612,108155,100503670	Cdkn2a,Rack1,Hsp90ab1,Laptm5,Nedd4,Rps7,Ube2b,Psma5,Park7,Rpl23,Rpl11,Nop53,Eif3h,Ube2c,Ogt,Rpl5
5_Summary	GO Biological Processes	GO:0006749	glutathione metabolic process	-8.67269	-6.02436	11/81	14775,14860,14862,14866,14873,15926,20655,56615,57320,67160,625249,21672,269951,12971,11670,13849,12578,26417,18597,30926,11669,15516,22210	Gpx1,Gsta4,Gstm1,Gstm5,Gsto1,Idh1,Sod1,Mgst1,Park7,Eef1g,Gpx4,Prdx2,Idh2,Crym,Aldh3a1,Ephx1,Cdkn2a,Mapk3,Pdha1,Glrx3,Aldh2,Hsp90ab1,Ube2b
5_Member	GO Biological Processes	GO:0006749	glutathione metabolic process	-8.67269	-6.02436	11/81	14775,14860,14862,14866,14873,15926,20655,56615,57320,67160,625249	Gpx1,Gsta4,Gstm1,Gstm5,Gsto1,Idh1,Sod1,Mgst1,Park7,Eef1g,Gpx4
5_Member	WikiPathways	WP4466	Oxidative stress and redox pathway	-8.02364	-5.42308	11/93	14775,14860,14862,14866,14873,15926,20655,21672,56615,269951,625249	Gpx1,Gsta4,Gstm1,Gstm5,Gsto1,Idh1,Sod1,Prdx2,Mgst1,Idh2,Gpx4
5_Member	KEGG Pathway	ko00480	Glutathione metabolism	-7.6506	-5.09307	9/59	14775,14860,14862,14866,14873,15926,56615,269951,625249	Gpx1,Gsta4,Gstm1,Gstm5,Gsto1,Idh1,Mgst1,Idh2,Gpx4
5_Member	KEGG Pathway	mmu00480	Glutathione metabolism	-7.3929	-4.86697	9/63	14775,14860,14862,14866,14873,15926,56615,269951,625249	Gpx1,Gsta4,Gstm1,Gstm5,Gsto1,Idh1,Mgst1,Idh2,Gpx4
5_Member	GO Biological Processes	GO:0006575	cellular modified amino acid metabolic process	-5.38197	-3.02959	12/203	12971,14775,14860,14862,14866,14873,15926,20655,56615,57320,67160,625249	Crym,Gpx1,Gsta4,Gstm1,Gstm5,Gsto1,Idh1,Sod1,Mgst1,Park7,Eef1g,Gpx4
5_Member	KEGG Pathway	ko00980	Metabolism of xenobiotics by cytochrome P450	-5.02693	-2.73953	7/65	11670,13849,14860,14862,14866,14873,56615	Aldh3a1,Ephx1,Gsta4,Gstm1,Gstm5,Gsto1,Mgst1
5_Member	KEGG Pathway	mmu00980	Metabolism of xenobiotics by cytochrome P450	-5.02693	-2.73953	7/65	11670,13849,14860,14862,14866,14873,56615	Aldh3a1,Ephx1,Gsta4,Gstm1,Gstm5,Gsto1,Mgst1
5_Member	KEGG Pathway	ko01524	Platinum drug resistance	-4.57633	-2.38113	7/76	12578,14860,14862,14866,14873,26417,56615	Cdkn2a,Gsta4,Gstm1,Gstm5,Gsto1,Mapk3,Mgst1
5_Member	KEGG Pathway	mmu01524	Platinum drug resistance	-4.57633	-2.38113	7/76	12578,14860,14862,14866,14873,26417,56615	Cdkn2a,Gsta4,Gstm1,Gstm5,Gsto1,Mapk3,Mgst1
5_Member	KEGG Pathway	ko05204	Chemical carcinogenesis	-4.01102	-1.93061	7/93	11670,13849,14860,14862,14866,14873,56615	Aldh3a1,Ephx1,Gsta4,Gstm1,Gstm5,Gsto1,Mgst1
5_Member	KEGG Pathway	mmu05204	Chemical carcinogenesis	-3.98161	-1.91465	7/94	11670,13849,14860,14862,14866,14873,56615	Aldh3a1,Ephx1,Gsta4,Gstm1,Gstm5,Gsto1,Mgst1
5_Member	GO Biological Processes	GO:0006790	sulfur compound metabolic process	-3.97407	-1.90975	13/326	14775,14860,14862,14866,14873,15926,18597,20655,30926,56615,57320,67160,625249	Gpx1,Gsta4,Gstm1,Gstm5,Gsto1,Idh1,Pdha1,Sod1,Glrx3,Mgst1,Park7,Eef1g,Gpx4
5_Member	KEGG Pathway	ko00982	Drug metabolism - cytochrome P450	-3.92676	-1.8769	6/67	11670,14860,14862,14866,14873,56615	Aldh3a1,Gsta4,Gstm1,Gstm5,Gsto1,Mgst1
5_Member	KEGG Pathway	mmu00982	Drug metabolism - cytochrome P450	-3.92676	-1.8769	6/67	11670,14860,14862,14866,14873,56615	Aldh3a1,Gsta4,Gstm1,Gstm5,Gsto1,Mgst1
5_Member	WikiPathways	WP1251	Metapathway biotransformation	-3.64548	-1.64923	8/141	13849,14775,14860,14862,14866,14873,56615,625249	Ephx1,Gpx1,Gsta4,Gstm1,Gstm5,Gsto1,Mgst1,Gpx4
5_Member	Reactome Gene Sets	R-MMU-156590	Glutathione conjugation	-3.27566	-1.3686	4/33	14862,14866,14873,56615	Gstm1,Gstm5,Gsto1,Mgst1
5_Member	Reactome Gene Sets	R-MMU-211859	Biological oxidations	-2.60092	-0.86597	8/204	11669,11670,13849,14862,14866,14873,15516,56615	Aldh2,Aldh3a1,Ephx1,Gstm1,Gstm5,Gsto1,Hsp90ab1,Mgst1
5_Member	GO Biological Processes	GO:0009410	response to xenobiotic stimulus	-2.35292	-0.700529	10/325	11670,12578,14775,14860,14862,14866,14873,20655,22210,56615	Aldh3a1,Cdkn2a,Gpx1,Gsta4,Gstm1,Gstm5,Gsto1,Sod1,Ube2b,Mgst1
5_Member	KEGG Pathway	ko05418	Fluid shear stress and atherosclerosis	-2.18054	-0.588933	6/145	14860,14862,14866,14873,15516,56615	Gsta4,Gstm1,Gstm5,Gsto1,Hsp90ab1,Mgst1
5_Member	KEGG Pathway	mmu05418	Fluid shear stress and atherosclerosis	-2.18054	-0.588933	6/145	14860,14862,14866,14873,15516,56615	Gsta4,Gstm1,Gstm5,Gsto1,Hsp90ab1,Mgst1
6_Summary	WikiPathways	WP307	Translation factors	-7.09959	-4.59594	8/49	13627,13629,13682,54709,55949,67160,68135,75705,15481,16898,110826,14694	Eef1a1,Eef2,Eif4a2,Eif3i,Eef1b2,Eef1g,Eif3h,Eif4b,Hspa8,Rps2,Etfb,Rack1
6_Member	WikiPathways	WP307	Translation factors	-7.09959	-4.59594	8/49	13627,13629,13682,54709,55949,67160,68135,75705	Eef1a1,Eef2,Eif4a2,Eif3i,Eef1b2,Eef1g,Eif3h,Eif4b
6_Member	Reactome Gene Sets	R-MMU-156842	Eukaryotic Translation Elongation	-7.07906	-4.58965	4/5	13627,13629,55949,67160	Eef1a1,Eef2,Eef1b2,Eef1g
6_Member	Reactome Gene Sets	R-MMU-8876725	Protein methylation	-5.71377	-3.34045	5/19	13627,13629,15481,16898,110826	Eef1a1,Eef2,Hspa8,Rps2,Etfb
6_Member	GO Biological Processes	GO:0006414	translational elongation	-2.64454	-0.899289	5/80	13627,13629,14694,55949,67160	Eef1a1,Eef2,Rack1,Eef1b2,Eef1g
7_Summary	GO Biological Processes	GO:0002183	cytoplasmic translational initiation	-6.50331	-4.04105	6/25	13682,16898,22121,54709,75705,98221,18148,67869,68135,73830	Eif4a2,Rps2,Rpl13a,Eif3i,Eif4b,Eif3m,Npm1,Paip2,Eif3h,Eif3k
7_Member	GO Biological Processes	GO:0002183	cytoplasmic translational initiation	-6.50331	-4.04105	6/25	13682,16898,22121,54709,75705,98221	Eif4a2,Rps2,Rpl13a,Eif3i,Eif4b,Eif3m
7_Member	GO Biological Processes	GO:0006413	translational initiation	-5.93784	-3.54252	10/119	13682,16898,18148,22121,54709,67869,68135,73830,75705,98221	Eif4a2,Rps2,Npm1,Rpl13a,Eif3i,Paip2,Eif3h,Eif3k,Eif4b,Eif3m
7_Member	GO Biological Processes	GO:0001731	formation of translation preinitiation complex	-3.40837	-1.46102	3/13	16898,22121,75705	Rps2,Rpl13a,Eif4b
7_Member	GO Biological Processes	GO:0006446	regulation of translational initiation	-2.25338	-0.629479	4/62	18148,22121,67869,73830	Npm1,Rpl13a,Paip2,Eif3k
8_Summary	GO Biological Processes	GO:0071353	cellular response to interleukin-4	-5.99873	-3.59774	6/30	11837,15516,16898,22143,23918,27367	Rplp0,Hsp90ab1,Rps2,Tuba1b,Impdh2,Rpl3
8_Member	GO Biological Processes	GO:0071353	cellular response to interleukin-4	-5.99873	-3.59774	6/30	11837,15516,16898,22143,23918,27367	Rplp0,Hsp90ab1,Rps2,Tuba1b,Impdh2,Rpl3
8_Member	GO Biological Processes	GO:0070670	response to interleukin-4	-5.82345	-3.43927	6/32	11837,15516,16898,22143,23918,27367	Rplp0,Hsp90ab1,Rps2,Tuba1b,Impdh2,Rpl3
9_Summary	GO Biological Processes	GO:0002262	myeloid cell homeostasis	-5.51661	-3.15389	12/197	11740,11983,12484,14751,15289,15902,20044,20068,20085,20104,20655,97165,12442,21672,78248	Slc25a5,Atpif1,Cd24a,Gpi1,Hmgb1,Id2,Rps14,Rps17,Rps19,Rps6,Sod1,Hmgb2,Ccnb2,Prdx2,Armcx1
9_Member	GO Biological Processes	GO:0002262	myeloid cell homeostasis	-5.51661	-3.15389	12/197	11740,11983,12484,14751,15289,15902,20044,20068,20085,20104,20655,97165	Slc25a5,Atpif1,Cd24a,Gpi1,Hmgb1,Id2,Rps14,Rps17,Rps19,Rps6,Sod1,Hmgb2
9_Member	GO Biological Processes	GO:0034101	erythrocyte homeostasis	-4.88136	-2.61659	10/156	11740,11983,12484,14751,15902,20044,20068,20085,20104,97165	Slc25a5,Atpif1,Cd24a,Gpi1,Id2,Rps14,Rps17,Rps19,Rps6,Hmgb2
9_Member	GO Biological Processes	GO:0048872	homeostasis of number of cells	-4.66781	-2.45046	15/364	11740,11983,12442,12484,14751,15289,15902,20044,20068,20085,20104,20655,21672,78248,97165	Slc25a5,Atpif1,Ccnb2,Cd24a,Gpi1,Hmgb1,Id2,Rps14,Rps17,Rps19,Rps6,Sod1,Prdx2,Armcx1,Hmgb2
9_Member	GO Biological Processes	GO:0030218	erythrocyte differentiation	-2.85922	-1.04724	7/144	11740,11983,15902,20044,20085,20104,97165	Slc25a5,Atpif1,Id2,Rps14,Rps19,Rps6,Hmgb2
10_Summary	GO Biological Processes	GO:0009117	nucleotide metabolic process	-5.30319	-2.96084	18/451	11949,14751,15254,17705,18597,21991,22271,23918,56248,56520,57320,66422,67054,67942,68197,108155,110074,269951,29858,15926,68262,16432,56374,11739	Atp5c1,Gpi1,Hint1,ATP6,Pdha1,Tpi1,Upp1,Impdh2,Ak3,Nme4,Park7,Dctpp1,Paics,Atp5g2,Ndufc2,Ogt,Dut,Idh2,Pmm1,Idh1,Agpat4,Itm2b,Tmem59,Slc25a4
10_Member	GO Biological Processes	GO:0009117	nucleotide metabolic process	-5.30319	-2.96084	18/451	11949,14751,15254,17705,18597,21991,22271,23918,56248,56520,57320,66422,67054,67942,68197,108155,110074,269951	Atp5c1,Gpi1,Hint1,ATP6,Pdha1,Tpi1,Upp1,Impdh2,Ak3,Nme4,Park7,Dctpp1,Paics,Atp5g2,Ndufc2,Ogt,Dut,Idh2
10_Member	GO Biological Processes	GO:0006753	nucleoside phosphate metabolic process	-5.18536	-2.8626	18/460	11949,14751,15254,17705,18597,21991,22271,23918,56248,56520,57320,66422,67054,67942,68197,108155,110074,269951	Atp5c1,Gpi1,Hint1,ATP6,Pdha1,Tpi1,Upp1,Impdh2,Ak3,Nme4,Park7,Dctpp1,Paics,Atp5g2,Ndufc2,Ogt,Dut,Idh2
10_Member	GO Biological Processes	GO:0009165	nucleotide biosynthetic process	-5.12684	-2.81352	12/215	11949,17705,18597,22271,23918,56248,56520,67054,67942,68197,110074,269951	Atp5c1,ATP6,Pdha1,Upp1,Impdh2,Ak3,Nme4,Paics,Atp5g2,Ndufc2,Dut,Idh2
10_Member	GO Biological Processes	GO:0009141	nucleoside triphosphate metabolic process	-5.11328	-2.80461	9/116	11949,17705,23918,56248,56520,66422,67942,68197,110074	Atp5c1,ATP6,Impdh2,Ak3,Nme4,Dctpp1,Atp5g2,Ndufc2,Dut
10_Member	GO Biological Processes	GO:0055086	nucleobase-containing small molecule metabolic process	-5.03239	-2.73953	19/519	11949,14751,15254,17705,18597,21991,22271,23918,29858,56248,56520,57320,66422,67054,67942,68197,108155,110074,269951	Atp5c1,Gpi1,Hint1,ATP6,Pdha1,Tpi1,Upp1,Impdh2,Pmm1,Ak3,Nme4,Park7,Dctpp1,Paics,Atp5g2,Ndufc2,Ogt,Dut,Idh2
10_Member	GO Biological Processes	GO:1901293	nucleoside phosphate biosynthetic process	-5.0257	-2.73953	12/220	11949,17705,18597,22271,23918,56248,56520,67054,67942,68197,110074,269951	Atp5c1,ATP6,Pdha1,Upp1,Impdh2,Ak3,Nme4,Paics,Atp5g2,Ndufc2,Dut,Idh2
10_Member	GO Biological Processes	GO:0009206	purine ribonucleoside triphosphate biosynthetic process	-4.85354	-2.59704	7/69	11949,17705,23918,56248,56520,67942,68197	Atp5c1,ATP6,Impdh2,Ak3,Nme4,Atp5g2,Ndufc2
10_Member	GO Biological Processes	GO:0009145	purine nucleoside triphosphate biosynthetic process	-4.812	-2.56762	7/70	11949,17705,23918,56248,56520,67942,68197	Atp5c1,ATP6,Impdh2,Ak3,Nme4,Atp5g2,Ndufc2
10_Member	GO Biological Processes	GO:0009260	ribonucleotide biosynthetic process	-4.73857	-2.50209	10/162	11949,17705,18597,22271,23918,56248,56520,67054,67942,68197	Atp5c1,ATP6,Pdha1,Upp1,Impdh2,Ak3,Nme4,Paics,Atp5g2,Ndufc2
10_Member	GO Biological Processes	GO:0009201	ribonucleoside triphosphate biosynthetic process	-4.73093	-2.49835	7/72	11949,17705,23918,56248,56520,67942,68197	Atp5c1,ATP6,Impdh2,Ak3,Nme4,Atp5g2,Ndufc2
10_Member	GO Biological Processes	GO:0046390	ribose phosphate biosynthetic process	-4.53605	-2.35116	10/171	11949,17705,18597,22271,23918,56248,56520,67054,67942,68197	Atp5c1,ATP6,Pdha1,Upp1,Impdh2,Ak3,Nme4,Paics,Atp5g2,Ndufc2
10_Member	GO Biological Processes	GO:0009142	nucleoside triphosphate biosynthetic process	-4.3613	-2.19676	7/82	11949,17705,23918,56248,56520,67942,68197	Atp5c1,ATP6,Impdh2,Ak3,Nme4,Atp5g2,Ndufc2
10_Member	GO Biological Processes	GO:0009152	purine ribonucleotide biosynthetic process	-4.22267	-2.09923	9/150	11949,17705,18597,23918,56248,56520,67054,67942,68197	Atp5c1,ATP6,Pdha1,Impdh2,Ak3,Nme4,Paics,Atp5g2,Ndufc2
10_Member	GO Biological Processes	GO:0009205	purine ribonucleoside triphosphate metabolic process	-4.19565	-2.08116	7/87	11949,17705,23918,56248,56520,67942,68197	Atp5c1,ATP6,Impdh2,Ak3,Nme4,Atp5g2,Ndufc2
10_Member	GO Biological Processes	GO:0009199	ribonucleoside triphosphate metabolic process	-4.07097	-1.97949	7/91	11949,17705,23918,56248,56520,67942,68197	Atp5c1,ATP6,Impdh2,Ak3,Nme4,Atp5g2,Ndufc2
10_Member	GO Biological Processes	GO:0009259	ribonucleotide metabolic process	-4.03348	-1.95033	14/367	11949,14751,15254,17705,18597,21991,22271,23918,56248,56520,67054,67942,68197,108155	Atp5c1,Gpi1,Hint1,ATP6,Pdha1,Tpi1,Upp1,Impdh2,Ak3,Nme4,Paics,Atp5g2,Ndufc2,Ogt
10_Member	GO Biological Processes	GO:0009144	purine nucleoside triphosphate metabolic process	-3.95257	-1.89608	7/95	11949,17705,23918,56248,56520,67942,68197	Atp5c1,ATP6,Impdh2,Ak3,Nme4,Atp5g2,Ndufc2
10_Member	GO Biological Processes	GO:0019693	ribose phosphate metabolic process	-3.88685	-1.8456	14/379	11949,14751,15254,17705,18597,21991,22271,23918,56248,56520,67054,67942,68197,108155	Atp5c1,Gpi1,Hint1,ATP6,Pdha1,Tpi1,Upp1,Impdh2,Ak3,Nme4,Paics,Atp5g2,Ndufc2,Ogt
10_Member	GO Biological Processes	GO:0006164	purine nucleotide biosynthetic process	-3.84526	-1.81631	9/168	11949,17705,18597,23918,56248,56520,67054,67942,68197	Atp5c1,ATP6,Pdha1,Impdh2,Ak3,Nme4,Paics,Atp5g2,Ndufc2
10_Member	GO Biological Processes	GO:0072522	purine-containing compound biosynthetic process	-3.73047	-1.7205	9/174	11949,17705,18597,23918,56248,56520,67054,67942,68197	Atp5c1,ATP6,Pdha1,Impdh2,Ak3,Nme4,Paics,Atp5g2,Ndufc2
10_Member	GO Biological Processes	GO:0009150	purine ribonucleotide metabolic process	-3.6946	-1.68695	13/348	11949,14751,15254,17705,18597,21991,23918,56248,56520,67054,67942,68197,108155	Atp5c1,Gpi1,Hint1,ATP6,Pdha1,Tpi1,Impdh2,Ak3,Nme4,Paics,Atp5g2,Ndufc2,Ogt
10_Member	Reactome Gene Sets	R-MMU-1592230	Mitochondrial biogenesis	-3.55689	-1.58043	4/28	11949,17705,67942,269951	Atp5c1,ATP6,Atp5g2,Idh2
10_Member	GO Biological Processes	GO:0006163	purine nucleotide metabolic process	-3.40518	-1.45984	13/373	11949,14751,15254,17705,18597,21991,23918,56248,56520,67054,67942,68197,108155	Atp5c1,Gpi1,Hint1,ATP6,Pdha1,Tpi1,Impdh2,Ak3,Nme4,Paics,Atp5g2,Ndufc2,Ogt
10_Member	GO Biological Processes	GO:0090407	organophosphate biosynthetic process	-3.38087	-1.44737	15/476	11949,15926,17705,18597,21991,22271,23918,56248,56520,67054,67942,68197,68262,110074,269951	Atp5c1,Idh1,ATP6,Pdha1,Tpi1,Upp1,Impdh2,Ak3,Nme4,Paics,Atp5g2,Ndufc2,Agpat4,Dut,Idh2
10_Member	GO Biological Processes	GO:1901137	carbohydrate derivative biosynthetic process	-3.33103	-1.40525	16/534	11949,16432,17705,18597,21991,22271,23918,29858,56248,56374,56520,67054,67942,68197,108155,110074	Atp5c1,Itm2b,ATP6,Pdha1,Tpi1,Upp1,Impdh2,Pmm1,Ak3,Tmem59,Nme4,Paics,Atp5g2,Ndufc2,Ogt,Dut
10_Member	GO Biological Processes	GO:0006754	ATP biosynthetic process	-3.27606	-1.3686	5/58	11949,17705,56248,67942,68197	Atp5c1,ATP6,Ak3,Atp5g2,Ndufc2
10_Member	GO Biological Processes	GO:0072521	purine-containing compound metabolic process	-3.17225	-1.28138	13/395	11949,14751,15254,17705,18597,21991,23918,56248,56520,67054,67942,68197,108155	Atp5c1,Gpi1,Hint1,ATP6,Pdha1,Tpi1,Impdh2,Ak3,Nme4,Paics,Atp5g2,Ndufc2,Ogt
10_Member	Reactome Gene Sets	R-MMU-163210	Formation of ATP by chemiosmotic coupling	-2.97144	-1.13988	3/18	11949,17705,67942	Atp5c1,ATP6,Atp5g2
10_Member	Reactome Gene Sets	R-MMU-8949613	Cristae formation	-2.97144	-1.13988	3/18	11949,17705,67942	Atp5c1,ATP6,Atp5g2
10_Member	GO Biological Processes	GO:0015985	energy coupled proton transport, down electrochemical gradient	-2.71028	-0.953522	3/22	11949,17705,67942	Atp5c1,ATP6,Atp5g2
10_Member	GO Biological Processes	GO:0015986	ATP synthesis coupled proton transport	-2.71028	-0.953522	3/22	11949,17705,67942	Atp5c1,ATP6,Atp5g2
10_Member	GO Biological Processes	GO:1902600	proton transmembrane transport	-2.22859	-0.618885	5/100	11739,11949,17705,57320,67942	Slc25a4,Atp5c1,ATP6,Park7,Atp5g2
11_Summary	GO Biological Processes	GO:0006979	response to oxidative stress	-5.29673	-2.95941	17/407	11669,12578,12955,14694,14775,15926,20655,21672,22228,26417,27050,56338,56615,57320,67130,226646,625249,13849,14866	Aldh2,Cdkn2a,Cryab,Rack1,Gpx1,Idh1,Sod1,Prdx2,Ucp2,Mapk3,Rps3,Txnip,Mgst1,Park7,Ndufa6,Ndufs2,Gpx4,Ephx1,Gstm5
11_Member	GO Biological Processes	GO:0006979	response to oxidative stress	-5.29673	-2.95941	17/407	11669,12578,12955,14694,14775,15926,20655,21672,22228,26417,27050,56338,56615,57320,67130,226646,625249	Aldh2,Cdkn2a,Cryab,Rack1,Gpx1,Idh1,Sod1,Prdx2,Ucp2,Mapk3,Rps3,Txnip,Mgst1,Park7,Ndufa6,Ndufs2,Gpx4
11_Member	GO Biological Processes	GO:0000302	response to reactive oxygen species	-4.16783	-2.05921	10/189	12578,12955,14694,14775,20655,21672,22228,26417,27050,57320	Cdkn2a,Cryab,Rack1,Gpx1,Sod1,Prdx2,Ucp2,Mapk3,Rps3,Park7
11_Member	GO Biological Processes	GO:0009636	response to toxic substance	-4.05669	-1.96801	8/123	11669,13849,14775,14866,20655,21672,26417,57320	Aldh2,Ephx1,Gpx1,Gstm5,Sod1,Prdx2,Mapk3,Park7
11_Member	GO Biological Processes	GO:1990748	cellular detoxification	-3.89315	-1.84687	5/43	11669,14866,20655,21672,57320	Aldh2,Gstm5,Sod1,Prdx2,Park7
11_Member	GO Biological Processes	GO:0097237	cellular response to toxic substance	-3.57879	-1.59802	5/50	11669,14866,20655,21672,57320	Aldh2,Gstm5,Sod1,Prdx2,Park7
11_Member	GO Biological Processes	GO:0042542	response to hydrogen peroxide	-3.28316	-1.3686	7/122	12578,12955,14694,14775,20655,27050,57320	Cdkn2a,Cryab,Rack1,Gpx1,Sod1,Rps3,Park7
11_Member	GO Biological Processes	GO:0098754	detoxification	-3.27606	-1.3686	5/58	11669,14866,20655,21672,57320	Aldh2,Gstm5,Sod1,Prdx2,Park7
11_Member	GO Biological Processes	GO:0034614	cellular response to reactive oxygen species	-2.93005	-1.10612	7/140	12578,14694,20655,21672,26417,27050,57320	Cdkn2a,Rack1,Sod1,Prdx2,Mapk3,Rps3,Park7
11_Member	GO Biological Processes	GO:0034599	cellular response to oxidative stress	-2.92332	-1.10241	10/271	11669,12578,14694,14775,20655,21672,26417,27050,56615,57320	Aldh2,Cdkn2a,Rack1,Gpx1,Sod1,Prdx2,Mapk3,Rps3,Mgst1,Park7
11_Member	GO Biological Processes	GO:0008631	intrinsic apoptotic signaling pathway in response to oxidative stress	-2.72541	-0.956819	4/46	11669,14775,20655,57320	Aldh2,Gpx1,Sod1,Park7
11_Member	GO Biological Processes	GO:0000303	response to superoxide	-2.71028	-0.953522	3/22	20655,21672,22228	Sod1,Prdx2,Ucp2
11_Member	GO Biological Processes	GO:0000305	response to oxygen radical	-2.65325	-0.905469	3/23	20655,21672,22228	Sod1,Prdx2,Ucp2
11_Member	GO Biological Processes	GO:1902175	regulation of oxidative stress-induced intrinsic apoptotic signaling pathway	-2.40441	-0.737501	3/28	14775,20655,57320	Gpx1,Sod1,Park7
11_Member	WikiPathways	WP412	Oxidative stress response	-2.40441	-0.737501	3/28	14775,20655,56615	Gpx1,Sod1,Mgst1
11_Member	GO Biological Processes	GO:0042743	hydrogen peroxide metabolic process	-2.35683	-0.703415	4/58	14775,20655,21672,57320	Gpx1,Sod1,Prdx2,Park7
11_Member	GO Biological Processes	GO:0062197	cellular response to chemical stress	-2.27996	-0.649377	10/333	11669,12578,14694,14775,20655,21672,26417,27050,56615,57320	Aldh2,Cdkn2a,Rack1,Gpx1,Sod1,Prdx2,Mapk3,Rps3,Mgst1,Park7
11_Member	GO Biological Processes	GO:0036473	cell death in response to oxidative stress	-2.21052	-0.601738	5/101	11669,14694,14775,20655,57320	Aldh2,Rack1,Gpx1,Sod1,Park7
11_Member	Reactome Gene Sets	R-MMU-3299685	Detoxification of Reactive Oxygen Species	-2.20111	-0.596914	3/33	14775,20655,21672	Gpx1,Sod1,Prdx2
12_Summary	GO Biological Processes	GO:0006081	cellular aldehyde metabolic process	-5.0722	-2.76811	7/64	11669,11670,15926,21991,56695,57320,269951,13849,14751,14775,18597,23986,51798,94180,106529,108155,110826,625249	Aldh2,Aldh3a1,Idh1,Tpi1,Pnkd,Park7,Idh2,Ephx1,Gpi1,Gpx1,Pdha1,Eci2,Ech1,Acsbg1,Tecr,Ogt,Etfb,Gpx4
12_Member	GO Biological Processes	GO:0006081	cellular aldehyde metabolic process	-5.0722	-2.76811	7/64	11669,11670,15926,21991,56695,57320,269951	Aldh2,Aldh3a1,Idh1,Tpi1,Pnkd,Park7,Idh2
12_Member	GO Biological Processes	GO:0032787	monocarboxylic acid metabolic process	-2.5403	-0.830201	16/637	13849,14751,14775,15926,18597,21991,23986,51798,56695,57320,94180,106529,108155,110826,269951,625249	Ephx1,Gpi1,Gpx1,Idh1,Pdha1,Tpi1,Eci2,Ech1,Pnkd,Park7,Acsbg1,Tecr,Ogt,Etfb,Idh2,Gpx4
13_Summary	GO Biological Processes	GO:2001244	positive regulation of intrinsic apoptotic signaling pathway	-4.812	-2.56762	7/70	14694,19941,20115,20655,27050,57320,67025,11669,11740,11983,12070,12484,14775,15254,16432,18518,21672,64058,97165,12578,13627,15289,15903,16792,20104,22228,56089,56338,64138,68545	Rack1,Rpl26,Rps7,Sod1,Rps3,Park7,Rpl11,Aldh2,Slc25a5,Atpif1,Bex3,Cd24a,Gpx1,Hint1,Itm2b,Igbp1,Prdx2,Perp,Hmgb2,Cdkn2a,Eef1a1,Hmgb1,Id3,Laptm5,Rps6,Ucp2,Ramp3,Txnip,Ctsz,Ecscr
13_Member	GO Biological Processes	GO:2001244	positive regulation of intrinsic apoptotic signaling pathway	-4.812	-2.56762	7/70	14694,19941,20115,20655,27050,57320,67025	Rack1,Rpl26,Rps7,Sod1,Rps3,Park7,Rpl11
13_Member	GO Biological Processes	GO:1902255	positive regulation of intrinsic apoptotic signaling pathway by p53 class mediator	-4.09811	-2.001	3/8	19941,20115,67025	Rpl26,Rps7,Rpl11
13_Member	GO Biological Processes	GO:0097190	apoptotic signaling pathway	-3.95858	-1.89688	19/623	11669,11740,11983,12070,12484,14694,14775,15254,16432,18518,19941,20115,20655,21672,27050,57320,64058,67025,97165	Aldh2,Slc25a5,Atpif1,Bex3,Cd24a,Rack1,Gpx1,Hint1,Itm2b,Igbp1,Rpl26,Rps7,Sod1,Prdx2,Rps3,Park7,Perp,Rpl11,Hmgb2
13_Member	GO Biological Processes	GO:0010942	positive regulation of cell death	-3.46104	-1.50367	19/682	12484,12578,13627,14694,15289,15903,16792,19941,20104,20115,20655,22228,27050,56089,56338,57320,64138,67025,68545	Cd24a,Cdkn2a,Eef1a1,Rack1,Hmgb1,Id3,Laptm5,Rpl26,Rps6,Rps7,Sod1,Ucp2,Rps3,Ramp3,Txnip,Park7,Ctsz,Rpl11,Ecscr
13_Member	GO Biological Processes	GO:0097193	intrinsic apoptotic signaling pathway	-3.05913	-1.19396	11/307	11669,14694,14775,15254,19941,20115,20655,27050,57320,64058,67025	Aldh2,Rack1,Gpx1,Hint1,Rpl26,Rps7,Sod1,Rps3,Park7,Perp,Rpl11
13_Member	GO Biological Processes	GO:2001242	regulation of intrinsic apoptotic signaling pathway	-3.00556	-1.15672	8/176	14694,14775,19941,20115,20655,27050,57320,67025	Rack1,Gpx1,Rpl26,Rps7,Sod1,Rps3,Park7,Rpl11
13_Member	GO Biological Processes	GO:0043068	positive regulation of programmed cell death	-2.71258	-0.953522	16/612	12484,12578,14694,15289,15903,16792,19941,20104,20115,20655,27050,56338,57320,64138,67025,68545	Cd24a,Cdkn2a,Rack1,Hmgb1,Id3,Laptm5,Rpl26,Rps6,Rps7,Sod1,Rps3,Txnip,Park7,Ctsz,Rpl11,Ecscr
13_Member	GO Biological Processes	GO:2001235	positive regulation of apoptotic signaling pathway	-2.6452	-0.899289	7/157	14694,19941,20115,20655,27050,57320,67025	Rack1,Rpl26,Rps7,Sod1,Rps3,Park7,Rpl11
13_Member	GO Biological Processes	GO:2001233	regulation of apoptotic signaling pathway	-2.61395	-0.874974	12/402	11740,14694,14775,18518,19941,20115,20655,21672,27050,57320,67025,97165	Slc25a5,Rack1,Gpx1,Igbp1,Rpl26,Rps7,Sod1,Prdx2,Rps3,Park7,Rpl11,Hmgb2
13_Member	GO Biological Processes	GO:0072332	intrinsic apoptotic signaling pathway by p53 class mediator	-2.59755	-0.86597	5/82	15254,19941,20115,64058,67025	Hint1,Rpl26,Rps7,Perp,Rpl11
13_Member	GO Biological Processes	GO:0043065	positive regulation of apoptotic process	-2.4141	-0.740603	15/597	12484,12578,14694,15289,15903,19941,20104,20115,20655,27050,56338,57320,64138,67025,68545	Cd24a,Cdkn2a,Rack1,Hmgb1,Id3,Rpl26,Rps6,Rps7,Sod1,Rps3,Txnip,Park7,Ctsz,Rpl11,Ecscr
13_Member	GO Biological Processes	GO:1902253	regulation of intrinsic apoptotic signaling pathway by p53 class mediator	-2.23886	-0.621094	3/32	19941,20115,67025	Rpl26,Rps7,Rpl11
14_Summary	GO Biological Processes	GO:2000377	regulation of reactive oxygen species metabolic process	-4.78544	-2.54503	10/160	11669,12955,13627,20655,21672,22333,57320,67880,68197,108155,11983,14775	Aldh2,Cryab,Eef1a1,Sod1,Prdx2,Vdac1,Park7,Dcxr,Ndufc2,Ogt,Atpif1,Gpx1
14_Member	GO Biological Processes	GO:2000377	regulation of reactive oxygen species metabolic process	-4.78544	-2.54503	10/160	11669,12955,13627,20655,21672,22333,57320,67880,68197,108155	Aldh2,Cryab,Eef1a1,Sod1,Prdx2,Vdac1,Park7,Dcxr,Ndufc2,Ogt
14_Member	GO Biological Processes	GO:0072593	reactive oxygen species metabolic process	-4.57747	-2.38113	12/244	11669,11983,12955,13627,14775,20655,21672,22333,57320,67880,68197,108155	Aldh2,Atpif1,Cryab,Eef1a1,Gpx1,Sod1,Prdx2,Vdac1,Park7,Dcxr,Ndufc2,Ogt
14_Member	GO Biological Processes	GO:2000378	negative regulation of reactive oxygen species metabolic process	-3.38362	-1.44737	5/55	12955,13627,22333,57320,68197	Cryab,Eef1a1,Vdac1,Park7,Ndufc2
14_Member	GO Biological Processes	GO:1903409	reactive oxygen species biosynthetic process	-3.17475	-1.28211	5/61	13627,20655,57320,68197,108155	Eef1a1,Sod1,Park7,Ndufc2,Ogt
14_Member	GO Biological Processes	GO:1903427	negative regulation of reactive oxygen species biosynthetic process	-2.71028	-0.953522	3/22	13627,57320,68197	Eef1a1,Park7,Ndufc2
14_Member	GO Biological Processes	GO:1903426	regulation of reactive oxygen species biosynthetic process	-2.59128	-0.860924	4/50	13627,57320,68197,108155	Eef1a1,Park7,Ndufc2,Ogt
15_Summary	Reactome Gene Sets	R-MMU-2262752	Cellular responses to stress	-4.70921	-2.48078	18/499	12955,13627,14775,15078,15481,15516,19170,20463,20655,21672,22143,22186,26417,26442,51788,68612,77605,78294,20016	Cryab,Eef1a1,Gpx1,H3f3a,Hspa8,Hsp90ab1,Psmb1,Cox7a2l,Sod1,Prdx2,Tuba1b,Uba52,Mapk3,Psma5,H2az1,Ube2c,H2az2,Rps27a,Polr1c
15_Member	Reactome Gene Sets	R-MMU-2262752	Cellular responses to stress	-4.70921	-2.48078	18/499	12955,13627,14775,15078,15481,15516,19170,20463,20655,21672,22143,22186,26417,26442,51788,68612,77605,78294	Cryab,Eef1a1,Gpx1,H3f3a,Hspa8,Hsp90ab1,Psmb1,Cox7a2l,Sod1,Prdx2,Tuba1b,Uba52,Mapk3,Psma5,H2az1,Ube2c,H2az2,Rps27a
15_Member	Reactome Gene Sets	R-MMU-8953897	Cellular responses to stimuli	-4.67474	-2.45363	18/502	12955,13627,14775,15078,15481,15516,19170,20463,20655,21672,22143,22186,26417,26442,51788,68612,77605,78294	Cryab,Eef1a1,Gpx1,H3f3a,Hspa8,Hsp90ab1,Psmb1,Cox7a2l,Sod1,Prdx2,Tuba1b,Uba52,Mapk3,Psma5,H2az1,Ube2c,H2az2,Rps27a
15_Member	Reactome Gene Sets	R-MMU-2559582	Senescence-Associated Secretory Phenotype (SASP)	-3.95257	-1.89608	7/95	15078,22186,26417,51788,68612,77605,78294	H3f3a,Uba52,Mapk3,H2az1,Ube2c,H2az2,Rps27a
15_Member	Reactome Gene Sets	R-MMU-2559580	Oxidative Stress Induced Senescence	-2.83362	-1.04031	6/107	15078,22186,26417,51788,77605,78294	H3f3a,Uba52,Mapk3,H2az1,H2az2,Rps27a
15_Member	Reactome Gene Sets	R-MMU-2559583	Cellular Senescence	-2.56885	-0.842135	7/162	15078,22186,26417,51788,68612,77605,78294	H3f3a,Uba52,Mapk3,H2az1,Ube2c,H2az2,Rps27a
15_Member	Reactome Gene Sets	R-MMU-73728	RNA Polymerase I Promoter Opening	-2.22874	-0.618885	4/63	15078,26417,51788,77605	H3f3a,Mapk3,H2az1,H2az2
15_Member	Reactome Gene Sets	R-MMU-73854	RNA Polymerase I Promoter Clearance	-2.14041	-0.56103	5/105	15078,20016,26417,51788,77605	H3f3a,Polr1c,Mapk3,H2az1,H2az2
15_Member	Reactome Gene Sets	R-MMU-73864	RNA Polymerase I Transcription	-2.12339	-0.550859	5/106	15078,20016,26417,51788,77605	H3f3a,Polr1c,Mapk3,H2az1,H2az2
16_Summary	Reactome Gene Sets	R-MMU-8852276	The role of GTSE1 in G2/M progression after G2 checkpoint	-4.65242	-2.4388	7/74	12442,15516,19170,22143,22186,26442,78294,22352,57320,12443,54124,12444,12615,22154,26417,51788,68612,77605,100043813,15078,66310,17999,22333,18148,14775,20463,20655,21672,22210,15481,11737,15289,97165,108155,14181,15382,23980,68026,56338,14694,14783	Ccnb2,Hsp90ab1,Psmb1,Tuba1b,Uba52,Psma5,Rps27a,Vim,Park7,Ccnd1,Cks1b,Ccnd2,Cenpa,Tubb5,Mapk3,H2az1,Ube2c,H2az2,Rps27rt,H3f3a,Dpy30,Nedd4,Vdac1,Npm1,Gpx1,Cox7a2l,Sod1,Prdx2,Ube2b,Hspa8,Anp32a,Hmgb1,Hmgb2,Ogt,Fgfbp1,Hnrnpa1,Pebp1,Pclaf,Txnip,Rack1,Grb10
16_Member	Reactome Gene Sets	R-MMU-8852276	The role of GTSE1 in G2/M progression after G2 checkpoint	-4.65242	-2.4388	7/74	12442,15516,19170,22143,22186,26442,78294	Ccnb2,Hsp90ab1,Psmb1,Tuba1b,Uba52,Psma5,Rps27a
16_Member	Reactome Gene Sets	R-MMU-9646399	Aggrephagy	-4.27194	-2.13001	5/36	22143,22186,22352,57320,78294	Tuba1b,Uba52,Vim,Park7,Rps27a
16_Member	Reactome Gene Sets	R-MMU-187577	SCF(Skp2)-mediated degradation of p27/p21	-4.239	-2.11253	6/59	12443,19170,22186,26442,54124,78294	Ccnd1,Psmb1,Uba52,Psma5,Cks1b,Rps27a
16_Member	Reactome Gene Sets	R-MMU-69278	Cell Cycle, Mitotic	-4.20126	-2.08381	17/496	12442,12443,12444,12615,15516,19170,22143,22154,22186,26417,26442,51788,54124,68612,77605,78294,100043813	Ccnb2,Ccnd1,Ccnd2,Cenpa,Hsp90ab1,Psmb1,Tuba1b,Tubb5,Uba52,Mapk3,Psma5,H2az1,Cks1b,Ube2c,H2az2,Rps27a,Rps27rt
16_Member	Reactome Gene Sets	R-MMU-8878171	Transcriptional regulation by RUNX1	-4.18712	-2.07558	10/188	12443,12444,15078,19170,22186,26442,51788,66310,77605,78294	Ccnd1,Ccnd2,H3f3a,Psmb1,Uba52,Psma5,H2az1,Dpy30,H2az2,Rps27a
16_Member	Reactome Gene Sets	R-MMU-1253288	Downregulation of ERBB4 signaling	-4.09811	-2.001	3/8	17999,22186,78294	Nedd4,Uba52,Rps27a
16_Member	Reactome Gene Sets	R-MMU-8948747	Regulation of PTEN localization	-4.09811	-2.001	3/8	17999,22186,78294	Nedd4,Uba52,Rps27a
16_Member	Reactome Gene Sets	R-MMU-9663891	Selective autophagy	-4.07716	-1.98288	6/63	22143,22186,22333,22352,57320,78294	Tuba1b,Uba52,Vdac1,Vim,Park7,Rps27a
16_Member	Reactome Gene Sets	R-MMU-69231	Cyclin D associated events in G1	-3.9938	-1.92418	5/41	12443,12444,22186,54124,78294	Ccnd1,Ccnd2,Uba52,Cks1b,Rps27a
16_Member	Reactome Gene Sets	R-MMU-69236	G1 Phase	-3.9938	-1.92418	5/41	12443,12444,22186,54124,78294	Ccnd1,Ccnd2,Uba52,Cks1b,Rps27a
16_Member	Reactome Gene Sets	R-MMU-1640170	Cell Cycle	-3.87989	-1.84113	18/579	12442,12443,12444,12615,15516,18148,19170,22143,22154,22186,26417,26442,51788,54124,68612,77605,78294,100043813	Ccnb2,Ccnd1,Ccnd2,Cenpa,Hsp90ab1,Npm1,Psmb1,Tuba1b,Tubb5,Uba52,Mapk3,Psma5,H2az1,Cks1b,Ube2c,H2az2,Rps27a,Rps27rt
16_Member	Reactome Gene Sets	R-MMU-69202	Cyclin E associated events during G1/S transition	-3.8554	-1.82401	6/69	12443,19170,22186,26442,54124,78294	Ccnd1,Psmb1,Uba52,Psma5,Cks1b,Rps27a
16_Member	Reactome Gene Sets	R-MMU-69656	Cyclin A:Cdk2-associated events at S phase entry	-3.7864	-1.76467	6/71	12443,19170,22186,26442,54124,78294	Ccnd1,Psmb1,Uba52,Psma5,Cks1b,Rps27a
16_Member	Reactome Gene Sets	R-MMU-9711123	Cellular response to chemical stress	-3.68792	-1.68626	8/139	14775,19170,20463,20655,21672,22186,26442,78294	Gpx1,Psmb1,Cox7a2l,Sod1,Prdx2,Uba52,Psma5,Rps27a
16_Member	Reactome Gene Sets	R-MMU-75815	Ubiquitin-dependent degradation of Cyclin D	-3.57879	-1.59802	5/50	12443,19170,22186,26442,78294	Ccnd1,Psmb1,Uba52,Psma5,Rps27a
16_Member	Reactome Gene Sets	R-MMU-8866652	Synthesis of active ubiquitin: roles of E1 and E2 enzymes	-3.49633	-1.53467	4/29	22186,22210,68612,78294	Uba52,Ube2b,Ube2c,Rps27a
16_Member	Reactome Gene Sets	R-MMU-450408	AUF1 (hnRNP D0) binds and destabilizes mRNA	-3.45914	-1.50367	5/53	15481,19170,22186,26442,78294	Hspa8,Psmb1,Uba52,Psma5,Rps27a
16_Member	Reactome Gene Sets	R-MMU-450531	Regulation of mRNA stability by proteins that bind AU-rich elements	-3.44354	-1.49215	6/82	11737,15481,19170,22186,26442,78294	Anp32a,Hspa8,Psmb1,Uba52,Psma5,Rps27a
16_Member	Reactome Gene Sets	R-MMU-168928	DDX58/IFIH1-mediated induction of interferon-alpha/beta	-3.38198	-1.44737	4/31	15289,15516,22186,78294	Hmgb1,Hsp90ab1,Uba52,Rps27a
16_Member	Reactome Gene Sets	R-MMU-68886	M Phase	-3.32899	-1.40512	13/380	12442,12615,19170,22143,22154,22186,26417,26442,51788,68612,77605,78294,100043813	Ccnb2,Cenpa,Psmb1,Tuba1b,Tubb5,Uba52,Mapk3,Psma5,H2az1,Ube2c,H2az2,Rps27a,Rps27rt
16_Member	Reactome Gene Sets	R-MMU-2559585	Oncogene Induced Senescence	-3.30732	-1.38724	3/14	22186,26417,78294	Uba52,Mapk3,Rps27a
16_Member	Reactome Gene Sets	R-MMU-1295596	Spry regulation of FGF signaling	-3.21409	-1.31068	3/15	22186,26417,78294	Uba52,Mapk3,Rps27a
16_Member	Reactome Gene Sets	R-MMU-453279	Mitotic G1 phase and G1/S transition	-3.19936	-1.29957	7/126	12443,12444,19170,22186,26442,54124,78294	Ccnd1,Ccnd2,Psmb1,Uba52,Psma5,Cks1b,Rps27a
16_Member	Reactome Gene Sets	R-MMU-5357801	Programmed Cell Death	-3.17892	-1.28211	7/127	15289,22186,22352,26417,78294,97165,108155	Hmgb1,Uba52,Vim,Mapk3,Rps27a,Hmgb2,Ogt
16_Member	Reactome Gene Sets	R-MMU-8878166	Transcriptional regulation by RUNX2	-3.14226	-1.25839	5/62	12443,19170,22186,26442,78294	Ccnd1,Psmb1,Uba52,Psma5,Rps27a
16_Member	Reactome Gene Sets	R-MMU-68867	Assembly of the pre-replicative complex	-3.11876	-1.24179	7/130	15078,19170,22186,26442,51788,77605,78294	H3f3a,Psmb1,Uba52,Psma5,H2az1,H2az2,Rps27a
16_Member	Reactome Gene Sets	R-MMU-174084	Autodegradation of Cdh1 by Cdh1:APC/C	-3.11037	-1.2368	5/63	19170,22186,26442,68612,78294	Psmb1,Uba52,Psma5,Ube2c,Rps27a
16_Member	Reactome Gene Sets	R-MMU-68882	Mitotic Anaphase	-3.08964	-1.21945	9/213	12442,12615,19170,22143,22186,26442,68612,78294,100043813	Ccnb2,Cenpa,Psmb1,Tuba1b,Uba52,Psma5,Ube2c,Rps27a,Rps27rt
16_Member	Reactome Gene Sets	R-MMU-2555396	Mitotic Metaphase and Anaphase	-3.07524	-1.20674	9/214	12442,12615,19170,22143,22186,26442,68612,78294,100043813	Ccnb2,Cenpa,Psmb1,Tuba1b,Uba52,Psma5,Ube2c,Rps27a,Rps27rt
16_Member	Reactome Gene Sets	R-MMU-69275	G2/M Transition	-3.02154	-1.16624	8/175	12442,15516,19170,22143,22154,22186,26442,78294	Ccnb2,Hsp90ab1,Psmb1,Tuba1b,Tubb5,Uba52,Psma5,Rps27a
16_Member	Reactome Gene Sets	R-MMU-453274	Mitotic G2-G2/M phases	-2.98969	-1.15226	8/177	12442,15516,19170,22143,22154,22186,26442,78294	Ccnb2,Hsp90ab1,Psmb1,Tuba1b,Tubb5,Uba52,Psma5,Rps27a
16_Member	Reactome Gene Sets	R-MMU-174154	APC/C:Cdc20 mediated degradation of Securin	-2.98846	-1.15226	5/67	19170,22186,26442,68612,78294	Psmb1,Uba52,Psma5,Ube2c,Rps27a
16_Member	Reactome Gene Sets	R-MMU-5654738	Signaling by FGFR2	-2.98846	-1.15226	5/67	14181,15382,22186,26417,78294	Fgfbp1,Hnrnpa1,Uba52,Mapk3,Rps27a
16_Member	Reactome Gene Sets	R-MMU-8948751	Regulation of PTEN stability and activity	-2.98846	-1.15226	5/67	17999,19170,22186,26442,78294	Nedd4,Psmb1,Uba52,Psma5,Rps27a
16_Member	Reactome Gene Sets	R-MMU-5675221	Negative regulation of MAPK pathway	-2.95391	-1.12543	4/40	22186,23980,26417,78294	Uba52,Pebp1,Mapk3,Rps27a
16_Member	Reactome Gene Sets	R-MMU-69206	G1/S Transition	-2.94089	-1.11545	6/102	12443,19170,22186,26442,54124,78294	Ccnd1,Psmb1,Uba52,Psma5,Cks1b,Rps27a
16_Member	Reactome Gene Sets	R-MMU-2467813	Separation of Sister Chromatids	-2.92738	-1.10496	8/181	12615,19170,22143,22186,26442,68612,78294,100043813	Cenpa,Psmb1,Tuba1b,Uba52,Psma5,Ube2c,Rps27a,Rps27rt
16_Member	Reactome Gene Sets	R-MMU-69242	S Phase	-2.9121	-1.0927	7/141	12443,19170,22186,26442,54124,68612,78294	Ccnd1,Psmb1,Uba52,Psma5,Cks1b,Ube2c,Rps27a
16_Member	Reactome Gene Sets	R-MMU-69306	DNA Replication	-2.85194	-1.04452	8/186	15078,19170,22186,26442,51788,68612,77605,78294	H3f3a,Psmb1,Uba52,Psma5,H2az1,Ube2c,H2az2,Rps27a
16_Member	Reactome Gene Sets	R-MMU-174184	Cdc20:Phospho-APC/C mediated degradation of Cyclin A	-2.84754	-1.04452	5/72	19170,22186,26442,68612,78294	Psmb1,Uba52,Psma5,Ube2c,Rps27a
16_Member	Reactome Gene Sets	R-MMU-69017	CDK-mediated phosphorylation and removal of Cdc6	-2.84754	-1.04452	5/72	19170,22186,26442,68612,78294	Psmb1,Uba52,Psma5,Ube2c,Rps27a
16_Member	Reactome Gene Sets	R-MMU-69002	DNA Replication Pre-Initiation	-2.8419	-1.04154	7/145	15078,19170,22186,26442,51788,77605,78294	H3f3a,Psmb1,Uba52,Psma5,H2az1,H2az2,Rps27a
16_Member	Reactome Gene Sets	R-MMU-174178	APC/C:Cdh1 mediated degradation of Cdc20 and other APC/C:Cdh1 targeted proteins in late mitosis/early G1	-2.82074	-1.0303	5/73	19170,22186,26442,68612,78294	Psmb1,Uba52,Psma5,Ube2c,Rps27a
16_Member	Reactome Gene Sets	R-MMU-179419	APC:Cdc20 mediated degradation of cell cycle proteins prior to satisfation of the cell cycle checkpoint	-2.82074	-1.0303	5/73	19170,22186,26442,68612,78294	Psmb1,Uba52,Psma5,Ube2c,Rps27a
16_Member	Reactome Gene Sets	R-MMU-176409	APC/C:Cdc20 mediated degradation of mitotic proteins	-2.76841	-0.990524	5/75	19170,22186,26442,68612,78294	Psmb1,Uba52,Psma5,Ube2c,Rps27a
16_Member	Reactome Gene Sets	R-MMU-73893	DNA Damage Bypass	-2.76104	-0.985739	4/45	22186,22210,68026,78294	Uba52,Ube2b,Pclaf,Rps27a
16_Member	Reactome Gene Sets	R-MMU-176814	Activation of APC/C and APC/C:Cdc20 mediated degradation of mitotic proteins	-2.74287	-0.971607	5/76	19170,22186,26442,68612,78294	Psmb1,Uba52,Psma5,Ube2c,Rps27a
16_Member	Reactome Gene Sets	R-MMU-168643	Nucleotide-binding domain, leucine rich repeat containing receptor (NLR) signaling pathways	-2.72541	-0.956819	4/46	15516,22186,56338,78294	Hsp90ab1,Uba52,Txnip,Rps27a
16_Member	Reactome Gene Sets	R-MMU-8878159	Transcriptional regulation by RUNX3	-2.71772	-0.953522	5/77	12443,19170,22186,26442,78294	Ccnd1,Psmb1,Uba52,Psma5,Rps27a
16_Member	Reactome Gene Sets	R-MMU-2173796	SMAD2/SMAD3:SMAD4 heterotrimer regulates transcription	-2.71028	-0.953522	3/22	22186,26417,78294	Uba52,Mapk3,Rps27a
16_Member	Reactome Gene Sets	R-MMU-5218859	Regulated Necrosis	-2.69065	-0.936475	4/47	15289,22186,78294,108155	Hmgb1,Uba52,Rps27a,Ogt
16_Member	Reactome Gene Sets	R-MMU-190236	Signaling by FGFR	-2.66856	-0.915672	5/79	14181,15382,22186,26417,78294	Fgfbp1,Hnrnpa1,Uba52,Mapk3,Rps27a
16_Member	Reactome Gene Sets	R-MMU-174048	APC/C:Cdc20 mediated degradation of Cyclin B	-2.65325	-0.905469	3/23	22186,68612,78294	Uba52,Ube2c,Rps27a
16_Member	Reactome Gene Sets	R-MMU-1632852	Macroautophagy	-2.61784	-0.877618	6/118	22143,22186,22333,22352,57320,78294	Tuba1b,Uba52,Vdac1,Vim,Park7,Rps27a
16_Member	Reactome Gene Sets	R-MMU-9612973	Autophagy	-2.61784	-0.877618	6/118	22143,22186,22333,22352,57320,78294	Tuba1b,Uba52,Vdac1,Vim,Park7,Rps27a
16_Member	Reactome Gene Sets	R-MMU-349425	Autodegradation of the E3 ubiquitin ligase COP1	-2.55967	-0.84135	4/51	19170,22186,26442,78294	Psmb1,Uba52,Psma5,Rps27a
16_Member	Reactome Gene Sets	R-MMU-69601	Ubiquitin Mediated Degradation of Phosphorylated Cdc25A	-2.55967	-0.84135	4/51	19170,22186,26442,78294	Psmb1,Uba52,Psma5,Rps27a
16_Member	Reactome Gene Sets	R-MMU-69610	p53-Independent DNA Damage Response	-2.55967	-0.84135	4/51	19170,22186,26442,78294	Psmb1,Uba52,Psma5,Rps27a
16_Member	Reactome Gene Sets	R-MMU-69613	p53-Independent G1/S DNA damage checkpoint	-2.55967	-0.84135	4/51	19170,22186,26442,78294	Psmb1,Uba52,Psma5,Rps27a
16_Member	Reactome Gene Sets	R-MMU-8939902	Regulation of RUNX2 expression and activity	-2.55967	-0.84135	4/51	19170,22186,26442,78294	Psmb1,Uba52,Psma5,Rps27a
16_Member	Reactome Gene Sets	R-MMU-174143	APC/C-mediated degradation of cell cycle proteins	-2.55191	-0.837132	5/84	19170,22186,26442,68612,78294	Psmb1,Uba52,Psma5,Ube2c,Rps27a
16_Member	Reactome Gene Sets	R-MMU-453276	Regulation of mitotic cell cycle	-2.55191	-0.837132	5/84	19170,22186,26442,68612,78294	Psmb1,Uba52,Psma5,Ube2c,Rps27a
16_Member	Reactome Gene Sets	R-MMU-179409	APC-Cdc20 mediated degradation of Nek2A	-2.54706	-0.835797	3/25	22186,68612,78294	Uba52,Ube2c,Rps27a
16_Member	Reactome Gene Sets	R-MMU-8932339	ROS sensing by NFE2L2	-2.52878	-0.821005	4/52	19170,22186,26442,78294	Psmb1,Uba52,Psma5,Rps27a
16_Member	Reactome Gene Sets	R-MMU-8941858	Regulation of RUNX3 expression and activity	-2.52878	-0.821005	4/52	19170,22186,26442,78294	Psmb1,Uba52,Psma5,Rps27a
16_Member	Reactome Gene Sets	R-MMU-8854050	FBXL7 down-regulates AURKA during mitotic entry and in early mitosis	-2.49856	-0.798865	4/53	19170,22186,26442,78294	Psmb1,Uba52,Psma5,Rps27a
16_Member	Reactome Gene Sets	R-MMU-4641257	Degradation of AXIN	-2.469	-0.777148	4/54	19170,22186,26442,78294	Psmb1,Uba52,Psma5,Rps27a
16_Member	Reactome Gene Sets	R-MMU-110314	Recognition of DNA damage by PCNA-containing replication complex	-2.44997	-0.768052	3/27	22186,22210,78294	Uba52,Ube2b,Rps27a
16_Member	Reactome Gene Sets	R-MMU-445989	TAK1 activates NFkB by phosphorylation and activation of IKKs complex	-2.44997	-0.768052	3/27	15289,22186,78294	Hmgb1,Uba52,Rps27a
16_Member	Reactome Gene Sets	R-MMU-5213460	RIPK1-mediated regulated necrosis	-2.44997	-0.768052	3/27	22186,78294,108155	Uba52,Rps27a,Ogt
16_Member	Reactome Gene Sets	R-MMU-5654732	Negative regulation of FGFR3 signaling	-2.44997	-0.768052	3/27	22186,26417,78294	Uba52,Mapk3,Rps27a
16_Member	Reactome Gene Sets	R-MMU-5675482	Regulation of necroptotic cell death	-2.44997	-0.768052	3/27	22186,78294,108155	Uba52,Rps27a,Ogt
16_Member	Reactome Gene Sets	R-MMU-69052	Switching of origins to a post-replicative state	-2.44333	-0.763584	5/89	19170,22186,26442,68612,78294	Psmb1,Uba52,Psma5,Ube2c,Rps27a
16_Member	Reactome Gene Sets	R-MMU-5610780	Degradation of GLI1 by the proteasome	-2.44007	-0.762493	4/55	19170,22186,26442,78294	Psmb1,Uba52,Psma5,Rps27a
16_Member	Reactome Gene Sets	R-MMU-69541	Stabilization of p53	-2.44007	-0.762493	4/55	19170,22186,26442,78294	Psmb1,Uba52,Psma5,Rps27a
16_Member	Reactome Gene Sets	R-MMU-4641258	Degradation of DVL	-2.41175	-0.740603	4/56	19170,22186,26442,78294	Psmb1,Uba52,Psma5,Rps27a
16_Member	Reactome Gene Sets	R-MMU-5607761	Dectin-1 mediated noncanonical NF-kB signaling	-2.41175	-0.740603	4/56	19170,22186,26442,78294	Psmb1,Uba52,Psma5,Rps27a
16_Member	Reactome Gene Sets	R-MMU-5610785	GLI3 is processed to GLI3R by the proteasome	-2.41175	-0.740603	4/56	19170,22186,26442,78294	Psmb1,Uba52,Psma5,Rps27a
16_Member	Reactome Gene Sets	R-MMU-5676590	NIK-->noncanonical NF-kB signaling	-2.41175	-0.740603	4/56	19170,22186,26442,78294	Psmb1,Uba52,Psma5,Rps27a
16_Member	Reactome Gene Sets	R-MMU-5357956	TNFR1-induced NFkappaB signaling pathway	-2.40441	-0.737501	3/28	14694,22186,78294	Rack1,Uba52,Rps27a
16_Member	Reactome Gene Sets	R-MMU-9607240	FLT3 Signaling	-2.40441	-0.737501	3/28	14783,22186,78294	Grb10,Uba52,Rps27a
16_Member	Reactome Gene Sets	R-MMU-68827	CDT1 association with the CDC6:ORC:origin complex	-2.38401	-0.720251	4/57	19170,22186,26442,78294	Psmb1,Uba52,Psma5,Rps27a
16_Member	Reactome Gene Sets	R-MMU-5689603	UCH proteinases	-2.36166	-0.70517	5/93	19170,22186,26442,78294,108155	Psmb1,Uba52,Psma5,Rps27a,Ogt
16_Member	Reactome Gene Sets	R-MMU-1236394	Signaling by ERBB4	-2.36064	-0.70517	3/29	17999,22186,78294	Nedd4,Uba52,Rps27a
16_Member	Reactome Gene Sets	R-MMU-5656169	Termination of translesion DNA synthesis	-2.36064	-0.70517	3/29	22186,68026,78294	Uba52,Pclaf,Rps27a
16_Member	Reactome Gene Sets	R-MMU-9020702	Interleukin-1 signaling	-2.34191	-0.693572	5/94	15289,19170,22186,26442,78294	Hmgb1,Psmb1,Uba52,Psma5,Rps27a
16_Member	Reactome Gene Sets	R-MMU-5654726	Negative regulation of FGFR1 signaling	-2.31853	-0.678196	3/30	22186,26417,78294	Uba52,Mapk3,Rps27a
16_Member	Reactome Gene Sets	R-MMU-5654733	Negative regulation of FGFR4 signaling	-2.31853	-0.678196	3/30	22186,26417,78294	Uba52,Mapk3,Rps27a
16_Member	Reactome Gene Sets	R-MMU-9707587	Regulation of HMOX1 expression and activity	-2.30409	-0.665737	4/60	19170,22186,26442,78294	Psmb1,Uba52,Psma5,Rps27a
16_Member	Reactome Gene Sets	R-MMU-4608870	Asymmetric localization of PCP proteins	-2.27849	-0.649377	4/61	19170,22186,26442,78294	Psmb1,Uba52,Psma5,Rps27a
16_Member	Reactome Gene Sets	R-MMU-5358346	Hedgehog ligand biogenesis	-2.27849	-0.649377	4/61	19170,22186,26442,78294	Psmb1,Uba52,Psma5,Rps27a
16_Member	Reactome Gene Sets	R-MMU-1169091	Activation of NF-kappaB in B cells	-2.25338	-0.629479	4/62	19170,22186,26442,78294	Psmb1,Uba52,Psma5,Rps27a
16_Member	Reactome Gene Sets	R-MMU-5654727	Negative regulation of FGFR2 signaling	-2.23886	-0.621094	3/32	22186,26417,78294	Uba52,Mapk3,Rps27a
16_Member	Reactome Gene Sets	R-MMU-168164	Toll Like Receptor 3 (TLR3) Cascade	-2.22874	-0.618885	4/63	15289,22186,26417,78294	Hmgb1,Uba52,Mapk3,Rps27a
16_Member	Reactome Gene Sets	R-MMU-69563	p53-Dependent G1 DNA Damage Response	-2.22874	-0.618885	4/63	19170,22186,26442,78294	Psmb1,Uba52,Psma5,Rps27a
16_Member	Reactome Gene Sets	R-MMU-69580	p53-Dependent G1/S DNA damage checkpoint	-2.22874	-0.618885	4/63	19170,22186,26442,78294	Psmb1,Uba52,Psma5,Rps27a
16_Member	Reactome Gene Sets	R-MMU-5357905	Regulation of TNFR1 signaling	-2.20111	-0.596914	3/33	14694,22186,78294	Rack1,Uba52,Rps27a
16_Member	Reactome Gene Sets	R-MMU-1234176	Oxygen-dependent proline hydroxylation of Hypoxia-inducible Factor Alpha	-2.18082	-0.588933	4/65	19170,22186,26442,78294	Psmb1,Uba52,Psma5,Rps27a
16_Member	Reactome Gene Sets	R-MMU-168142	Toll Like Receptor 10 (TLR10) Cascade	-2.18082	-0.588933	4/65	15289,22186,26417,78294	Hmgb1,Uba52,Mapk3,Rps27a
16_Member	Reactome Gene Sets	R-MMU-168176	Toll Like Receptor 5 (TLR5) Cascade	-2.18082	-0.588933	4/65	15289,22186,26417,78294	Hmgb1,Uba52,Mapk3,Rps27a
16_Member	Reactome Gene Sets	R-MMU-69615	G1/S DNA Damage Checkpoints	-2.18082	-0.588933	4/65	19170,22186,26442,78294	Psmb1,Uba52,Psma5,Rps27a
16_Member	Reactome Gene Sets	R-MMU-8939236	RUNX1 regulates transcription of genes involved in differentiation of HSCs	-2.18082	-0.588933	4/65	19170,22186,26442,78294	Psmb1,Uba52,Psma5,Rps27a
16_Member	Reactome Gene Sets	R-MMU-975871	MyD88 cascade initiated on plasma membrane	-2.18082	-0.588933	4/65	15289,22186,26417,78294	Hmgb1,Uba52,Mapk3,Rps27a
16_Member	Reactome Gene Sets	R-MMU-166058	MyD88:MAL(TIRAP) cascade initiated on plasma membrane	-2.15751	-0.573807	4/66	15289,22186,26417,78294	Hmgb1,Uba52,Mapk3,Rps27a
16_Member	Reactome Gene Sets	R-MMU-168179	Toll Like Receptor TLR1:TLR2 Cascade	-2.15751	-0.573807	4/66	15289,22186,26417,78294	Hmgb1,Uba52,Mapk3,Rps27a
16_Member	Reactome Gene Sets	R-MMU-168188	Toll Like Receptor TLR6:TLR2 Cascade	-2.15751	-0.573807	4/66	15289,22186,26417,78294	Hmgb1,Uba52,Mapk3,Rps27a
16_Member	Reactome Gene Sets	R-MMU-181438	Toll Like Receptor 2 (TLR2) Cascade	-2.15751	-0.573807	4/66	15289,22186,26417,78294	Hmgb1,Uba52,Mapk3,Rps27a
16_Member	Reactome Gene Sets	R-MMU-5658442	Regulation of RAS by GAPs	-2.15751	-0.573807	4/66	19170,22186,26442,78294	Psmb1,Uba52,Psma5,Rps27a
16_Member	Reactome Gene Sets	R-MMU-5610787	Hedgehog 'off' state	-2.14041	-0.56103	5/105	19170,22143,22186,26442,78294	Psmb1,Tuba1b,Uba52,Psma5,Rps27a
16_Member	Reactome Gene Sets	R-MMU-2173793	Transcriptional activity of SMAD2/SMAD3:SMAD4 heterotrimer	-2.12936	-0.555121	3/35	22186,26417,78294	Uba52,Mapk3,Rps27a
16_Member	Reactome Gene Sets	R-MMU-8852135	Protein ubiquitination	-2.11213	-0.540446	4/68	22186,22210,68612,78294	Uba52,Ube2b,Ube2c,Rps27a
16_Member	Reactome Gene Sets	R-MMU-446652	Interleukin-1 family signaling	-2.10658	-0.537428	5/107	15289,19170,22186,26442,78294	Hmgb1,Psmb1,Uba52,Psma5,Rps27a
16_Member	Reactome Gene Sets	R-MMU-9707564	Cytoprotection by HMOX1	-2.10658	-0.537428	5/107	19170,20463,22186,26442,78294	Psmb1,Cox7a2l,Uba52,Psma5,Rps27a
16_Member	Reactome Gene Sets	R-MMU-110313	Translesion synthesis by Y family DNA polymerases bypasses lesions on DNA template	-2.0952	-0.527728	3/36	22186,68026,78294	Uba52,Pclaf,Rps27a
16_Member	Reactome Gene Sets	R-MMU-1234174	Cellular response to hypoxia	-2.09004	-0.525904	4/69	19170,22186,26442,78294	Psmb1,Uba52,Psma5,Rps27a
16_Member	Reactome Gene Sets	R-MMU-68949	Orc1 removal from chromatin	-2.09004	-0.525904	4/69	19170,22186,26442,78294	Psmb1,Uba52,Psma5,Rps27a
16_Member	Reactome Gene Sets	R-MMU-975138	TRAF6 mediated induction of NFkB and MAP kinases upon TLR7/8 or 9 activation	-2.09004	-0.525904	4/69	15289,22186,26417,78294	Hmgb1,Uba52,Mapk3,Rps27a
16_Member	Reactome Gene Sets	R-MMU-6807070	PTEN Regulation	-2.07355	-0.511073	5/109	17999,19170,22186,26442,78294	Nedd4,Psmb1,Uba52,Psma5,Rps27a
16_Member	Reactome Gene Sets	R-MMU-975155	MyD88 dependent cascade initiated on endosome	-2.06832	-0.507504	4/70	15289,22186,26417,78294	Hmgb1,Uba52,Mapk3,Rps27a
16_Member	Reactome Gene Sets	R-MMU-5654741	Signaling by FGFR3	-2.06212	-0.502121	3/37	22186,26417,78294	Uba52,Mapk3,Rps27a
16_Member	Reactome Gene Sets	R-MMU-168181	Toll Like Receptor 7/8 (TLR7/8) Cascade	-2.04698	-0.489448	4/71	15289,22186,26417,78294	Hmgb1,Uba52,Mapk3,Rps27a
16_Member	Reactome Gene Sets	R-MMU-5687128	MAPK6/MAPK4 signaling	-2.02599	-0.475773	4/72	19170,22186,26442,78294	Psmb1,Uba52,Psma5,Rps27a
17_Summary	GO Biological Processes	GO:2000116	regulation of cysteine-type endopeptidase activity	-4.6482	-2.43828	12/240	12578,12955,14694,14751,14775,15289,16792,17314,18518,27050,57320,64058,17035,23980,67701,235505,11983,20655,22228,68197,15481,68077,68545,108155,20104,94353	Cdkn2a,Cryab,Rack1,Gpi1,Gpx1,Hmgb1,Laptm5,Mgmt,Igbp1,Rps3,Park7,Perp,Lxn,Pebp1,Wfdc2,Cd109,Atpif1,Sod1,Ucp2,Ndufc2,Hspa8,Nop53,Ecscr,Ogt,Rps6,Hmgn3
17_Member	GO Biological Processes	GO:2000116	regulation of cysteine-type endopeptidase activity	-4.6482	-2.43828	12/240	12578,12955,14694,14751,14775,15289,16792,17314,18518,27050,57320,64058	Cdkn2a,Cryab,Rack1,Gpi1,Gpx1,Hmgb1,Laptm5,Mgmt,Igbp1,Rps3,Park7,Perp
17_Member	GO Biological Processes	GO:0043281	regulation of cysteine-type endopeptidase activity involved in apoptotic process	-4.45264	-2.28478	11/212	12578,12955,14694,14751,14775,15289,16792,17314,18518,27050,57320	Cdkn2a,Cryab,Rack1,Gpi1,Gpx1,Hmgb1,Laptm5,Mgmt,Igbp1,Rps3,Park7
17_Member	GO Biological Processes	GO:0052547	regulation of peptidase activity	-4.26204	-2.12486	16/442	12578,12955,14694,14751,14775,15289,16792,17035,17314,18518,23980,27050,57320,64058,67701,235505	Cdkn2a,Cryab,Rack1,Gpi1,Gpx1,Hmgb1,Laptm5,Lxn,Mgmt,Igbp1,Pebp1,Rps3,Park7,Perp,Wfdc2,Cd109
17_Member	GO Biological Processes	GO:0051881	regulation of mitochondrial membrane potential	-4.26054	-2.12486	7/85	11983,12578,14694,20655,22228,57320,68197	Atpif1,Cdkn2a,Rack1,Sod1,Ucp2,Park7,Ndufc2
17_Member	GO Biological Processes	GO:0052548	regulation of endopeptidase activity	-3.03659	-1.17803	12/358	12578,12955,14694,14751,14775,15289,16792,17314,18518,27050,57320,64058	Cdkn2a,Cryab,Rack1,Gpi1,Gpx1,Hmgb1,Laptm5,Mgmt,Igbp1,Rps3,Park7,Perp
17_Member	GO Biological Processes	GO:0051882	mitochondrial depolarization	-2.59892	-0.86597	3/24	11983,12578,14694	Atpif1,Cdkn2a,Rack1
17_Member	GO Biological Processes	GO:0045862	positive regulation of proteolysis	-2.58939	-0.860254	11/352	11983,12578,14694,15289,15481,16792,27050,64058,68077,68545,108155	Atpif1,Cdkn2a,Rack1,Hmgb1,Hspa8,Laptm5,Rps3,Perp,Nop53,Ecscr,Ogt
17_Member	GO Biological Processes	GO:0042593	glucose homeostasis	-2.23826	-0.621094	9/285	12578,14694,14751,14775,20104,22228,57320,94353,108155	Cdkn2a,Rack1,Gpi1,Gpx1,Rps6,Ucp2,Park7,Hmgn3,Ogt
17_Member	GO Biological Processes	GO:0033500	carbohydrate homeostasis	-2.2286	-0.618885	9/286	12578,14694,14751,14775,20104,22228,57320,94353,108155	Cdkn2a,Rack1,Gpi1,Gpx1,Rps6,Ucp2,Park7,Hmgn3,Ogt
17_Member	GO Biological Processes	GO:2001056	positive regulation of cysteine-type endopeptidase activity	-2.12466	-0.551279	6/149	12578,14694,15289,16792,27050,64058	Cdkn2a,Rack1,Hmgb1,Laptm5,Rps3,Perp
18_Summary	GO Biological Processes	GO:0007005	mitochondrion organization	-4.57303	-2.38113	18/511	11739,11740,11983,12484,12578,14775,20463,22333,57320,67130,67264,67391,67811,68197,69089,104130,108155,226646,11949,12971,17705,22228,15289,15481,26417,56374,192897	Slc25a4,Slc25a5,Atpif1,Cd24a,Cdkn2a,Gpx1,Cox7a2l,Vdac1,Park7,Ndufa6,Ndufb8,Fundc2,Poldip2,Ndufc2,Oxa1l,Ndufb11,Ogt,Ndufs2,Atp5c1,Crym,ATP6,Ucp2,Hmgb1,Hspa8,Mapk3,Tmem59,Itgb4
18_Member	GO Biological Processes	GO:0007005	mitochondrion organization	-4.57303	-2.38113	18/511	11739,11740,11983,12484,12578,14775,20463,22333,57320,67130,67264,67391,67811,68197,69089,104130,108155,226646	Slc25a4,Slc25a5,Atpif1,Cd24a,Cdkn2a,Gpx1,Cox7a2l,Vdac1,Park7,Ndufa6,Ndufb8,Fundc2,Poldip2,Ndufc2,Oxa1l,Ndufb11,Ogt,Ndufs2
18_Member	GO Biological Processes	GO:1901526	positive regulation of mitophagy	-4.53788	-2.35116	3/6	11739,11740,22333	Slc25a4,Slc25a5,Vdac1
18_Member	GO Biological Processes	GO:1903599	positive regulation of autophagy of mitochondrion	-3.7745	-1.75987	3/10	11739,11740,22333	Slc25a4,Slc25a5,Vdac1
18_Member	GO Biological Processes	GO:0006839	mitochondrial transport	-3.75667	-1.74438	10/212	11739,11740,11949,11983,12578,12971,17705,22228,22333,69089	Slc25a4,Slc25a5,Atp5c1,Atpif1,Cdkn2a,Crym,ATP6,Ucp2,Vdac1,Oxa1l
18_Member	GO Biological Processes	GO:0000422	autophagy of mitochondrion	-3.68704	-1.68626	6/74	11739,11740,11983,12578,22333,67391	Slc25a4,Slc25a5,Atpif1,Cdkn2a,Vdac1,Fundc2
18_Member	GO Biological Processes	GO:0061726	mitochondrion disassembly	-3.68704	-1.68626	6/74	11739,11740,11983,12578,22333,67391	Slc25a4,Slc25a5,Atpif1,Cdkn2a,Vdac1,Fundc2
18_Member	GO Biological Processes	GO:1901524	regulation of mitophagy	-3.51863	-1.54646	3/12	11739,11740,22333	Slc25a4,Slc25a5,Vdac1
18_Member	GO Biological Processes	GO:1990542	mitochondrial transmembrane transport	-3.17587	-1.28211	6/92	11739,11740,11949,17705,22228,22333	Slc25a4,Slc25a5,Atp5c1,ATP6,Ucp2,Vdac1
18_Member	GO Biological Processes	GO:1903008	organelle disassembly	-2.85458	-1.04452	6/106	11739,11740,11983,12578,22333,67391	Slc25a4,Slc25a5,Atpif1,Cdkn2a,Vdac1,Fundc2
18_Member	GO Biological Processes	GO:0006914	autophagy	-2.76718	-0.990524	13/438	11739,11740,11983,12578,15289,15481,22333,26417,56374,57320,67391,67811,192897	Slc25a4,Slc25a5,Atpif1,Cdkn2a,Hmgb1,Hspa8,Vdac1,Mapk3,Tmem59,Park7,Fundc2,Poldip2,Itgb4
18_Member	GO Biological Processes	GO:0061919	process utilizing autophagic mechanism	-2.76718	-0.990524	13/438	11739,11740,11983,12578,15289,15481,22333,26417,56374,57320,67391,67811,192897	Slc25a4,Slc25a5,Atpif1,Cdkn2a,Hmgb1,Hspa8,Vdac1,Mapk3,Tmem59,Park7,Fundc2,Poldip2,Itgb4
18_Member	GO Biological Processes	GO:0008637	apoptotic mitochondrial changes	-2.63641	-0.892428	6/117	11739,11740,11983,12484,12578,14775	Slc25a4,Slc25a5,Atpif1,Cd24a,Cdkn2a,Gpx1
18_Member	GO Biological Processes	GO:1903146	regulation of autophagy of mitochondrion	-2.54706	-0.835797	3/25	11739,11740,22333	Slc25a4,Slc25a5,Vdac1
18_Member	GO Biological Processes	GO:0010508	positive regulation of autophagy	-2.36091	-0.70517	6/133	11739,11740,15289,22333,26417,56374	Slc25a4,Slc25a5,Hmgb1,Vdac1,Mapk3,Tmem59
18_Member	GO Biological Processes	GO:0000423	mitophagy	-2.27797	-0.649377	3/31	11739,11740,22333	Slc25a4,Slc25a5,Vdac1
18_Member	GO Biological Processes	GO:0016241	regulation of macroautophagy	-2.22859	-0.618885	5/100	11739,11740,22333,26417,67811	Slc25a4,Slc25a5,Vdac1,Mapk3,Poldip2
18_Member	GO Biological Processes	GO:0016239	positive regulation of macroautophagy	-2.15751	-0.573807	4/66	11739,11740,22333,26417	Slc25a4,Slc25a5,Vdac1,Mapk3
18_Member	GO Biological Processes	GO:0061912	selective autophagy	-2.09004	-0.525904	4/69	11739,11740,22333,26417	Slc25a4,Slc25a5,Vdac1,Mapk3
18_Member	GO Biological Processes	GO:0010822	positive regulation of mitochondrion organization	-2.02599	-0.475773	4/72	11739,11740,11983,22333	Slc25a4,Slc25a5,Atpif1,Vdac1
19_Summary	GO Biological Processes	GO:0006099	tricarboxylic acid cycle	-4.52805	-2.35005	5/32	15926,15929,17449,18597,269951,14751,21991,22333,67880	Idh1,Idh3g,Mdh1,Pdha1,Idh2,Gpi1,Tpi1,Vdac1,Dcxr
19_Member	GO Biological Processes	GO:0006099	tricarboxylic acid cycle	-4.52805	-2.35005	5/32	15926,15929,17449,18597,269951	Idh1,Idh3g,Mdh1,Pdha1,Idh2
19_Member	KEGG Pathway	ko00020	Citrate cycle (TCA cycle)	-4.52805	-2.35005	5/32	15926,15929,17449,18597,269951	Idh1,Idh3g,Mdh1,Pdha1,Idh2
19_Member	KEGG Pathway	mmu00020	Citrate cycle (TCA cycle)	-4.46075	-2.28953	5/33	15926,15929,17449,18597,269951	Idh1,Idh3g,Mdh1,Pdha1,Idh2
19_Member	GO Biological Processes	GO:0006102	isocitrate metabolic process	-4.29854	-2.15345	3/7	15926,15929,269951	Idh1,Idh3g,Idh2
19_Member	KEGG Pathway	M00009	Citrate cycle (TCA cycle, Krebs cycle)	-3.82613	-1.802	4/24	15926,15929,17449,269951	Idh1,Idh3g,Mdh1,Idh2
19_Member	KEGG Pathway	mmu_M00009	Citrate cycle (TCA cycle, Krebs cycle)	-3.82613	-1.802	4/24	15926,15929,17449,269951	Idh1,Idh3g,Mdh1,Idh2
19_Member	KEGG Pathway	M00010	Citrate cycle, first carbon oxidation, oxaloacetate => 2-oxoglutarate	-3.7745	-1.75987	3/10	15926,15929,269951	Idh1,Idh3g,Idh2
19_Member	KEGG Pathway	mmu_M00010	Citrate cycle, first carbon oxidation, oxaloacetate => 2-oxoglutarate	-3.7745	-1.75987	3/10	15926,15929,269951	Idh1,Idh3g,Idh2
19_Member	WikiPathways	WP434	TCA cycle	-3.38198	-1.44737	4/31	15929,17449,18597,269951	Idh3g,Mdh1,Pdha1,Idh2
19_Member	KEGG Pathway	ko01200	Carbon metabolism	-3.3704	-1.44077	7/118	14751,15926,15929,17449,18597,21991,269951	Gpi1,Idh1,Idh3g,Mdh1,Pdha1,Tpi1,Idh2
19_Member	KEGG Pathway	mmu01200	Carbon metabolism	-3.3704	-1.44077	7/118	14751,15926,15929,17449,18597,21991,269951	Gpi1,Idh1,Idh3g,Mdh1,Pdha1,Tpi1,Idh2
19_Member	GO Biological Processes	GO:0072350	tricarboxylic acid metabolic process	-3.12759	-1.24719	3/16	15926,15929,269951	Idh1,Idh3g,Idh2
19_Member	KEGG Pathway	ko01210	2-Oxocarboxylic acid metabolism	-2.90048	-1.08405	3/19	15926,15929,269951	Idh1,Idh3g,Idh2
19_Member	KEGG Pathway	mmu01210	2-Oxocarboxylic acid metabolism	-2.90048	-1.08405	3/19	15926,15929,269951	Idh1,Idh3g,Idh2
19_Member	Reactome Gene Sets	R-MMU-71406	Pyruvate metabolism and Citric Acid (TCA) cycle	-2.55967	-0.84135	4/51	15929,18597,22333,269951	Idh3g,Pdha1,Vdac1,Idh2
19_Member	GO Biological Processes	GO:0006739	NADP metabolic process	-2.03003	-0.478201	3/38	15926,67880,269951	Idh1,Dcxr,Idh2
20_Summary	GO Biological Processes	GO:0033598	mammary gland epithelial cell proliferation	-4.46075	-2.28953	5/33	12443,12578,14775,15902,68949,11983,12444,14181,15289,15901,18148,97165,235505,26417	Ccnd1,Cdkn2a,Gpx1,Id2,Zfas1,Atpif1,Ccnd2,Fgfbp1,Hmgb1,Id1,Npm1,Hmgb2,Cd109,Mapk3
20_Member	GO Biological Processes	GO:0033598	mammary gland epithelial cell proliferation	-4.46075	-2.28953	5/33	12443,12578,14775,15902,68949	Ccnd1,Cdkn2a,Gpx1,Id2,Zfas1
20_Member	GO Biological Processes	GO:0033599	regulation of mammary gland epithelial cell proliferation	-4.15157	-2.04585	4/20	12443,12578,14775,68949	Ccnd1,Cdkn2a,Gpx1,Zfas1
20_Member	GO Biological Processes	GO:0061180	mammary gland epithelium development	-2.69295	-0.937485	5/78	12443,12578,14775,15902,68949	Ccnd1,Cdkn2a,Gpx1,Id2,Zfas1
20_Member	GO Biological Processes	GO:0050678	regulation of epithelial cell proliferation	-2.60515	-0.86741	12/403	11983,12443,12444,12578,14181,14775,15289,15901,18148,68949,97165,235505	Atpif1,Ccnd1,Ccnd2,Cdkn2a,Fgfbp1,Gpx1,Hmgb1,Id1,Npm1,Zfas1,Hmgb2,Cd109
20_Member	WikiPathways	WP3654	Novel Jun-Dmp1 pathway	-2.49747	-0.798865	3/26	12443,12578,26417	Ccnd1,Cdkn2a,Mapk3
20_Member	GO Biological Processes	GO:0050673	epithelial cell proliferation	-2.48693	-0.791498	13/472	11983,12443,12444,12578,14181,14775,15289,15901,15902,18148,68949,97165,235505	Atpif1,Ccnd1,Ccnd2,Cdkn2a,Fgfbp1,Gpx1,Hmgb1,Id1,Id2,Npm1,Zfas1,Hmgb2,Cd109

## Sheet: Stage1 down-regulated gPSC
GroupID	Category	Term	Description	LogP	Log(q-value)	InTerm_InList	Genes	Symbols
1_Summary	GO Biological Processes	GO:0007283	spermatogenesis	-3.68048	0	12/610	20675,20899,20962,22431,22441,69307,71836,104271,114642,227631,244551,271639,209091	Sox3,Stra8,Sycp3,Wt1,Xlr,Pxt1,Shcbp1l,Tex15,Brdt,Sohlh1,Nanos3,Adcy10,Ccnb3
1_Member	GO Biological Processes	GO:0007283	spermatogenesis	-3.68048	0	12/610	20675,20899,20962,22431,22441,69307,71836,104271,114642,227631,244551,271639	Sox3,Stra8,Sycp3,Wt1,Xlr,Pxt1,Shcbp1l,Tex15,Brdt,Sohlh1,Nanos3,Adcy10
1_Member	GO Biological Processes	GO:0048232	male gamete generation	-3.5464	0	12/631	20675,20899,20962,22431,22441,69307,71836,104271,114642,227631,244551,271639	Sox3,Stra8,Sycp3,Wt1,Xlr,Pxt1,Shcbp1l,Tex15,Brdt,Sohlh1,Nanos3,Adcy10
1_Member	GO Biological Processes	GO:0022412	cellular process involved in reproduction in multicellular organism	-3.22671	0	10/496	20675,20899,20962,22431,22441,71836,104271,114642,227631,244551	Sox3,Stra8,Sycp3,Wt1,Xlr,Shcbp1l,Tex15,Brdt,Sohlh1,Nanos3
1_Member	GO Biological Processes	GO:0007276	gamete generation	-2.74423	0	12/780	20675,20899,20962,22431,22441,69307,71836,104271,114642,227631,244551,271639	Sox3,Stra8,Sycp3,Wt1,Xlr,Pxt1,Shcbp1l,Tex15,Brdt,Sohlh1,Nanos3,Adcy10
1_Member	GO Biological Processes	GO:0051321	meiotic cell cycle	-2.49885	0	7/333	20899,20962,22441,71836,104271,114642,209091	Stra8,Sycp3,Xlr,Shcbp1l,Tex15,Brdt,Ccnb3
1_Member	GO Biological Processes	GO:0007140	male meiotic nuclear division	-2.38455	0	3/56	71836,104271,114642	Shcbp1l,Tex15,Brdt
1_Member	GO Biological Processes	GO:0140013	meiotic nuclear division	-2.2189	0	5/200	20899,20962,71836,104271,114642	Stra8,Sycp3,Shcbp1l,Tex15,Brdt
1_Member	GO Biological Processes	GO:1903046	meiotic cell cycle process	-2.04906	0	5/220	20899,20962,71836,104271,114642	Stra8,Sycp3,Shcbp1l,Tex15,Brdt
2_Summary	GO Biological Processes	GO:0001678	cellular glucose homeostasis	-3.38261	0	6/167	11307,27220,66259,108155,109552,110385	Abcg1,Cartpt,Camk2n1,Ogt,Sri,Pde4c
2_Member	GO Biological Processes	GO:0001678	cellular glucose homeostasis	-3.38261	0	6/167	11307,27220,66259,108155,109552,110385	Abcg1,Cartpt,Camk2n1,Ogt,Sri,Pde4c
2_Member	GO Biological Processes	GO:0061178	regulation of insulin secretion involved in cellular response to glucose stimulus	-2.85054	0	4/84	11307,66259,109552,110385	Abcg1,Camk2n1,Sri,Pde4c
2_Member	GO Biological Processes	GO:0071333	cellular response to glucose stimulus	-2.80435	0	5/146	11307,66259,108155,109552,110385	Abcg1,Camk2n1,Ogt,Sri,Pde4c
2_Member	GO Biological Processes	GO:0071331	cellular response to hexose stimulus	-2.77834	0	5/148	11307,66259,108155,109552,110385	Abcg1,Camk2n1,Ogt,Sri,Pde4c
2_Member	GO Biological Processes	GO:0071326	cellular response to monosaccharide stimulus	-2.76549	0	5/149	11307,66259,108155,109552,110385	Abcg1,Camk2n1,Ogt,Sri,Pde4c
2_Member	GO Biological Processes	GO:0035774	positive regulation of insulin secretion involved in cellular response to glucose stimulus	-2.68361	0	3/44	11307,66259,109552	Abcg1,Camk2n1,Sri
2_Member	GO Biological Processes	GO:0035773	insulin secretion involved in cellular response to glucose stimulus	-2.67087	0	4/94	11307,66259,109552,110385	Abcg1,Camk2n1,Sri,Pde4c
2_Member	GO Biological Processes	GO:0071322	cellular response to carbohydrate stimulus	-2.66616	0	5/157	11307,66259,108155,109552,110385	Abcg1,Camk2n1,Ogt,Sri,Pde4c
2_Member	GO Biological Processes	GO:0009749	response to glucose	-2.3507	0	5/186	11307,66259,108155,109552,110385	Abcg1,Camk2n1,Ogt,Sri,Pde4c
2_Member	GO Biological Processes	GO:0050796	regulation of insulin secretion	-2.3507	0	5/186	11307,27220,66259,109552,110385	Abcg1,Cartpt,Camk2n1,Sri,Pde4c
2_Member	GO Biological Processes	GO:0009746	response to hexose	-2.32146	0	5/189	11307,66259,108155,109552,110385	Abcg1,Camk2n1,Ogt,Sri,Pde4c
2_Member	GO Biological Processes	GO:0034284	response to monosaccharide	-2.31184	0	5/190	11307,66259,108155,109552,110385	Abcg1,Camk2n1,Ogt,Sri,Pde4c
2_Member	GO Biological Processes	GO:0042593	glucose homeostasis	-2.21038	0	6/285	11307,27220,66259,108155,109552,110385	Abcg1,Cartpt,Camk2n1,Ogt,Sri,Pde4c
2_Member	GO Biological Processes	GO:0033500	carbohydrate homeostasis	-2.20317	0	6/286	11307,27220,66259,108155,109552,110385	Abcg1,Cartpt,Camk2n1,Ogt,Sri,Pde4c
2_Member	GO Biological Processes	GO:0009743	response to carbohydrate	-2.1833	0	5/204	11307,66259,108155,109552,110385	Abcg1,Camk2n1,Ogt,Sri,Pde4c
3_Summary	GO Biological Processes	GO:0048812	neuron projection morphogenesis	-3.09166	0	12/710	12904,13631,14587,17196,17454,19339,20393,23969,71653,235472,380684,545428	Crabp2,Eef2k,Gfra3,Mbp,Mov10,Rab3a,Sgk1,Pacsin1,Shtn1,Prtg,Nefh,Ccdc141
3_Member	GO Biological Processes	GO:0048812	neuron projection morphogenesis	-3.09166	0	12/710	12904,13631,14587,17196,17454,19339,20393,23969,71653,235472,380684,545428	Crabp2,Eef2k,Gfra3,Mbp,Mov10,Rab3a,Sgk1,Pacsin1,Shtn1,Prtg,Nefh,Ccdc141
3_Member	GO Biological Processes	GO:0120039	plasma membrane bounded cell projection morphogenesis	-3.0132	0	12/725	12904,13631,14587,17196,17454,19339,20393,23969,71653,235472,380684,545428	Crabp2,Eef2k,Gfra3,Mbp,Mov10,Rab3a,Sgk1,Pacsin1,Shtn1,Prtg,Nefh,Ccdc141
3_Member	GO Biological Processes	GO:0048858	cell projection morphogenesis	-2.98756	0	12/730	12904,13631,14587,17196,17454,19339,20393,23969,71653,235472,380684,545428	Crabp2,Eef2k,Gfra3,Mbp,Mov10,Rab3a,Sgk1,Pacsin1,Shtn1,Prtg,Nefh,Ccdc141
3_Member	GO Biological Processes	GO:0032990	cell part morphogenesis	-2.87274	0	12/753	12904,13631,14587,17196,17454,19339,20393,23969,71653,235472,380684,545428	Crabp2,Eef2k,Gfra3,Mbp,Mov10,Rab3a,Sgk1,Pacsin1,Shtn1,Prtg,Nefh,Ccdc141
3_Member	GO Biological Processes	GO:0048667	cell morphogenesis involved in neuron differentiation	-2.33057	0	10/657	12904,13631,14587,17196,19339,20393,71653,235472,380684,545428	Crabp2,Eef2k,Gfra3,Mbp,Rab3a,Sgk1,Shtn1,Prtg,Nefh,Ccdc141
3_Member	GO Biological Processes	GO:0007409	axonogenesis	-2.14329	0	8/487	12904,14587,17196,19339,71653,235472,380684,545428	Crabp2,Gfra3,Mbp,Rab3a,Shtn1,Prtg,Nefh,Ccdc141
4_Summary	Reactome Gene Sets	R-MMU-422356	Regulation of insulin secretion	-2.32076	0	3/59	12297,14696,64337,110385,109552	Cacnb3,Gnb4,Gng13,Pde4c,Sri
4_Member	Reactome Gene Sets	R-MMU-422356	Regulation of insulin secretion	-2.32076	0	3/59	12297,14696,64337	Cacnb3,Gnb4,Gng13
4_Member	Reactome Gene Sets	R-MMU-111885	Opioid Signalling	-2.14901	0	3/68	14696,64337,110385	Gnb4,Gng13,Pde4c
4_Member	Reactome Gene Sets	R-MMU-418346	Platelet homeostasis	-2.11428	0	3/70	14696,64337,109552	Gnb4,Gng13,Sri
4_Member	Reactome Gene Sets	R-MMU-163685	Integration of energy metabolism	-2.00096	0	3/77	12297,14696,64337	Cacnb3,Gnb4,Gng13
5_Summary	GO Biological Processes	GO:0008585	female gonad development	-2.31582	0	4/118	16875,22431,227631,380684	Lhx8,Wt1,Sohlh1,Nefh
5_Member	GO Biological Processes	GO:0008585	female gonad development	-2.31582	0	4/118	16875,22431,227631,380684	Lhx8,Wt1,Sohlh1,Nefh
5_Member	GO Biological Processes	GO:0046545	development of primary female sexual characteristics	-2.27735	0	4/121	16875,22431,227631,380684	Lhx8,Wt1,Sohlh1,Nefh
6_Summary	GO Biological Processes	GO:0045089	positive regulation of innate immune response	-2.15672	0	4/131	58203,64685,70110,319236,17454,18987,23962,76933	Zbp1,Nmi,Ifi35,Trim12c,Mov10,Pou2f2,Oasl2,Ifi27l2a
6_Member	GO Biological Processes	GO:0045089	positive regulation of innate immune response	-2.15672	0	4/131	58203,64685,70110,319236	Zbp1,Nmi,Ifi35,Trim12c
6_Member	GO Biological Processes	GO:0009615	response to virus	-2.0264	0	6/312	17454,18987,23962,58203,64685,76933	Mov10,Pou2f2,Oasl2,Zbp1,Nmi,Ifi27l2a
7_Summary	GO Biological Processes	GO:0034249	negative regulation of cellular amide metabolic process	-2.13999	0	5/209	13803,17454,22431,104001,244551	Enc1,Mov10,Wt1,Rtn1,Nanos3
7_Member	GO Biological Processes	GO:0034249	negative regulation of cellular amide metabolic process	-2.13999	0	5/209	13803,17454,22431,104001,244551	Enc1,Mov10,Wt1,Rtn1,Nanos3
8_Summary	GO Biological Processes	GO:0008217	regulation of blood pressure	-2.06516	0	5/218	13731,13809,27220,66259,80898	Emp2,Enpep,Cartpt,Camk2n1,Erap1
8_Member	GO Biological Processes	GO:0008217	regulation of blood pressure	-2.06516	0	5/218	13731,13809,27220,66259,80898	Emp2,Enpep,Cartpt,Camk2n1,Erap1
9_Summary	GO Biological Processes	GO:0008542	visual learning	-2.06423	0	3/73	20393,72108,234593	Sgk1,Ddhd2,Ndrg4
9_Member	GO Biological Processes	GO:0008542	visual learning	-2.06423	0	3/73	20393,72108,234593	Sgk1,Ddhd2,Ndrg4
9_Member	GO Biological Processes	GO:0007632	visual behavior	-2.00096	0	3/77	20393,72108,234593	Sgk1,Ddhd2,Ndrg4
10_Summary	GO Biological Processes	GO:0006305	DNA alkylation	-2.06423	0	3/73	22431,73708,104271	Wt1,Dppa3,Tex15
10_Member	GO Biological Processes	GO:0006305	DNA alkylation	-2.06423	0	3/73	22431,73708,104271	Wt1,Dppa3,Tex15
10_Member	GO Biological Processes	GO:0006306	DNA methylation	-2.06423	0	3/73	22431,73708,104271	Wt1,Dppa3,Tex15

## Sheet: Stage1 down-regulated CiPS
GroupID	Category	Term	Description	LogP	Log(q-value)	InTerm_InList	Genes	Symbols
1_Summary	GO Biological Processes	GO:0097435	supramolecular fiber organization	-28.7084	-24.4265	57/756	11568,11848,11867,12306,12389,12631,12825,12831,12832,12842,12843,12955,13007,13078,13717,14219,14230,15901,16202,16412,16423,16948,16949,17118,18186,18214,18596,18643,18810,19240,19241,20194,20319,20563,21809,22003,22004,22240,22323,22352,23876,56431,58194,58859,60595,66180,74117,76709,77579,108655,109624,109711,192176,208177,218952,260409,326618,11461,11857,12797,12798,16952,16971,18858,21894,5…	Aebp1,Rhoa,Arpc1b,Anxa2,Cav1,Cfl1,Col3a1,Col5a1,Col5a2,Col1a1,Col1a2,Cryab,Csrp1,Cyp1b1,Eln,Ccn2,Fkbp10,Id1,Ilk,Itgb1,Cd47,Lox,Loxl1,Marcks,Nrp1,Ddr2,Pdgfrb,Pfn1,Plec,Tmsb10,Tmsb4x,S100a10,Sfrp2,Slit2,Tgfb3,Tpm1,Tpm2,Dpysl3,Vasp,Vim,Fbln5,Dstn,Sh3kbp1,Efemp2,Actn4,P3h4,Actr3,Arpc2,Myh10,Foxp1,Cald1,Actn1,Flna,Phldb2,Fermt2,Cdc42ep3,Tpm4,Actb,Arhgdib,Cnn1,Cnn2,Anxa1,Lrp1,Pmp22,Tln1,Parva,Pdlim7,Pa…
1_Member	GO Biological Processes	GO:0097435	supramolecular fiber organization	-28.7084	-24.4265	57/756	11568,11848,11867,12306,12389,12631,12825,12831,12832,12842,12843,12955,13007,13078,13717,14219,14230,15901,16202,16412,16423,16948,16949,17118,18186,18214,18596,18643,18810,19240,19241,20194,20319,20563,21809,22003,22004,22240,22323,22352,23876,56431,58194,58859,60595,66180,74117,76709,77579,108655,109624,109711,192176,208177,218952,260409,326618	Aebp1,Rhoa,Arpc1b,Anxa2,Cav1,Cfl1,Col3a1,Col5a1,Col5a2,Col1a1,Col1a2,Cryab,Csrp1,Cyp1b1,Eln,Ccn2,Fkbp10,Id1,Ilk,Itgb1,Cd47,Lox,Loxl1,Marcks,Nrp1,Ddr2,Pdgfrb,Pfn1,Plec,Tmsb10,Tmsb4x,S100a10,Sfrp2,Slit2,Tgfb3,Tpm1,Tpm2,Dpysl3,Vasp,Vim,Fbln5,Dstn,Sh3kbp1,Efemp2,Actn4,P3h4,Actr3,Arpc2,Myh10,Foxp1,Cald1,Actn1,Flna,Phldb2,Fermt2,Cdc42ep3,Tpm4
1_Member	GO Biological Processes	GO:0030036	actin cytoskeleton organization	-24.9678	-20.9871	52/728	11461,11848,11857,11867,12631,12797,12798,13007,13717,14219,15901,16202,16412,16423,16952,16971,17118,18186,18596,18643,18810,18858,19240,19241,20194,20563,21809,21894,22003,22004,22240,22323,56431,57342,58194,60595,67399,72333,74117,76709,77579,108655,109042,109624,109711,192176,192662,208177,218952,259300,260409,326618	Actb,Rhoa,Arhgdib,Arpc1b,Cfl1,Cnn1,Cnn2,Csrp1,Eln,Ccn2,Id1,Ilk,Itgb1,Cd47,Anxa1,Lrp1,Marcks,Nrp1,Pdgfrb,Pfn1,Plec,Pmp22,Tmsb10,Tmsb4x,S100a10,Slit2,Tgfb3,Tln1,Tpm1,Tpm2,Dpysl3,Vasp,Dstn,Parva,Sh3kbp1,Actn4,Pdlim7,Palld,Actr3,Arpc2,Myh10,Foxp1,Cavin3,Cald1,Actn1,Flna,Arhgdia,Phldb2,Fermt2,Ehd2,Cdc42ep3,Tpm4
1_Member	GO Biological Processes	GO:0007015	actin filament organization	-16.7929	-13.8898	34/455	11848,11867,12631,13717,14219,15901,16412,16423,17118,18186,18643,18810,19240,19241,20194,20563,21809,22003,22004,22240,22323,56431,58194,60595,74117,76709,77579,109624,109711,192176,208177,218952,260409,326618	Rhoa,Arpc1b,Cfl1,Eln,Ccn2,Id1,Itgb1,Cd47,Marcks,Nrp1,Pfn1,Plec,Tmsb10,Tmsb4x,S100a10,Slit2,Tgfb3,Tpm1,Tpm2,Dpysl3,Vasp,Dstn,Sh3kbp1,Actn4,Actr3,Arpc2,Myh10,Cald1,Actn1,Flna,Phldb2,Fermt2,Cdc42ep3,Tpm4
1_Member	GO Biological Processes	GO:0032970	regulation of actin filament-based process	-15.2878	-12.4532	31/416	11475,11848,11857,11867,12389,12631,12798,13717,14219,15901,16202,16423,16971,18186,18596,18643,19240,19241,20194,20563,21809,22003,22323,56431,74117,76709,192176,192662,208177,218952,260409	Acta2,Rhoa,Arhgdib,Arpc1b,Cav1,Cfl1,Cnn2,Eln,Ccn2,Id1,Ilk,Cd47,Lrp1,Nrp1,Pdgfrb,Pfn1,Tmsb10,Tmsb4x,S100a10,Slit2,Tgfb3,Tpm1,Vasp,Dstn,Actr3,Arpc2,Flna,Arhgdia,Phldb2,Fermt2,Cdc42ep3
1_Member	GO Biological Processes	GO:0051017	actin filament bundle assembly	-14.5342	-11.7295	21/175	11848,12631,13717,14219,15901,16412,16423,17118,18186,18643,20194,21809,22003,22240,60595,77579,109624,109711,192176,208177,218952	Rhoa,Cfl1,Eln,Ccn2,Id1,Itgb1,Cd47,Marcks,Nrp1,Pfn1,S100a10,Tgfb3,Tpm1,Dpysl3,Actn4,Myh10,Cald1,Actn1,Flna,Phldb2,Fermt2
1_Member	GO Biological Processes	GO:0061572	actin filament bundle organization	-14.3835	-11.593	21/178	11848,12631,13717,14219,15901,16412,16423,17118,18186,18643,20194,21809,22003,22240,60595,77579,109624,109711,192176,208177,218952	Rhoa,Cfl1,Eln,Ccn2,Id1,Itgb1,Cd47,Marcks,Nrp1,Pfn1,S100a10,Tgfb3,Tpm1,Dpysl3,Actn4,Myh10,Cald1,Actn1,Flna,Phldb2,Fermt2
1_Member	GO Biological Processes	GO:0032956	regulation of actin cytoskeleton organization	-14.0287	-11.272	28/369	11848,11857,11867,12631,13717,14219,15901,16202,16423,16971,18186,18596,18643,19240,19241,20194,20563,21809,22003,22323,56431,74117,76709,192176,192662,208177,218952,260409	Rhoa,Arhgdib,Arpc1b,Cfl1,Eln,Ccn2,Id1,Ilk,Cd47,Lrp1,Nrp1,Pdgfrb,Pfn1,Tmsb10,Tmsb4x,S100a10,Slit2,Tgfb3,Tpm1,Vasp,Dstn,Actr3,Arpc2,Flna,Arhgdia,Phldb2,Fermt2,Cdc42ep3
1_Member	GO Biological Processes	GO:1902903	regulation of supramolecular fiber organization	-12.6062	-10.0146	27/389	11568,11848,11867,12389,12631,12955,13717,14219,15901,16423,18186,18643,19240,19241,20194,20563,21809,22003,22323,56431,58859,74117,76709,192176,208177,218952,260409	Aebp1,Rhoa,Arpc1b,Cav1,Cfl1,Cryab,Eln,Ccn2,Id1,Cd47,Nrp1,Pfn1,Tmsb10,Tmsb4x,S100a10,Slit2,Tgfb3,Tpm1,Vasp,Dstn,Efemp2,Actr3,Arpc2,Flna,Phldb2,Fermt2,Cdc42ep3
1_Member	GO Biological Processes	GO:0110053	regulation of actin filament organization	-12.3052	-9.73944	23/280	11848,11867,12631,13717,14219,15901,16423,18186,18643,19240,19241,20194,20563,21809,22003,22323,56431,74117,76709,192176,208177,218952,260409	Rhoa,Arpc1b,Cfl1,Eln,Ccn2,Id1,Cd47,Nrp1,Pfn1,Tmsb10,Tmsb4x,S100a10,Slit2,Tgfb3,Tpm1,Vasp,Dstn,Actr3,Arpc2,Flna,Phldb2,Fermt2,Cdc42ep3
1_Member	GO Biological Processes	GO:1902905	positive regulation of supramolecular fiber organization	-12.0246	-9.50623	20/208	11848,11867,12389,12631,14219,15901,16423,18186,18643,20194,21809,22003,22323,56431,58859,74117,76709,192176,218952,260409	Rhoa,Arpc1b,Cav1,Cfl1,Ccn2,Id1,Cd47,Nrp1,Pfn1,S100a10,Tgfb3,Tpm1,Vasp,Dstn,Efemp2,Actr3,Arpc2,Flna,Fermt2,Cdc42ep3
1_Member	GO Biological Processes	GO:0051493	regulation of cytoskeleton organization	-11.4142	-8.97129	30/543	11848,11857,11867,12334,12389,12631,13717,14219,15901,16202,16423,16971,18186,18596,18643,19240,19241,20194,20563,21809,22003,22323,56431,74117,76709,192176,192662,208177,218952,260409	Rhoa,Arhgdib,Arpc1b,Capn2,Cav1,Cfl1,Eln,Ccn2,Id1,Ilk,Cd47,Lrp1,Nrp1,Pdgfrb,Pfn1,Tmsb10,Tmsb4x,S100a10,Slit2,Tgfb3,Tpm1,Vasp,Dstn,Actr3,Arpc2,Flna,Arhgdia,Phldb2,Fermt2,Cdc42ep3
1_Member	GO Biological Processes	GO:0031032	actomyosin structure organization	-10.9792	-8.59504	19/210	11848,12797,12798,13007,13717,14219,16412,16423,18186,18596,18643,18810,20194,21809,22003,77579,108655,208177,218952	Rhoa,Cnn1,Cnn2,Csrp1,Eln,Ccn2,Itgb1,Cd47,Nrp1,Pdgfrb,Pfn1,Plec,S100a10,Tgfb3,Tpm1,Myh10,Foxp1,Phldb2,Fermt2
1_Member	GO Biological Processes	GO:0051495	positive regulation of cytoskeleton organization	-10.3876	-8.04527	19/227	11848,11867,12389,12631,14219,15901,16423,18186,18643,20194,21809,22003,22323,56431,74117,76709,192176,218952,260409	Rhoa,Arpc1b,Cav1,Cfl1,Ccn2,Id1,Cd47,Nrp1,Pfn1,S100a10,Tgfb3,Tpm1,Vasp,Dstn,Actr3,Arpc2,Flna,Fermt2,Cdc42ep3
1_Member	GO Biological Processes	GO:0032233	positive regulation of actin filament bundle assembly	-9.28442	-7.01964	11/68	11848,14219,15901,16423,18186,18643,20194,21809,22003,192176,218952	Rhoa,Ccn2,Id1,Cd47,Nrp1,Pfn1,S100a10,Tgfb3,Tpm1,Flna,Fermt2
1_Member	GO Biological Processes	GO:0010638	positive regulation of organelle organization	-9.13146	-6.88527	26/513	11848,11867,12389,12631,13870,14219,15901,16002,16423,16952,17698,18186,18596,18643,20194,21809,22003,22323,51800,54673,56431,74117,76709,192176,218952,260409	Rhoa,Arpc1b,Cav1,Cfl1,Ercc1,Ccn2,Id1,Igf2,Cd47,Anxa1,Msn,Nrp1,Pdgfrb,Pfn1,S100a10,Tgfb3,Tpm1,Vasp,Bok,Sh3glb1,Dstn,Actr3,Arpc2,Flna,Fermt2,Cdc42ep3
1_Member	GO Biological Processes	GO:0044089	positive regulation of cellular component biogenesis	-9.12965	-6.88527	27/552	11848,11867,12389,12631,13870,14219,15901,16423,16854,17698,18186,18643,20194,21809,21826,21838,22003,22240,22323,54673,74117,76709,110829,192176,208177,218952,260409	Rhoa,Arpc1b,Cav1,Cfl1,Ercc1,Ccn2,Id1,Cd47,Lgals3,Msn,Nrp1,Pfn1,S100a10,Tgfb3,Thbs2,Thy1,Tpm1,Dpysl3,Vasp,Sh3glb1,Actr3,Arpc2,Lims1,Flna,Phldb2,Fermt2,Cdc42ep3
1_Member	GO Biological Processes	GO:0032231	regulation of actin filament bundle assembly	-8.9172	-6.70728	13/114	11848,12631,14219,15901,16423,18186,18643,20194,21809,22003,192176,208177,218952	Rhoa,Cfl1,Ccn2,Id1,Cd47,Nrp1,Pfn1,S100a10,Tgfb3,Tpm1,Flna,Phldb2,Fermt2
1_Member	GO Biological Processes	GO:0030038	contractile actin filament bundle assembly	-7.78885	-5.69174	12/116	11848,13717,14219,16412,16423,18186,18643,20194,21809,22003,208177,218952	Rhoa,Eln,Ccn2,Itgb1,Cd47,Nrp1,Pfn1,S100a10,Tgfb3,Tpm1,Phldb2,Fermt2
1_Member	GO Biological Processes	GO:0043149	stress fiber assembly	-7.78885	-5.69174	12/116	11848,13717,14219,16412,16423,18186,18643,20194,21809,22003,208177,218952	Rhoa,Eln,Ccn2,Itgb1,Cd47,Nrp1,Pfn1,S100a10,Tgfb3,Tpm1,Phldb2,Fermt2
1_Member	GO Biological Processes	GO:0051496	positive regulation of stress fiber assembly	-7.53147	-5.47238	9/58	11848,14219,16423,18186,18643,20194,21809,22003,218952	Rhoa,Ccn2,Cd47,Nrp1,Pfn1,S100a10,Tgfb3,Tpm1,Fermt2
1_Member	GO Biological Processes	GO:0051492	regulation of stress fiber assembly	-6.52738	-4.59193	10/98	11848,14219,16423,18186,18643,20194,21809,22003,208177,218952	Rhoa,Ccn2,Cd47,Nrp1,Pfn1,S100a10,Tgfb3,Tpm1,Phldb2,Fermt2
1_Member	GO Biological Processes	GO:0110020	regulation of actomyosin structure organization	-6.05734	-4.18037	10/110	11848,14219,16423,18186,18643,20194,21809,22003,208177,218952	Rhoa,Ccn2,Cd47,Nrp1,Pfn1,S100a10,Tgfb3,Tpm1,Phldb2,Fermt2
2_Summary	GO Biological Processes	GO:0040017	positive regulation of locomotion	-24.6525	-20.8479	48/615	11475,11745,11848,12389,12631,12842,13078,13345,13653,14062,14182,14268,14678,15507,16002,16007,16202,16412,16423,16854,16952,16971,18186,18214,18596,18643,18787,19241,19242,19285,20195,20296,20306,20315,20563,21825,21838,22402,50706,57266,60595,68585,74117,76709,107589,108655,192176,218952,12306,12825,12831,12837,12843,14219,14230,14775,15901,16477,16948,18933,20204,20317,20319,20677,21826,21937…	Acta2,Anxa3,Rhoa,Cav1,Cfl1,Col1a1,Cyp1b1,Twist2,Egr1,F2r,Fgfr1,Fn1,Gnai2,Hspb1,Igf2,Ccn1,Ilk,Itgb1,Cd47,Lgals3,Anxa1,Lrp1,Nrp1,Ddr2,Pdgfrb,Pfn1,Serpine1,Tmsb4x,Ptn,Cavin1,S100a11,Ccl2,Ccl7,Cxcl12,Slit2,Thbs1,Thy1,Ccn4,Postn,Cxcl14,Actn4,Rtn4,Actr3,Arpc2,Mylk,Foxp1,Flna,Fermt2,Anxa2,Col3a1,Col5a1,Col8a1,Col1a2,Ccn2,Fkbp10,Gpx1,Id1,Junb,Lox,Prrx1,Prrx2,Serpinf1,Sfrp2,Sox4,Thbs2,Tnfrsf1a,Fbln5,Tnfrs…
2_Member	GO Biological Processes	GO:0040017	positive regulation of locomotion	-24.6525	-20.8479	48/615	11475,11745,11848,12389,12631,12842,13078,13345,13653,14062,14182,14268,14678,15507,16002,16007,16202,16412,16423,16854,16952,16971,18186,18214,18596,18643,18787,19241,19242,19285,20195,20296,20306,20315,20563,21825,21838,22402,50706,57266,60595,68585,74117,76709,107589,108655,192176,218952	Acta2,Anxa3,Rhoa,Cav1,Cfl1,Col1a1,Cyp1b1,Twist2,Egr1,F2r,Fgfr1,Fn1,Gnai2,Hspb1,Igf2,Ccn1,Ilk,Itgb1,Cd47,Lgals3,Anxa1,Lrp1,Nrp1,Ddr2,Pdgfrb,Pfn1,Serpine1,Tmsb4x,Ptn,Cavin1,S100a11,Ccl2,Ccl7,Cxcl12,Slit2,Thbs1,Thy1,Ccn4,Postn,Cxcl14,Actn4,Rtn4,Actr3,Arpc2,Mylk,Foxp1,Flna,Fermt2
2_Member	GO Biological Processes	GO:0001568	blood vessel development	-24.3099	-20.7016	52/752	11745,11848,12306,12389,12825,12831,12837,12842,12843,13078,13653,14182,14219,14230,14268,14775,15507,15901,16002,16007,16412,16477,16854,16948,16952,16971,18186,18596,18787,18933,19242,20204,20296,20315,20317,20319,20563,20677,21825,21826,21838,21937,23876,27279,57342,58859,68585,77579,107449,107589,109624,192176	Anxa3,Rhoa,Anxa2,Cav1,Col3a1,Col5a1,Col8a1,Col1a1,Col1a2,Cyp1b1,Egr1,Fgfr1,Ccn2,Fkbp10,Fn1,Gpx1,Hspb1,Id1,Igf2,Ccn1,Itgb1,Junb,Lgals3,Lox,Anxa1,Lrp1,Nrp1,Pdgfrb,Serpine1,Prrx1,Ptn,Prrx2,Ccl2,Cxcl12,Serpinf1,Sfrp2,Slit2,Sox4,Thbs1,Thbs2,Thy1,Tnfrsf1a,Fbln5,Tnfrsf12a,Parva,Efemp2,Rtn4,Myh10,Unc5b,Mylk,Cald1,Flna
2_Member	GO Biological Processes	GO:2000147	positive regulation of cell motility	-24.2844	-20.7016	47/597	11475,11745,11848,12389,12631,12842,13078,13345,13653,14062,14182,14268,14678,15507,16002,16007,16202,16412,16423,16854,16952,16971,18186,18214,18596,18643,18787,19241,19242,19285,20195,20296,20306,20315,21825,21838,22402,50706,57266,60595,68585,74117,76709,107589,108655,192176,218952	Acta2,Anxa3,Rhoa,Cav1,Cfl1,Col1a1,Cyp1b1,Twist2,Egr1,F2r,Fgfr1,Fn1,Gnai2,Hspb1,Igf2,Ccn1,Ilk,Itgb1,Cd47,Lgals3,Anxa1,Lrp1,Nrp1,Ddr2,Pdgfrb,Pfn1,Serpine1,Tmsb4x,Ptn,Cavin1,S100a11,Ccl2,Ccl7,Cxcl12,Thbs1,Thy1,Ccn4,Postn,Cxcl14,Actn4,Rtn4,Actr3,Arpc2,Mylk,Foxp1,Flna,Fermt2
2_Member	GO Biological Processes	GO:0001944	vasculature development	-24.2026	-20.699	53/789	11745,11848,12306,12389,12825,12831,12837,12842,12843,13078,13653,14182,14219,14230,14268,14775,15507,15901,16002,16007,16412,16477,16854,16948,16952,16971,18186,18596,18787,18933,19242,20204,20296,20315,20317,20319,20563,20677,21825,21826,21838,21937,23876,27279,57342,58859,68585,74155,77579,107449,107589,109624,192176	Anxa3,Rhoa,Anxa2,Cav1,Col3a1,Col5a1,Col8a1,Col1a1,Col1a2,Cyp1b1,Egr1,Fgfr1,Ccn2,Fkbp10,Fn1,Gpx1,Hspb1,Id1,Igf2,Ccn1,Itgb1,Junb,Lgals3,Lox,Anxa1,Lrp1,Nrp1,Pdgfrb,Serpine1,Prrx1,Ptn,Prrx2,Ccl2,Cxcl12,Serpinf1,Sfrp2,Slit2,Sox4,Thbs1,Thbs2,Thy1,Tnfrsf1a,Fbln5,Tnfrsf12a,Parva,Efemp2,Rtn4,Errfi1,Myh10,Unc5b,Mylk,Cald1,Flna
2_Member	GO Biological Processes	GO:0051272	positive regulation of cellular component movement	-23.7611	-20.3244	47/614	11475,11745,11848,12389,12631,12842,13078,13345,13653,14062,14182,14268,14678,15507,16002,16007,16202,16412,16423,16854,16952,16971,18186,18214,18596,18643,18787,19241,19242,19285,20195,20296,20306,20315,21825,21838,22402,50706,57266,60595,68585,74117,76709,107589,108655,192176,218952	Acta2,Anxa3,Rhoa,Cav1,Cfl1,Col1a1,Cyp1b1,Twist2,Egr1,F2r,Fgfr1,Fn1,Gnai2,Hspb1,Igf2,Ccn1,Ilk,Itgb1,Cd47,Lgals3,Anxa1,Lrp1,Nrp1,Ddr2,Pdgfrb,Pfn1,Serpine1,Tmsb4x,Ptn,Cavin1,S100a11,Ccl2,Ccl7,Cxcl12,Thbs1,Thy1,Ccn4,Postn,Cxcl14,Actn4,Rtn4,Actr3,Arpc2,Mylk,Foxp1,Flna,Fermt2
2_Member	GO Biological Processes	GO:0030335	positive regulation of cell migration	-23.2413	-19.8626	45/571	11475,11745,11848,12389,12842,13078,13345,13653,14062,14182,14268,14678,15507,16002,16007,16202,16412,16423,16854,16952,16971,18186,18214,18596,18643,18787,19241,19242,20195,20296,20306,20315,21825,21838,22402,50706,57266,60595,68585,74117,76709,107589,108655,192176,218952	Acta2,Anxa3,Rhoa,Cav1,Col1a1,Cyp1b1,Twist2,Egr1,F2r,Fgfr1,Fn1,Gnai2,Hspb1,Igf2,Ccn1,Ilk,Itgb1,Cd47,Lgals3,Anxa1,Lrp1,Nrp1,Ddr2,Pdgfrb,Pfn1,Serpine1,Tmsb4x,Ptn,S100a11,Ccl2,Ccl7,Cxcl12,Thbs1,Thy1,Ccn4,Postn,Cxcl14,Actn4,Rtn4,Actr3,Arpc2,Mylk,Foxp1,Flna,Fermt2
2_Member	GO Biological Processes	GO:0048514	blood vessel morphogenesis	-22.5951	-19.2675	47/654	11745,11848,12306,12389,12825,12837,13078,14182,14219,14230,14268,14775,15507,15901,16002,16007,16412,16477,16854,16948,16952,16971,18186,18596,18787,18933,19242,20204,20296,20315,20317,20319,20563,20677,21825,21826,21838,21937,23876,27279,57342,58859,68585,107449,107589,109624,192176	Anxa3,Rhoa,Anxa2,Cav1,Col3a1,Col8a1,Cyp1b1,Fgfr1,Ccn2,Fkbp10,Fn1,Gpx1,Hspb1,Id1,Igf2,Ccn1,Itgb1,Junb,Lgals3,Lox,Anxa1,Lrp1,Nrp1,Pdgfrb,Serpine1,Prrx1,Ptn,Prrx2,Ccl2,Cxcl12,Serpinf1,Sfrp2,Slit2,Sox4,Thbs1,Thbs2,Thy1,Tnfrsf1a,Fbln5,Tnfrsf12a,Parva,Efemp2,Rtn4,Unc5b,Mylk,Cald1,Flna
2_Member	GO Biological Processes	GO:0001525	angiogenesis	-17.0052	-14.0244	37/541	11745,11848,12306,12389,12837,13078,14182,14219,14268,14775,15507,15901,16002,16007,16412,16854,16952,18186,18596,18787,19242,20296,20315,20317,20319,20563,21825,21826,21838,21937,23876,27279,57342,68585,107449,109624,192176	Anxa3,Rhoa,Anxa2,Cav1,Col8a1,Cyp1b1,Fgfr1,Ccn2,Fn1,Gpx1,Hspb1,Id1,Igf2,Ccn1,Itgb1,Lgals3,Anxa1,Nrp1,Pdgfrb,Serpine1,Ptn,Ccl2,Cxcl12,Serpinf1,Sfrp2,Slit2,Thbs1,Thbs2,Thy1,Tnfrsf1a,Fbln5,Tnfrsf12a,Parva,Rtn4,Unc5b,Cald1,Flna
2_Member	GO Biological Processes	GO:0045596	negative regulation of cell differentiation	-12.3159	-9.74163	36/723	11848,12257,12389,12505,12831,12832,13345,13386,14118,14182,15507,15901,15903,16002,16412,16952,18186,18514,19242,20319,20563,21804,21838,22402,50706,57266,60595,68585,74117,74511,77889,107503,108655,218952,228775,231633	Rhoa,Tspo,Cav1,Cd44,Col5a1,Col5a2,Twist2,Dlk1,Fbn1,Fgfr1,Hspb1,Id1,Id3,Igf2,Itgb1,Anxa1,Nrp1,Pbx1,Ptn,Sfrp2,Slit2,Tgfb1i1,Thy1,Ccn4,Postn,Cxcl14,Actn4,Rtn4,Actr3,Lrrc17,Lbh,Atf5,Foxp1,Fermt2,Trib3,Tmem119
2_Member	GO Biological Processes	GO:0045765	regulation of angiogenesis	-8.29417	-6.1459	19/302	11745,13078,15507,15901,16002,16412,16854,18186,18787,19242,20296,20317,20319,21825,21826,21937,23876,27279,68585	Anxa3,Cyp1b1,Hspb1,Id1,Igf2,Itgb1,Lgals3,Nrp1,Serpine1,Ptn,Ccl2,Serpinf1,Sfrp2,Thbs1,Thbs2,Tnfrsf1a,Fbln5,Tnfrsf12a,Rtn4
2_Member	GO Biological Processes	GO:1901342	regulation of vasculature development	-8.20078	-6.06199	19/306	11745,13078,15507,15901,16002,16412,16854,18186,18787,19242,20296,20317,20319,21825,21826,21937,23876,27279,68585	Anxa3,Cyp1b1,Hspb1,Id1,Igf2,Itgb1,Lgals3,Nrp1,Serpine1,Ptn,Ccl2,Serpinf1,Sfrp2,Thbs1,Thbs2,Tnfrsf1a,Fbln5,Tnfrsf12a,Rtn4
2_Member	GO Biological Processes	GO:0045766	positive regulation of angiogenesis	-5.72626	-3.8993	12/179	11745,13078,15507,16002,16412,16854,18186,18787,20319,21825,21937,68585	Anxa3,Cyp1b1,Hspb1,Igf2,Itgb1,Lgals3,Nrp1,Serpine1,Sfrp2,Thbs1,Tnfrsf1a,Rtn4
2_Member	GO Biological Processes	GO:1904018	positive regulation of vasculature development	-5.72626	-3.8993	12/179	11745,13078,15507,16002,16412,16854,18186,18787,20319,21825,21937,68585	Anxa3,Cyp1b1,Hspb1,Igf2,Itgb1,Lgals3,Nrp1,Serpine1,Sfrp2,Thbs1,Tnfrsf1a,Rtn4
3_Summary	KEGG Pathway	ko04510	Focal adhesion	-21.1739	-17.8921	28/199	11461,11848,12334,12389,12444,12445,12833,12834,12835,12842,12843,14268,16202,16412,18596,21825,21826,21894,21923,22323,22330,57342,60595,67268,98932,107589,109711,192176,12825,12831,12832,17904,12505,16423,11773,14182,15507,16002,18186,19242,26362,58194,228775,13345,17698,21859,11911,13685,14062,74551,268373	Actb,Rhoa,Capn2,Cav1,Ccnd2,Ccnd3,Col6a1,Col6a2,Col6a3,Col1a1,Col1a2,Fn1,Ilk,Itgb1,Pdgfrb,Thbs1,Thbs2,Tln1,Tnc,Vasp,Vcl,Parva,Actn4,Myl12a,Myl9,Mylk,Actn1,Flna,Col3a1,Col5a1,Col5a2,Myl6,Cd44,Cd47,Ap2m1,Fgfr1,Hspb1,Igf2,Nrp1,Ptn,Axl,Sh3kbp1,Trib3,Twist2,Msn,Timp3,Atf4,Eif4ebp1,F2r,Pck2,Ppia
3_Member	KEGG Pathway	ko04510	Focal adhesion	-21.1739	-17.8921	28/199	11461,11848,12334,12389,12444,12445,12833,12834,12835,12842,12843,14268,16202,16412,18596,21825,21826,21894,21923,22323,22330,57342,60595,67268,98932,107589,109711,192176	Actb,Rhoa,Capn2,Cav1,Ccnd2,Ccnd3,Col6a1,Col6a2,Col6a3,Col1a1,Col1a2,Fn1,Ilk,Itgb1,Pdgfrb,Thbs1,Thbs2,Tln1,Tnc,Vasp,Vcl,Parva,Actn4,Myl12a,Myl9,Mylk,Actn1,Flna
3_Member	KEGG Pathway	mmu04510	Focal adhesion	-20.9322	-17.6917	28/203	11461,11848,12334,12389,12444,12445,12833,12834,12835,12842,12843,14268,16202,16412,18596,21825,21826,21894,21923,22323,22330,57342,60595,67268,98932,107589,109711,192176	Actb,Rhoa,Capn2,Cav1,Ccnd2,Ccnd3,Col6a1,Col6a2,Col6a3,Col1a1,Col1a2,Fn1,Ilk,Itgb1,Pdgfrb,Thbs1,Thbs2,Tln1,Tnc,Vasp,Vcl,Parva,Actn4,Myl12a,Myl9,Mylk,Actn1,Flna
3_Member	WikiPathways	WP85	Focal adhesion	-18.4969	-15.4455	25/185	11461,11848,12389,12444,12445,12825,12831,12832,12834,12842,12843,14268,16202,16412,17904,18596,21825,21826,21894,21923,22323,22330,107589,109711,192176	Actb,Rhoa,Cav1,Ccnd2,Ccnd3,Col3a1,Col5a1,Col5a2,Col6a2,Col1a1,Col1a2,Fn1,Ilk,Itgb1,Myl6,Pdgfrb,Thbs1,Thbs2,Tln1,Tnc,Vasp,Vcl,Mylk,Actn1,Flna
3_Member	KEGG Pathway	ko04512	ECM-receptor interaction	-9.488	-7.20619	12/83	12505,12833,12834,12835,12842,12843,14268,16412,16423,21825,21826,21923	Cd44,Col6a1,Col6a2,Col6a3,Col1a1,Col1a2,Fn1,Itgb1,Cd47,Thbs1,Thbs2,Tnc
3_Member	KEGG Pathway	mmu04512	ECM-receptor interaction	-9.36419	-7.09098	12/85	12505,12833,12834,12835,12842,12843,14268,16412,16423,21825,21826,21923	Cd44,Col6a1,Col6a2,Col6a3,Col1a1,Col1a2,Fn1,Itgb1,Cd47,Thbs1,Thbs2,Tnc
3_Member	Reactome Gene Sets	R-MMU-9006934	Signaling by Receptor Tyrosine Kinases	-9.04749	-6.80708	23/406	11461,11773,11848,12389,12825,12831,12832,12833,12834,12842,12843,14182,14268,15507,16002,16412,18186,18596,19242,21826,26362,58194,228775	Actb,Ap2m1,Rhoa,Cav1,Col3a1,Col5a1,Col5a2,Col6a1,Col6a2,Col1a1,Col1a2,Fgfr1,Fn1,Hspb1,Igf2,Itgb1,Nrp1,Pdgfrb,Ptn,Thbs2,Axl,Sh3kbp1,Trib3
3_Member	KEGG Pathway	ko05205	Proteoglycans in cancer	-7.49376	-5.43726	15/206	11461,11848,12389,12505,12842,12843,13345,14182,14268,16002,16412,17698,21825,21859,192176	Actb,Rhoa,Cav1,Cd44,Col1a1,Col1a2,Twist2,Fgfr1,Fn1,Igf2,Itgb1,Msn,Thbs1,Timp3,Flna
3_Member	KEGG Pathway	mmu05205	Proteoglycans in cancer	-7.35519	-5.3189	15/211	11461,11848,12389,12505,12842,12843,13345,14182,14268,16002,16412,17698,21825,21859,192176	Actb,Rhoa,Cav1,Cd44,Col1a1,Col1a2,Twist2,Fgfr1,Fn1,Igf2,Itgb1,Msn,Thbs1,Timp3,Flna
3_Member	KEGG Pathway	ko04151	PI3K-Akt signaling pathway	-6.63497	-4.6856	18/346	11911,12444,12445,12833,12834,12835,12842,12843,13685,14062,14182,14268,16412,18596,21825,21826,21923,74551	Atf4,Ccnd2,Ccnd3,Col6a1,Col6a2,Col6a3,Col1a1,Col1a2,Eif4ebp1,F2r,Fgfr1,Fn1,Itgb1,Pdgfrb,Thbs1,Thbs2,Tnc,Pck2
3_Member	KEGG Pathway	mmu04151	PI3K-Akt signaling pathway	-6.5614	-4.62202	18/350	11911,12444,12445,12833,12834,12835,12842,12843,13685,14062,14182,14268,16412,18596,21825,21826,21923,74551	Atf4,Ccnd2,Ccnd3,Col6a1,Col6a2,Col6a3,Col1a1,Col1a2,Eif4ebp1,F2r,Fgfr1,Fn1,Itgb1,Pdgfrb,Thbs1,Thbs2,Tnc,Pck2
3_Member	WikiPathways	WP2841	Focal adhesion: PI3K-Akt-mTOR signaling pathway	-5.69726	-3.87485	16/322	11911,12825,12831,12832,12834,12842,12843,13685,14062,14182,14268,16412,18596,21825,21826,21923	Atf4,Col3a1,Col5a1,Col5a2,Col6a2,Col1a1,Col1a2,Eif4ebp1,F2r,Fgfr1,Fn1,Itgb1,Pdgfrb,Thbs1,Thbs2,Tnc
3_Member	Reactome Gene Sets	R-MMU-202733	Cell surface interactions at the vascular wall	-4.30606	-2.66174	8/108	12389,12505,12842,12843,14268,16412,16423,268373	Cav1,Cd44,Col1a1,Col1a2,Fn1,Itgb1,Cd47,Ppia
4_Summary	GO Biological Processes	GO:0042060	wound healing	-19.8603	-16.6577	34/363	11475,11747,11749,12306,12389,12505,12798,12825,12831,12842,14062,14230,14268,14683,14775,16007,16412,16948,16952,18787,18810,20296,21825,21857,22003,22402,26362,27279,77579,107589,192176,208177,218952,268373,16971,19242,21923,22240,68585	Acta2,Anxa5,Anxa6,Anxa2,Cav1,Cd44,Cnn2,Col3a1,Col5a1,Col1a1,F2r,Fkbp10,Fn1,Gnas,Gpx1,Ccn1,Itgb1,Lox,Anxa1,Serpine1,Plec,Ccl2,Thbs1,Timp1,Tpm1,Ccn4,Axl,Tnfrsf12a,Myh10,Mylk,Flna,Phldb2,Fermt2,Ppia,Lrp1,Ptn,Tnc,Dpysl3,Rtn4
4_Member	GO Biological Processes	GO:0042060	wound healing	-19.8603	-16.6577	34/363	11475,11747,11749,12306,12389,12505,12798,12825,12831,12842,14062,14230,14268,14683,14775,16007,16412,16948,16952,18787,18810,20296,21825,21857,22003,22402,26362,27279,77579,107589,192176,208177,218952,268373	Acta2,Anxa5,Anxa6,Anxa2,Cav1,Cd44,Cnn2,Col3a1,Col5a1,Col1a1,F2r,Fkbp10,Fn1,Gnas,Gpx1,Ccn1,Itgb1,Lox,Anxa1,Serpine1,Plec,Ccl2,Thbs1,Timp1,Tpm1,Ccn4,Axl,Tnfrsf12a,Myh10,Mylk,Flna,Phldb2,Fermt2,Ppia
4_Member	GO Biological Processes	GO:0009611	response to wounding	-19.6261	-16.4904	39/510	11475,11747,11749,12306,12389,12505,12798,12825,12831,12842,14062,14230,14268,14683,14775,16007,16412,16948,16952,16971,18787,18810,19242,20296,21825,21857,21923,22003,22240,22402,26362,27279,68585,77579,107589,192176,208177,218952,268373	Acta2,Anxa5,Anxa6,Anxa2,Cav1,Cd44,Cnn2,Col3a1,Col5a1,Col1a1,F2r,Fkbp10,Fn1,Gnas,Gpx1,Ccn1,Itgb1,Lox,Anxa1,Lrp1,Serpine1,Plec,Ptn,Ccl2,Thbs1,Timp1,Tnc,Tpm1,Dpysl3,Ccn4,Axl,Tnfrsf12a,Rtn4,Myh10,Mylk,Flna,Phldb2,Fermt2,Ppia
4_Member	GO Biological Processes	GO:1903034	regulation of response to wounding	-12.5802	-9.99741	19/171	11475,11747,12306,12389,14062,16412,16952,16971,18787,19242,20296,21825,22402,27279,68585,107589,192176,208177,218952	Acta2,Anxa5,Anxa2,Cav1,F2r,Itgb1,Anxa1,Lrp1,Serpine1,Ptn,Ccl2,Thbs1,Ccn4,Tnfrsf12a,Rtn4,Mylk,Flna,Phldb2,Fermt2
4_Member	GO Biological Processes	GO:1903036	positive regulation of response to wounding	-11.3493	-8.93079	13/74	14062,16412,16952,16971,18787,19242,20296,21825,22402,68585,107589,192176,218952	F2r,Itgb1,Anxa1,Lrp1,Serpine1,Ptn,Ccl2,Thbs1,Ccn4,Rtn4,Mylk,Flna,Fermt2
4_Member	GO Biological Processes	GO:0061041	regulation of wound healing	-10.2783	-7.94093	15/130	11475,11747,12306,12389,14062,16412,16952,18787,20296,21825,22402,27279,107589,208177,218952	Acta2,Anxa5,Anxa2,Cav1,F2r,Itgb1,Anxa1,Serpine1,Ccl2,Thbs1,Ccn4,Tnfrsf12a,Mylk,Phldb2,Fermt2
4_Member	GO Biological Processes	GO:0090303	positive regulation of wound healing	-7.67024	-5.58801	9/56	14062,16412,16952,18787,20296,21825,22402,107589,218952	F2r,Itgb1,Anxa1,Serpine1,Ccl2,Thbs1,Ccn4,Mylk,Fermt2
5_Summary	GO Biological Processes	GO:0031589	cell-substrate adhesion	-19.7463	-16.5785	34/366	11848,12631,12825,12837,12842,14115,14219,14268,16007,16202,16412,16852,16971,17118,18186,18787,19242,20194,21825,21838,22330,26362,27279,30963,50706,57342,58859,60595,76709,109711,110829,192176,208177,218952,12389,12505,13078,15507,16002,16423,16854,16952,20296,20315,20677,21923,22003,21857,21894,18810,54673,74117,21826	Rhoa,Cfl1,Col3a1,Col8a1,Col1a1,Fbln2,Ccn2,Fn1,Ccn1,Ilk,Itgb1,Lgals1,Lrp1,Marcks,Nrp1,Serpine1,Ptn,S100a10,Thbs1,Thy1,Vcl,Axl,Tnfrsf12a,Hacd1,Postn,Parva,Efemp2,Actn4,Arpc2,Actn1,Lims1,Flna,Phldb2,Fermt2,Cav1,Cd44,Cyp1b1,Hspb1,Igf2,Cd47,Lgals3,Anxa1,Ccl2,Cxcl12,Sox4,Tnc,Tpm1,Timp1,Tln1,Plec,Sh3glb1,Actr3,Thbs2
5_Member	GO Biological Processes	GO:0031589	cell-substrate adhesion	-19.7463	-16.5785	34/366	11848,12631,12825,12837,12842,14115,14219,14268,16007,16202,16412,16852,16971,17118,18186,18787,19242,20194,21825,21838,22330,26362,27279,30963,50706,57342,58859,60595,76709,109711,110829,192176,208177,218952	Rhoa,Cfl1,Col3a1,Col8a1,Col1a1,Fbln2,Ccn2,Fn1,Ccn1,Ilk,Itgb1,Lgals1,Lrp1,Marcks,Nrp1,Serpine1,Ptn,S100a10,Thbs1,Thy1,Vcl,Axl,Tnfrsf12a,Hacd1,Postn,Parva,Efemp2,Actn4,Arpc2,Actn1,Lims1,Flna,Phldb2,Fermt2
5_Member	GO Biological Processes	GO:0010810	regulation of cell-substrate adhesion	-18.5315	-15.4538	27/226	11848,12631,12837,12842,14115,14268,16007,16202,16412,16852,16971,18186,18787,19242,20194,21825,21838,22330,30963,50706,58859,60595,76709,110829,192176,208177,218952	Rhoa,Cfl1,Col8a1,Col1a1,Fbln2,Fn1,Ccn1,Ilk,Itgb1,Lgals1,Lrp1,Nrp1,Serpine1,Ptn,S100a10,Thbs1,Thy1,Vcl,Hacd1,Postn,Efemp2,Actn4,Arpc2,Lims1,Flna,Phldb2,Fermt2
5_Member	GO Biological Processes	GO:0030155	regulation of cell adhesion	-14.2547	-11.478	40/772	11848,12389,12505,12631,12837,12842,13078,14115,14268,15507,16002,16007,16202,16412,16423,16852,16854,16952,16971,18186,18787,19242,20194,20296,20315,20677,21825,21838,21923,22003,22330,30963,50706,58859,60595,76709,110829,192176,208177,218952	Rhoa,Cav1,Cd44,Cfl1,Col8a1,Col1a1,Cyp1b1,Fbln2,Fn1,Hspb1,Igf2,Ccn1,Ilk,Itgb1,Cd47,Lgals1,Lgals3,Anxa1,Lrp1,Nrp1,Serpine1,Ptn,S100a10,Ccl2,Cxcl12,Sox4,Thbs1,Thy1,Tnc,Tpm1,Vcl,Hacd1,Postn,Efemp2,Actn4,Arpc2,Lims1,Flna,Phldb2,Fermt2
5_Member	GO Biological Processes	GO:0010811	positive regulation of cell-substrate adhesion	-13.1084	-10.4499	18/139	12631,12837,14115,14268,16007,16202,16412,18186,19242,20194,21825,21838,30963,58859,76709,110829,192176,218952	Cfl1,Col8a1,Fbln2,Fn1,Ccn1,Ilk,Itgb1,Nrp1,Ptn,S100a10,Thbs1,Thy1,Hacd1,Efemp2,Arpc2,Lims1,Flna,Fermt2
5_Member	GO Biological Processes	GO:0045785	positive regulation of cell adhesion	-12.1788	-9.64516	29/472	11848,12389,12505,12631,12837,14115,14268,16002,16007,16202,16412,16423,16852,16952,18186,19242,20194,20296,20315,20677,21825,21838,22003,30963,58859,76709,110829,192176,218952	Rhoa,Cav1,Cd44,Cfl1,Col8a1,Fbln2,Fn1,Igf2,Ccn1,Ilk,Itgb1,Cd47,Lgals1,Anxa1,Nrp1,Ptn,S100a10,Ccl2,Cxcl12,Sox4,Thbs1,Thy1,Tpm1,Hacd1,Efemp2,Arpc2,Lims1,Flna,Fermt2
5_Member	GO Biological Processes	GO:0007160	cell-matrix adhesion	-11.389	-8.95224	20/225	11848,12631,12825,14219,14268,16202,16412,16971,18186,18787,20194,21825,21838,22330,50706,58859,109711,110829,208177,218952	Rhoa,Cfl1,Col3a1,Ccn2,Fn1,Ilk,Itgb1,Lrp1,Nrp1,Serpine1,S100a10,Thbs1,Thy1,Vcl,Postn,Efemp2,Actn1,Lims1,Phldb2,Fermt2
5_Member	GO Biological Processes	GO:0007229	integrin-mediated signaling pathway	-11.03	-8.63473	14/96	11848,12825,14219,14268,16202,16412,18186,19242,21838,21857,21894,110829,192176,218952	Rhoa,Col3a1,Ccn2,Fn1,Ilk,Itgb1,Nrp1,Ptn,Thy1,Timp1,Tln1,Lims1,Flna,Fermt2
5_Member	GO Biological Processes	GO:0007044	cell-substrate junction assembly	-9.86481	-7.54205	13/96	12631,14268,16971,18186,18810,20194,21838,21894,22330,109711,110829,208177,218952	Cfl1,Fn1,Lrp1,Nrp1,Plec,S100a10,Thy1,Tln1,Vcl,Actn1,Lims1,Phldb2,Fermt2
5_Member	GO Biological Processes	GO:0150115	cell-substrate junction organization	-9.5276	-7.23256	13/102	12631,14268,16971,18186,18810,20194,21838,21894,22330,109711,110829,208177,218952	Cfl1,Fn1,Lrp1,Nrp1,Plec,S100a10,Thy1,Tln1,Vcl,Actn1,Lims1,Phldb2,Fermt2
5_Member	GO Biological Processes	GO:0001952	regulation of cell-matrix adhesion	-9.31687	-7.04791	14/128	12631,16202,16971,18186,18787,20194,21825,21838,22330,50706,58859,110829,208177,218952	Cfl1,Ilk,Lrp1,Nrp1,Serpine1,S100a10,Thbs1,Thy1,Vcl,Postn,Efemp2,Lims1,Phldb2,Fermt2
5_Member	GO Biological Processes	GO:0034446	substrate adhesion-dependent cell spreading	-9.16204	-6.90962	13/109	11848,14268,16202,18186,20194,26362,50706,57342,60595,76709,110829,192176,218952	Rhoa,Fn1,Ilk,Nrp1,S100a10,Axl,Postn,Parva,Actn4,Arpc2,Lims1,Flna,Fermt2
5_Member	GO Biological Processes	GO:0010769	regulation of cell morphogenesis involved in differentiation	-7.58105	-5.51409	12/121	16202,17118,18186,20194,50706,54673,60595,74117,76709,110829,192176,218952	Ilk,Marcks,Nrp1,S100a10,Postn,Sh3glb1,Actn4,Actr3,Arpc2,Lims1,Flna,Fermt2
5_Member	GO Biological Processes	GO:1900024	regulation of substrate adhesion-dependent cell spreading	-7.46414	-5.41278	9/59	16202,18186,20194,50706,60595,76709,110829,192176,218952	Ilk,Nrp1,S100a10,Postn,Actn4,Arpc2,Lims1,Flna,Fermt2
5_Member	GO Biological Processes	GO:0051893	regulation of focal adhesion assembly	-7.14608	-5.14074	9/64	12631,16971,18186,20194,21838,22330,110829,208177,218952	Cfl1,Lrp1,Nrp1,S100a10,Thy1,Vcl,Lims1,Phldb2,Fermt2
5_Member	GO Biological Processes	GO:0090109	regulation of cell-substrate junction assembly	-7.14608	-5.14074	9/64	12631,16971,18186,20194,21838,22330,110829,208177,218952	Cfl1,Lrp1,Nrp1,S100a10,Thy1,Vcl,Lims1,Phldb2,Fermt2
5_Member	GO Biological Processes	GO:0048041	focal adhesion assembly	-7.06972	-5.07347	10/86	12631,16971,18186,20194,21838,22330,109711,110829,208177,218952	Cfl1,Lrp1,Nrp1,S100a10,Thy1,Vcl,Actn1,Lims1,Phldb2,Fermt2
5_Member	GO Biological Processes	GO:0150116	regulation of cell-substrate junction organization	-6.85541	-4.88324	9/69	12631,16971,18186,20194,21838,22330,110829,208177,218952	Cfl1,Lrp1,Nrp1,S100a10,Thy1,Vcl,Lims1,Phldb2,Fermt2
5_Member	GO Biological Processes	GO:0010770	positive regulation of cell morphogenesis involved in differentiation	-6.32377	-4.41651	10/103	16202,17118,18186,20194,54673,74117,76709,110829,192176,218952	Ilk,Marcks,Nrp1,S100a10,Sh3glb1,Actr3,Arpc2,Lims1,Flna,Fermt2
5_Member	GO Biological Processes	GO:1900026	positive regulation of substrate adhesion-dependent cell spreading	-6.12327	-4.23941	7/43	16202,18186,20194,76709,110829,192176,218952	Ilk,Nrp1,S100a10,Arpc2,Lims1,Flna,Fermt2
5_Member	GO Biological Processes	GO:0051894	positive regulation of focal adhesion assembly	-6.06166	-4.18298	6/28	12631,18186,20194,21838,110829,218952	Cfl1,Nrp1,S100a10,Thy1,Lims1,Fermt2
5_Member	GO Biological Processes	GO:0001954	positive regulation of cell-matrix adhesion	-6.00901	-4.13714	8/64	12631,16202,18186,20194,21838,58859,110829,218952	Cfl1,Ilk,Nrp1,S100a10,Thy1,Efemp2,Lims1,Fermt2
5_Member	GO Biological Processes	GO:0150117	positive regulation of cell-substrate junction organization	-5.61523	-3.79881	6/33	12631,18186,20194,21838,110829,218952	Cfl1,Nrp1,S100a10,Thy1,Lims1,Fermt2
5_Member	GO Biological Processes	GO:1901888	regulation of cell junction assembly	-4.80885	-3.08093	12/220	12389,12631,16971,18186,20194,21826,21838,22330,74117,110829,208177,218952	Cav1,Cfl1,Lrp1,Nrp1,S100a10,Thbs2,Thy1,Vcl,Actr3,Lims1,Phldb2,Fermt2
5_Member	GO Biological Processes	GO:1901890	positive regulation of cell junction assembly	-4.70621	-2.99495	9/124	12389,12631,18186,20194,21826,21838,74117,110829,218952	Cav1,Cfl1,Nrp1,S100a10,Thbs2,Thy1,Actr3,Lims1,Fermt2
6_Summary	Reactome Gene Sets	R-MMU-1474244	Extracellular matrix organization	-19.2369	-16.1312	29/256	12111,12334,12505,12816,12825,12831,12832,12833,12834,12837,12842,12843,13717,14115,14118,14119,14268,16412,16423,16948,16949,17150,18214,18542,18810,21857,21923,23876,58859,17967,12835,58194,18596,21826,16323,14182,20319,68151,12306,12631,13806,20194,208177,14683,16952,72333,74155	Bgn,Capn2,Cd44,Col12a1,Col3a1,Col5a1,Col5a2,Col6a1,Col6a2,Col8a1,Col1a1,Col1a2,Eln,Fbln2,Fbn1,Fbn2,Fn1,Itgb1,Cd47,Lox,Loxl1,Mfap2,Ddr2,Pcolce,Plec,Timp1,Tnc,Fbln5,Efemp2,Ncam1,Col6a3,Sh3kbp1,Pdgfrb,Thbs2,Inhba,Fgfr1,Sfrp2,Wls,Anxa2,Cfl1,Eno1,S100a10,Phldb2,Gnas,Anxa1,Palld,Errfi1
6_Member	Reactome Gene Sets	R-MMU-1474244	Extracellular matrix organization	-19.2369	-16.1312	29/256	12111,12334,12505,12816,12825,12831,12832,12833,12834,12837,12842,12843,13717,14115,14118,14119,14268,16412,16423,16948,16949,17150,18214,18542,18810,21857,21923,23876,58859	Bgn,Capn2,Cd44,Col12a1,Col3a1,Col5a1,Col5a2,Col6a1,Col6a2,Col8a1,Col1a1,Col1a2,Eln,Fbln2,Fbn1,Fbn2,Fn1,Itgb1,Cd47,Lox,Loxl1,Mfap2,Ddr2,Pcolce,Plec,Timp1,Tnc,Fbln5,Efemp2
6_Member	Reactome Gene Sets	R-MMU-2022090	Assembly of collagen fibrils and other multimeric structures	-13.0093	-10.3726	13/56	12816,12825,12831,12832,12833,12834,12837,12842,12843,16948,16949,18542,18810	Col12a1,Col3a1,Col5a1,Col5a2,Col6a1,Col6a2,Col8a1,Col1a1,Col1a2,Lox,Loxl1,Pcolce,Plec
6_Member	Reactome Gene Sets	R-MMU-216083	Integrin cell surface interactions	-13.0024	-10.3726	14/70	12505,12825,12831,12832,12833,12834,12837,12842,12843,14118,14268,16412,16423,21923	Cd44,Col3a1,Col5a1,Col5a2,Col6a1,Col6a2,Col8a1,Col1a1,Col1a2,Fbn1,Fn1,Itgb1,Cd47,Tnc
6_Member	Reactome Gene Sets	R-MMU-1474228	Degradation of the extracellular matrix	-11.9668	-9.46319	16/119	12334,12505,12816,12825,12831,12832,12833,12834,12837,12842,12843,13717,14118,14119,14268,21857	Capn2,Cd44,Col12a1,Col3a1,Col5a1,Col5a2,Col6a1,Col6a2,Col8a1,Col1a1,Col1a2,Eln,Fbn1,Fbn2,Fn1,Timp1
6_Member	Reactome Gene Sets	R-MMU-3000178	ECM proteoglycans	-11.4748	-9.02546	11/44	12111,12825,12831,12832,12833,12834,12842,12843,14268,16412,21923	Bgn,Col3a1,Col5a1,Col5a2,Col6a1,Col6a2,Col1a1,Col1a2,Fn1,Itgb1,Tnc
6_Member	Reactome Gene Sets	R-MMU-1474290	Collagen formation	-10.8269	-8.45895	13/81	12816,12825,12831,12832,12833,12834,12837,12842,12843,16948,16949,18542,18810	Col12a1,Col3a1,Col5a1,Col5a2,Col6a1,Col6a2,Col8a1,Col1a1,Col1a2,Lox,Loxl1,Pcolce,Plec
6_Member	Reactome Gene Sets	R-MMU-8948216	Collagen chain trimerization	-9.04	-6.80352	9/40	12816,12825,12831,12832,12833,12834,12837,12842,12843	Col12a1,Col3a1,Col5a1,Col5a2,Col6a1,Col6a2,Col8a1,Col1a1,Col1a2
6_Member	Reactome Gene Sets	R-MMU-1650814	Collagen biosynthesis and modifying enzymes	-8.62252	-6.44108	10/60	12816,12825,12831,12832,12833,12834,12837,12842,12843,18542	Col12a1,Col3a1,Col5a1,Col5a2,Col6a1,Col6a2,Col8a1,Col1a1,Col1a2,Pcolce
6_Member	Reactome Gene Sets	R-MMU-1442490	Collagen degradation	-8.55211	-6.38425	9/45	12816,12825,12831,12832,12833,12834,12837,12842,12843	Col12a1,Col3a1,Col5a1,Col5a2,Col6a1,Col6a2,Col8a1,Col1a1,Col1a2
6_Member	Reactome Gene Sets	R-MMU-3000171	Non-integrin membrane-ECM interactions	-7.84851	-5.73402	8/38	12825,12831,12832,12842,12843,14268,16412,18214	Col3a1,Col5a1,Col5a2,Col1a1,Col1a2,Fn1,Itgb1,Ddr2
6_Member	Reactome Gene Sets	R-MMU-8874081	MET activates PTK2 signaling	-7.61172	-5.5421	7/27	12825,12831,12832,12842,12843,14268,16412	Col3a1,Col5a1,Col5a2,Col1a1,Col1a2,Fn1,Itgb1
6_Member	Reactome Gene Sets	R-MMU-419037	NCAM1 interactions	-7.16475	-5.15246	6/19	12825,12831,12832,12833,12834,17967	Col3a1,Col5a1,Col5a2,Col6a1,Col6a2,Ncam1
6_Member	KEGG Pathway	ko04974	Protein digestion and absorption	-6.87967	-4.90322	10/90	12816,12825,12831,12832,12833,12834,12835,12842,12843,13717	Col12a1,Col3a1,Col5a1,Col5a2,Col6a1,Col6a2,Col6a3,Col1a1,Col1a2,Eln
6_Member	KEGG Pathway	mmu04974	Protein digestion and absorption	-6.74345	-4.77935	10/93	12816,12825,12831,12832,12833,12834,12835,12842,12843,13717	Col12a1,Col3a1,Col5a1,Col5a2,Col6a1,Col6a2,Col6a3,Col1a1,Col1a2,Eln
6_Member	Reactome Gene Sets	R-MMU-8875878	MET promotes cell motility	-6.59208	-4.64873	7/37	12825,12831,12832,12842,12843,14268,16412	Col3a1,Col5a1,Col5a2,Col1a1,Col1a2,Fn1,Itgb1
6_Member	Reactome Gene Sets	R-MMU-6806834	Signaling by MET	-5.56706	-3.7536	8/73	12825,12831,12832,12842,12843,14268,16412,58194	Col3a1,Col5a1,Col5a2,Col1a1,Col1a2,Fn1,Itgb1,Sh3kbp1
6_Member	Reactome Gene Sets	R-MMU-375165	NCAM signaling for neurite out-growth	-5.53529	-3.73002	6/34	12825,12831,12832,12833,12834,17967	Col3a1,Col5a1,Col5a2,Col6a1,Col6a2,Ncam1
6_Member	Reactome Gene Sets	R-MMU-186797	Signaling by PDGF	-5.48802	-3.69052	7/53	12825,12831,12832,12833,12834,18596,21826	Col3a1,Col5a1,Col5a2,Col6a1,Col6a2,Pdgfrb,Thbs2
6_Member	GO Biological Processes	GO:0035987	endodermal cell differentiation	-4.64129	-2.94382	5/29	12816,12831,12832,14268,16323	Col12a1,Col5a1,Col5a2,Fn1,Inhba
6_Member	GO Biological Processes	GO:0001704	formation of primary germ layer	-4.48471	-2.80929	8/102	12816,12831,12832,14182,14268,16323,20319,68151	Col12a1,Col5a1,Col5a2,Fgfr1,Fn1,Inhba,Sfrp2,Wls
6_Member	GO Biological Processes	GO:0001101	response to acid chemical	-4.31243	-2.66711	11/209	12306,12334,12631,12825,12832,12833,12842,12843,13806,18810,20194	Anxa2,Capn2,Cfl1,Col3a1,Col5a2,Col6a1,Col1a1,Col1a2,Eno1,Plec,S100a10
6_Member	GO Biological Processes	GO:0071229	cellular response to acid chemical	-4.02688	-2.4388	10/187	12306,12334,12825,12832,12833,12842,12843,13806,18810,20194	Anxa2,Capn2,Col3a1,Col5a2,Col6a1,Col1a1,Col1a2,Eno1,Plec,S100a10
6_Member	GO Biological Processes	GO:0001706	endoderm formation	-3.99833	-2.41557	5/39	12816,12831,12832,14268,16323	Col12a1,Col5a1,Col5a2,Fn1,Inhba
6_Member	GO Biological Processes	GO:0007369	gastrulation	-3.49711	-2.00135	9/178	12816,12831,12832,14182,14268,16323,20319,68151,208177	Col12a1,Col5a1,Col5a2,Fgfr1,Fn1,Inhba,Sfrp2,Wls,Phldb2
6_Member	GO Biological Processes	GO:0043588	skin development	-3.03558	-1.62183	11/294	12825,12831,12832,12842,12843,14683,16323,16952,18810,72333,74155	Col3a1,Col5a1,Col5a2,Col1a1,Col1a2,Gnas,Inhba,Anxa1,Plec,Palld,Errfi1
6_Member	GO Biological Processes	GO:0007492	endoderm development	-2.67405	-1.32573	5/75	12816,12831,12832,14268,16323	Col12a1,Col5a1,Col5a2,Fn1,Inhba
6_Member	GO Biological Processes	GO:0043200	response to amino acid	-2.11443	-0.877165	7/187	12334,12631,12825,12832,12833,12842,12843	Capn2,Cfl1,Col3a1,Col5a2,Col6a1,Col1a1,Col1a2
7_Summary	Reactome Gene Sets	R-MMU-422475	Axon guidance	-18.1695	-15.143	28/256	11461,11773,11848,11867,12825,12831,12832,12833,12834,14182,16412,17698,17967,18186,18643,20315,20563,21894,22142,22143,22151,22240,22323,58194,67399,67951,74117,76709,11857,12389,17904,19285,22352,70350,77579,98932,109711,192176,192662,218952,260409,326618	Actb,Ap2m1,Rhoa,Arpc1b,Col3a1,Col5a1,Col5a2,Col6a1,Col6a2,Fgfr1,Itgb1,Msn,Ncam1,Nrp1,Pfn1,Cxcl12,Slit2,Tln1,Tuba1a,Tuba1b,Tubb2a,Dpysl3,Vasp,Sh3kbp1,Pdlim7,Tubb6,Actr3,Arpc2,Arhgdib,Cav1,Myl6,Cavin1,Vim,Basp1,Myh10,Myl9,Actn1,Flna,Arhgdia,Fermt2,Cdc42ep3,Tpm4
7_Member	Reactome Gene Sets	R-MMU-422475	Axon guidance	-18.1695	-15.143	28/256	11461,11773,11848,11867,12825,12831,12832,12833,12834,14182,16412,17698,17967,18186,18643,20315,20563,21894,22142,22143,22151,22240,22323,58194,67399,67951,74117,76709	Actb,Ap2m1,Rhoa,Arpc1b,Col3a1,Col5a1,Col5a2,Col6a1,Col6a2,Fgfr1,Itgb1,Msn,Ncam1,Nrp1,Pfn1,Cxcl12,Slit2,Tln1,Tuba1a,Tuba1b,Tubb2a,Dpysl3,Vasp,Sh3kbp1,Pdlim7,Tubb6,Actr3,Arpc2
7_Member	Reactome Gene Sets	R-MMU-9675108	Nervous system development	-18.124	-15.1209	28/257	11461,11773,11848,11867,12825,12831,12832,12833,12834,14182,16412,17698,17967,18186,18643,20315,20563,21894,22142,22143,22151,22240,22323,58194,67399,67951,74117,76709	Actb,Ap2m1,Rhoa,Arpc1b,Col3a1,Col5a1,Col5a2,Col6a1,Col6a2,Fgfr1,Itgb1,Msn,Ncam1,Nrp1,Pfn1,Cxcl12,Slit2,Tln1,Tuba1a,Tuba1b,Tubb2a,Dpysl3,Vasp,Sh3kbp1,Pdlim7,Tubb6,Actr3,Arpc2
7_Member	Reactome Gene Sets	R-MMU-1266738	Developmental Biology	-11.8087	-9.31218	28/454	11461,11773,11848,11867,12825,12831,12832,12833,12834,14182,16412,17698,17967,18186,18643,20315,20563,21894,22142,22143,22151,22240,22323,58194,67399,67951,74117,76709	Actb,Ap2m1,Rhoa,Arpc1b,Col3a1,Col5a1,Col5a2,Col6a1,Col6a2,Fgfr1,Itgb1,Msn,Ncam1,Nrp1,Pfn1,Cxcl12,Slit2,Tln1,Tuba1a,Tuba1b,Tubb2a,Dpysl3,Vasp,Sh3kbp1,Pdlim7,Tubb6,Actr3,Arpc2
7_Member	Reactome Gene Sets	R-MMU-373760	L1CAM interactions	-9.65754	-7.34886	11/63	11461,11773,14182,16412,17698,17967,18186,22142,22143,22151,67951	Actb,Ap2m1,Fgfr1,Itgb1,Msn,Ncam1,Nrp1,Tuba1a,Tuba1b,Tubb2a,Tubb6
7_Member	Reactome Gene Sets	R-MMU-194315	Signaling by Rho GTPases	-6.43357	-4.51349	25/652	11461,11848,11857,11867,12389,16412,17904,18643,19285,22142,22143,22151,22352,67951,70350,74117,76709,77579,98932,109711,192176,192662,218952,260409,326618	Actb,Rhoa,Arhgdib,Arpc1b,Cav1,Itgb1,Myl6,Pfn1,Cavin1,Tuba1a,Tuba1b,Tubb2a,Vim,Tubb6,Basp1,Actr3,Arpc2,Myh10,Myl9,Actn1,Flna,Arhgdia,Fermt2,Cdc42ep3,Tpm4
7_Member	Reactome Gene Sets	R-MMU-9716542	Signaling by Rho GTPases, Miro GTPases and RHOBTB3	-6.25141	-4.35342	25/667	11461,11848,11857,11867,12389,16412,17904,18643,19285,22142,22143,22151,22352,67951,70350,74117,76709,77579,98932,109711,192176,192662,218952,260409,326618	Actb,Rhoa,Arhgdib,Arpc1b,Cav1,Itgb1,Myl6,Pfn1,Cavin1,Tuba1a,Tuba1b,Tubb2a,Vim,Tubb6,Basp1,Actr3,Arpc2,Myh10,Myl9,Actn1,Flna,Arhgdia,Fermt2,Cdc42ep3,Tpm4
7_Member	Reactome Gene Sets	R-MMU-195258	RHO GTPase Effectors	-4.68324	-2.97547	14/304	11461,11848,11867,17904,18643,22142,22143,22151,67951,74117,76709,77579,98932,192176	Actb,Rhoa,Arpc1b,Myl6,Pfn1,Tuba1a,Tuba1b,Tubb2a,Tubb6,Actr3,Arpc2,Myh10,Myl9,Flna
7_Member	Reactome Gene Sets	R-MMU-9012999	RHO GTPase cycle	-3.28725	-1.83261	14/413	11461,11848,11857,12389,16412,19285,22143,22352,70350,109711,192662,218952,260409,326618	Actb,Rhoa,Arhgdib,Cav1,Itgb1,Cavin1,Tuba1b,Vim,Basp1,Actn1,Arhgdia,Fermt2,Cdc42ep3,Tpm4
8_Summary	GO Biological Processes	GO:0030198	extracellular matrix organization	-16.8666	-13.907	29/312	11568,12306,12389,12825,12831,12832,12837,12842,12843,13078,13717,14115,14219,14230,14268,16007,16412,16854,16948,16949,18214,18858,20319,21937,23876,50706,58859,66180,208177	Aebp1,Anxa2,Cav1,Col3a1,Col5a1,Col5a2,Col8a1,Col1a1,Col1a2,Cyp1b1,Eln,Fbln2,Ccn2,Fkbp10,Fn1,Ccn1,Itgb1,Lgals3,Lox,Loxl1,Ddr2,Pmp22,Sfrp2,Tnfrsf1a,Fbln5,Postn,Efemp2,P3h4,Phldb2
8_Member	GO Biological Processes	GO:0030198	extracellular matrix organization	-16.8666	-13.907	29/312	11568,12306,12389,12825,12831,12832,12837,12842,12843,13078,13717,14115,14219,14230,14268,16007,16412,16854,16948,16949,18214,18858,20319,21937,23876,50706,58859,66180,208177	Aebp1,Anxa2,Cav1,Col3a1,Col5a1,Col5a2,Col8a1,Col1a1,Col1a2,Cyp1b1,Eln,Fbln2,Ccn2,Fkbp10,Fn1,Ccn1,Itgb1,Lgals3,Lox,Loxl1,Ddr2,Pmp22,Sfrp2,Tnfrsf1a,Fbln5,Postn,Efemp2,P3h4,Phldb2
8_Member	GO Biological Processes	GO:0043062	extracellular structure organization	-16.8289	-13.8898	29/313	11568,12306,12389,12825,12831,12832,12837,12842,12843,13078,13717,14115,14219,14230,14268,16007,16412,16854,16948,16949,18214,18858,20319,21937,23876,50706,58859,66180,208177	Aebp1,Anxa2,Cav1,Col3a1,Col5a1,Col5a2,Col8a1,Col1a1,Col1a2,Cyp1b1,Eln,Fbln2,Ccn2,Fkbp10,Fn1,Ccn1,Itgb1,Lgals3,Lox,Loxl1,Ddr2,Pmp22,Sfrp2,Tnfrsf1a,Fbln5,Postn,Efemp2,P3h4,Phldb2
8_Member	GO Biological Processes	GO:0045229	external encapsulating structure organization	-16.7914	-13.8898	29/314	11568,12306,12389,12825,12831,12832,12837,12842,12843,13078,13717,14115,14219,14230,14268,16007,16412,16854,16948,16949,18214,18858,20319,21937,23876,50706,58859,66180,208177	Aebp1,Anxa2,Cav1,Col3a1,Col5a1,Col5a2,Col8a1,Col1a1,Col1a2,Cyp1b1,Eln,Fbln2,Ccn2,Fkbp10,Fn1,Ccn1,Itgb1,Lgals3,Lox,Loxl1,Ddr2,Pmp22,Sfrp2,Tnfrsf1a,Fbln5,Postn,Efemp2,P3h4,Phldb2
8_Member	GO Biological Processes	GO:0030199	collagen fibril organization	-15.5763	-12.7258	15/59	11568,12306,12825,12831,12832,12842,12843,13078,14230,16948,16949,18214,20319,58859,66180	Aebp1,Anxa2,Col3a1,Col5a1,Col5a2,Col1a1,Col1a2,Cyp1b1,Fkbp10,Lox,Loxl1,Ddr2,Sfrp2,Efemp2,P3h4
9_Summary	GO Biological Processes	GO:0001649	osteoblast differentiation	-16.5588	-13.6749	25/222	11911,12842,13345,13386,14119,14182,14200,14683,15901,15903,16002,16007,16202,16477,16905,16948,18214,20319,22402,66141,67399,68588,74511,218952,231633,11848,12843,14219,17313,18514,19242	Atf4,Col1a1,Twist2,Dlk1,Fbn2,Fgfr1,Fhl2,Gnas,Id1,Id3,Igf2,Ccn1,Ilk,Junb,Lmna,Lox,Ddr2,Sfrp2,Ccn4,Ifitm3,Pdlim7,Cthrc1,Lrrc17,Fermt2,Tmem119,Rhoa,Col1a2,Ccn2,Mgp,Pbx1,Ptn
9_Member	GO Biological Processes	GO:0001649	osteoblast differentiation	-16.5588	-13.6749	25/222	11911,12842,13345,13386,14119,14182,14200,14683,15901,15903,16002,16007,16202,16477,16905,16948,18214,20319,22402,66141,67399,68588,74511,218952,231633	Atf4,Col1a1,Twist2,Dlk1,Fbn2,Fgfr1,Fhl2,Gnas,Id1,Id3,Igf2,Ccn1,Ilk,Junb,Lmna,Lox,Ddr2,Sfrp2,Ccn4,Ifitm3,Pdlim7,Cthrc1,Lrrc17,Fermt2,Tmem119
9_Member	GO Biological Processes	GO:0001503	ossification	-15.2298	-12.4104	31/418	11848,11911,12842,12843,13345,13386,14119,14182,14200,14219,14683,15901,15903,16002,16007,16202,16477,16905,16948,17313,18214,18514,19242,20319,22402,66141,67399,68588,74511,218952,231633	Rhoa,Atf4,Col1a1,Col1a2,Twist2,Dlk1,Fbn2,Fgfr1,Fhl2,Ccn2,Gnas,Id1,Id3,Igf2,Ccn1,Ilk,Junb,Lmna,Lox,Mgp,Ddr2,Pbx1,Ptn,Sfrp2,Ccn4,Ifitm3,Pdlim7,Cthrc1,Lrrc17,Fermt2,Tmem119
9_Member	GO Biological Processes	GO:0045667	regulation of osteoblast differentiation	-13.2112	-10.5314	19/158	11911,13345,13386,14119,14182,14683,15901,15903,16007,16202,16905,18214,20319,22402,66141,67399,68588,218952,231633	Atf4,Twist2,Dlk1,Fbn2,Fgfr1,Gnas,Id1,Id3,Ccn1,Ilk,Lmna,Ddr2,Sfrp2,Ccn4,Ifitm3,Pdlim7,Cthrc1,Fermt2,Tmem119
9_Member	GO Biological Processes	GO:0045669	positive regulation of osteoblast differentiation	-11.1187	-8.7177	13/77	14119,14683,16007,16202,16905,18214,20319,22402,66141,67399,68588,218952,231633	Fbn2,Gnas,Ccn1,Ilk,Lmna,Ddr2,Sfrp2,Ccn4,Ifitm3,Pdlim7,Cthrc1,Fermt2,Tmem119
10_Summary	GO Biological Processes	GO:0022604	regulation of cell morphogenesis	-15.9647	-13.0979	29/337	11848,12505,12631,14268,16202,16952,17118,17698,18186,19242,20194,20296,20306,22003,50706,54673,57342,58194,60595,67268,68585,74117,76709,77579,110829,192176,192662,218952,260409,11857,18810	Rhoa,Cd44,Cfl1,Fn1,Ilk,Anxa1,Marcks,Msn,Nrp1,Ptn,S100a10,Ccl2,Ccl7,Tpm1,Postn,Sh3glb1,Parva,Sh3kbp1,Actn4,Myl12a,Rtn4,Actr3,Arpc2,Myh10,Lims1,Flna,Arhgdia,Fermt2,Cdc42ep3,Arhgdib,Plec
10_Member	GO Biological Processes	GO:0022604	regulation of cell morphogenesis	-15.9647	-13.0979	29/337	11848,12505,12631,14268,16202,16952,17118,17698,18186,19242,20194,20296,20306,22003,50706,54673,57342,58194,60595,67268,68585,74117,76709,77579,110829,192176,192662,218952,260409	Rhoa,Cd44,Cfl1,Fn1,Ilk,Anxa1,Marcks,Msn,Nrp1,Ptn,S100a10,Ccl2,Ccl7,Tpm1,Postn,Sh3glb1,Parva,Sh3kbp1,Actn4,Myl12a,Rtn4,Actr3,Arpc2,Myh10,Lims1,Flna,Arhgdia,Fermt2,Cdc42ep3
10_Member	GO Biological Processes	GO:0008360	regulation of cell shape	-10.1025	-7.77011	16/157	11848,12631,14268,16952,17698,19242,20296,20306,22003,57342,58194,67268,77579,192662,218952,260409	Rhoa,Cfl1,Fn1,Anxa1,Msn,Ptn,Ccl2,Ccl7,Tpm1,Parva,Sh3kbp1,Myl12a,Myh10,Arhgdia,Fermt2,Cdc42ep3
10_Member	GO Biological Processes	GO:0031532	actin cytoskeleton reorganization	-6.02091	-4.14651	10/111	11848,11857,16952,18186,18810,57342,74117,76709,192176,192662	Rhoa,Arhgdib,Anxa1,Nrp1,Plec,Parva,Actr3,Arpc2,Flna,Arhgdia
11_Summary	GO Biological Processes	GO:0061061	muscle structure development	-14.0223	-11.272	38/708	11848,12334,12389,12825,12955,13007,13653,13717,14200,14775,15903,16002,16202,16412,16852,16905,16948,17069,17904,18596,18810,18858,19241,20315,22003,22402,30963,56312,57266,58859,60595,67399,77579,107589,108655,109711,231633,259300,14182,17967,208177,18186,17698,76709,192176	Rhoa,Capn2,Cav1,Col3a1,Cryab,Csrp1,Egr1,Eln,Fhl2,Gpx1,Id3,Igf2,Ilk,Itgb1,Lgals1,Lmna,Lox,Ly6e,Myl6,Pdgfrb,Plec,Pmp22,Tmsb4x,Cxcl12,Tpm1,Ccn4,Hacd1,Nupr1,Cxcl14,Efemp2,Actn4,Pdlim7,Myh10,Mylk,Foxp1,Actn1,Tmem119,Ehd2,Fgfr1,Ncam1,Phldb2,Nrp1,Msn,Arpc2,Flna
11_Member	GO Biological Processes	GO:0061061	muscle structure development	-14.0223	-11.272	38/708	11848,12334,12389,12825,12955,13007,13653,13717,14200,14775,15903,16002,16202,16412,16852,16905,16948,17069,17904,18596,18810,18858,19241,20315,22003,22402,30963,56312,57266,58859,60595,67399,77579,107589,108655,109711,231633,259300	Rhoa,Capn2,Cav1,Col3a1,Cryab,Csrp1,Egr1,Eln,Fhl2,Gpx1,Id3,Igf2,Ilk,Itgb1,Lgals1,Lmna,Lox,Ly6e,Myl6,Pdgfrb,Plec,Pmp22,Tmsb4x,Cxcl12,Tpm1,Ccn4,Hacd1,Nupr1,Cxcl14,Efemp2,Actn4,Pdlim7,Myh10,Mylk,Foxp1,Actn1,Tmem119,Ehd2
11_Member	GO Biological Processes	GO:0060537	muscle tissue development	-9.59516	-7.29563	26/488	11848,12389,12825,13007,13653,13717,14182,14200,14775,16002,16412,16905,16948,17069,17904,17967,18596,18810,18858,22003,22402,56312,58859,77579,107589,108655	Rhoa,Cav1,Col3a1,Csrp1,Egr1,Eln,Fgfr1,Fhl2,Gpx1,Igf2,Itgb1,Lmna,Lox,Ly6e,Myl6,Ncam1,Pdgfrb,Plec,Pmp22,Tpm1,Ccn4,Nupr1,Efemp2,Myh10,Mylk,Foxp1
11_Member	GO Biological Processes	GO:0042692	muscle cell differentiation	-8.60761	-6.43301	23/428	12334,13007,14200,14775,16002,16412,16905,16948,18596,18810,18858,19241,20315,22003,22402,30963,58859,60595,77579,108655,109711,231633,259300	Capn2,Csrp1,Fhl2,Gpx1,Igf2,Itgb1,Lmna,Lox,Pdgfrb,Plec,Pmp22,Tmsb4x,Cxcl12,Tpm1,Ccn4,Hacd1,Efemp2,Actn4,Myh10,Foxp1,Actn1,Tmem119,Ehd2
11_Member	GO Biological Processes	GO:0055001	muscle cell development	-7.92149	-5.80106	16/221	13007,14200,14775,16412,16905,16948,18596,18810,18858,22003,22402,58859,60595,77579,108655,109711	Csrp1,Fhl2,Gpx1,Itgb1,Lmna,Lox,Pdgfrb,Plec,Pmp22,Tpm1,Ccn4,Efemp2,Actn4,Myh10,Foxp1,Actn1
11_Member	GO Biological Processes	GO:0007517	muscle organ development	-7.76731	-5.67302	20/361	11848,12389,12825,12955,13653,13717,14775,15903,16002,16905,16948,17069,17904,18810,18858,22003,56312,58859,107589,108655	Rhoa,Cav1,Col3a1,Cryab,Egr1,Eln,Gpx1,Id3,Igf2,Lmna,Lox,Ly6e,Myl6,Plec,Pmp22,Tpm1,Nupr1,Efemp2,Mylk,Foxp1
11_Member	GO Biological Processes	GO:0014706	striated muscle tissue development	-7.29648	-5.27475	22/463	11848,12389,13653,13717,14182,14200,14775,16002,16412,16905,16948,17069,17904,17967,18596,18810,18858,22003,22402,56312,77579,108655	Rhoa,Cav1,Egr1,Eln,Fgfr1,Fhl2,Gpx1,Igf2,Itgb1,Lmna,Lox,Ly6e,Myl6,Ncam1,Pdgfrb,Plec,Pmp22,Tpm1,Ccn4,Nupr1,Myh10,Foxp1
11_Member	GO Biological Processes	GO:0051146	striated muscle cell differentiation	-7.14119	-5.13814	18/320	12334,13007,14200,14775,16002,16412,16905,18596,18810,18858,20315,22003,22402,30963,77579,108655,231633,259300	Capn2,Csrp1,Fhl2,Gpx1,Igf2,Itgb1,Lmna,Pdgfrb,Plec,Pmp22,Cxcl12,Tpm1,Ccn4,Hacd1,Myh10,Foxp1,Tmem119,Ehd2
11_Member	GO Biological Processes	GO:0010927	cellular component assembly involved in morphogenesis	-5.81011	-3.97078	10/117	13007,16202,16412,18596,18810,18858,22003,77579,108655,208177	Csrp1,Ilk,Itgb1,Pdgfrb,Plec,Pmp22,Tpm1,Myh10,Foxp1,Phldb2
11_Member	GO Biological Processes	GO:0030239	myofibril assembly	-4.71403	-3.00159	7/69	13007,16412,18596,18810,22003,77579,108655	Csrp1,Itgb1,Pdgfrb,Plec,Tpm1,Myh10,Foxp1
11_Member	GO Biological Processes	GO:0055002	striated muscle cell development	-4.71403	-3.00159	7/69	13007,16412,18596,18810,22003,77579,108655	Csrp1,Itgb1,Pdgfrb,Plec,Tpm1,Myh10,Foxp1
11_Member	GO Biological Processes	GO:0007519	skeletal muscle tissue development	-4.44728	-2.78457	11/202	11848,12389,13653,13717,14775,16002,17904,18810,18858,56312,108655	Rhoa,Cav1,Egr1,Eln,Gpx1,Igf2,Myl6,Plec,Pmp22,Nupr1,Foxp1
11_Member	GO Biological Processes	GO:0060538	skeletal muscle organ development	-4.23792	-2.60907	11/213	11848,12389,13653,13717,14775,16002,17904,18810,18858,56312,108655	Rhoa,Cav1,Egr1,Eln,Gpx1,Igf2,Myl6,Plec,Pmp22,Nupr1,Foxp1
11_Member	GO Biological Processes	GO:0048738	cardiac muscle tissue development	-3.94604	-2.37186	12/270	14182,14200,16412,16905,17069,17967,18596,18810,22003,22402,77579,108655	Fgfr1,Fhl2,Itgb1,Lmna,Ly6e,Ncam1,Pdgfrb,Plec,Tpm1,Ccn4,Myh10,Foxp1
11_Member	GO Biological Processes	GO:0055013	cardiac muscle cell development	-3.57465	-2.06663	7/104	14200,16905,18596,18810,22402,77579,108655	Fhl2,Lmna,Pdgfrb,Plec,Ccn4,Myh10,Foxp1
11_Member	GO Biological Processes	GO:0045214	sarcomere organization	-3.52076	-2.02143	5/49	13007,16412,18810,22003,108655	Csrp1,Itgb1,Plec,Tpm1,Foxp1
11_Member	GO Biological Processes	GO:0055006	cardiac cell development	-3.42561	-1.94038	7/110	14200,16905,18596,18810,22402,77579,108655	Fhl2,Lmna,Pdgfrb,Plec,Ccn4,Myh10,Foxp1
11_Member	GO Biological Processes	GO:0055007	cardiac muscle cell differentiation	-3.3389	-1.87598	8/149	14200,16412,16905,18596,18810,22402,77579,108655	Fhl2,Itgb1,Lmna,Pdgfrb,Plec,Ccn4,Myh10,Foxp1
11_Member	GO Biological Processes	GO:0035051	cardiocyte differentiation	-3.32363	-1.86203	9/188	14200,16412,16905,18186,18596,18810,22402,77579,108655	Fhl2,Itgb1,Lmna,Nrp1,Pdgfrb,Plec,Ccn4,Myh10,Foxp1
11_Member	GO Biological Processes	GO:0140694	non-membrane-bounded organelle assembly	-2.23039	-0.967705	11/374	11848,13007,16412,17698,18596,18810,22003,76709,77579,108655,192176	Rhoa,Csrp1,Itgb1,Msn,Pdgfrb,Plec,Tpm1,Arpc2,Myh10,Foxp1,Flna
12_Summary	GO Biological Processes	GO:0010942	positive regulation of cell death	-13.7973	-11.0596	37/682	11747,11848,11911,12257,12334,12389,12505,13078,13653,14219,15903,16007,16323,16412,16952,16971,18596,18611,19242,20296,20319,20563,20677,20747,21664,21809,21825,21859,21937,27279,27280,51800,54673,56312,70445,107449,108655	Anxa5,Rhoa,Atf4,Tspo,Capn2,Cav1,Cd44,Cyp1b1,Egr1,Ccn2,Id3,Ccn1,Inhba,Itgb1,Anxa1,Lrp1,Pdgfrb,Pea15a,Ptn,Ccl2,Sfrp2,Slit2,Sox4,Spop,Phlda1,Tgfb3,Thbs1,Timp3,Tnfrsf1a,Tnfrsf12a,Phlda3,Bok,Sh3glb1,Nupr1,Cd248,Unc5b,Foxp1
12_Member	GO Biological Processes	GO:0010942	positive regulation of cell death	-13.7973	-11.0596	37/682	11747,11848,11911,12257,12334,12389,12505,13078,13653,14219,15903,16007,16323,16412,16952,16971,18596,18611,19242,20296,20319,20563,20677,20747,21664,21809,21825,21859,21937,27279,27280,51800,54673,56312,70445,107449,108655	Anxa5,Rhoa,Atf4,Tspo,Capn2,Cav1,Cd44,Cyp1b1,Egr1,Ccn2,Id3,Ccn1,Inhba,Itgb1,Anxa1,Lrp1,Pdgfrb,Pea15a,Ptn,Ccl2,Sfrp2,Slit2,Sox4,Spop,Phlda1,Tgfb3,Thbs1,Timp3,Tnfrsf1a,Tnfrsf12a,Phlda3,Bok,Sh3glb1,Nupr1,Cd248,Unc5b,Foxp1
12_Member	GO Biological Processes	GO:0043065	positive regulation of apoptotic process	-13.2873	-10.5966	34/597	11747,11848,11911,12257,12334,12389,12505,13078,13653,15903,16007,16323,16412,16952,18596,18611,19242,20296,20319,20563,20677,20747,21664,21809,21825,21859,21937,27279,27280,51800,54673,56312,70445,107449	Anxa5,Rhoa,Atf4,Tspo,Capn2,Cav1,Cd44,Cyp1b1,Egr1,Id3,Ccn1,Inhba,Itgb1,Anxa1,Pdgfrb,Pea15a,Ptn,Ccl2,Sfrp2,Slit2,Sox4,Spop,Phlda1,Tgfb3,Thbs1,Timp3,Tnfrsf1a,Tnfrsf12a,Phlda3,Bok,Sh3glb1,Nupr1,Cd248,Unc5b
12_Member	GO Biological Processes	GO:0043068	positive regulation of programmed cell death	-12.9782	-10.3685	34/612	11747,11848,11911,12257,12334,12389,12505,13078,13653,15903,16007,16323,16412,16952,18596,18611,19242,20296,20319,20563,20677,20747,21664,21809,21825,21859,21937,27279,27280,51800,54673,56312,70445,107449	Anxa5,Rhoa,Atf4,Tspo,Capn2,Cav1,Cd44,Cyp1b1,Egr1,Id3,Ccn1,Inhba,Itgb1,Anxa1,Pdgfrb,Pea15a,Ptn,Ccl2,Sfrp2,Slit2,Sox4,Spop,Phlda1,Tgfb3,Thbs1,Timp3,Tnfrsf1a,Tnfrsf12a,Phlda3,Bok,Sh3glb1,Nupr1,Cd248,Unc5b
13_Summary	GO Biological Processes	GO:0007507	heart development	-13.7164	-10.9909	36/649	12825,12831,13003,13717,14118,14182,14200,14268,15901,15903,16007,16202,16412,16905,16911,16948,16971,17069,17967,18186,18596,18810,20319,20563,20677,21809,21825,21937,22003,22402,57342,67399,68585,77579,108655,192176,12334,13806,14230,16002,16477,17112,67204	Col3a1,Col5a1,Vcan,Eln,Fbn1,Fgfr1,Fhl2,Fn1,Id1,Id3,Ccn1,Ilk,Itgb1,Lmna,Lmo4,Lox,Lrp1,Ly6e,Ncam1,Nrp1,Pdgfrb,Plec,Sfrp2,Slit2,Sox4,Tgfb3,Thbs1,Tnfrsf1a,Tpm1,Ccn4,Parva,Pdlim7,Rtn4,Myh10,Foxp1,Flna,Capn2,Eno1,Fkbp10,Igf2,Junb,Tm4sf1,Eif2s2
13_Member	GO Biological Processes	GO:0007507	heart development	-13.7164	-10.9909	36/649	12825,12831,13003,13717,14118,14182,14200,14268,15901,15903,16007,16202,16412,16905,16911,16948,16971,17069,17967,18186,18596,18810,20319,20563,20677,21809,21825,21937,22003,22402,57342,67399,68585,77579,108655,192176	Col3a1,Col5a1,Vcan,Eln,Fbn1,Fgfr1,Fhl2,Fn1,Id1,Id3,Ccn1,Ilk,Itgb1,Lmna,Lmo4,Lox,Lrp1,Ly6e,Ncam1,Nrp1,Pdgfrb,Plec,Sfrp2,Slit2,Sox4,Tgfb3,Thbs1,Tnfrsf1a,Tpm1,Ccn4,Parva,Pdlim7,Rtn4,Myh10,Foxp1,Flna
13_Member	GO Biological Processes	GO:0001701	in utero embryonic development	-4.32036	-2.67404	19/556	12334,12825,13806,14182,14230,16002,16007,16412,16477,17069,17112,18596,20563,21809,22003,67204,68585,77579,108655	Capn2,Col3a1,Eno1,Fgfr1,Fkbp10,Igf2,Ccn1,Itgb1,Junb,Ly6e,Tm4sf1,Pdgfrb,Slit2,Tgfb3,Tpm1,Eif2s2,Rtn4,Myh10,Foxp1
14_Summary	GO Biological Processes	GO:0001667	ameboidal-type cell migration	-13.6414	-10.9277	30/445	11475,11745,11749,11848,11857,12631,13078,14182,14268,14314,14775,15507,16002,16202,16412,16952,18186,18214,18643,18787,18810,18858,20315,20317,20563,21825,21857,68585,74117,108655,57342	Acta2,Anxa3,Anxa6,Rhoa,Arhgdib,Cfl1,Cyp1b1,Fgfr1,Fn1,Fstl1,Gpx1,Hspb1,Igf2,Ilk,Itgb1,Anxa1,Nrp1,Ddr2,Pfn1,Serpine1,Plec,Pmp22,Cxcl12,Serpinf1,Slit2,Thbs1,Timp1,Rtn4,Actr3,Foxp1,Parva
14_Member	GO Biological Processes	GO:0001667	ameboidal-type cell migration	-13.6414	-10.9277	30/445	11475,11745,11749,11848,11857,12631,13078,14182,14268,14314,14775,15507,16002,16202,16412,16952,18186,18214,18643,18787,18810,18858,20315,20317,20563,21825,21857,68585,74117,108655	Acta2,Anxa3,Anxa6,Rhoa,Arhgdib,Cfl1,Cyp1b1,Fgfr1,Fn1,Fstl1,Gpx1,Hspb1,Igf2,Ilk,Itgb1,Anxa1,Nrp1,Ddr2,Pfn1,Serpine1,Plec,Pmp22,Cxcl12,Serpinf1,Slit2,Thbs1,Timp1,Rtn4,Actr3,Foxp1
14_Member	GO Biological Processes	GO:0010631	epithelial cell migration	-7.43583	-5.38956	18/306	11745,11848,13078,14182,14314,14775,15507,16002,16412,16952,18186,18643,18787,20317,20563,21825,68585,108655	Anxa3,Rhoa,Cyp1b1,Fgfr1,Fstl1,Gpx1,Hspb1,Igf2,Itgb1,Anxa1,Nrp1,Pfn1,Serpine1,Serpinf1,Slit2,Thbs1,Rtn4,Foxp1
14_Member	GO Biological Processes	GO:0090132	epithelium migration	-7.39272	-5.35146	18/308	11745,11848,13078,14182,14314,14775,15507,16002,16412,16952,18186,18643,18787,20317,20563,21825,68585,108655	Anxa3,Rhoa,Cyp1b1,Fgfr1,Fstl1,Gpx1,Hspb1,Igf2,Itgb1,Anxa1,Nrp1,Pfn1,Serpine1,Serpinf1,Slit2,Thbs1,Rtn4,Foxp1
14_Member	GO Biological Processes	GO:0090130	tissue migration	-7.34995	-5.31612	18/310	11745,11848,13078,14182,14314,14775,15507,16002,16412,16952,18186,18643,18787,20317,20563,21825,68585,108655	Anxa3,Rhoa,Cyp1b1,Fgfr1,Fstl1,Gpx1,Hspb1,Igf2,Itgb1,Anxa1,Nrp1,Pfn1,Serpine1,Serpinf1,Slit2,Thbs1,Rtn4,Foxp1
14_Member	GO Biological Processes	GO:0043542	endothelial cell migration	-7.08963	-5.08886	15/221	11745,11848,13078,14182,14314,14775,15507,16002,16412,16952,18186,20317,20563,21825,108655	Anxa3,Rhoa,Cyp1b1,Fgfr1,Fstl1,Gpx1,Hspb1,Igf2,Itgb1,Anxa1,Nrp1,Serpinf1,Slit2,Thbs1,Foxp1
14_Member	GO Biological Processes	GO:0043534	blood vessel endothelial cell migration	-5.84434	-3.9987	10/116	11848,14182,14775,15507,16002,16412,16952,18186,20563,21825	Rhoa,Fgfr1,Gpx1,Hspb1,Igf2,Itgb1,Anxa1,Nrp1,Slit2,Thbs1
14_Member	GO Biological Processes	GO:0010632	regulation of epithelial cell migration	-5.83937	-3.99531	14/241	11745,11848,14182,15507,16002,16952,18186,18643,18787,20317,20563,21825,68585,108655	Anxa3,Rhoa,Fgfr1,Hspb1,Igf2,Anxa1,Nrp1,Pfn1,Serpine1,Serpinf1,Slit2,Thbs1,Rtn4,Foxp1
14_Member	GO Biological Processes	GO:0010634	positive regulation of epithelial cell migration	-5.50753	-3.70772	11/156	11745,14182,15507,16002,16952,18186,18643,18787,21825,68585,108655	Anxa3,Fgfr1,Hspb1,Igf2,Anxa1,Nrp1,Pfn1,Serpine1,Thbs1,Rtn4,Foxp1
14_Member	GO Biological Processes	GO:0010594	regulation of endothelial cell migration	-5.05177	-3.29888	11/174	11745,11848,14182,15507,16002,16952,18186,20317,20563,21825,108655	Anxa3,Rhoa,Fgfr1,Hspb1,Igf2,Anxa1,Nrp1,Serpinf1,Slit2,Thbs1,Foxp1
14_Member	GO Biological Processes	GO:0002042	cell migration involved in sprouting angiogenesis	-4.38608	-2.72959	6/53	11848,16412,16952,18186,20563,21825	Rhoa,Itgb1,Anxa1,Nrp1,Slit2,Thbs1
14_Member	GO Biological Processes	GO:0010595	positive regulation of endothelial cell migration	-4.27743	-2.64105	8/109	11745,14182,15507,16002,16952,18186,21825,108655	Anxa3,Fgfr1,Hspb1,Igf2,Anxa1,Nrp1,Thbs1,Foxp1
14_Member	GO Biological Processes	GO:0043536	positive regulation of blood vessel endothelial cell migration	-4.24863	-2.61713	6/56	14182,15507,16002,16952,18186,21825	Fgfr1,Hspb1,Igf2,Anxa1,Nrp1,Thbs1
14_Member	GO Biological Processes	GO:0002040	sprouting angiogenesis	-3.88249	-2.32002	8/124	11848,16412,16952,18186,20563,21825,57342,68585	Rhoa,Itgb1,Anxa1,Nrp1,Slit2,Thbs1,Parva,Rtn4
14_Member	GO Biological Processes	GO:0043535	regulation of blood vessel endothelial cell migration	-3.87677	-2.31512	7/93	11848,14182,15507,16002,16952,18186,21825	Rhoa,Fgfr1,Hspb1,Igf2,Anxa1,Nrp1,Thbs1
14_Member	GO Biological Processes	GO:0035767	endothelial cell chemotaxis	-3.3004	-1.84272	4/31	14182,15507,18186,21825	Fgfr1,Hspb1,Nrp1,Thbs1
14_Member	GO Biological Processes	GO:0090049	regulation of cell migration involved in sprouting angiogenesis	-2.91582	-1.52331	4/39	11848,16952,18186,21825	Rhoa,Anxa1,Nrp1,Thbs1
14_Member	GO Biological Processes	GO:2001026	regulation of endothelial cell chemotaxis	-2.59189	-1.26143	3/23	14182,15507,21825	Fgfr1,Hspb1,Thbs1
14_Member	GO Biological Processes	GO:0010596	negative regulation of endothelial cell migration	-2.36328	-1.07467	4/55	11848,20317,20563,21825	Rhoa,Serpinf1,Slit2,Thbs1
15_Summary	GO Biological Processes	GO:0001501	skeletal system development	-13.4923	-10.7903	33/552	11749,11848,12111,12825,12832,12842,12843,13003,13345,13386,14118,14119,14182,14219,14451,14683,16007,16854,16948,17313,18028,18514,18596,18933,20204,20319,20677,21809,21825,22402,74511,108655,231633,12831,13653,16905,93691,114679	Anxa6,Rhoa,Bgn,Col3a1,Col5a2,Col1a1,Col1a2,Vcan,Twist2,Dlk1,Fbn1,Fbn2,Fgfr1,Ccn2,Gas1,Gnas,Ccn1,Lgals3,Lox,Mgp,Nfib,Pbx1,Pdgfrb,Prrx1,Prrx2,Sfrp2,Sox4,Tgfb3,Thbs1,Ccn4,Lrrc17,Foxp1,Tmem119,Col5a1,Egr1,Lmna,Klf7,Selenom
15_Member	GO Biological Processes	GO:0001501	skeletal system development	-13.4923	-10.7903	33/552	11749,11848,12111,12825,12832,12842,12843,13003,13345,13386,14118,14119,14182,14219,14451,14683,16007,16854,16948,17313,18028,18514,18596,18933,20204,20319,20677,21809,21825,22402,74511,108655,231633	Anxa6,Rhoa,Bgn,Col3a1,Col5a2,Col1a1,Col1a2,Vcan,Twist2,Dlk1,Fbn1,Fbn2,Fgfr1,Ccn2,Gas1,Gnas,Ccn1,Lgals3,Lox,Mgp,Nfib,Pbx1,Pdgfrb,Prrx1,Prrx2,Sfrp2,Sox4,Tgfb3,Thbs1,Ccn4,Lrrc17,Foxp1,Tmem119
15_Member	GO Biological Processes	GO:0061448	connective tissue development	-11.1605	-8.75173	22/288	11749,12111,12825,12831,12842,13653,14182,14219,14683,16007,16905,16948,17313,18028,18596,18933,20204,20319,21825,22402,93691,114679	Anxa6,Bgn,Col3a1,Col5a1,Col1a1,Egr1,Fgfr1,Ccn2,Gnas,Ccn1,Lmna,Lox,Mgp,Nfib,Pdgfrb,Prrx1,Prrx2,Sfrp2,Thbs1,Ccn4,Klf7,Selenom
15_Member	GO Biological Processes	GO:0051216	cartilage development	-7.32795	-5.30142	15/212	11749,12111,12825,12842,14182,14219,14683,16007,17313,18028,18933,20204,20319,21825,22402	Anxa6,Bgn,Col3a1,Col1a1,Fgfr1,Ccn2,Gnas,Ccn1,Mgp,Nfib,Prrx1,Prrx2,Sfrp2,Thbs1,Ccn4
15_Member	GO Biological Processes	GO:0048705	skeletal system morphogenesis	-6.15821	-4.2691	15/261	11749,12825,12842,13345,14119,14219,14451,14683,18596,18933,20204,20319,21809,21825,231633	Anxa6,Col3a1,Col1a1,Twist2,Fbn2,Ccn2,Gas1,Gnas,Pdgfrb,Prrx1,Prrx2,Sfrp2,Tgfb3,Thbs1,Tmem119
15_Member	GO Biological Processes	GO:0060348	bone development	-5.77592	-3.93972	14/244	11749,11848,12111,12825,12842,14118,14683,16948,20319,21825,22402,74511,108655,231633	Anxa6,Rhoa,Bgn,Col3a1,Col1a1,Fbn1,Gnas,Lox,Sfrp2,Thbs1,Ccn4,Lrrc17,Foxp1,Tmem119
15_Member	GO Biological Processes	GO:0060350	endochondral bone morphogenesis	-3.84527	-2.28938	6/66	11749,12825,12842,14683,21825,231633	Anxa6,Col3a1,Col1a1,Gnas,Thbs1,Tmem119
15_Member	GO Biological Processes	GO:0060349	bone morphogenesis	-3.47417	-1.98265	7/108	11749,12825,12842,14683,20319,21825,231633	Anxa6,Col3a1,Col1a1,Gnas,Sfrp2,Thbs1,Tmem119
15_Member	GO Biological Processes	GO:0002062	chondrocyte differentiation	-3.28613	-1.83261	7/116	11749,12825,14182,14219,18028,20319,22402	Anxa6,Col3a1,Fgfr1,Ccn2,Nfib,Sfrp2,Ccn4
15_Member	GO Biological Processes	GO:0001958	endochondral ossification	-2.10533	-0.871193	3/34	12842,14683,231633	Col1a1,Gnas,Tmem119
15_Member	GO Biological Processes	GO:0036075	replacement ossification	-2.10533	-0.871193	3/34	12842,14683,231633	Col1a1,Gnas,Tmem119
16_Summary	GO Biological Processes	GO:0032964	collagen biosynthetic process	-13.1194	-10.4504	13/55	12831,12842,14062,14219,14268,18596,18787,20296,21809,22352,54683,66180,74155,12843,15901,16412,11911,12389,12825,13386,13653,14683,14775,17150,18810,231633,16948	Col5a1,Col1a1,F2r,Ccn2,Fn1,Pdgfrb,Serpine1,Ccl2,Tgfb3,Vim,Prdx5,P3h4,Errfi1,Col1a2,Id1,Itgb1,Atf4,Cav1,Col3a1,Dlk1,Egr1,Gnas,Gpx1,Mfap2,Plec,Tmem119,Lox
16_Member	GO Biological Processes	GO:0032964	collagen biosynthetic process	-13.1194	-10.4504	13/55	12831,12842,14062,14219,14268,18596,18787,20296,21809,22352,54683,66180,74155	Col5a1,Col1a1,F2r,Ccn2,Fn1,Pdgfrb,Serpine1,Ccl2,Tgfb3,Vim,Prdx5,P3h4,Errfi1
16_Member	GO Biological Processes	GO:0032963	collagen metabolic process	-11.9668	-9.46319	16/119	12831,12842,12843,14062,14219,14268,15901,16412,18596,18787,20296,21809,22352,54683,66180,74155	Col5a1,Col1a1,Col1a2,F2r,Ccn2,Fn1,Id1,Itgb1,Pdgfrb,Serpine1,Ccl2,Tgfb3,Vim,Prdx5,P3h4,Errfi1
16_Member	GO Biological Processes	GO:0010712	regulation of collagen metabolic process	-10.5189	-8.17155	11/53	14062,14219,14268,16412,18596,18787,20296,21809,22352,54683,74155	F2r,Ccn2,Fn1,Itgb1,Pdgfrb,Serpine1,Ccl2,Tgfb3,Vim,Prdx5,Errfi1
16_Member	GO Biological Processes	GO:0032965	regulation of collagen biosynthetic process	-9.82545	-7.51213	10/46	14062,14219,14268,18596,18787,20296,21809,22352,54683,74155	F2r,Ccn2,Fn1,Pdgfrb,Serpine1,Ccl2,Tgfb3,Vim,Prdx5,Errfi1
16_Member	GO Biological Processes	GO:0032967	positive regulation of collagen biosynthetic process	-8.86454	-6.66192	8/29	14062,14219,18596,18787,20296,21809,22352,54683	F2r,Ccn2,Pdgfrb,Serpine1,Ccl2,Tgfb3,Vim,Prdx5
16_Member	GO Biological Processes	GO:0010714	positive regulation of collagen metabolic process	-8.48882	-6.32759	8/32	14062,14219,18596,18787,20296,21809,22352,54683	F2r,Ccn2,Pdgfrb,Serpine1,Ccl2,Tgfb3,Vim,Prdx5
16_Member	GO Biological Processes	GO:0048871	multicellular organismal homeostasis	-2.9385	-1.54093	16/553	11911,12389,12825,13386,13653,14062,14219,14683,14775,15901,16412,17150,18596,18810,54683,231633	Atf4,Cav1,Col3a1,Dlk1,Egr1,F2r,Ccn2,Gnas,Gpx1,Id1,Itgb1,Mfap2,Pdgfrb,Plec,Prdx5,Tmem119
16_Member	GO Biological Processes	GO:0060249	anatomical structure homeostasis	-2.22217	-0.962383	10/323	12825,13386,14062,14219,14683,16412,16948,18596,54683,231633	Col3a1,Dlk1,F2r,Ccn2,Gnas,Itgb1,Lox,Pdgfrb,Prdx5,Tmem119
16_Member	GO Biological Processes	GO:0001894	tissue homeostasis	-2.1404	-0.898805	9/281	12825,13386,14062,14219,14683,16412,18596,54683,231633	Col3a1,Dlk1,F2r,Ccn2,Gnas,Itgb1,Pdgfrb,Prdx5,Tmem119
17_Summary	GO Biological Processes	GO:0051271	negative regulation of cellular component movement	-13.0011	-10.3726	25/315	11848,11857,12631,12798,12825,13078,16202,16971,18787,19242,20296,20315,20317,20319,20563,21825,21838,21857,22003,22240,60595,66141,109711,192662,208177,18186,12257,12389,12505,12797,13345,13386,14062,14451,14955,16323,16412,16854,16905,18028,18858,20677,21809,21858,22403,56312,58859,107503,110829	Rhoa,Arhgdib,Cfl1,Cnn2,Col3a1,Cyp1b1,Ilk,Lrp1,Serpine1,Ptn,Ccl2,Cxcl12,Serpinf1,Sfrp2,Slit2,Thbs1,Thy1,Timp1,Tpm1,Dpysl3,Actn4,Ifitm3,Actn1,Arhgdia,Phldb2,Nrp1,Tspo,Cav1,Cd44,Cnn1,Twist2,Dlk1,F2r,Gas1,H19,Inhba,Itgb1,Lgals3,Lmna,Nfib,Pmp22,Sox4,Tgfb3,Timp2,Ccn5,Nupr1,Efemp2,Atf5,Lims1
17_Member	GO Biological Processes	GO:0051271	negative regulation of cellular component movement	-13.0011	-10.3726	25/315	11848,11857,12631,12798,12825,13078,16202,16971,18787,19242,20296,20315,20317,20319,20563,21825,21838,21857,22003,22240,60595,66141,109711,192662,208177	Rhoa,Arhgdib,Cfl1,Cnn2,Col3a1,Cyp1b1,Ilk,Lrp1,Serpine1,Ptn,Ccl2,Cxcl12,Serpinf1,Sfrp2,Slit2,Thbs1,Thy1,Timp1,Tpm1,Dpysl3,Actn4,Ifitm3,Actn1,Arhgdia,Phldb2
17_Member	GO Biological Processes	GO:2000146	negative regulation of cell motility	-11.5029	-9.04721	23/306	11848,11857,12631,12798,12825,13078,16202,16971,18787,19242,20296,20315,20317,20319,20563,21825,21838,21857,22003,22240,66141,192662,208177	Rhoa,Arhgdib,Cfl1,Cnn2,Col3a1,Cyp1b1,Ilk,Lrp1,Serpine1,Ptn,Ccl2,Cxcl12,Serpinf1,Sfrp2,Slit2,Thbs1,Thy1,Timp1,Tpm1,Dpysl3,Ifitm3,Arhgdia,Phldb2
17_Member	GO Biological Processes	GO:0040013	negative regulation of locomotion	-11.3747	-8.94414	24/341	11848,11857,12631,12798,12825,13078,16202,16971,18186,18787,19242,20296,20315,20317,20319,20563,21825,21838,21857,22003,22240,66141,192662,208177	Rhoa,Arhgdib,Cfl1,Cnn2,Col3a1,Cyp1b1,Ilk,Lrp1,Nrp1,Serpine1,Ptn,Ccl2,Cxcl12,Serpinf1,Sfrp2,Slit2,Thbs1,Thy1,Timp1,Tpm1,Dpysl3,Ifitm3,Arhgdia,Phldb2
17_Member	GO Biological Processes	GO:0030336	negative regulation of cell migration	-11.0129	-8.6232	22/293	11848,11857,12798,12825,13078,16202,16971,18787,19242,20296,20315,20317,20319,20563,21825,21838,21857,22003,22240,66141,192662,208177	Rhoa,Arhgdib,Cnn2,Col3a1,Cyp1b1,Ilk,Lrp1,Serpine1,Ptn,Ccl2,Cxcl12,Serpinf1,Sfrp2,Slit2,Thbs1,Thy1,Timp1,Tpm1,Dpysl3,Ifitm3,Arhgdia,Phldb2
17_Member	GO Biological Processes	GO:0008285	negative regulation of cell population proliferation	-10.9236	-8.55024	35/766	11848,12257,12389,12505,12797,13078,13345,13386,14062,14451,14955,16202,16323,16412,16854,16905,18028,18858,19242,20296,20315,20317,20319,20563,20677,21809,21825,21858,22003,22403,56312,58859,66141,107503,110829	Rhoa,Tspo,Cav1,Cd44,Cnn1,Cyp1b1,Twist2,Dlk1,F2r,Gas1,H19,Ilk,Inhba,Itgb1,Lgals3,Lmna,Nfib,Pmp22,Ptn,Ccl2,Cxcl12,Serpinf1,Sfrp2,Slit2,Sox4,Tgfb3,Thbs1,Timp2,Tpm1,Ccn5,Nupr1,Efemp2,Ifitm3,Atf5,Lims1
18_Summary	Reactome Gene Sets	R-MMU-446353	Cell-extracellular matrix interactions	-12.9863	-10.3685	9/17	11461,16202,16412,22323,57342,109711,110829,192176,218952,12552,18810,16423,21894,22330,22352,60595,12334,12389,11848,12631,16905,17698,74117,12505,21838	Actb,Ilk,Itgb1,Vasp,Parva,Actn1,Lims1,Flna,Fermt2,Cdh11,Plec,Cd47,Tln1,Vcl,Vim,Actn4,Capn2,Cav1,Rhoa,Cfl1,Lmna,Msn,Actr3,Cd44,Thy1
18_Member	Reactome Gene Sets	R-MMU-446353	Cell-extracellular matrix interactions	-12.9863	-10.3685	9/17	11461,16202,16412,22323,57342,109711,110829,192176,218952	Actb,Ilk,Itgb1,Vasp,Parva,Actn1,Lims1,Flna,Fermt2
18_Member	Reactome Gene Sets	R-MMU-446728	Cell junction organization	-9.50432	-7.21374	11/65	11461,12552,16202,16412,18810,22323,57342,109711,110829,192176,218952	Actb,Cdh11,Ilk,Itgb1,Plec,Vasp,Parva,Actn1,Lims1,Flna,Fermt2
18_Member	Reactome Gene Sets	R-MMU-1500931	Cell-Cell communication	-9.36419	-7.09098	12/85	11461,12552,16202,16412,16423,18810,22323,57342,109711,110829,192176,218952	Actb,Cdh11,Ilk,Itgb1,Cd47,Plec,Vasp,Parva,Actn1,Lims1,Flna,Fermt2
18_Member	WikiPathways	WP2573	Primary focal segmental glomerulosclerosis (FSGS)	-5.61297	-3.79804	8/72	16202,16412,21894,22330,22352,57342,60595,110829	Ilk,Itgb1,Tln1,Vcl,Vim,Parva,Actn4,Lims1
18_Member	Reactome Gene Sets	R-MMU-446343	Localization of the PINCH-ILK-PARVIN complex to focal adhesions	-5.16449	-3.39457	3/4	16202,16412,57342	Ilk,Itgb1,Parva
18_Member	WikiPathways	WP6	Integrin-mediated cell adhesion	-4.54706	-2.86404	8/100	12334,12389,16202,16412,21894,22323,22330,109711	Capn2,Cav1,Ilk,Itgb1,Tln1,Vasp,Vcl,Actn1
18_Member	Reactome Gene Sets	R-MMU-446388	Regulation of cytoskeletal remodeling and cell spreading by IPP complex components	-4.23415	-2.60844	3/7	57342,109711,110829	Parva,Actn1,Lims1
18_Member	GO Biological Processes	GO:0007163	establishment or maintenance of cell polarity	-3.36247	-1.88753	10/226	11461,11848,12631,16202,16412,16905,17698,57342,74117,110829	Actb,Rhoa,Cfl1,Ilk,Itgb1,Lmna,Msn,Parva,Actr3,Lims1
18_Member	GO Biological Processes	GO:0034113	heterotypic cell-cell adhesion	-2.33515	-1.05334	4/56	12505,16412,21838,57342	Cd44,Itgb1,Thy1,Parva
19_Summary	GO Biological Processes	GO:0097190	apoptotic signaling pathway	-12.7574	-10.1569	34/623	11749,11911,12389,12505,13078,13806,14182,14451,14678,14775,15507,15937,16323,16854,16905,18186,18611,18787,18858,20315,20319,20747,21825,21859,21937,27279,27280,51800,54673,56312,56486,107449,228775,268373	Anxa6,Atf4,Cav1,Cd44,Cyp1b1,Eno1,Fgfr1,Gas1,Gnai2,Gpx1,Hspb1,Ier3,Inhba,Lgals3,Lmna,Nrp1,Pea15a,Serpine1,Pmp22,Cxcl12,Sfrp2,Spop,Thbs1,Timp3,Tnfrsf1a,Tnfrsf12a,Phlda3,Bok,Sh3glb1,Nupr1,Gabarap,Unc5b,Trib3,Ppia
19_Member	GO Biological Processes	GO:0097190	apoptotic signaling pathway	-12.7574	-10.1569	34/623	11749,11911,12389,12505,13078,13806,14182,14451,14678,14775,15507,15937,16323,16854,16905,18186,18611,18787,18858,20315,20319,20747,21825,21859,21937,27279,27280,51800,54673,56312,56486,107449,228775,268373	Anxa6,Atf4,Cav1,Cd44,Cyp1b1,Eno1,Fgfr1,Gas1,Gnai2,Gpx1,Hspb1,Ier3,Inhba,Lgals3,Lmna,Nrp1,Pea15a,Serpine1,Pmp22,Cxcl12,Sfrp2,Spop,Thbs1,Timp3,Tnfrsf1a,Tnfrsf12a,Phlda3,Bok,Sh3glb1,Nupr1,Gabarap,Unc5b,Trib3,Ppia
19_Member	GO Biological Processes	GO:2001233	regulation of apoptotic signaling pathway	-12.267	-9.70947	27/402	12389,12505,13806,14182,14451,14678,14775,15507,15937,16323,16854,16905,18186,18611,18787,18858,20315,20319,20747,21825,21859,27279,51800,54673,56312,107449,268373	Cav1,Cd44,Eno1,Fgfr1,Gas1,Gnai2,Gpx1,Hspb1,Ier3,Inhba,Lgals3,Lmna,Nrp1,Pea15a,Serpine1,Pmp22,Cxcl12,Sfrp2,Spop,Thbs1,Timp3,Tnfrsf12a,Bok,Sh3glb1,Nupr1,Unc5b,Ppia
19_Member	GO Biological Processes	GO:2001234	negative regulation of apoptotic signaling pathway	-9.03336	-6.80308	18/242	12505,13806,14451,14678,14775,15507,15937,16854,16905,18186,18611,18787,20315,20319,51800,54673,107449,268373	Cd44,Eno1,Gas1,Gnai2,Gpx1,Hspb1,Ier3,Lgals3,Lmna,Nrp1,Pea15a,Serpine1,Cxcl12,Sfrp2,Bok,Sh3glb1,Unc5b,Ppia
19_Member	GO Biological Processes	GO:2001236	regulation of extrinsic apoptotic signaling pathway	-8.69889	-6.51399	15/168	12389,14182,14451,14775,16323,16854,16905,18186,18611,18787,20319,21825,21859,27279,107449	Cav1,Fgfr1,Gas1,Gpx1,Inhba,Lgals3,Lmna,Nrp1,Pea15a,Serpine1,Sfrp2,Thbs1,Timp3,Tnfrsf12a,Unc5b
19_Member	GO Biological Processes	GO:0097191	extrinsic apoptotic signaling pathway	-8.29476	-6.1459	17/238	12389,14182,14451,14775,16323,16854,16905,18186,18611,18787,20319,21825,21859,27279,51800,56486,107449	Cav1,Fgfr1,Gas1,Gpx1,Inhba,Lgals3,Lmna,Nrp1,Pea15a,Serpine1,Sfrp2,Thbs1,Timp3,Tnfrsf12a,Bok,Gabarap,Unc5b
19_Member	GO Biological Processes	GO:1902041	regulation of extrinsic apoptotic signaling pathway via death domain receptors	-5.54509	-3.73604	7/52	14775,16854,18611,18787,20319,21825,21859	Gpx1,Lgals3,Pea15a,Serpine1,Sfrp2,Thbs1,Timp3
19_Member	GO Biological Processes	GO:2001235	positive regulation of apoptotic signaling pathway	-5.48057	-3.68448	11/157	12389,16323,18611,20747,21825,21859,27279,51800,54673,56312,107449	Cav1,Inhba,Pea15a,Spop,Thbs1,Timp3,Tnfrsf12a,Bok,Sh3glb1,Nupr1,Unc5b
19_Member	GO Biological Processes	GO:2001237	negative regulation of extrinsic apoptotic signaling pathway	-5.36346	-3.57302	9/103	14451,14775,16854,16905,18186,18611,18787,20319,107449	Gas1,Gpx1,Lgals3,Lmna,Nrp1,Pea15a,Serpine1,Sfrp2,Unc5b
19_Member	GO Biological Processes	GO:0008625	extrinsic apoptotic signaling pathway via death domain receptors	-5.14451	-3.37857	8/83	14775,16854,18611,18787,20319,21825,21859,56486	Gpx1,Lgals3,Pea15a,Serpine1,Sfrp2,Thbs1,Timp3,Gabarap
19_Member	GO Biological Processes	GO:2001238	positive regulation of extrinsic apoptotic signaling pathway	-5.12023	-3.35694	7/60	12389,16323,18611,21825,21859,27279,107449	Cav1,Inhba,Pea15a,Thbs1,Timp3,Tnfrsf12a,Unc5b
19_Member	GO Biological Processes	GO:1902042	negative regulation of extrinsic apoptotic signaling pathway via death domain receptors	-3.24651	-1.80068	4/32	14775,18611,18787,20319	Gpx1,Pea15a,Serpine1,Sfrp2
19_Member	GO Biological Processes	GO:1902043	positive regulation of extrinsic apoptotic signaling pathway via death domain receptors	-3.06492	-1.64285	3/16	18611,21825,21859	Pea15a,Thbs1,Timp3
20_Summary	GO Biological Processes	GO:0048729	tissue morphogenesis	-12.2072	-9.65781	35/690	11461,11848,12505,12631,12825,12831,14182,16007,16202,16323,16911,17069,17313,17698,18186,18514,18643,20315,20319,20563,20677,21804,21809,21923,22003,22323,22330,58859,68151,68588,107589,108655,192176,208177,218952,18028,14451	Actb,Rhoa,Cd44,Cfl1,Col3a1,Col5a1,Fgfr1,Ccn1,Ilk,Inhba,Lmo4,Ly6e,Mgp,Msn,Nrp1,Pbx1,Pfn1,Cxcl12,Sfrp2,Slit2,Sox4,Tgfb1i1,Tgfb3,Tnc,Tpm1,Vasp,Vcl,Efemp2,Wls,Cthrc1,Mylk,Foxp1,Flna,Phldb2,Fermt2,Nfib,Gas1
20_Member	GO Biological Processes	GO:0048729	tissue morphogenesis	-12.2072	-9.65781	35/690	11461,11848,12505,12631,12825,12831,14182,16007,16202,16323,16911,17069,17313,17698,18186,18514,18643,20315,20319,20563,20677,21804,21809,21923,22003,22323,22330,58859,68151,68588,107589,108655,192176,208177,218952	Actb,Rhoa,Cd44,Cfl1,Col3a1,Col5a1,Fgfr1,Ccn1,Ilk,Inhba,Lmo4,Ly6e,Mgp,Msn,Nrp1,Pbx1,Pfn1,Cxcl12,Sfrp2,Slit2,Sox4,Tgfb1i1,Tgfb3,Tnc,Tpm1,Vasp,Vcl,Efemp2,Wls,Cthrc1,Mylk,Foxp1,Flna,Phldb2,Fermt2
20_Member	GO Biological Processes	GO:0002009	morphogenesis of an epithelium	-8.61634	-6.43834	27/583	11461,11848,12505,12631,12831,14182,16007,16202,16911,17313,17698,18186,18514,18643,20315,20319,20563,20677,21804,21923,22323,22330,68588,108655,192176,208177,218952	Actb,Rhoa,Cd44,Cfl1,Col5a1,Fgfr1,Ccn1,Ilk,Lmo4,Mgp,Msn,Nrp1,Pbx1,Pfn1,Cxcl12,Sfrp2,Slit2,Sox4,Tgfb1i1,Tnc,Vasp,Vcl,Cthrc1,Foxp1,Flna,Phldb2,Fermt2
20_Member	GO Biological Processes	GO:0060562	epithelial tube morphogenesis	-5.15131	-3.38406	17/397	11848,12505,12631,16202,16911,17313,18186,18514,18643,20315,20319,20563,20677,21923,22323,68588,108655	Rhoa,Cd44,Cfl1,Ilk,Lmo4,Mgp,Nrp1,Pbx1,Pfn1,Cxcl12,Sfrp2,Slit2,Sox4,Tnc,Vasp,Cthrc1,Foxp1
20_Member	GO Biological Processes	GO:0001841	neural tube formation	-2.89708	-1.50848	7/135	12631,16911,18643,20319,20677,22323,68588	Cfl1,Lmo4,Pfn1,Sfrp2,Sox4,Vasp,Cthrc1
20_Member	GO Biological Processes	GO:0035148	tube formation	-2.76034	-1.3959	8/183	12631,16911,18028,18643,20319,20677,22323,68588	Cfl1,Lmo4,Nfib,Pfn1,Sfrp2,Sox4,Vasp,Cthrc1
20_Member	GO Biological Processes	GO:0016331	morphogenesis of embryonic epithelium	-2.73071	-1.37215	8/185	12631,16911,18643,20319,20677,21804,22323,68588	Cfl1,Lmo4,Pfn1,Sfrp2,Sox4,Tgfb1i1,Vasp,Cthrc1
20_Member	GO Biological Processes	GO:0021915	neural tube development	-2.56143	-1.23961	8/197	12631,14451,16911,18643,20319,20677,22323,68588	Cfl1,Gas1,Lmo4,Pfn1,Sfrp2,Sox4,Vasp,Cthrc1
20_Member	GO Biological Processes	GO:0001838	embryonic epithelial tube formation	-2.52476	-1.20957	7/157	12631,16911,18643,20319,20677,22323,68588	Cfl1,Lmo4,Pfn1,Sfrp2,Sox4,Vasp,Cthrc1
20_Member	GO Biological Processes	GO:0014020	primary neural tube formation	-2.47463	-1.16826	6/120	12631,16911,18643,20319,22323,68588	Cfl1,Lmo4,Pfn1,Sfrp2,Vasp,Cthrc1
20_Member	GO Biological Processes	GO:0072175	epithelial tube formation	-2.36304	-1.07467	7/168	12631,16911,18643,20319,20677,22323,68588	Cfl1,Lmo4,Pfn1,Sfrp2,Sox4,Vasp,Cthrc1

## Sheet: Stage1 down-regulated iPSC
GroupID	Category	Term	Description	LogP	Log(q-value)	InTerm_InList	Genes	Symbols
1_Summary	GO Biological Processes	GO:2000147	positive regulation of cell motility	-22.8947	-18.9033	66/597	11475,11845,11852,11853,12215,12317,12389,12631,12842,12977,13078,14062,14066,14173,14178,14268,14726,14828,15117,15200,15251,15368,15507,16002,16007,16202,16402,16410,16412,16476,16952,17387,17390,17913,18186,18643,18787,18792,19225,19241,19242,19353,19684,20195,20296,20306,20315,20361,20620,20692,21825,22339,22402,22433,26396,26397,29875,50706,60595,66102,68585,74117,76709,80795,192176,218952,1…	Acta2,Arf6,Rhob,Rhoc,Bsg,Calr,Cav1,Cfl1,Col1a1,Csf1,Cyp1b1,F2r,F3,Fgf2,Fgf7,Fn1,Pdpn,Hspa5,Has2,Hbegf,Hif1a,Hmox1,Hspb1,Igf2,Ccn1,Ilk,Itga5,Itgav,Itgb1,Jun,Anxa1,Mmp14,Mmp2,Myo1c,Nrp1,Pfn1,Serpine1,Plau,Ptgs2,Tmsb4x,Ptn,Rac1,Rdx,S100a11,Ccl2,Ccl7,Cxcl12,Sema7a,Plk2,Sparc,Thbs1,Vegfa,Ccn4,Xbp1,Map2k2,Map2k3,Iqgap1,Postn,Actn4,Cxcl16,Rtn4,Actr3,Arpc2,Selenok,Flna,Fermt2,Cttn,Cd63,Col3a1,Col8a1,Fbln…
1_Member	GO Biological Processes	GO:2000147	positive regulation of cell motility	-22.8947	-18.9033	66/597	11475,11845,11852,11853,12215,12317,12389,12631,12842,12977,13078,14062,14066,14173,14178,14268,14726,14828,15117,15200,15251,15368,15507,16002,16007,16202,16402,16410,16412,16476,16952,17387,17390,17913,18186,18643,18787,18792,19225,19241,19242,19353,19684,20195,20296,20306,20315,20361,20620,20692,21825,22339,22402,22433,26396,26397,29875,50706,60595,66102,68585,74117,76709,80795,192176,218952	Acta2,Arf6,Rhob,Rhoc,Bsg,Calr,Cav1,Cfl1,Col1a1,Csf1,Cyp1b1,F2r,F3,Fgf2,Fgf7,Fn1,Pdpn,Hspa5,Has2,Hbegf,Hif1a,Hmox1,Hspb1,Igf2,Ccn1,Ilk,Itga5,Itgav,Itgb1,Jun,Anxa1,Mmp14,Mmp2,Myo1c,Nrp1,Pfn1,Serpine1,Plau,Ptgs2,Tmsb4x,Ptn,Rac1,Rdx,S100a11,Ccl2,Ccl7,Cxcl12,Sema7a,Plk2,Sparc,Thbs1,Vegfa,Ccn4,Xbp1,Map2k2,Map2k3,Iqgap1,Postn,Actn4,Cxcl16,Rtn4,Actr3,Arpc2,Selenok,Flna,Fermt2
1_Member	GO Biological Processes	GO:0040017	positive regulation of locomotion	-22.8841	-18.9033	67/615	11475,11845,11852,11853,12215,12317,12389,12631,12842,12977,13043,13078,14062,14066,14173,14178,14268,14726,14828,15117,15200,15251,15368,15507,16002,16007,16202,16402,16410,16412,16476,16952,17387,17390,17913,18186,18643,18787,18792,19225,19241,19242,19353,19684,20195,20296,20306,20315,20361,20620,20692,21825,22339,22402,22433,26396,26397,29875,50706,60595,66102,68585,74117,76709,80795,192176,21…	Acta2,Arf6,Rhob,Rhoc,Bsg,Calr,Cav1,Cfl1,Col1a1,Csf1,Cttn,Cyp1b1,F2r,F3,Fgf2,Fgf7,Fn1,Pdpn,Hspa5,Has2,Hbegf,Hif1a,Hmox1,Hspb1,Igf2,Ccn1,Ilk,Itga5,Itgav,Itgb1,Jun,Anxa1,Mmp14,Mmp2,Myo1c,Nrp1,Pfn1,Serpine1,Plau,Ptgs2,Tmsb4x,Ptn,Rac1,Rdx,S100a11,Ccl2,Ccl7,Cxcl12,Sema7a,Plk2,Sparc,Thbs1,Vegfa,Ccn4,Xbp1,Map2k2,Map2k3,Iqgap1,Postn,Actn4,Cxcl16,Rtn4,Actr3,Arpc2,Selenok,Flna,Fermt2
1_Member	GO Biological Processes	GO:0030335	positive regulation of cell migration	-22.5196	-18.7149	64/571	11475,11845,11852,11853,12215,12317,12389,12842,12977,13078,14062,14066,14173,14178,14268,14726,14828,15117,15200,15251,15368,15507,16002,16007,16202,16402,16410,16412,16476,16952,17387,17390,17913,18186,18643,18787,18792,19225,19241,19242,19353,19684,20195,20296,20306,20315,20361,20620,20692,21825,22339,22402,22433,26397,29875,50706,60595,66102,68585,74117,76709,80795,192176,218952	Acta2,Arf6,Rhob,Rhoc,Bsg,Calr,Cav1,Col1a1,Csf1,Cyp1b1,F2r,F3,Fgf2,Fgf7,Fn1,Pdpn,Hspa5,Has2,Hbegf,Hif1a,Hmox1,Hspb1,Igf2,Ccn1,Ilk,Itga5,Itgav,Itgb1,Jun,Anxa1,Mmp14,Mmp2,Myo1c,Nrp1,Pfn1,Serpine1,Plau,Ptgs2,Tmsb4x,Ptn,Rac1,Rdx,S100a11,Ccl2,Ccl7,Cxcl12,Sema7a,Plk2,Sparc,Thbs1,Vegfa,Ccn4,Xbp1,Map2k3,Iqgap1,Postn,Actn4,Cxcl16,Rtn4,Actr3,Arpc2,Selenok,Flna,Fermt2
1_Member	GO Biological Processes	GO:0051272	positive regulation of cellular component movement	-22.2149	-18.5352	66/614	11475,11845,11852,11853,12215,12317,12389,12631,12842,12977,13078,14062,14066,14173,14178,14268,14726,14828,15117,15200,15251,15368,15507,16002,16007,16202,16402,16410,16412,16476,16952,17387,17390,17913,18186,18643,18787,18792,19225,19241,19242,19353,19684,20195,20296,20306,20315,20361,20620,20692,21825,22339,22402,22433,26396,26397,29875,50706,60595,66102,68585,74117,76709,80795,192176,218952	Acta2,Arf6,Rhob,Rhoc,Bsg,Calr,Cav1,Cfl1,Col1a1,Csf1,Cyp1b1,F2r,F3,Fgf2,Fgf7,Fn1,Pdpn,Hspa5,Has2,Hbegf,Hif1a,Hmox1,Hspb1,Igf2,Ccn1,Ilk,Itga5,Itgav,Itgb1,Jun,Anxa1,Mmp14,Mmp2,Myo1c,Nrp1,Pfn1,Serpine1,Plau,Ptgs2,Tmsb4x,Ptn,Rac1,Rdx,S100a11,Ccl2,Ccl7,Cxcl12,Sema7a,Plk2,Sparc,Thbs1,Vegfa,Ccn4,Xbp1,Map2k2,Map2k3,Iqgap1,Postn,Actn4,Cxcl16,Rtn4,Actr3,Arpc2,Selenok,Flna,Fermt2
1_Member	GO Biological Processes	GO:0031589	cell-substrate adhesion	-18.192	-14.9102	46/366	12317,12512,12631,12825,12837,12842,12977,13043,14115,14219,14268,14726,15117,16007,16202,16402,16410,16412,16852,17387,18186,18453,18787,18792,19242,19324,19353,20750,20971,21825,22330,22339,22793,27279,29875,30963,50706,53867,58859,60595,72007,76709,109711,192176,208177,218952	Calr,Cd63,Cfl1,Col3a1,Col8a1,Col1a1,Csf1,Cttn,Fbln2,Ccn2,Fn1,Pdpn,Has2,Ccn1,Ilk,Itga5,Itgav,Itgb1,Lgals1,Mmp14,Nrp1,P4hb,Serpine1,Plau,Ptn,Rab1a,Rac1,Spp1,Sdc4,Thbs1,Vcl,Vegfa,Zyx,Tnfrsf12a,Iqgap1,Hacd1,Postn,Col5a3,Efemp2,Actn4,Fndc3b,Arpc2,Actn1,Flna,Phldb2,Fermt2
1_Member	GO Biological Processes	GO:0010810	regulation of cell-substrate adhesion	-16.8051	-13.6694	35/226	12317,12631,12837,12842,12977,14115,14268,14726,15117,16007,16202,16402,16412,16852,17387,18186,18453,18787,18792,19242,19353,20750,20971,21825,22330,22339,29875,30963,50706,58859,60595,76709,192176,208177,218952	Calr,Cfl1,Col8a1,Col1a1,Csf1,Fbln2,Fn1,Pdpn,Has2,Ccn1,Ilk,Itga5,Itgb1,Lgals1,Mmp14,Nrp1,P4hb,Serpine1,Plau,Ptn,Rac1,Spp1,Sdc4,Thbs1,Vcl,Vegfa,Iqgap1,Hacd1,Postn,Efemp2,Actn4,Arpc2,Flna,Phldb2,Fermt2
1_Member	GO Biological Processes	GO:0045785	positive regulation of cell adhesion	-14.5603	-11.6764	47/472	11492,12010,12042,12317,12389,12505,12512,12631,12837,12977,14115,14268,14726,15117,15205,16002,16007,16008,16202,16402,16410,16412,16451,16852,16952,17909,18186,18453,18793,19242,19353,20296,20315,20750,20971,21825,22003,22339,22433,29875,30963,58859,76709,80795,192176,218952,234839	Adam19,B2m,Bcl10,Calr,Cav1,Cd44,Cd63,Cfl1,Col8a1,Csf1,Fbln2,Fn1,Pdpn,Has2,Hes1,Igf2,Ccn1,Igfbp2,Ilk,Itga5,Itgav,Itgb1,Jak1,Lgals1,Anxa1,Myo10,Nrp1,P4hb,Plaur,Ptn,Rac1,Ccl2,Cxcl12,Spp1,Sdc4,Thbs1,Tpm1,Vegfa,Xbp1,Iqgap1,Hacd1,Efemp2,Arpc2,Selenok,Flna,Fermt2,Piezo1
1_Member	GO Biological Processes	GO:0030155	regulation of cell adhesion	-14.0604	-11.214	61/772	11492,12010,12042,12317,12389,12505,12512,12631,12837,12842,12977,13078,14115,14268,14726,15117,15205,15507,16002,16007,16008,16202,16402,16410,16412,16451,16852,16952,17387,17390,17909,18186,18453,18787,18792,18793,19242,19353,19684,20296,20315,20750,20971,21825,21923,22003,22330,22339,22433,29875,30963,50706,58859,60595,76709,80795,192176,208177,218952,234839,434215	Adam19,B2m,Bcl10,Calr,Cav1,Cd44,Cd63,Cfl1,Col8a1,Col1a1,Csf1,Cyp1b1,Fbln2,Fn1,Pdpn,Has2,Hes1,Hspb1,Igf2,Ccn1,Igfbp2,Ilk,Itga5,Itgav,Itgb1,Jak1,Lgals1,Anxa1,Mmp14,Mmp2,Myo10,Nrp1,P4hb,Serpine1,Plau,Plaur,Ptn,Rac1,Rdx,Ccl2,Cxcl12,Spp1,Sdc4,Thbs1,Tnc,Tpm1,Vcl,Vegfa,Xbp1,Iqgap1,Hacd1,Postn,Efemp2,Actn4,Arpc2,Selenok,Flna,Phldb2,Fermt2,Piezo1,Lrrc32
1_Member	GO Biological Processes	GO:0010811	positive regulation of cell-substrate adhesion	-13.6971	-10.9066	25/139	12317,12631,12837,12977,14115,14268,15117,16007,16202,16402,16412,18186,18453,19242,19353,20750,20971,21825,22339,29875,30963,58859,76709,192176,218952	Calr,Cfl1,Col8a1,Csf1,Fbln2,Fn1,Has2,Ccn1,Ilk,Itga5,Itgb1,Nrp1,P4hb,Ptn,Rac1,Spp1,Sdc4,Thbs1,Vegfa,Iqgap1,Hacd1,Efemp2,Arpc2,Flna,Fermt2
1_Member	GO Biological Processes	GO:0022604	regulation of cell morphogenesis	-12.156	-9.54633	36/337	11852,11853,12317,12505,12631,14268,14726,15117,16202,16952,17698,17886,17909,18186,18453,18472,19242,19353,19684,20296,20306,20393,20692,22003,22339,22388,50706,54673,60595,68585,74117,76709,192176,192662,218952,260409	Rhob,Rhoc,Calr,Cd44,Cfl1,Fn1,Pdpn,Has2,Ilk,Anxa1,Msn,Myh9,Myo10,Nrp1,P4hb,Pafah1b1,Ptn,Rac1,Rdx,Ccl2,Ccl7,Sgk1,Sparc,Tpm1,Vegfa,Wdr1,Postn,Sh3glb1,Actn4,Rtn4,Actr3,Arpc2,Flna,Arhgdia,Fermt2,Cdc42ep3
1_Member	GO Biological Processes	GO:0008360	regulation of cell shape	-8.32048	-6.13726	20/157	11852,11853,12631,14268,14726,16952,17698,17886,17909,19242,19353,19684,20296,20306,22003,22339,22388,192662,218952,260409	Rhob,Rhoc,Cfl1,Fn1,Pdpn,Anxa1,Msn,Myh9,Myo10,Ptn,Rac1,Rdx,Ccl2,Ccl7,Tpm1,Vegfa,Wdr1,Arhgdia,Fermt2,Cdc42ep3
1_Member	GO Biological Processes	GO:0034446	substrate adhesion-dependent cell spreading	-7.66243	-5.58474	16/109	12317,14268,14726,15117,16202,16410,18186,18453,19324,19353,50706,60595,72007,76709,192176,218952	Calr,Fn1,Pdpn,Has2,Ilk,Itgav,Nrp1,P4hb,Rab1a,Rac1,Postn,Actn4,Fndc3b,Arpc2,Flna,Fermt2
1_Member	GO Biological Processes	GO:1900024	regulation of substrate adhesion-dependent cell spreading	-7.51761	-5.45065	12/59	12317,14726,15117,16202,18186,18453,19353,50706,60595,76709,192176,218952	Calr,Pdpn,Has2,Ilk,Nrp1,P4hb,Rac1,Postn,Actn4,Arpc2,Flna,Fermt2
1_Member	GO Biological Processes	GO:0010769	regulation of cell morphogenesis involved in differentiation	-7.0089	-5.00585	16/121	12317,14726,15117,16202,18186,18453,18472,19353,20393,50706,54673,60595,74117,76709,192176,218952	Calr,Pdpn,Has2,Ilk,Nrp1,P4hb,Pafah1b1,Rac1,Sgk1,Postn,Sh3glb1,Actn4,Actr3,Arpc2,Flna,Fermt2
1_Member	GO Biological Processes	GO:1900026	positive regulation of substrate adhesion-dependent cell spreading	-5.89282	-3.9876	9/43	12317,15117,16202,18186,18453,19353,76709,192176,218952	Calr,Has2,Ilk,Nrp1,P4hb,Rac1,Arpc2,Flna,Fermt2
1_Member	GO Biological Processes	GO:0010770	positive regulation of cell morphogenesis involved in differentiation	-5.57653	-3.71632	13/103	12317,15117,16202,18186,18453,18472,19353,20393,54673,74117,76709,192176,218952	Calr,Has2,Ilk,Nrp1,P4hb,Pafah1b1,Rac1,Sgk1,Sh3glb1,Actr3,Arpc2,Flna,Fermt2
2_Summary	Reactome Gene Sets	R-MMU-1474244	Extracellular matrix organization	-21.9789	-18.3961	43/256	11489,11492,12111,12215,12334,12406,12505,12814,12816,12825,12831,12832,12833,12834,12837,12842,12843,14115,14118,14173,14268,16402,16410,16412,16948,16949,16997,17387,17390,18452,18453,18542,18810,20692,20750,20971,21857,21923,53867,56693,58859,94352,268977,11568,11787,12389,13078,14042,14219,14726,15117,16007,21810,26427,50706,66191,102693,104009,208177,19353,215449,319939,11845,19246,12835,218…	Adam12,Adam19,Bgn,Bsg,Capn2,Serpinh1,Cd44,Col11a1,Col12a1,Col3a1,Col5a1,Col5a2,Col6a1,Col6a2,Col8a1,Col1a1,Col1a2,Fbln2,Fbn1,Fgf2,Fn1,Itga5,Itgav,Itgb1,Lox,Loxl1,Ltbp2,Mmp14,Mmp2,P4ha2,P4hb,Pcolce,Plec,Sparc,Spp1,Sdc4,Timp1,Tnc,Col5a3,Crtap,Efemp2,Loxl2,Ltbp1,Aebp1,Apbb2,Cav1,Cyp1b1,Ext1,Ccn2,Pdpn,Has2,Ccn1,Tgfbi,Creb3l1,Postn,Ier3ip1,Phldb1,Qsox1,Phldb2,Rac1,Rap1b,Tns3,Arf6,Ptpn1,Col6a3,Thbs1,Nc…
2_Member	Reactome Gene Sets	R-MMU-1474244	Extracellular matrix organization	-21.9789	-18.3961	43/256	11489,11492,12111,12215,12334,12406,12505,12814,12816,12825,12831,12832,12833,12834,12837,12842,12843,14115,14118,14173,14268,16402,16410,16412,16948,16949,16997,17387,17390,18452,18453,18542,18810,20692,20750,20971,21857,21923,53867,56693,58859,94352,268977	Adam12,Adam19,Bgn,Bsg,Capn2,Serpinh1,Cd44,Col11a1,Col12a1,Col3a1,Col5a1,Col5a2,Col6a1,Col6a2,Col8a1,Col1a1,Col1a2,Fbln2,Fbn1,Fgf2,Fn1,Itga5,Itgav,Itgb1,Lox,Loxl1,Ltbp2,Mmp14,Mmp2,P4ha2,P4hb,Pcolce,Plec,Sparc,Spp1,Sdc4,Timp1,Tnc,Col5a3,Crtap,Efemp2,Loxl2,Ltbp1
2_Member	Reactome Gene Sets	R-MMU-1474290	Collagen formation	-13.838	-11.0333	20/81	12406,12814,12816,12825,12831,12832,12833,12834,12837,12842,12843,16948,16949,18452,18453,18542,18810,53867,56693,94352	Serpinh1,Col11a1,Col12a1,Col3a1,Col5a1,Col5a2,Col6a1,Col6a2,Col8a1,Col1a1,Col1a2,Lox,Loxl1,P4ha2,P4hb,Pcolce,Plec,Col5a3,Crtap,Loxl2
2_Member	Reactome Gene Sets	R-MMU-216083	Integrin cell surface interactions	-12.8473	-10.1095	18/70	12215,12505,12825,12831,12832,12833,12834,12837,12842,12843,14118,14268,16402,16410,16412,20750,21923,53867	Bsg,Cd44,Col3a1,Col5a1,Col5a2,Col6a1,Col6a2,Col8a1,Col1a1,Col1a2,Fbn1,Fn1,Itga5,Itgav,Itgb1,Spp1,Tnc,Col5a3
2_Member	GO Biological Processes	GO:0030198	extracellular matrix organization	-12.4552	-9.77545	35/312	11568,11787,12389,12406,12814,12825,12831,12832,12837,12842,12843,13078,14042,14115,14219,14268,14726,15117,16007,16412,16948,16949,17387,17390,21810,26427,50706,53867,56693,58859,66191,94352,102693,104009,208177	Aebp1,Apbb2,Cav1,Serpinh1,Col11a1,Col3a1,Col5a1,Col5a2,Col8a1,Col1a1,Col1a2,Cyp1b1,Ext1,Fbln2,Ccn2,Fn1,Pdpn,Has2,Ccn1,Itgb1,Lox,Loxl1,Mmp14,Mmp2,Tgfbi,Creb3l1,Postn,Col5a3,Crtap,Efemp2,Ier3ip1,Loxl2,Phldb1,Qsox1,Phldb2
2_Member	GO Biological Processes	GO:0043062	extracellular structure organization	-12.4141	-9.74512	35/313	11568,11787,12389,12406,12814,12825,12831,12832,12837,12842,12843,13078,14042,14115,14219,14268,14726,15117,16007,16412,16948,16949,17387,17390,21810,26427,50706,53867,56693,58859,66191,94352,102693,104009,208177	Aebp1,Apbb2,Cav1,Serpinh1,Col11a1,Col3a1,Col5a1,Col5a2,Col8a1,Col1a1,Col1a2,Cyp1b1,Ext1,Fbln2,Ccn2,Fn1,Pdpn,Has2,Ccn1,Itgb1,Lox,Loxl1,Mmp14,Mmp2,Tgfbi,Creb3l1,Postn,Col5a3,Crtap,Efemp2,Ier3ip1,Loxl2,Phldb1,Qsox1,Phldb2
2_Member	GO Biological Processes	GO:0045229	external encapsulating structure organization	-12.3733	-9.72493	35/314	11568,11787,12389,12406,12814,12825,12831,12832,12837,12842,12843,13078,14042,14115,14219,14268,14726,15117,16007,16412,16948,16949,17387,17390,21810,26427,50706,53867,56693,58859,66191,94352,102693,104009,208177	Aebp1,Apbb2,Cav1,Serpinh1,Col11a1,Col3a1,Col5a1,Col5a2,Col8a1,Col1a1,Col1a2,Cyp1b1,Ext1,Fbln2,Ccn2,Fn1,Pdpn,Has2,Ccn1,Itgb1,Lox,Loxl1,Mmp14,Mmp2,Tgfbi,Creb3l1,Postn,Col5a3,Crtap,Efemp2,Ier3ip1,Loxl2,Phldb1,Qsox1,Phldb2
2_Member	Reactome Gene Sets	R-MMU-2022090	Assembly of collagen fibrils and other multimeric structures	-12.268	-9.64896	16/56	12814,12816,12825,12831,12832,12833,12834,12837,12842,12843,16948,16949,18542,18810,53867,94352	Col11a1,Col12a1,Col3a1,Col5a1,Col5a2,Col6a1,Col6a2,Col8a1,Col1a1,Col1a2,Lox,Loxl1,Pcolce,Plec,Col5a3,Loxl2
2_Member	Reactome Gene Sets	R-MMU-1650814	Collagen biosynthesis and modifying enzymes	-11.7543	-9.18002	16/60	12406,12814,12816,12825,12831,12832,12833,12834,12837,12842,12843,18452,18453,18542,53867,56693	Serpinh1,Col11a1,Col12a1,Col3a1,Col5a1,Col5a2,Col6a1,Col6a2,Col8a1,Col1a1,Col1a2,P4ha2,P4hb,Pcolce,Col5a3,Crtap
2_Member	Reactome Gene Sets	R-MMU-3000178	ECM proteoglycans	-11.5262	-8.96045	14/44	12111,12825,12831,12832,12833,12834,12842,12843,14268,16410,16412,20692,21923,53867	Bgn,Col3a1,Col5a1,Col5a2,Col6a1,Col6a2,Col1a1,Col1a2,Fn1,Itgav,Itgb1,Sparc,Tnc,Col5a3
2_Member	GO Biological Processes	GO:0030199	collagen fibril organization	-10.7292	-8.21825	15/59	11568,12406,12814,12825,12831,12832,12842,12843,13078,14042,16948,16949,56693,58859,94352	Aebp1,Serpinh1,Col11a1,Col3a1,Col5a1,Col5a2,Col1a1,Col1a2,Cyp1b1,Ext1,Lox,Loxl1,Crtap,Efemp2,Loxl2
2_Member	Reactome Gene Sets	R-MMU-1474228	Degradation of the extracellular matrix	-10.5167	-8.04104	20/119	12215,12334,12505,12814,12816,12825,12831,12832,12833,12834,12837,12842,12843,14118,14268,17387,17390,20750,21857,53867	Bsg,Capn2,Cd44,Col11a1,Col12a1,Col3a1,Col5a1,Col5a2,Col6a1,Col6a2,Col8a1,Col1a1,Col1a2,Fbn1,Fn1,Mmp14,Mmp2,Spp1,Timp1,Col5a3
2_Member	Reactome Gene Sets	R-MMU-1442490	Collagen degradation	-10.1466	-7.74556	13/45	12814,12816,12825,12831,12832,12833,12834,12837,12842,12843,17387,17390,53867	Col11a1,Col12a1,Col3a1,Col5a1,Col5a2,Col6a1,Col6a2,Col8a1,Col1a1,Col1a2,Mmp14,Mmp2,Col5a3
2_Member	Reactome Gene Sets	R-MMU-8875878	MET promotes cell motility	-10.0733	-7.68356	12/37	12814,12825,12831,12832,12842,12843,14268,16412,19353,53867,215449,319939	Col11a1,Col3a1,Col5a1,Col5a2,Col1a1,Col1a2,Fn1,Itgb1,Rac1,Col5a3,Rap1b,Tns3
2_Member	Reactome Gene Sets	R-MMU-3000171	Non-integrin membrane-ECM interactions	-9.91873	-7.54541	12/38	12814,12825,12831,12832,12842,12843,14173,14268,16410,16412,20971,53867	Col11a1,Col3a1,Col5a1,Col5a2,Col1a1,Col1a2,Fgf2,Fn1,Itgav,Itgb1,Sdc4,Col5a3
2_Member	Reactome Gene Sets	R-MMU-8948216	Collagen chain trimerization	-8.42173	-6.22983	11/40	12814,12816,12825,12831,12832,12833,12834,12837,12842,12843,53867	Col11a1,Col12a1,Col3a1,Col5a1,Col5a2,Col6a1,Col6a2,Col8a1,Col1a1,Col1a2,Col5a3
2_Member	Reactome Gene Sets	R-MMU-6806834	Signaling by MET	-8.3187	-6.13726	14/73	11845,12814,12825,12831,12832,12842,12843,14268,16412,19246,19353,53867,215449,319939	Arf6,Col11a1,Col3a1,Col5a1,Col5a2,Col1a1,Col1a2,Fn1,Itgb1,Ptpn1,Rac1,Col5a3,Rap1b,Tns3
2_Member	Reactome Gene Sets	R-MMU-8874081	MET activates PTK2 signaling	-7.81257	-5.70974	9/27	12814,12825,12831,12832,12842,12843,14268,16412,53867	Col11a1,Col3a1,Col5a1,Col5a2,Col1a1,Col1a2,Fn1,Itgb1,Col5a3
2_Member	KEGG Pathway	ko04512	ECM-receptor interaction	-7.56741	-5.49779	14/83	12505,12833,12834,12835,12842,12843,14268,16402,16410,16412,20750,20971,21825,21923	Cd44,Col6a1,Col6a2,Col6a3,Col1a1,Col1a2,Fn1,Itga5,Itgav,Itgb1,Spp1,Sdc4,Thbs1,Tnc
2_Member	KEGG Pathway	mmu04512	ECM-receptor interaction	-7.4307	-5.38186	14/85	12505,12833,12834,12835,12842,12843,14268,16402,16410,16412,20750,20971,21825,21923	Cd44,Col6a1,Col6a2,Col6a3,Col1a1,Col1a2,Fn1,Itga5,Itgav,Itgb1,Spp1,Sdc4,Thbs1,Tnc
2_Member	Reactome Gene Sets	R-MMU-419037	NCAM1 interactions	-6.53384	-4.55524	7/19	12825,12831,12832,12833,12834,17967,53867	Col3a1,Col5a1,Col5a2,Col6a1,Col6a2,Ncam1,Col5a3
2_Member	Reactome Gene Sets	R-MMU-202733	Cell surface interactions at the vascular wall	-5.34357	-3.49951	13/108	12215,12389,12505,12842,12843,14268,14733,16402,16410,16412,19124,20971,21824	Bsg,Cav1,Cd44,Col1a1,Col1a2,Fn1,Gpc1,Itga5,Itgav,Itgb1,Procr,Sdc4,Thbd
2_Member	KEGG Pathway	ko04974	Protein digestion and absorption	-4.67474	-2.92568	11/90	12814,12816,12825,12831,12832,12833,12834,12835,12842,12843,53867	Col11a1,Col12a1,Col3a1,Col5a1,Col5a2,Col6a1,Col6a2,Col6a3,Col1a1,Col1a2,Col5a3
2_Member	Reactome Gene Sets	R-MMU-375165	NCAM signaling for neurite out-growth	-4.65213	-2.9119	7/34	12825,12831,12832,12833,12834,17967,53867	Col3a1,Col5a1,Col5a2,Col6a1,Col6a2,Ncam1,Col5a3
2_Member	KEGG Pathway	mmu04974	Protein digestion and absorption	-4.53917	-2.81487	11/93	12814,12816,12825,12831,12832,12833,12834,12835,12842,12843,53867	Col11a1,Col12a1,Col3a1,Col5a1,Col5a2,Col6a1,Col6a2,Col6a3,Col1a1,Col1a2,Col5a3
2_Member	Reactome Gene Sets	R-MMU-186797	Signaling by PDGF	-3.37962	-1.84522	7/53	12825,12831,12832,12833,12834,20750,53867	Col3a1,Col5a1,Col5a2,Col6a1,Col6a2,Spp1,Col5a3
3_Summary	GO Biological Processes	GO:0097435	supramolecular fiber organization	-19.8587	-16.355	70/756	11459,11568,11840,11845,11852,11853,11867,12010,12389,12406,12631,12632,12814,12825,12831,12832,12842,12843,13043,13078,13589,13800,14042,14219,14489,16202,16412,16948,16949,16997,17357,17755,17886,17913,18186,18472,18643,18810,19240,19241,19353,19684,20393,20971,21927,22003,22004,22027,22388,22793,26936,54132,56431,56693,58859,60595,67771,72042,74117,76709,94352,109624,109711,192176,208177,21895…	Acta1,Aebp1,Arf1,Arf6,Rhob,Rhoc,Arpc1b,B2m,Cav1,Serpinh1,Cfl1,Cfl2,Col11a1,Col3a1,Col5a1,Col5a2,Col1a1,Col1a2,Cttn,Cyp1b1,Mapre1,Enah,Ext1,Ccn2,Mtpn,Ilk,Itgb1,Lox,Loxl1,Ltbp2,Marcksl1,Map1b,Myh9,Myo1c,Nrp1,Pafah1b1,Pfn1,Plec,Tmsb10,Tmsb4x,Rac1,Rdx,Sgk1,Sdc4,Tnfaip1,Tpm1,Tpm2,Hsp90b1,Wdr1,Zyx,Mprip,Pdlim1,Dstn,Crtap,Efemp2,Actn4,Arpc5,Cotl1,Actr3,Arpc2,Loxl2,Cald1,Actn1,Flna,Phldb2,Fermt2,Pak2,Cdc…
3_Member	GO Biological Processes	GO:0097435	supramolecular fiber organization	-19.8587	-16.355	70/756	11459,11568,11840,11845,11852,11853,11867,12010,12389,12406,12631,12632,12814,12825,12831,12832,12842,12843,13043,13078,13589,13800,14042,14219,14489,16202,16412,16948,16949,16997,17357,17755,17886,17913,18186,18472,18643,18810,19240,19241,19353,19684,20393,20971,21927,22003,22004,22027,22388,22793,26936,54132,56431,56693,58859,60595,67771,72042,74117,76709,94352,109624,109711,192176,208177,21895…	Acta1,Aebp1,Arf1,Arf6,Rhob,Rhoc,Arpc1b,B2m,Cav1,Serpinh1,Cfl1,Cfl2,Col11a1,Col3a1,Col5a1,Col5a2,Col1a1,Col1a2,Cttn,Cyp1b1,Mapre1,Enah,Ext1,Ccn2,Mtpn,Ilk,Itgb1,Lox,Loxl1,Ltbp2,Marcksl1,Map1b,Myh9,Myo1c,Nrp1,Pafah1b1,Pfn1,Plec,Tmsb10,Tmsb4x,Rac1,Rdx,Sgk1,Sdc4,Tnfaip1,Tpm1,Tpm2,Hsp90b1,Wdr1,Zyx,Mprip,Pdlim1,Dstn,Crtap,Efemp2,Actn4,Arpc5,Cotl1,Actr3,Arpc2,Loxl2,Cald1,Actn1,Flna,Phldb2,Fermt2,Pak2,Cdc…
3_Member	GO Biological Processes	GO:0030036	actin cytoskeleton organization	-18.2329	-14.9102	66/728	11459,11461,11840,11845,11852,11853,11857,11867,12317,12631,12632,12797,12798,13043,13800,14178,14219,14489,16202,16412,16952,17357,17886,17913,18186,18472,18643,18810,19240,19241,19246,19353,19684,20971,21894,21927,22003,22004,22027,22388,22793,26936,29875,54132,56332,56376,56431,60595,67399,67771,72042,74117,76709,109624,109711,114601,192176,192662,208177,218952,224105,260409,286940,319710,3208…	Acta1,Actb,Arf1,Arf6,Rhob,Rhoc,Arhgdib,Arpc1b,Calr,Cfl1,Cfl2,Cnn1,Cnn2,Cttn,Enah,Fgf7,Ccn2,Mtpn,Ilk,Itgb1,Anxa1,Marcksl1,Myh9,Myo1c,Nrp1,Pafah1b1,Pfn1,Plec,Tmsb10,Tmsb4x,Ptpn1,Rac1,Rdx,Sdc4,Tln1,Tnfaip1,Tpm1,Tpm2,Hsp90b1,Wdr1,Zyx,Mprip,Iqgap1,Pdlim1,Amotl2,Pdlim5,Dstn,Actn4,Pdlim7,Arpc5,Cotl1,Actr3,Arpc2,Cald1,Actn1,Ehbp1l1,Flna,Arhgdia,Phldb2,Fermt2,Pak2,Cdc42ep3,Flnb,Frmd6,Mical2,Tpm4
3_Member	GO Biological Processes	GO:0007015	actin filament organization	-15.1729	-12.2528	47/455	11459,11840,11845,11852,11853,11867,12631,12632,13043,13800,14219,14489,16412,17357,17886,17913,18186,18643,18810,19240,19241,19353,19684,20971,21927,22003,22004,22027,22388,22793,26936,54132,56431,60595,67771,72042,74117,76709,109624,109711,192176,208177,218952,224105,260409,320878,326618	Acta1,Arf1,Arf6,Rhob,Rhoc,Arpc1b,Cfl1,Cfl2,Cttn,Enah,Ccn2,Mtpn,Itgb1,Marcksl1,Myh9,Myo1c,Nrp1,Pfn1,Plec,Tmsb10,Tmsb4x,Rac1,Rdx,Sdc4,Tnfaip1,Tpm1,Tpm2,Hsp90b1,Wdr1,Zyx,Mprip,Pdlim1,Dstn,Actn4,Arpc5,Cotl1,Actr3,Arpc2,Cald1,Actn1,Flna,Phldb2,Fermt2,Pak2,Cdc42ep3,Mical2,Tpm4
3_Member	GO Biological Processes	GO:0032970	regulation of actin filament-based process	-12.603	-9.90101	41/416	11475,11840,11845,11852,11853,11857,11867,12389,12631,12632,12798,13043,14219,14489,14726,16202,17886,17913,18186,18643,19240,19241,19353,19684,20971,22003,22388,29875,56431,67771,72042,73112,74117,76709,192176,192662,208177,218952,224105,260409,319710	Acta2,Arf1,Arf6,Rhob,Rhoc,Arhgdib,Arpc1b,Cav1,Cfl1,Cfl2,Cnn2,Cttn,Ccn2,Mtpn,Pdpn,Ilk,Myh9,Myo1c,Nrp1,Pfn1,Tmsb10,Tmsb4x,Rac1,Rdx,Sdc4,Tpm1,Wdr1,Iqgap1,Dstn,Arpc5,Cotl1,Abracl,Actr3,Arpc2,Flna,Arhgdia,Phldb2,Fermt2,Pak2,Cdc42ep3,Frmd6
3_Member	GO Biological Processes	GO:0090066	regulation of anatomical structure size	-12.383	-9.72493	49/581	11475,11535,11840,11845,11867,12064,12389,12631,12632,13043,14042,14062,14268,14489,15251,15551,15982,16202,17390,17755,17886,17913,18049,18186,18472,18643,19225,19240,19241,19353,19684,20187,20315,20361,22003,22339,22388,27279,56431,66700,67771,67972,68585,72042,74117,74840,76709,240672,260409	Acta2,Adm,Arf1,Arf6,Arpc1b,Bdnf,Cav1,Cfl1,Cfl2,Cttn,Ext1,F2r,Fn1,Mtpn,Hif1a,Htr1b,Ifrd1,Ilk,Mmp2,Map1b,Myh9,Myo1c,Ngf,Nrp1,Pafah1b1,Pfn1,Ptgs2,Tmsb10,Tmsb4x,Rac1,Rdx,Ryk,Cxcl12,Sema7a,Tpm1,Vegfa,Wdr1,Tnfrsf12a,Dstn,Chmp3,Arpc5,Atp2b1,Rtn4,Cotl1,Actr3,Manf,Arpc2,Dusp5,Cdc42ep3
3_Member	GO Biological Processes	GO:0051493	regulation of cytoskeleton organization	-12.2974	-9.66877	47/543	11840,11845,11852,11853,11857,11867,12334,12389,12631,12632,13043,13589,14219,14489,16202,17755,17760,17886,17913,18186,18472,18643,19240,19241,19353,19684,20393,20971,22003,22388,29875,56289,56431,67771,72042,74117,75608,76709,76895,102693,108989,192176,192662,208177,218952,224105,260409	Arf1,Arf6,Rhob,Rhoc,Arhgdib,Arpc1b,Capn2,Cav1,Cfl1,Cfl2,Cttn,Mapre1,Ccn2,Mtpn,Ilk,Map1b,Map6,Myh9,Myo1c,Nrp1,Pafah1b1,Pfn1,Tmsb10,Tmsb4x,Rac1,Rdx,Sgk1,Sdc4,Tpm1,Wdr1,Iqgap1,Rassf1,Dstn,Arpc5,Cotl1,Actr3,Chmp4b,Arpc2,Bicd2,Phldb1,Tpr,Flna,Arhgdia,Phldb2,Fermt2,Pak2,Cdc42ep3
3_Member	GO Biological Processes	GO:1902905	positive regulation of supramolecular fiber organization	-10.4461	-7.98388	26/208	11840,11845,11853,11867,12389,12631,12632,13043,13589,14219,17755,17913,18186,18643,19353,20971,22003,22388,56431,58859,67771,74117,76709,192176,218952,260409	Arf1,Arf6,Rhoc,Arpc1b,Cav1,Cfl1,Cfl2,Cttn,Mapre1,Ccn2,Map1b,Myo1c,Nrp1,Pfn1,Rac1,Sdc4,Tpm1,Wdr1,Dstn,Efemp2,Arpc5,Actr3,Arpc2,Flna,Fermt2,Cdc42ep3
3_Member	GO Biological Processes	GO:0032956	regulation of actin cytoskeleton organization	-10.3631	-7.92015	35/369	11840,11845,11852,11853,11857,11867,12631,12632,13043,14219,14489,16202,17886,17913,18186,18643,19240,19241,19353,19684,20971,22003,22388,29875,56431,67771,72042,74117,76709,192176,192662,208177,218952,224105,260409	Arf1,Arf6,Rhob,Rhoc,Arhgdib,Arpc1b,Cfl1,Cfl2,Cttn,Ccn2,Mtpn,Ilk,Myh9,Myo1c,Nrp1,Pfn1,Tmsb10,Tmsb4x,Rac1,Rdx,Sdc4,Tpm1,Wdr1,Iqgap1,Dstn,Arpc5,Cotl1,Actr3,Arpc2,Flna,Arhgdia,Phldb2,Fermt2,Pak2,Cdc42ep3
3_Member	GO Biological Processes	GO:1902903	regulation of supramolecular fiber organization	-10.3397	-7.90296	36/389	11568,11840,11845,11853,11867,12389,12631,12632,13043,13589,14219,14489,17755,17886,17913,18186,18643,19240,19241,19353,19684,20393,20971,22003,22388,56431,58859,67771,72042,74117,76709,192176,208177,218952,224105,260409	Aebp1,Arf1,Arf6,Rhoc,Arpc1b,Cav1,Cfl1,Cfl2,Cttn,Mapre1,Ccn2,Mtpn,Map1b,Myh9,Myo1c,Nrp1,Pfn1,Tmsb10,Tmsb4x,Rac1,Rdx,Sgk1,Sdc4,Tpm1,Wdr1,Dstn,Efemp2,Arpc5,Cotl1,Actr3,Arpc2,Flna,Phldb2,Fermt2,Pak2,Cdc42ep3
3_Member	GO Biological Processes	GO:0110053	regulation of actin filament organization	-10.2524	-7.83981	30/280	11840,11845,11853,11867,12631,12632,13043,14219,14489,17886,17913,18186,18643,19240,19241,19353,19684,20971,22003,22388,56431,67771,72042,74117,76709,192176,208177,218952,224105,260409	Arf1,Arf6,Rhoc,Arpc1b,Cfl1,Cfl2,Cttn,Ccn2,Mtpn,Myh9,Myo1c,Nrp1,Pfn1,Tmsb10,Tmsb4x,Rac1,Rdx,Sdc4,Tpm1,Wdr1,Dstn,Arpc5,Cotl1,Actr3,Arpc2,Flna,Phldb2,Fermt2,Pak2,Cdc42ep3
3_Member	GO Biological Processes	GO:0043254	regulation of protein-containing complex assembly	-10.2373	-7.83054	39/452	11840,11845,11853,11867,12389,12631,13043,13205,13589,14489,15081,15205,16911,17698,17755,17886,17913,17967,18643,19240,19241,19353,19684,20224,20393,22003,22339,54673,65112,67771,72042,74117,76709,208643,215449,218952,234839,260409,269523	Arf1,Arf6,Rhoc,Arpc1b,Cav1,Cfl1,Cttn,Ddx3x,Mapre1,Mtpn,H3f3b,Hes1,Lmo4,Msn,Map1b,Myh9,Myo1c,Ncam1,Pfn1,Tmsb10,Tmsb4x,Rac1,Rdx,Sar1a,Sgk1,Tpm1,Vegfa,Sh3glb1,Pmepa1,Arpc5,Cotl1,Actr3,Arpc2,Eif4g1,Rap1b,Fermt2,Piezo1,Cdc42ep3,Vcp
3_Member	GO Biological Processes	GO:0032535	regulation of cellular component size	-10.0542	-7.66998	37/418	11840,11845,11867,12064,12631,12632,13043,14268,14489,15982,16202,17755,17886,17913,18049,18186,18472,18643,19240,19241,19353,19684,20187,20315,20361,22003,22339,22388,27279,56431,66700,67771,68585,72042,74117,76709,260409	Arf1,Arf6,Arpc1b,Bdnf,Cfl1,Cfl2,Cttn,Fn1,Mtpn,Ifrd1,Ilk,Map1b,Myh9,Myo1c,Ngf,Nrp1,Pafah1b1,Pfn1,Tmsb10,Tmsb4x,Rac1,Rdx,Ryk,Cxcl12,Sema7a,Tpm1,Vegfa,Wdr1,Tnfrsf12a,Dstn,Chmp3,Arpc5,Rtn4,Cotl1,Actr3,Arpc2,Cdc42ep3
3_Member	GO Biological Processes	GO:0051495	positive regulation of cytoskeleton organization	-8.89121	-6.65473	25/227	11840,11845,11853,11867,12389,12631,12632,13043,13589,14219,17755,17913,18186,18643,19353,20971,22003,22388,56431,67771,74117,76709,192176,218952,260409	Arf1,Arf6,Rhoc,Arpc1b,Cav1,Cfl1,Cfl2,Cttn,Mapre1,Ccn2,Map1b,Myo1c,Nrp1,Pfn1,Rac1,Sdc4,Tpm1,Wdr1,Dstn,Arpc5,Actr3,Arpc2,Flna,Fermt2,Cdc42ep3
3_Member	GO Biological Processes	GO:0010638	positive regulation of organelle organization	-8.64103	-6.41613	39/513	11840,11845,11853,11867,12389,12631,12632,13043,13589,13874,14219,15251,16002,16573,16952,17698,17755,17913,18186,18643,18793,19353,20932,20971,22003,22388,30877,54673,56431,56455,67511,67771,71514,74117,76709,108989,192176,218952,260409	Arf1,Arf6,Rhoc,Arpc1b,Cav1,Cfl1,Cfl2,Cttn,Mapre1,Ereg,Ccn2,Hif1a,Igf2,Kif5b,Anxa1,Msn,Map1b,Myo1c,Nrp1,Pfn1,Plaur,Rac1,Surf4,Sdc4,Tpm1,Wdr1,Gnl3,Sh3glb1,Dstn,Dynll1,Tmed9,Arpc5,Sfpq,Actr3,Arpc2,Tpr,Flna,Fermt2,Cdc42ep3
3_Member	GO Biological Processes	GO:0008154	actin polymerization or depolymerization	-8.51667	-6.30492	24/219	11840,11845,11867,12631,12632,13043,13800,14489,17886,17913,18643,19240,19241,19353,19684,22003,22388,56431,67771,72042,74117,76709,260409,320878	Arf1,Arf6,Arpc1b,Cfl1,Cfl2,Cttn,Enah,Mtpn,Myh9,Myo1c,Pfn1,Tmsb10,Tmsb4x,Rac1,Rdx,Tpm1,Wdr1,Dstn,Arpc5,Cotl1,Actr3,Arpc2,Cdc42ep3,Mical2
3_Member	GO Biological Processes	GO:0008064	regulation of actin polymerization or depolymerization	-8.21687	-6.05777	22/192	11840,11845,11867,12631,12632,13043,14489,17886,17913,18643,19240,19241,19353,19684,22003,22388,56431,67771,72042,74117,76709,260409	Arf1,Arf6,Arpc1b,Cfl1,Cfl2,Cttn,Mtpn,Myh9,Myo1c,Pfn1,Tmsb10,Tmsb4x,Rac1,Rdx,Tpm1,Wdr1,Dstn,Arpc5,Cotl1,Actr3,Arpc2,Cdc42ep3
3_Member	GO Biological Processes	GO:0030832	regulation of actin filament length	-8.09141	-5.94948	22/195	11840,11845,11867,12631,12632,13043,14489,17886,17913,18643,19240,19241,19353,19684,22003,22388,56431,67771,72042,74117,76709,260409	Arf1,Arf6,Arpc1b,Cfl1,Cfl2,Cttn,Mtpn,Myh9,Myo1c,Pfn1,Tmsb10,Tmsb4x,Rac1,Rdx,Tpm1,Wdr1,Dstn,Arpc5,Cotl1,Actr3,Arpc2,Cdc42ep3
3_Member	GO Biological Processes	GO:0031334	positive regulation of protein-containing complex assembly	-7.62586	-5.55088	24/243	11840,11845,11853,11867,12389,13043,13205,13589,17698,17755,17913,18643,19353,22339,54673,67771,74117,76709,208643,215449,218952,234839,260409,269523	Arf1,Arf6,Rhoc,Arpc1b,Cav1,Cttn,Ddx3x,Mapre1,Msn,Map1b,Myo1c,Pfn1,Rac1,Vegfa,Sh3glb1,Arpc5,Actr3,Arpc2,Eif4g1,Rap1b,Fermt2,Piezo1,Cdc42ep3,Vcp
3_Member	GO Biological Processes	GO:0044089	positive regulation of cellular component biogenesis	-7.27982	-5.2557	38/552	11840,11845,11853,11867,12064,12389,12631,13043,13205,13589,14219,17698,17755,17913,18186,18643,19349,19353,20971,22003,22339,27681,29875,54673,56455,67771,74117,76709,102693,108989,192176,208177,208643,215449,218952,234839,260409,269523	Arf1,Arf6,Rhoc,Arpc1b,Bdnf,Cav1,Cfl1,Cttn,Ddx3x,Mapre1,Ccn2,Msn,Map1b,Myo1c,Nrp1,Pfn1,Rab7,Rac1,Sdc4,Tpm1,Vegfa,Snf8,Iqgap1,Sh3glb1,Dynll1,Arpc5,Actr3,Arpc2,Phldb1,Tpr,Flna,Phldb2,Eif4g1,Rap1b,Fermt2,Piezo1,Cdc42ep3,Vcp
3_Member	GO Biological Processes	GO:0032271	regulation of protein polymerization	-7.26043	-5.23869	23/235	11840,11845,11867,12389,12631,13043,13589,14489,17755,17886,17913,18643,19240,19241,19353,19684,20393,22003,67771,72042,74117,76709,260409	Arf1,Arf6,Arpc1b,Cav1,Cfl1,Cttn,Mapre1,Mtpn,Map1b,Myh9,Myo1c,Pfn1,Tmsb10,Tmsb4x,Rac1,Rdx,Sgk1,Tpm1,Arpc5,Cotl1,Actr3,Arpc2,Cdc42ep3
3_Member	GO Biological Processes	GO:0030833	regulation of actin filament polymerization	-6.80614	-4.8099	19/175	11840,11845,11867,12631,13043,14489,17886,17913,18643,19240,19241,19353,19684,22003,67771,72042,74117,76709,260409	Arf1,Arf6,Arpc1b,Cfl1,Cttn,Mtpn,Myh9,Myo1c,Pfn1,Tmsb10,Tmsb4x,Rac1,Rdx,Tpm1,Arpc5,Cotl1,Actr3,Arpc2,Cdc42ep3
3_Member	GO Biological Processes	GO:0030041	actin filament polymerization	-6.17777	-4.24426	19/192	11840,11845,11867,12631,13043,14489,17886,17913,18643,19240,19241,19353,19684,22003,67771,72042,74117,76709,260409	Arf1,Arf6,Arpc1b,Cfl1,Cttn,Mtpn,Myh9,Myo1c,Pfn1,Tmsb10,Tmsb4x,Rac1,Rdx,Tpm1,Arpc5,Cotl1,Actr3,Arpc2,Cdc42ep3
3_Member	GO Biological Processes	GO:0051258	protein polymerization	-6.08244	-4.16047	24/294	11840,11845,11867,12389,12631,13043,13589,14489,17755,17886,17913,18643,19240,19241,19353,19684,20393,22003,67771,72042,74117,75608,76709,260409	Arf1,Arf6,Arpc1b,Cav1,Cfl1,Cttn,Mapre1,Mtpn,Map1b,Myh9,Myo1c,Pfn1,Tmsb10,Tmsb4x,Rac1,Rdx,Sgk1,Tpm1,Arpc5,Cotl1,Actr3,Chmp4b,Arpc2,Cdc42ep3
3_Member	GO Biological Processes	GO:0032273	positive regulation of protein polymerization	-4.98102	-3.20027	14/134	11840,11845,11867,12389,13043,13589,17755,17913,18643,19353,67771,74117,76709,260409	Arf1,Arf6,Arpc1b,Cav1,Cttn,Mapre1,Map1b,Myo1c,Pfn1,Rac1,Arpc5,Actr3,Arpc2,Cdc42ep3
3_Member	GO Biological Processes	GO:0030838	positive regulation of actin filament polymerization	-4.32541	-2.62823	11/98	11840,11845,11867,13043,17913,18643,19353,67771,74117,76709,260409	Arf1,Arf6,Arpc1b,Cttn,Myo1c,Pfn1,Rac1,Arpc5,Actr3,Arpc2,Cdc42ep3
4_Summary	GO Biological Processes	GO:0001944	vasculature development	-19.4479	-16.0112	71/789	11489,11535,11852,12215,12226,12389,12825,12831,12837,12842,12843,13078,13874,14066,14173,14219,14268,14283,14726,15117,15200,15205,15251,15277,15364,15368,15507,16002,16007,16402,16410,16412,16451,16476,16948,16952,17304,17390,17886,18186,18787,18792,19225,19242,20296,20315,20317,20620,20692,21825,21928,22339,22433,26427,27279,29876,56332,56334,58859,67154,68585,71770,74155,74838,94352,107449,10…	Adam12,Adm,Rhob,Bsg,Btg1,Cav1,Col3a1,Col5a1,Col8a1,Col1a1,Col1a2,Cyp1b1,Ereg,F3,Fgf2,Ccn2,Fn1,Fosl1,Pdpn,Has2,Hbegf,Hes1,Hif1a,Hk2,Hmga2,Hmox1,Hspb1,Igf2,Ccn1,Itga5,Itgav,Itgb1,Jak1,Jun,Lox,Anxa1,Mfge8,Mmp2,Myh9,Nrp1,Serpine1,Plau,Ptgs2,Ptn,Ccl2,Cxcl12,Serpinf1,Plk2,Sparc,Thbs1,Tnfaip2,Vegfa,Xbp1,Creb3l1,Tnfrsf12a,Clic4,Amotl2,Tmed2,Efemp2,Mtdh,Rtn4,Ap2b1,Errfi1,Naa15,Loxl2,Unc5b,Cald1,Cspg4,Flna…
4_Member	GO Biological Processes	GO:0001944	vasculature development	-19.4479	-16.0112	71/789	11489,11535,11852,12215,12226,12389,12825,12831,12837,12842,12843,13078,13874,14066,14173,14219,14268,14283,14726,15117,15200,15205,15251,15277,15364,15368,15507,16002,16007,16402,16410,16412,16451,16476,16948,16952,17304,17390,17886,18186,18787,18792,19225,19242,20296,20315,20317,20620,20692,21825,21928,22339,22433,26427,27279,29876,56332,56334,58859,67154,68585,71770,74155,74838,94352,107449,10…	Adam12,Adm,Rhob,Bsg,Btg1,Cav1,Col3a1,Col5a1,Col8a1,Col1a1,Col1a2,Cyp1b1,Ereg,F3,Fgf2,Ccn2,Fn1,Fosl1,Pdpn,Has2,Hbegf,Hes1,Hif1a,Hk2,Hmga2,Hmox1,Hspb1,Igf2,Ccn1,Itga5,Itgav,Itgb1,Jak1,Jun,Lox,Anxa1,Mfge8,Mmp2,Myh9,Nrp1,Serpine1,Plau,Ptgs2,Ptn,Ccl2,Cxcl12,Serpinf1,Plk2,Sparc,Thbs1,Tnfaip2,Vegfa,Xbp1,Creb3l1,Tnfrsf12a,Clic4,Amotl2,Tmed2,Efemp2,Mtdh,Rtn4,Ap2b1,Errfi1,Naa15,Loxl2,Unc5b,Cald1,Cspg4,Flna…
4_Member	GO Biological Processes	GO:0001568	blood vessel development	-19.3547	-15.976	69/752	11489,11535,11852,12215,12226,12389,12825,12831,12837,12842,12843,13078,13874,14066,14173,14219,14268,14283,15117,15200,15205,15251,15277,15364,15368,15507,16002,16007,16402,16410,16412,16451,16476,16948,16952,17304,17390,17886,18186,18787,18792,19225,19242,20296,20315,20317,20620,20692,21825,21928,22339,22433,26427,27279,29876,56332,56334,58859,67154,68585,71770,74838,94352,107449,109624,121021,…	Adam12,Adm,Rhob,Bsg,Btg1,Cav1,Col3a1,Col5a1,Col8a1,Col1a1,Col1a2,Cyp1b1,Ereg,F3,Fgf2,Ccn2,Fn1,Fosl1,Has2,Hbegf,Hes1,Hif1a,Hk2,Hmga2,Hmox1,Hspb1,Igf2,Ccn1,Itga5,Itgav,Itgb1,Jak1,Jun,Lox,Anxa1,Mfge8,Mmp2,Myh9,Nrp1,Serpine1,Plau,Ptgs2,Ptn,Ccl2,Cxcl12,Serpinf1,Plk2,Sparc,Thbs1,Tnfaip2,Vegfa,Xbp1,Creb3l1,Tnfrsf12a,Clic4,Amotl2,Tmed2,Efemp2,Mtdh,Rtn4,Ap2b1,Naa15,Loxl2,Unc5b,Cald1,Cspg4,Flna,Ccm2,Ltbp1
4_Member	GO Biological Processes	GO:0048514	blood vessel morphogenesis	-18.0813	-14.8746	62/654	11489,11535,11852,12215,12226,12389,12825,12837,13078,13874,14066,14173,14219,14268,15117,15200,15205,15251,15277,15364,15368,15507,16002,16007,16402,16410,16412,16451,16476,16948,16952,17304,17390,17886,18186,18787,18792,19225,19242,20296,20315,20317,20620,20692,21825,21928,22339,22433,26427,27279,29876,56332,58859,67154,68585,74838,94352,107449,109624,121021,192176,216527	Adam12,Adm,Rhob,Bsg,Btg1,Cav1,Col3a1,Col8a1,Cyp1b1,Ereg,F3,Fgf2,Ccn2,Fn1,Has2,Hbegf,Hes1,Hif1a,Hk2,Hmga2,Hmox1,Hspb1,Igf2,Ccn1,Itga5,Itgav,Itgb1,Jak1,Jun,Lox,Anxa1,Mfge8,Mmp2,Myh9,Nrp1,Serpine1,Plau,Ptgs2,Ptn,Ccl2,Cxcl12,Serpinf1,Plk2,Sparc,Thbs1,Tnfaip2,Vegfa,Xbp1,Creb3l1,Tnfrsf12a,Clic4,Amotl2,Efemp2,Mtdh,Rtn4,Naa15,Loxl2,Unc5b,Cald1,Cspg4,Flna,Ccm2
4_Member	GO Biological Processes	GO:0001525	angiogenesis	-18.0773	-14.8746	56/541	11489,11535,11852,12215,12226,12389,12837,13078,13874,14066,14173,14219,14268,15200,15251,15277,15364,15368,15507,16002,16007,16402,16410,16412,16451,16476,16952,17304,17390,17886,18186,18787,18792,19225,19242,20296,20315,20317,20620,20692,21825,21928,22339,22433,26427,27279,29876,56332,67154,68585,74838,94352,107449,109624,121021,192176	Adam12,Adm,Rhob,Bsg,Btg1,Cav1,Col8a1,Cyp1b1,Ereg,F3,Fgf2,Ccn2,Fn1,Hbegf,Hif1a,Hk2,Hmga2,Hmox1,Hspb1,Igf2,Ccn1,Itga5,Itgav,Itgb1,Jak1,Jun,Anxa1,Mfge8,Mmp2,Myh9,Nrp1,Serpine1,Plau,Ptgs2,Ptn,Ccl2,Cxcl12,Serpinf1,Plk2,Sparc,Thbs1,Tnfaip2,Vegfa,Xbp1,Creb3l1,Tnfrsf12a,Clic4,Amotl2,Mtdh,Rtn4,Naa15,Loxl2,Unc5b,Cald1,Cspg4,Flna
4_Member	GO Biological Processes	GO:0001667	ameboidal-type cell migration	-15.548	-12.5672	47/445	11475,11845,11852,11857,12215,12317,12512,12631,13078,14173,14178,14268,15117,15200,15251,15368,15507,16002,16202,16410,16412,16476,16952,17886,18186,18472,18643,18787,18810,19225,19353,20315,20317,20361,20620,20692,20971,21825,21857,22339,26397,29875,54132,56332,68585,74117,94352	Acta2,Arf6,Rhob,Arhgdib,Bsg,Calr,Cd63,Cfl1,Cyp1b1,Fgf2,Fgf7,Fn1,Has2,Hbegf,Hif1a,Hmox1,Hspb1,Igf2,Ilk,Itgav,Itgb1,Jun,Anxa1,Myh9,Nrp1,Pafah1b1,Pfn1,Serpine1,Plec,Ptgs2,Rac1,Cxcl12,Serpinf1,Sema7a,Plk2,Sparc,Sdc4,Thbs1,Timp1,Vegfa,Map2k3,Iqgap1,Pdlim1,Amotl2,Rtn4,Actr3,Loxl2
4_Member	GO Biological Processes	GO:0010634	positive regulation of epithelial cell migration	-12.5072	-9.81646	25/156	11845,11852,12215,12317,14173,14178,15117,15200,15251,15368,15507,16002,16476,16952,18186,18643,18787,19225,19353,20620,20692,21825,22339,26397,68585	Arf6,Rhob,Bsg,Calr,Fgf2,Fgf7,Has2,Hbegf,Hif1a,Hmox1,Hspb1,Igf2,Jun,Anxa1,Nrp1,Pfn1,Serpine1,Ptgs2,Rac1,Plk2,Sparc,Thbs1,Vegfa,Map2k3,Rtn4
4_Member	GO Biological Processes	GO:0010631	epithelial cell migration	-10.6195	-8.13011	32/306	11845,11852,12215,12317,12512,13078,14173,14178,15117,15200,15251,15368,15507,16002,16410,16412,16476,16952,17886,18186,18643,18787,19225,19353,20317,20620,20692,21825,22339,26397,68585,94352	Arf6,Rhob,Bsg,Calr,Cd63,Cyp1b1,Fgf2,Fgf7,Has2,Hbegf,Hif1a,Hmox1,Hspb1,Igf2,Itgav,Itgb1,Jun,Anxa1,Myh9,Nrp1,Pfn1,Serpine1,Ptgs2,Rac1,Serpinf1,Plk2,Sparc,Thbs1,Vegfa,Map2k3,Rtn4,Loxl2
4_Member	GO Biological Processes	GO:0090132	epithelium migration	-10.545	-8.06255	32/308	11845,11852,12215,12317,12512,13078,14173,14178,15117,15200,15251,15368,15507,16002,16410,16412,16476,16952,17886,18186,18643,18787,19225,19353,20317,20620,20692,21825,22339,26397,68585,94352	Arf6,Rhob,Bsg,Calr,Cd63,Cyp1b1,Fgf2,Fgf7,Has2,Hbegf,Hif1a,Hmox1,Hspb1,Igf2,Itgav,Itgb1,Jun,Anxa1,Myh9,Nrp1,Pfn1,Serpine1,Ptgs2,Rac1,Serpinf1,Plk2,Sparc,Thbs1,Vegfa,Map2k3,Rtn4,Loxl2
4_Member	GO Biological Processes	GO:0090130	tissue migration	-10.4711	-8.00226	32/310	11845,11852,12215,12317,12512,13078,14173,14178,15117,15200,15251,15368,15507,16002,16410,16412,16476,16952,17886,18186,18643,18787,19225,19353,20317,20620,20692,21825,22339,26397,68585,94352	Arf6,Rhob,Bsg,Calr,Cd63,Cyp1b1,Fgf2,Fgf7,Has2,Hbegf,Hif1a,Hmox1,Hspb1,Igf2,Itgav,Itgb1,Jun,Anxa1,Myh9,Nrp1,Pfn1,Serpine1,Ptgs2,Rac1,Serpinf1,Plk2,Sparc,Thbs1,Vegfa,Map2k3,Rtn4,Loxl2
4_Member	GO Biological Processes	GO:0010632	regulation of epithelial cell migration	-9.72331	-7.37092	27/241	11845,11852,12215,12317,12512,14173,14178,15117,15200,15251,15368,15507,16002,16476,16952,18186,18643,18787,19225,19353,20317,20620,20692,21825,22339,26397,68585	Arf6,Rhob,Bsg,Calr,Cd63,Fgf2,Fgf7,Has2,Hbegf,Hif1a,Hmox1,Hspb1,Igf2,Jun,Anxa1,Nrp1,Pfn1,Serpine1,Ptgs2,Rac1,Serpinf1,Plk2,Sparc,Thbs1,Vegfa,Map2k3,Rtn4
4_Member	GO Biological Processes	GO:0045766	positive regulation of angiogenesis	-9.55171	-7.23369	23/179	11489,11535,11852,12226,13078,14066,14173,15251,15277,15364,15368,15507,16002,16402,16412,16451,18186,18787,21825,22339,22433,67154,68585	Adam12,Adm,Rhob,Btg1,Cyp1b1,F3,Fgf2,Hif1a,Hk2,Hmga2,Hmox1,Hspb1,Igf2,Itga5,Itgb1,Jak1,Nrp1,Serpine1,Thbs1,Vegfa,Xbp1,Mtdh,Rtn4
4_Member	GO Biological Processes	GO:1904018	positive regulation of vasculature development	-9.55171	-7.23369	23/179	11489,11535,11852,12226,13078,14066,14173,15251,15277,15364,15368,15507,16002,16402,16412,16451,18186,18787,21825,22339,22433,67154,68585	Adam12,Adm,Rhob,Btg1,Cyp1b1,F3,Fgf2,Hif1a,Hk2,Hmga2,Hmox1,Hspb1,Igf2,Itga5,Itgb1,Jak1,Nrp1,Serpine1,Thbs1,Vegfa,Xbp1,Mtdh,Rtn4
4_Member	GO Biological Processes	GO:0045765	regulation of angiogenesis	-9.44455	-7.13123	30/302	11489,11535,11852,12226,13078,14066,14173,15251,15277,15364,15368,15507,16002,16402,16412,16451,18186,18787,19242,20296,20317,20620,20692,21825,22339,22433,26427,27279,67154,68585	Adam12,Adm,Rhob,Btg1,Cyp1b1,F3,Fgf2,Hif1a,Hk2,Hmga2,Hmox1,Hspb1,Igf2,Itga5,Itgb1,Jak1,Nrp1,Serpine1,Ptn,Ccl2,Serpinf1,Plk2,Sparc,Thbs1,Vegfa,Xbp1,Creb3l1,Tnfrsf12a,Mtdh,Rtn4
4_Member	GO Biological Processes	GO:1901342	regulation of vasculature development	-9.30626	-7.02878	30/306	11489,11535,11852,12226,13078,14066,14173,15251,15277,15364,15368,15507,16002,16402,16412,16451,18186,18787,19242,20296,20317,20620,20692,21825,22339,22433,26427,27279,67154,68585	Adam12,Adm,Rhob,Btg1,Cyp1b1,F3,Fgf2,Hif1a,Hk2,Hmga2,Hmox1,Hspb1,Igf2,Itga5,Itgb1,Jak1,Nrp1,Serpine1,Ptn,Ccl2,Serpinf1,Plk2,Sparc,Thbs1,Vegfa,Xbp1,Creb3l1,Tnfrsf12a,Mtdh,Rtn4
4_Member	GO Biological Processes	GO:0010595	positive regulation of endothelial cell migration	-8.51485	-6.30492	17/109	11852,12215,12317,14173,15251,15368,15507,16002,16952,18186,19225,19353,20620,20692,21825,22339,26397	Rhob,Bsg,Calr,Fgf2,Hif1a,Hmox1,Hspb1,Igf2,Anxa1,Nrp1,Ptgs2,Rac1,Plk2,Sparc,Thbs1,Vegfa,Map2k3
4_Member	GO Biological Processes	GO:0043536	positive regulation of blood vessel endothelial cell migration	-7.78897	-5.6938	12/56	14173,15251,15368,15507,16002,16952,18186,19225,20620,21825,22339,26397	Fgf2,Hif1a,Hmox1,Hspb1,Igf2,Anxa1,Nrp1,Ptgs2,Plk2,Thbs1,Vegfa,Map2k3
4_Member	GO Biological Processes	GO:0043542	endothelial cell migration	-7.75931	-5.66784	23/221	11852,12215,12317,13078,14173,15251,15368,15507,16002,16410,16412,16952,17886,18186,19225,19353,20317,20620,20692,21825,22339,26397,94352	Rhob,Bsg,Calr,Cyp1b1,Fgf2,Hif1a,Hmox1,Hspb1,Igf2,Itgav,Itgb1,Anxa1,Myh9,Nrp1,Ptgs2,Rac1,Serpinf1,Plk2,Sparc,Thbs1,Vegfa,Map2k3,Loxl2
4_Member	GO Biological Processes	GO:0090050	positive regulation of cell migration involved in sprouting angiogenesis	-6.19027	-4.25286	7/21	14173,15368,16952,18186,19225,20620,22339	Fgf2,Hmox1,Anxa1,Nrp1,Ptgs2,Plk2,Vegfa
4_Member	GO Biological Processes	GO:0010594	regulation of endothelial cell migration	-6.16747	-4.23785	18/174	11852,12215,12317,14173,15251,15368,15507,16002,16952,18186,19225,19353,20317,20620,20692,21825,22339,26397	Rhob,Bsg,Calr,Fgf2,Hif1a,Hmox1,Hspb1,Igf2,Anxa1,Nrp1,Ptgs2,Rac1,Serpinf1,Plk2,Sparc,Thbs1,Vegfa,Map2k3
4_Member	GO Biological Processes	GO:0043534	blood vessel endothelial cell migration	-5.72249	-3.84208	14/116	14173,15251,15368,15507,16002,16412,16952,17886,18186,19225,20620,21825,22339,26397	Fgf2,Hif1a,Hmox1,Hspb1,Igf2,Itgb1,Anxa1,Myh9,Nrp1,Ptgs2,Plk2,Thbs1,Vegfa,Map2k3
4_Member	GO Biological Processes	GO:0002040	sprouting angiogenesis	-5.37546	-3.52885	14/124	14173,15368,16402,16412,16451,16952,18186,19225,20620,21825,22339,26427,68585,94352	Fgf2,Hmox1,Itga5,Itgb1,Jak1,Anxa1,Nrp1,Ptgs2,Plk2,Thbs1,Vegfa,Creb3l1,Rtn4,Loxl2
4_Member	GO Biological Processes	GO:0043535	regulation of blood vessel endothelial cell migration	-5.29438	-3.45662	12/93	14173,15251,15368,15507,16002,16952,18186,19225,20620,21825,22339,26397	Fgf2,Hif1a,Hmox1,Hspb1,Igf2,Anxa1,Nrp1,Ptgs2,Plk2,Thbs1,Vegfa,Map2k3
4_Member	GO Biological Processes	GO:0090049	regulation of cell migration involved in sprouting angiogenesis	-5.22902	-3.40811	8/39	14173,15368,16952,18186,19225,20620,21825,22339	Fgf2,Hmox1,Anxa1,Nrp1,Ptgs2,Plk2,Thbs1,Vegfa
4_Member	GO Biological Processes	GO:0002042	cell migration involved in sprouting angiogenesis	-5.09756	-3.29888	9/53	14173,15368,16412,16952,18186,19225,20620,21825,22339	Fgf2,Hmox1,Itgb1,Anxa1,Nrp1,Ptgs2,Plk2,Thbs1,Vegfa
5_Summary	WikiPathways	WP85	Focal adhesion	-17.7893	-14.6214	33/185	11461,11852,12389,12814,12825,12831,12832,12834,12842,12843,14268,16202,16402,16410,16412,16476,17904,19353,20750,21825,21894,21923,22330,22339,22793,26396,26397,50772,53867,109711,192176,215449,224105,12505,12512,13043,13207,14173,14733,15200,15251,16002,17390,17698,18792,18793,19684,20971,21859,29875,68794,286940,12334,12833,12835,60595,98932,11772,11845,12064,12313,13874,14178,15507,18049,1818…	Actb,Rhob,Cav1,Col11a1,Col3a1,Col5a1,Col5a2,Col6a2,Col1a1,Col1a2,Fn1,Ilk,Itga5,Itgav,Itgb1,Jun,Myl6,Rac1,Spp1,Thbs1,Tln1,Tnc,Vcl,Vegfa,Zyx,Map2k2,Map2k3,Mapk6,Col5a3,Actn1,Flna,Rap1b,Pak2,Cd44,Cd63,Cttn,Ddx5,Fgf2,Gpc1,Hbegf,Hif1a,Igf2,Mmp2,Msn,Plau,Plaur,Rdx,Sdc4,Timp3,Iqgap1,Flnc,Flnb,Capn2,Col6a1,Col6a3,Actn4,Myl9,Ap2a2,Arf6,Bdnf,Calm1,Ereg,Fgf7,Hspb1,Ngf,Nrp1,Ptn,Ptpn1,Sgk1,Ywhab,Polr2l,Ap2b1,…
5_Member	WikiPathways	WP85	Focal adhesion	-17.7893	-14.6214	33/185	11461,11852,12389,12814,12825,12831,12832,12834,12842,12843,14268,16202,16402,16410,16412,16476,17904,19353,20750,21825,21894,21923,22330,22339,22793,26396,26397,50772,53867,109711,192176,215449,224105	Actb,Rhob,Cav1,Col11a1,Col3a1,Col5a1,Col5a2,Col6a2,Col1a1,Col1a2,Fn1,Ilk,Itga5,Itgav,Itgb1,Jun,Myl6,Rac1,Spp1,Thbs1,Tln1,Tnc,Vcl,Vegfa,Zyx,Map2k2,Map2k3,Mapk6,Col5a3,Actn1,Flna,Rap1b,Pak2
5_Member	KEGG Pathway	ko05205	Proteoglycans in cancer	-15.4471	-12.4875	32/206	11461,12389,12505,12512,12842,12843,13043,13207,14173,14268,14733,15200,15251,16002,16402,16410,16412,17390,17698,18792,18793,19353,19684,20971,21825,21859,22339,26396,29875,68794,192176,286940	Actb,Cav1,Cd44,Cd63,Col1a1,Col1a2,Cttn,Ddx5,Fgf2,Fn1,Gpc1,Hbegf,Hif1a,Igf2,Itga5,Itgav,Itgb1,Mmp2,Msn,Plau,Plaur,Rac1,Rdx,Sdc4,Thbs1,Timp3,Vegfa,Map2k2,Iqgap1,Flnc,Flna,Flnb
5_Member	KEGG Pathway	mmu05205	Proteoglycans in cancer	-15.1384	-12.2368	32/211	11461,12389,12505,12512,12842,12843,13043,13207,14173,14268,14733,15200,15251,16002,16402,16410,16412,17390,17698,18792,18793,19353,19684,20971,21825,21859,22339,26396,29875,68794,192176,286940	Actb,Cav1,Cd44,Cd63,Col1a1,Col1a2,Cttn,Ddx5,Fgf2,Fn1,Gpc1,Hbegf,Hif1a,Igf2,Itga5,Itgav,Itgb1,Mmp2,Msn,Plau,Plaur,Rac1,Rdx,Sdc4,Thbs1,Timp3,Vegfa,Map2k2,Iqgap1,Flnc,Flna,Flnb
5_Member	KEGG Pathway	ko04510	Focal adhesion	-14.154	-11.2872	30/199	11461,12334,12389,12833,12834,12835,12842,12843,14268,16202,16402,16410,16412,16476,19353,20750,21825,21894,21923,22330,22339,22793,60595,68794,98932,109711,192176,215449,224105,286940	Actb,Capn2,Cav1,Col6a1,Col6a2,Col6a3,Col1a1,Col1a2,Fn1,Ilk,Itga5,Itgav,Itgb1,Jun,Rac1,Spp1,Thbs1,Tln1,Tnc,Vcl,Vegfa,Zyx,Actn4,Flnc,Myl9,Actn1,Flna,Rap1b,Pak2,Flnb
5_Member	KEGG Pathway	mmu04510	Focal adhesion	-13.9158	-11.0964	30/203	11461,12334,12389,12833,12834,12835,12842,12843,14268,16202,16402,16410,16412,16476,19353,20750,21825,21894,21923,22330,22339,22793,60595,68794,98932,109711,192176,215449,224105,286940	Actb,Capn2,Cav1,Col6a1,Col6a2,Col6a3,Col1a1,Col1a2,Fn1,Ilk,Itga5,Itgav,Itgb1,Jun,Rac1,Spp1,Thbs1,Tln1,Tnc,Vcl,Vegfa,Zyx,Actn4,Flnc,Myl9,Actn1,Flna,Rap1b,Pak2,Flnb
5_Member	Reactome Gene Sets	R-MMU-9006934	Signaling by Receptor Tyrosine Kinases	-12.3015	-9.66877	40/406	11461,11772,11845,12064,12313,12389,12814,12825,12831,12832,12833,12834,12842,12843,13874,14173,14178,14268,15200,15507,16002,16410,16412,18049,18186,19242,19246,19353,20393,20750,22339,26396,53867,54401,66491,71770,76936,215449,224105,319939	Actb,Ap2a2,Arf6,Bdnf,Calm1,Cav1,Col11a1,Col3a1,Col5a1,Col5a2,Col6a1,Col6a2,Col1a1,Col1a2,Ereg,Fgf2,Fgf7,Fn1,Hbegf,Hspb1,Igf2,Itgav,Itgb1,Ngf,Nrp1,Ptn,Ptpn1,Rac1,Sgk1,Spp1,Vegfa,Map2k2,Col5a3,Ywhab,Polr2l,Ap2b1,Hnrnpm,Rap1b,Pak2,Tns3
5_Member	WikiPathways	WP2841	Focal adhesion: PI3K-Akt-mTOR signaling pathway	-9.40121	-7.10013	31/322	11911,12814,12825,12831,12832,12834,12842,12843,12977,14062,14173,14178,14268,14707,15251,16402,16410,16412,16451,18049,19325,19744,20750,21825,21923,22027,22339,26396,26427,53867,59021	Atf4,Col11a1,Col3a1,Col5a1,Col5a2,Col6a2,Col1a1,Col1a2,Csf1,F2r,Fgf2,Fgf7,Fn1,Gng5,Hif1a,Itga5,Itgav,Itgb1,Jak1,Ngf,Rab10,Rheb,Spp1,Thbs1,Tnc,Hsp90b1,Vegfa,Map2k2,Creb3l1,Col5a3,Rab2a
5_Member	WikiPathways	WP6	Integrin-mediated cell adhesion	-8.21572	-6.05777	16/100	12334,12389,16202,16402,16410,16412,19353,21894,22330,22793,26396,26397,50772,109711,215449,224105	Capn2,Cav1,Ilk,Itga5,Itgav,Itgb1,Rac1,Tln1,Vcl,Zyx,Map2k2,Map2k3,Mapk6,Actn1,Rap1b,Pak2
5_Member	KEGG Pathway	ko04151	PI3K-Akt signaling pathway	-7.4749	-5.4132	29/346	11911,12833,12834,12835,12842,12843,12977,14062,14173,14178,14268,14707,16402,16410,16412,16451,18049,19353,19744,20393,20750,21825,21923,22027,22339,22629,26396,26427,54401	Atf4,Col6a1,Col6a2,Col6a3,Col1a1,Col1a2,Csf1,F2r,Fgf2,Fgf7,Fn1,Gng5,Itga5,Itgav,Itgb1,Jak1,Ngf,Rac1,Rheb,Sgk1,Spp1,Thbs1,Tnc,Hsp90b1,Vegfa,Ywhah,Map2k2,Creb3l1,Ywhab
5_Member	KEGG Pathway	mmu04151	PI3K-Akt signaling pathway	-7.36587	-5.32211	29/350	11911,12833,12834,12835,12842,12843,12977,14062,14173,14178,14268,14707,16402,16410,16412,16451,18049,19353,19744,20393,20750,21825,21923,22027,22339,22629,26396,26427,54401	Atf4,Col6a1,Col6a2,Col6a3,Col1a1,Col1a2,Csf1,F2r,Fgf2,Fgf7,Fn1,Gng5,Itga5,Itgav,Itgb1,Jak1,Ngf,Rac1,Rheb,Sgk1,Spp1,Thbs1,Tnc,Hsp90b1,Vegfa,Ywhah,Map2k2,Creb3l1,Ywhab
5_Member	KEGG Pathway	mmu05200	Pathways in cancer	-2.25111	-0.963618	20/411	13063,14062,14173,14178,14268,14707,15251,16410,16412,16451,16476,17390,19225,19353,20315,22027,22339,26396,56289,108989	Cycs,F2r,Fgf2,Fgf7,Fn1,Gng5,Hif1a,Itgav,Itgb1,Jak1,Jun,Mmp2,Ptgs2,Rac1,Cxcl12,Hsp90b1,Vegfa,Map2k2,Rassf1,Tpr
6_Summary	GO Biological Processes	GO:0042060	wound healing	-16.066	-12.9679	43/363	11475,11747,12389,12505,12798,12825,12831,12842,14042,14062,14066,14173,14178,14268,14726,15200,15251,15368,16007,16412,16948,16952,17886,18787,18792,18810,19124,20296,20971,21824,21825,21857,22003,22339,22402,22433,27279,66175,192176,208177,218952,226101,244152,11535,12193,16476,17390,19242,21923,26396,68585	Acta2,Anxa5,Cav1,Cd44,Cnn2,Col3a1,Col5a1,Col1a1,Ext1,F2r,F3,Fgf2,Fgf7,Fn1,Pdpn,Hbegf,Hif1a,Hmox1,Ccn1,Itgb1,Lox,Anxa1,Myh9,Serpine1,Plau,Plec,Procr,Ccl2,Sdc4,Thbd,Thbs1,Timp1,Tpm1,Vegfa,Ccn4,Xbp1,Tnfrsf12a,Mustn1,Flna,Phldb2,Fermt2,Myof,Tsku,Adm,Zfp36l2,Jun,Mmp2,Ptn,Tnc,Map2k2,Rtn4
6_Member	GO Biological Processes	GO:0042060	wound healing	-16.066	-12.9679	43/363	11475,11747,12389,12505,12798,12825,12831,12842,14042,14062,14066,14173,14178,14268,14726,15200,15251,15368,16007,16412,16948,16952,17886,18787,18792,18810,19124,20296,20971,21824,21825,21857,22003,22339,22402,22433,27279,66175,192176,208177,218952,226101,244152	Acta2,Anxa5,Cav1,Cd44,Cnn2,Col3a1,Col5a1,Col1a1,Ext1,F2r,F3,Fgf2,Fgf7,Fn1,Pdpn,Hbegf,Hif1a,Hmox1,Ccn1,Itgb1,Lox,Anxa1,Myh9,Serpine1,Plau,Plec,Procr,Ccl2,Sdc4,Thbd,Thbs1,Timp1,Tpm1,Vegfa,Ccn4,Xbp1,Tnfrsf12a,Mustn1,Flna,Phldb2,Fermt2,Myof,Tsku
6_Member	GO Biological Processes	GO:0009611	response to wounding	-15.8515	-12.8306	51/510	11475,11535,11747,12193,12389,12505,12798,12825,12831,12842,14042,14062,14066,14173,14178,14268,14726,15200,15251,15368,16007,16412,16476,16948,16952,17390,17886,18787,18792,18810,19124,19242,20296,20971,21824,21825,21857,21923,22003,22339,22402,22433,26396,27279,66175,68585,192176,208177,218952,226101,244152	Acta2,Adm,Anxa5,Zfp36l2,Cav1,Cd44,Cnn2,Col3a1,Col5a1,Col1a1,Ext1,F2r,F3,Fgf2,Fgf7,Fn1,Pdpn,Hbegf,Hif1a,Hmox1,Ccn1,Itgb1,Jun,Lox,Anxa1,Mmp2,Myh9,Serpine1,Plau,Plec,Procr,Ptn,Ccl2,Sdc4,Thbd,Thbs1,Timp1,Tnc,Tpm1,Vegfa,Ccn4,Xbp1,Map2k2,Tnfrsf12a,Mustn1,Rtn4,Flna,Phldb2,Fermt2,Myof,Tsku
6_Member	GO Biological Processes	GO:1903034	regulation of response to wounding	-9.17378	-6.91317	22/171	11475,11747,12389,14062,14173,15200,16412,16952,18787,18792,19242,20296,21824,21825,22402,22433,26396,27279,68585,192176,208177,218952	Acta2,Anxa5,Cav1,F2r,Fgf2,Hbegf,Itgb1,Anxa1,Serpine1,Plau,Ptn,Ccl2,Thbd,Thbs1,Ccn4,Xbp1,Map2k2,Tnfrsf12a,Rtn4,Flna,Phldb2,Fermt2
6_Member	GO Biological Processes	GO:0061041	regulation of wound healing	-8.12916	-5.9809	18/130	11475,11747,12389,14062,14173,15200,16412,16952,18787,18792,20296,21824,21825,22402,22433,27279,208177,218952	Acta2,Anxa5,Cav1,F2r,Fgf2,Hbegf,Itgb1,Anxa1,Serpine1,Plau,Ccl2,Thbd,Thbs1,Ccn4,Xbp1,Tnfrsf12a,Phldb2,Fermt2
6_Member	GO Biological Processes	GO:1903036	positive regulation of response to wounding	-7.28868	-5.26215	13/74	14062,15200,16412,16952,18787,19242,20296,21825,22402,22433,68585,192176,218952	F2r,Hbegf,Itgb1,Anxa1,Serpine1,Ptn,Ccl2,Thbs1,Ccn4,Xbp1,Rtn4,Flna,Fermt2
6_Member	GO Biological Processes	GO:0090303	positive regulation of wound healing	-5.81002	-3.91738	10/56	14062,15200,16412,16952,18787,20296,21825,22402,22433,218952	F2r,Hbegf,Itgb1,Anxa1,Serpine1,Ccl2,Thbs1,Ccn4,Xbp1,Fermt2
7_Summary	GO Biological Processes	GO:0070848	response to growth factor	-16.0456	-12.9679	59/659	11845,12064,12193,12389,12505,12512,12631,12825,12843,13207,13660,14042,14118,14173,14178,14219,14313,14733,14828,15117,15205,15251,15507,16007,16202,16412,16476,16948,16952,17913,18049,18186,18787,19246,20296,20692,21804,21825,22339,22433,22793,23893,26397,26427,29875,50766,54673,65112,74117,76709,107765,108989,109624,218952,226101,244152,246154,268977,434215,15211,16323	Arf6,Bdnf,Zfp36l2,Cav1,Cd44,Cd63,Cfl1,Col3a1,Col1a2,Ddx5,Ehd1,Ext1,Fbn1,Fgf2,Fgf7,Ccn2,Fst,Gpc1,Hspa5,Has2,Hes1,Hif1a,Hspb1,Ccn1,Ilk,Itgb1,Jun,Lox,Anxa1,Myo1c,Ngf,Nrp1,Serpine1,Ptpn1,Ccl2,Sparc,Tgfb1i1,Thbs1,Vegfa,Xbp1,Zyx,Grem2,Map2k3,Creb3l1,Iqgap1,Crim1,Sh3glb1,Pmepa1,Actr3,Arpc2,Ankrd1,Tpr,Cald1,Fermt2,Myof,Tsku,Vasn,Ltbp1,Lrrc32,Hexa,Inhba
7_Member	GO Biological Processes	GO:0070848	response to growth factor	-16.0456	-12.9679	59/659	11845,12064,12193,12389,12505,12512,12631,12825,12843,13207,13660,14042,14118,14173,14178,14219,14313,14733,14828,15117,15205,15251,15507,16007,16202,16412,16476,16948,16952,17913,18049,18186,18787,19246,20296,20692,21804,21825,22339,22433,22793,23893,26397,26427,29875,50766,54673,65112,74117,76709,107765,108989,109624,218952,226101,244152,246154,268977,434215	Arf6,Bdnf,Zfp36l2,Cav1,Cd44,Cd63,Cfl1,Col3a1,Col1a2,Ddx5,Ehd1,Ext1,Fbn1,Fgf2,Fgf7,Ccn2,Fst,Gpc1,Hspa5,Has2,Hes1,Hif1a,Hspb1,Ccn1,Ilk,Itgb1,Jun,Lox,Anxa1,Myo1c,Ngf,Nrp1,Serpine1,Ptpn1,Ccl2,Sparc,Tgfb1i1,Thbs1,Vegfa,Xbp1,Zyx,Grem2,Map2k3,Creb3l1,Iqgap1,Crim1,Sh3glb1,Pmepa1,Actr3,Arpc2,Ankrd1,Tpr,Cald1,Fermt2,Myof,Tsku,Vasn,Ltbp1,Lrrc32
7_Member	GO Biological Processes	GO:0071363	cellular response to growth factor stimulus	-15.2541	-12.3147	57/645	11845,12064,12193,12389,12505,12512,12631,12825,12843,13207,13660,14042,14118,14173,14178,14219,14313,14733,14828,15117,15205,15251,15507,16007,16202,16412,16476,16948,16952,17913,18049,18186,18787,19246,20296,20692,21804,21825,22339,22433,22793,23893,26397,26427,29875,50766,54673,65112,74117,76709,107765,218952,226101,244152,246154,268977,434215	Arf6,Bdnf,Zfp36l2,Cav1,Cd44,Cd63,Cfl1,Col3a1,Col1a2,Ddx5,Ehd1,Ext1,Fbn1,Fgf2,Fgf7,Ccn2,Fst,Gpc1,Hspa5,Has2,Hes1,Hif1a,Hspb1,Ccn1,Ilk,Itgb1,Jun,Lox,Anxa1,Myo1c,Ngf,Nrp1,Serpine1,Ptpn1,Ccl2,Sparc,Tgfb1i1,Thbs1,Vegfa,Xbp1,Zyx,Grem2,Map2k3,Creb3l1,Iqgap1,Crim1,Sh3glb1,Pmepa1,Actr3,Arpc2,Ankrd1,Fermt2,Myof,Tsku,Vasn,Ltbp1,Lrrc32
7_Member	GO Biological Processes	GO:0071559	response to transforming growth factor beta	-7.94539	-5.82495	24/234	12193,12389,12825,12843,14118,14828,16412,16476,16948,18787,20296,21804,21825,22433,22793,65112,74117,107765,109624,218952,244152,246154,268977,434215	Zfp36l2,Cav1,Col3a1,Col1a2,Fbn1,Hspa5,Itgb1,Jun,Lox,Serpine1,Ccl2,Tgfb1i1,Thbs1,Xbp1,Zyx,Pmepa1,Actr3,Ankrd1,Cald1,Fermt2,Tsku,Vasn,Ltbp1,Lrrc32
7_Member	GO Biological Processes	GO:0090287	regulation of cellular response to growth factor stimulus	-7.67062	-5.59021	27/299	12389,12512,14118,14173,14313,14733,14828,15205,15251,16007,16202,16948,17913,18049,19246,21804,21825,22433,23893,26427,50766,54673,65112,226101,244152,246154,268977	Cav1,Cd63,Fbn1,Fgf2,Fst,Gpc1,Hspa5,Hes1,Hif1a,Ccn1,Ilk,Lox,Myo1c,Ngf,Ptpn1,Tgfb1i1,Thbs1,Xbp1,Grem2,Creb3l1,Crim1,Sh3glb1,Pmepa1,Myof,Tsku,Vasn,Ltbp1
7_Member	GO Biological Processes	GO:0071560	cellular response to transforming growth factor beta stimulus	-7.46915	-5.41006	23/229	12193,12389,12825,12843,14118,14828,16412,16476,16948,18787,20296,21804,21825,22433,22793,65112,74117,107765,218952,244152,246154,268977,434215	Zfp36l2,Cav1,Col3a1,Col1a2,Fbn1,Hspa5,Itgb1,Jun,Lox,Serpine1,Ccl2,Tgfb1i1,Thbs1,Xbp1,Zyx,Pmepa1,Actr3,Ankrd1,Fermt2,Tsku,Vasn,Ltbp1,Lrrc32
7_Member	GO Biological Processes	GO:0007178	transmembrane receptor protein serine/threonine kinase signaling pathway	-6.39056	-4.42472	29/389	12389,12825,12843,13207,14042,14118,14313,14828,15205,15211,16007,16202,16323,16412,16476,16948,20296,21804,21825,22433,22793,23893,50766,65112,218952,244152,246154,268977,434215	Cav1,Col3a1,Col1a2,Ddx5,Ext1,Fbn1,Fst,Hspa5,Hes1,Hexa,Ccn1,Ilk,Inhba,Itgb1,Jun,Lox,Ccl2,Tgfb1i1,Thbs1,Xbp1,Zyx,Grem2,Crim1,Pmepa1,Fermt2,Tsku,Vasn,Ltbp1,Lrrc32
7_Member	GO Biological Processes	GO:0007179	transforming growth factor beta receptor signaling pathway	-6.28307	-4.33168	19/189	12389,12825,12843,14118,14828,16412,16476,16948,20296,21804,21825,22433,22793,65112,218952,244152,246154,268977,434215	Cav1,Col3a1,Col1a2,Fbn1,Hspa5,Itgb1,Jun,Lox,Ccl2,Tgfb1i1,Thbs1,Xbp1,Zyx,Pmepa1,Fermt2,Tsku,Vasn,Ltbp1,Lrrc32
7_Member	GO Biological Processes	GO:0090092	regulation of transmembrane receptor protein serine/threonine kinase signaling pathway	-3.9118	-2.26447	18/254	12389,14118,14313,14828,15205,16007,16202,16323,16948,21804,21825,22433,23893,50766,65112,244152,246154,268977	Cav1,Fbn1,Fst,Hspa5,Hes1,Ccn1,Ilk,Inhba,Lox,Tgfb1i1,Thbs1,Xbp1,Grem2,Crim1,Pmepa1,Tsku,Vasn,Ltbp1
7_Member	GO Biological Processes	GO:0090101	negative regulation of transmembrane receptor protein serine/threonine kinase signaling pathway	-3.89475	-2.25343	12/128	12389,14118,14313,14828,21804,22433,23893,50766,65112,244152,246154,268977	Cav1,Fbn1,Fst,Hspa5,Tgfb1i1,Xbp1,Grem2,Crim1,Pmepa1,Tsku,Vasn,Ltbp1
7_Member	GO Biological Processes	GO:0030512	negative regulation of transforming growth factor beta receptor signaling pathway	-3.81966	-2.1945	9/76	12389,14118,14828,21804,22433,65112,244152,246154,268977	Cav1,Fbn1,Hspa5,Tgfb1i1,Xbp1,Pmepa1,Tsku,Vasn,Ltbp1
7_Member	GO Biological Processes	GO:0017015	regulation of transforming growth factor beta receptor signaling pathway	-3.43906	-1.89668	11/123	12389,14118,14828,16948,21804,21825,22433,65112,244152,246154,268977	Cav1,Fbn1,Hspa5,Lox,Tgfb1i1,Thbs1,Xbp1,Pmepa1,Tsku,Vasn,Ltbp1
7_Member	GO Biological Processes	GO:1903844	regulation of cellular response to transforming growth factor beta stimulus	-3.34921	-1.82494	11/126	12389,14118,14828,16948,21804,21825,22433,65112,244152,246154,268977	Cav1,Fbn1,Hspa5,Lox,Tgfb1i1,Thbs1,Xbp1,Pmepa1,Tsku,Vasn,Ltbp1
8_Summary	Reactome Gene Sets	R-MMU-422475	Axon guidance	-15.8888	-12.8374	36/256	11461,11772,11852,11853,11867,12825,12831,12832,12833,12834,13800,14733,16402,16410,16412,17390,17698,17967,18186,18643,19353,19684,20315,20361,21894,22146,22151,26396,53867,67399,67771,67951,71770,74117,76709,224105,12175	Actb,Ap2a2,Rhob,Rhoc,Arpc1b,Col3a1,Col5a1,Col5a2,Col6a1,Col6a2,Enah,Gpc1,Itga5,Itgav,Itgb1,Mmp2,Msn,Ncam1,Nrp1,Pfn1,Rac1,Rdx,Cxcl12,Sema7a,Tln1,Tuba1c,Tubb2a,Map2k2,Col5a3,Pdlim7,Arpc5,Tubb6,Ap2b1,Actr3,Arpc2,Pak2,Bnip2
8_Member	Reactome Gene Sets	R-MMU-422475	Axon guidance	-15.8888	-12.8374	36/256	11461,11772,11852,11853,11867,12825,12831,12832,12833,12834,13800,14733,16402,16410,16412,17390,17698,17967,18186,18643,19353,19684,20315,20361,21894,22146,22151,26396,53867,67399,67771,67951,71770,74117,76709,224105	Actb,Ap2a2,Rhob,Rhoc,Arpc1b,Col3a1,Col5a1,Col5a2,Col6a1,Col6a2,Enah,Gpc1,Itga5,Itgav,Itgb1,Mmp2,Msn,Ncam1,Nrp1,Pfn1,Rac1,Rdx,Cxcl12,Sema7a,Tln1,Tuba1c,Tubb2a,Map2k2,Col5a3,Pdlim7,Arpc5,Tubb6,Ap2b1,Actr3,Arpc2,Pak2
8_Member	Reactome Gene Sets	R-MMU-9675108	Nervous system development	-15.8337	-12.8306	36/257	11461,11772,11852,11853,11867,12825,12831,12832,12833,12834,13800,14733,16402,16410,16412,17390,17698,17967,18186,18643,19353,19684,20315,20361,21894,22146,22151,26396,53867,67399,67771,67951,71770,74117,76709,224105	Actb,Ap2a2,Rhob,Rhoc,Arpc1b,Col3a1,Col5a1,Col5a2,Col6a1,Col6a2,Enah,Gpc1,Itga5,Itgav,Itgb1,Mmp2,Msn,Ncam1,Nrp1,Pfn1,Rac1,Rdx,Cxcl12,Sema7a,Tln1,Tuba1c,Tubb2a,Map2k2,Col5a3,Pdlim7,Arpc5,Tubb6,Ap2b1,Actr3,Arpc2,Pak2
8_Member	Reactome Gene Sets	R-MMU-373760	L1CAM interactions	-10.2848	-7.8663	15/63	11461,11772,16402,16410,16412,17698,17967,18186,19353,19684,22146,22151,26396,67951,71770	Actb,Ap2a2,Itga5,Itgav,Itgb1,Msn,Ncam1,Nrp1,Rac1,Rdx,Tuba1c,Tubb2a,Map2k2,Tubb6,Ap2b1
8_Member	Reactome Gene Sets	R-MMU-1266738	Developmental Biology	-9.04487	-6.79649	37/454	11461,11772,11852,11853,11867,12175,12825,12831,12832,12833,12834,13800,14733,16402,16410,16412,17390,17698,17967,18186,18643,19353,19684,20315,20361,21894,22146,22151,26396,53867,67399,67771,67951,71770,74117,76709,224105	Actb,Ap2a2,Rhob,Rhoc,Arpc1b,Bnip2,Col3a1,Col5a1,Col5a2,Col6a1,Col6a2,Enah,Gpc1,Itga5,Itgav,Itgb1,Mmp2,Msn,Ncam1,Nrp1,Pfn1,Rac1,Rdx,Cxcl12,Sema7a,Tln1,Tuba1c,Tubb2a,Map2k2,Col5a3,Pdlim7,Arpc5,Tubb6,Ap2b1,Actr3,Arpc2,Pak2
8_Member	Reactome Gene Sets	R-MMU-437239	Recycling pathway of L1	-5.6067	-3.73819	8/35	11461,11772,17698,19684,22146,22151,67951,71770	Actb,Ap2a2,Msn,Rdx,Tuba1c,Tubb2a,Tubb6,Ap2b1
9_Summary	Reactome Gene Sets	R-MMU-109582	Hemostasis	-14.0486	-11.214	48/506	11747,11852,12215,12313,12389,12505,12512,12842,12843,13660,14062,14066,14268,14707,14726,14733,15081,16002,16402,16410,16412,16573,18792,18793,19124,19241,19246,19353,20692,20971,21824,21857,21859,21894,22146,22151,22330,22339,22388,54216,57349,60595,67951,67972,104009,109711,192176,215449	Anxa5,Rhob,Bsg,Calm1,Cav1,Cd44,Cd63,Col1a1,Col1a2,Ehd1,F2r,F3,Fn1,Gng5,Pdpn,Gpc1,H3f3b,Igf2,Itga5,Itgav,Itgb1,Kif5b,Plau,Plaur,Procr,Tmsb4x,Ptpn1,Rac1,Sparc,Sdc4,Thbd,Timp1,Timp3,Tln1,Tuba1c,Tubb2a,Vcl,Vegfa,Wdr1,Pcdh7,Ppbp,Actn4,Tubb6,Atp2b1,Qsox1,Actn1,Flna,Rap1b
9_Member	Reactome Gene Sets	R-MMU-109582	Hemostasis	-14.0486	-11.214	48/506	11747,11852,12215,12313,12389,12505,12512,12842,12843,13660,14062,14066,14268,14707,14726,14733,15081,16002,16402,16410,16412,16573,18792,18793,19124,19241,19246,19353,20692,20971,21824,21857,21859,21894,22146,22151,22330,22339,22388,54216,57349,60595,67951,67972,104009,109711,192176,215449	Anxa5,Rhob,Bsg,Calm1,Cav1,Cd44,Cd63,Col1a1,Col1a2,Ehd1,F2r,F3,Fn1,Gng5,Pdpn,Gpc1,H3f3b,Igf2,Itga5,Itgav,Itgb1,Kif5b,Plau,Plaur,Procr,Tmsb4x,Ptpn1,Rac1,Sparc,Sdc4,Thbd,Timp1,Timp3,Tln1,Tuba1c,Tubb2a,Vcl,Vegfa,Wdr1,Pcdh7,Ppbp,Actn4,Tubb6,Atp2b1,Qsox1,Actn1,Flna,Rap1b
9_Member	Reactome Gene Sets	R-MMU-76002	Platelet activation, signaling and aggregation	-10.4367	-7.98097	28/241	11747,11852,12313,12512,12842,12843,14062,14268,14707,14726,16002,19241,19246,19353,20692,21857,21859,21894,22330,22339,22388,54216,57349,60595,104009,109711,192176,215449	Anxa5,Rhob,Calm1,Cd63,Col1a1,Col1a2,F2r,Fn1,Gng5,Pdpn,Igf2,Tmsb4x,Ptpn1,Rac1,Sparc,Timp1,Timp3,Tln1,Vcl,Vegfa,Wdr1,Pcdh7,Ppbp,Actn4,Qsox1,Actn1,Flna,Rap1b
9_Member	Reactome Gene Sets	R-MMU-114608	Platelet degranulation	-9.88849	-7.52577	19/115	11747,12313,12512,14268,16002,19241,20692,21857,21859,21894,22330,22339,22388,54216,57349,60595,104009,109711,192176	Anxa5,Calm1,Cd63,Fn1,Igf2,Tmsb4x,Sparc,Timp1,Timp3,Tln1,Vcl,Vegfa,Wdr1,Pcdh7,Ppbp,Actn4,Qsox1,Actn1,Flna
9_Member	Reactome Gene Sets	R-MMU-76005	Response to elevated platelet cytosolic Ca2+	-9.55936	-7.23369	19/120	11747,12313,12512,14268,16002,19241,20692,21857,21859,21894,22330,22339,22388,54216,57349,60595,104009,109711,192176	Anxa5,Calm1,Cd63,Fn1,Igf2,Tmsb4x,Sparc,Timp1,Timp3,Tln1,Vcl,Vegfa,Wdr1,Pcdh7,Ppbp,Actn4,Qsox1,Actn1,Flna
[truncated: 162 more rows]

## Sheet: Stage2 up-regulated gPSC
GroupID	Category	Term	Description	LogP	Log(q-value)	InTerm_InList	Genes	Symbols
[truncated: 239 more rows]

## Sheet: Stage2 up-regulated CiPS
GroupID	Category	Term	Description	LogP	Log(q-value)	InTerm_InList	Genes	Symbols
[truncated: 259 more rows]

## Sheet: Stage2 up-regulated iPSC
GroupID	Category	Term	Description	LogP	Log(q-value)	InTerm_InList	Genes	Symbols
[truncated: 248 more rows]

## Sheet: Stage2 down-regulated gPSC
GroupID	Category	Term	Description	LogP	Log(q-value)	InTerm_InList	Genes	Symbols
[truncated: 168 more rows]

[truncated: 2 more sheets: Stage2 down-regulated CiPS, Stage2 down-regulated iPSC]
