# Supplementary material for: The chemical reprogramming of unipotent adult germ cells towards authentic pluripotency and de novo establishment of imprinting
Source: Protein Cell. 2022 Nov 17;14(7):479–98. doi: 10.1093/procel/pwac044 (PMC10305742; doi:10.1093/procel/pwac044)
Supplement: pwac044_suppl_Supplementary_Table_S4 [file pwac044_suppl_supplementary_table_s4.xlsx]

## Sheet: Chemicals
CHEMICALS	SOURCE	IDENTIFIER
Valerin	Target Mol	Cat #L1200; ID: T1602; CAS: 1069-66-5
Cisplatin	Target Mol	Cat #L1200; ID: T1564; CAS: 15663-27-1
Entacapone	Target Mol	Cat #L1200; ID: T2216; CAS: 130929-57-6
Theophylline	Target Mol	Cat #L1200; ID: T1083L; CAS: 5967-84-0
BIX 01294	Target Mol	Cat #L1200; ID: T1959; CAS: 1392399-03-9
Zebularine	Target Mol	Cat #L1200; ID: T2169; CAS: 3690-10-6
PFI-2	Target Mol	Cat #L1200; ID: T1987; CAS: 1627676-59-8
UNC 926	Target Mol	Cat #L1200; ID: T4012; CAS: 1184136-10-4
UNC1215	Target Mol	Cat #L1200; ID: T2379; CAS: 1415800-43-9
BRD4770	Target Mol	Cat #L1200; ID: T1923; CAS: 1374601-40-7
JIB-04	Target Mol	Cat #L1200; ID: T1868; CAS: 199596-05-9
Procainamide	Target Mol	Cat #L1200; ID: T0018; CAS: 614-39-1
UNC669	Target Mol	Cat #L1200; ID: T2251; CAS: 1314241-44-5
SGC707	Target Mol	Cat #L1200; ID: T3084; CAS: 1687736-54-4
Lovastatin	Target Mol	Cat #L1200; ID: T1207; CAS: 75330-75-5
Aminophy	Target Mol	Cat #L1200; ID: T1681; CAS: 317-34-0
JW55	Target Mol	Cat #L1200; ID: T1807; CAS: 664993-53-7
BAY85-3934	Target Mol	Cat #L1200; ID: T2652; CAS: 1154028-82-6
NVP-TNKS656	Target Mol	Cat #L1200; ID: T3261; CAS: 1419949-20-4
IOX 2	Target Mol	Cat #L1200; ID: T1823; CAS: 931398-72-0
AG-490	Target Mol	Cat #L1200; ID: T2600; CAS: 133550-30-8
EGCG((-)-Epigallocatechin Gallate)	Target Mol	Cat #L1200; ID: T2988; CAS: 989-51-5
Daphnetin	Target Mol	Cat #L1200; ID: T2851; CAS: 486-35-1
Danusertib	Target Mol	Cat #L1200; ID: T2094; CAS: 827318-97-8
ENMD-2076	Target Mol	Cat #L1200; ID: T2358; CAS: 934353-76-1
Fedratinib	Target Mol	Cat #L1200; ID: T1995; CAS: 936091-26-8
Rapamycin	Target Mol	Cat #L1200; ID: T1537; CAS: 53123-88-9
EPZ00477	Target Mol	Cat #L1200; ID: T3081; CAS: 1338466-77-5
SRT1720	Target Mol	Cat #L1200; ID: T2412; CAS: 1001645-58-4
L-Ascorbic acid (Vitamin C)	Sigma-Aldrich	Cat #A4544; CAS: 50-81-7
PFI-4	Target Mol	Cat #T1973; CAS: 900305-37-5
AS8351	Target Mol	Cat #T4100; CAS: 796-42-9
TUDCA	Target Mol	Cat #T16998; CAS: 117609-50-4
TZV	Selleck	Cat #S6854; CAS: 928659-17-0
PBA	Selleck	Cat #S3529; CAS: 1821-12-1
Q-VD-OPh	Target Mol	Cat #T0282; CAS: 1135695-98-5
Z-DEVD-FMK	Target Mol	Cat #T6005; CAS: 210344-95-9
PTF-α1	Selleck	Cat #S2929; CAS: 63208-82-2

## Sheet: oligonucleotide primer sequence
Rhox5	F	ACTCGGAAGAACAGCATGATG
	R	CCCTGGTGCCACTATCCTT
Prdm14	F	CAGCGACTTCATTGCCAAAGGAG
	R	GCCGTCGATAAAATGGCTCAGG
Otx2	F	TATCTAAAGCAACCGCCTTACG
	R	AAGTCCATACCCGAAGTGGTC
Rps2	F	CTGACTCCCGACCTCTGGAAA
	R	GAGCCTGGGTCCTCTGAACA
Gapdh	F	TCCCACTCTTCCACCTTCGATGC
	R	GGGTCTGGGATGGAAATTGTGAGG
D2Mit102	F	TATTTCCCTGTCACTCCTCCC
	R	TGTCTTTATGCTCAGACATACACA
D12Mit99	F	CTTACAGAAAATGAAAACCAAAACA
	R	CCTCTGCTTTAGAGGCAAACG
pOct4-GFP	F	AACCGTCCCTAGGTGAGCCG
	R	AGCCCAGCCAAGTCCCTTCA

## Sheet: gRNA
Rhox5-gRNA-1	F	AAACTCCATTCTCCTGGCTCTCAGTGCCCT
	R	AAAAAGGGCACTGAGAGCCAGGAGAATGGA
Rhox5-gRNA-2	F	AAACCCTGGTGCCACTATCCTTGTCC
	R	AAAAGGACAAGGATAGTGGCACCAGG
Prdm14-gRNA-1	F	AAACCCACAAATATCGCAGGAGCTACGT
	R	AAAAACGTAGCTCCTGCGATATTTGTGG
Prdm14-gRNA-2	F	AAACTATCCGTAAATACAGCCCCAGAGT
	R	AAAAACTCTGGGGCTGTATTTACGGATA
Otx2-gRNA-1	F	AAACGGTCTTGGCAAACAGAGCTTCC
	R	AAAAGGAAGCTCTGTTTGCCAAGACC
Otx2-gRNA-2	F	AAACGCTGCTGCTGCTGTTGGCGGCACTTAGCTC
	R	AAAAGAGCTAAGTGCCGCCAACAGCAGCAGCAGC

## Sheet: q-PCR
Igf2r	F	GGGAAGCTGTTGACTCCAAAA
	R	GCAGCCCATAGTGGTGTTGAA
Kcnq1ot1	F	GTGTGCTTTTCTCTGCATGG
	R	CAGGACAAACACTGAGGAGG
Peg3	F	TCATGCACACTAGGGAGAACC
	R	GGCAGCACTCCTACTGAAGG
Snrpn	F	TGCTACGTGGGGAGAACTTG
	R	CCTGGGGAATAGGTACACCTG
