# Supplementary material for: The chemical reprogramming of unipotent adult germ cells towards authentic pluripotency and de novo establishment of imprinting
Source: Protein Cell. 2022 Nov 17;14(7):479–98. doi: 10.1093/procel/pwac044 (PMC10305742; doi:10.1093/procel/pwac044)
Supplement: pwac044_suppl_Supplementary_Table_S5 [file pwac044_suppl_supplementary_table_s5.xlsx]

## Sheet: Epiblast_GO
GroupID	Category	Term	Description	LogP	Log(q-value)	InTerm_InList	Genes	Symbols
1_Summary	GO Biological Processes	GO:0035148	tube formation	-8.94279	-4.97715	11/183	12367,12550,14179,18119,20666,21677,21815,22772,57265,65100,68588,50524,12904,13813,14369,17869,18424,21667,12349,21415,14170,20358,240047,15221,213742,14571,12443,18991,104394,12411	Casp3,Cdh1,Fgf8,Nodal,Sox11,Tead2,Tgif1,Zic2,Fzd2,Zic5,Cthrc1,Sall2,Crabp2,Eomes,Fzd7,Myc,Otx2,Tdgf1,Car2,Tcf7l1,Fgf15,Sema6a,Mmp25,Foxd3,Xist,Gpd2,Ccnd1,Pou3f1,E2f4,Cbs
1_Member	GO Biological Processes	GO:0035148	tube formation	-8.94279	-4.97715	11/183	12367,12550,14179,18119,20666,21677,21815,22772,57265,65100,68588	Casp3,Cdh1,Fgf8,Nodal,Sox11,Tead2,Tgif1,Zic2,Fzd2,Zic5,Cthrc1
1_Member	GO Biological Processes	GO:0021915	neural tube development	-8.60465	-4.92467	11/197	12367,14179,18119,20666,21677,21815,22772,50524,57265,65100,68588	Casp3,Fgf8,Nodal,Sox11,Tead2,Tgif1,Zic2,Sall2,Fzd2,Zic5,Cthrc1
1_Member	GO Biological Processes	GO:0072175	epithelial tube formation	-8.12845	-4.54539	10/168	12367,14179,18119,20666,21677,21815,22772,57265,65100,68588	Casp3,Fgf8,Nodal,Sox11,Tead2,Tgif1,Zic2,Fzd2,Zic5,Cthrc1
1_Member	GO Biological Processes	GO:0001841	neural tube formation	-7.78975	-4.29058	9/135	12367,18119,20666,21677,21815,22772,57265,65100,68588	Casp3,Nodal,Sox11,Tead2,Tgif1,Zic2,Fzd2,Zic5,Cthrc1
1_Member	GO Biological Processes	GO:0016331	morphogenesis of embryonic epithelium	-7.72751	-4.29058	10/185	12367,14179,18119,20666,21677,21815,22772,57265,65100,68588	Casp3,Fgf8,Nodal,Sox11,Tead2,Tgif1,Zic2,Fzd2,Zic5,Cthrc1
1_Member	GO Biological Processes	GO:0001838	embryonic epithelial tube formation	-7.22	-3.84106	9/157	12367,18119,20666,21677,21815,22772,57265,65100,68588	Casp3,Nodal,Sox11,Tead2,Tgif1,Zic2,Fzd2,Zic5,Cthrc1
1_Member	GO Biological Processes	GO:0048598	embryonic morphogenesis	-7.04859	-3.7208	16/663	12367,12904,13813,14179,14369,17869,18119,18424,20666,21667,21677,21815,22772,57265,65100,68588	Casp3,Crabp2,Eomes,Fgf8,Fzd7,Myc,Nodal,Otx2,Sox11,Tdgf1,Tead2,Tgif1,Zic2,Fzd2,Zic5,Cthrc1
1_Member	GO Biological Processes	GO:0014020	primary neural tube formation	-6.97648	-3.69445	8/120	12367,18119,21677,21815,22772,57265,65100,68588	Casp3,Nodal,Tead2,Tgif1,Zic2,Fzd2,Zic5,Cthrc1
1_Member	GO Biological Processes	GO:0060562	epithelial tube morphogenesis	-6.36087	-3.19278	12/400	12367,13813,14179,17869,18119,20666,21677,21815,22772,57265,65100,68588	Casp3,Eomes,Fgf8,Myc,Nodal,Sox11,Tead2,Tgif1,Zic2,Fzd2,Zic5,Cthrc1
1_Member	GO Biological Processes	GO:0002009	morphogenesis of an epithelium	-6.15576	-3.04982	14/586	12349,12367,12550,13813,14179,17869,18119,20666,21677,21815,22772,57265,65100,68588	Car2,Casp3,Cdh1,Eomes,Fgf8,Myc,Nodal,Sox11,Tead2,Tgif1,Zic2,Fzd2,Zic5,Cthrc1
1_Member	GO Biological Processes	GO:0048729	tissue morphogenesis	-6.03798	-3.0057	15/692	12349,12367,12550,13813,14179,17869,18119,20666,21415,21677,21815,22772,57265,65100,68588	Car2,Casp3,Cdh1,Eomes,Fgf8,Myc,Nodal,Sox11,Tcf7l1,Tead2,Tgif1,Zic2,Fzd2,Zic5,Cthrc1
1_Member	GO Biological Processes	GO:0001843	neural tube closure	-5.94796	-2.94468	7/113	12367,21677,21815,22772,57265,65100,68588	Casp3,Tead2,Tgif1,Zic2,Fzd2,Zic5,Cthrc1
1_Member	GO Biological Processes	GO:0060606	tube closure	-5.92212	-2.94112	7/114	12367,21677,21815,22772,57265,65100,68588	Casp3,Tead2,Tgif1,Zic2,Fzd2,Zic5,Cthrc1
1_Member	GO Biological Processes	GO:0060485	mesenchyme development	-4.97575	-2.19886	9/292	13813,14170,14179,17869,18119,20358,20666,21677,22772	Eomes,Fgf15,Fgf8,Myc,Nodal,Sema6a,Sox11,Tead2,Zic2
1_Member	GO Biological Processes	GO:0060022	hard palate development	-4.9144	-2.15088	3/10	20666,57265,240047	Sox11,Fzd2,Mmp25
1_Member	GO Biological Processes	GO:0048562	embryonic organ morphogenesis	-4.50453	-1.81356	9/335	13813,14179,17869,18119,18424,20666,21677,57265,68588	Eomes,Fgf8,Myc,Nodal,Otx2,Sox11,Tead2,Fzd2,Cthrc1
1_Member	GO Biological Processes	GO:0048568	embryonic organ development	-4.41473	-1.73476	11/523	13813,14179,15221,17869,18119,18424,20666,21677,57265,68588,213742	Eomes,Fgf8,Foxd3,Myc,Nodal,Otx2,Sox11,Tead2,Fzd2,Cthrc1,Xist
1_Member	GO Biological Processes	GO:0048368	lateral mesoderm development	-4.17157	-1.55229	3/17	18119,21677,22772	Nodal,Tead2,Zic2
1_Member	GO Biological Processes	GO:0060563	neuroepithelial cell differentiation	-3.55293	-1.17779	3/27	14179,18119,20666	Fgf8,Nodal,Sox11
1_Member	GO Biological Processes	GO:0062009	secondary palate development	-3.55293	-1.17779	3/27	20666,57265,240047	Sox11,Fzd2,Mmp25
1_Member	GO Biological Processes	GO:0042471	ear morphogenesis	-3.26043	-0.974037	5/140	14179,17869,18424,57265,68588	Fgf8,Myc,Otx2,Fzd2,Cthrc1
1_Member	GO Biological Processes	GO:0007423	sensory organ development	-2.98057	-0.806052	10/650	12550,14179,14571,17869,18424,20666,21815,50524,57265,68588	Cdh1,Fgf8,Gpd2,Myc,Otx2,Sox11,Tgif1,Sall2,Fzd2,Cthrc1
1_Member	GO Biological Processes	GO:0007507	heart development	-2.98057	-0.806052	10/650	12367,13813,14170,14179,14369,18119,20666,21667,21677,57265	Casp3,Eomes,Fgf15,Fgf8,Fzd7,Nodal,Sox11,Tdgf1,Tead2,Fzd2
1_Member	GO Biological Processes	GO:0030855	epithelial cell differentiation	-2.95553	-0.78744	10/655	12367,12443,12550,14179,14369,18119,18991,20666,57265,104394	Casp3,Ccnd1,Cdh1,Fgf8,Fzd7,Nodal,Pou3f1,Sox11,Fzd2,E2f4
1_Member	GO Biological Processes	GO:0043583	ear development	-2.90641	-0.748232	6/250	12550,14179,17869,18424,57265,68588	Cdh1,Fgf8,Myc,Otx2,Fzd2,Cthrc1
1_Member	GO Biological Processes	GO:0002065	columnar/cuboidal epithelial cell differentiation	-2.78439	-0.701018	4/106	12550,14179,18119,20666	Cdh1,Fgf8,Nodal,Sox11
1_Member	GO Biological Processes	GO:0090102	cochlea development	-2.76113	-0.682074	3/50	12550,57265,68588	Cdh1,Fzd2,Cthrc1
1_Member	GO Biological Processes	GO:0003007	heart morphogenesis	-2.61927	-0.585215	6/285	13813,14179,18119,20666,21677,57265	Eomes,Fgf8,Nodal,Sox11,Tead2,Fzd2
1_Member	GO Biological Processes	GO:0042472	inner ear morphogenesis	-2.60105	-0.575573	4/119	14179,18424,57265,68588	Fgf8,Otx2,Fzd2,Cthrc1
1_Member	GO Biological Processes	GO:2000027	regulation of animal organ morphogenesis	-2.43907	-0.464531	4/132	12550,14179,57265,68588	Cdh1,Fgf8,Fzd2,Cthrc1
1_Member	GO Biological Processes	GO:0048839	inner ear development	-2.40498	-0.442381	5/219	12550,14179,18424,57265,68588	Cdh1,Fgf8,Otx2,Fzd2,Cthrc1
1_Member	GO Biological Processes	GO:0090596	sensory organ morphogenesis	-2.37232	-0.42273	6/320	14179,17869,18424,20666,57265,68588	Fgf8,Myc,Otx2,Sox11,Fzd2,Cthrc1
1_Member	GO Biological Processes	GO:0060425	lung morphogenesis	-2.34481	-0.407171	3/70	14179,18119,20666	Fgf8,Nodal,Sox11
1_Member	GO Biological Processes	GO:0048705	skeletal system morphogenesis	-2.10868	-0.233188	5/258	12411,14179,17869,18119,20666	Cbs,Fgf8,Myc,Nodal,Sox11
1_Member	GO Biological Processes	GO:0003151	outflow tract morphogenesis	-2.09676	-0.228028	3/86	14179,20666,57265	Fgf8,Sox11,Fzd2
1_Member	GO Biological Processes	GO:0060411	cardiac septum morphogenesis	-2.083	-0.219267	3/87	14179,20666,57265	Fgf8,Sox11,Fzd2
2_Summary	WikiPathways	WP1763	PluriNetWork: mechanisms associated with pluripotency	-8.88765	-4.97715	13/292	12367,12443,12550,13436,13445,14176,15221,17869,18119,18424,21415,22772,332221	Casp3,Ccnd1,Cdh1,Dnmt3b,Cdk2ap1,Fgf5,Foxd3,Myc,Nodal,Otx2,Tcf7l1,Zic2,Zscan10
2_Member	WikiPathways	WP1763	PluriNetWork: mechanisms associated with pluripotency	-8.88765	-4.97715	13/292	12367,12443,12550,13436,13445,14176,15221,17869,18119,18424,21415,22772,332221	Casp3,Ccnd1,Cdh1,Dnmt3b,Cdk2ap1,Fgf5,Foxd3,Myc,Nodal,Otx2,Tcf7l1,Zic2,Zscan10
3_Summary	KEGG Pathway	mmu05200	Pathways in cancer	-8.78206	-4.97715	15/427	12367,12443,12447,12550,14170,14176,14179,14369,14702,14704,17869,20525,21415,57265,78134,15221,65100,109689,13445,18119,18606,21667,56742,20358,18039	Casp3,Ccnd1,Ccne1,Cdh1,Fgf15,Fgf5,Fgf8,Fzd7,Gng2,Gng3,Myc,Slc2a1,Tcf7l1,Fzd2,Lpar4,Foxd3,Zic5,Arrb1,Cdk2ap1,Nodal,Enpp2,Tdgf1,Psrc1,Sema6a,Nefl
3_Member	KEGG Pathway	mmu05200	Pathways in cancer	-8.78206	-4.97715	15/427	12367,12443,12447,12550,14170,14176,14179,14369,14702,14704,17869,20525,21415,57265,78134	Casp3,Ccnd1,Ccne1,Cdh1,Fgf15,Fgf5,Fgf8,Fzd7,Gng2,Gng3,Myc,Slc2a1,Tcf7l1,Fzd2,Lpar4
3_Member	WikiPathways	WP2074	Neural crest differentiation	-5.0614	-2.23374	6/101	12550,14170,14179,15221,21415,65100	Cdh1,Fgf15,Fgf8,Foxd3,Tcf7l1,Zic5
3_Member	KEGG Pathway	ko05218	Melanoma	-4.71451	-1.97655	5/69	12443,12550,14170,14176,14179	Ccnd1,Cdh1,Fgf15,Fgf5,Fgf8
3_Member	KEGG Pathway	mmu05218	Melanoma	-4.59505	-1.89281	5/73	12443,12550,14170,14176,14179	Ccnd1,Cdh1,Fgf15,Fgf5,Fgf8
3_Member	KEGG Pathway	ko04151	PI3K-Akt signaling pathway	-4.39534	-1.72609	9/346	12443,12447,14170,14176,14179,14702,14704,17869,78134	Ccnd1,Ccne1,Fgf15,Fgf5,Fgf8,Gng2,Gng3,Myc,Lpar4
3_Member	KEGG Pathway	mmu04151	PI3K-Akt signaling pathway	-4.31849	-1.66059	9/354	12443,12447,14170,14176,14179,14702,14704,17869,78134	Ccnd1,Ccne1,Fgf15,Fgf5,Fgf8,Gng2,Gng3,Myc,Lpar4
3_Member	Reactome Gene Sets	R-MMU-109704	PI3K Cascade	-3.01222	-0.809366	3/41	14170,14176,14179	Fgf15,Fgf5,Fgf8
3_Member	Reactome Gene Sets	R-MMU-112399	IRS-mediated signalling	-2.98152	-0.806052	3/42	14170,14176,14179	Fgf15,Fgf5,Fgf8
3_Member	KEGG Pathway	ko04010	MAPK signaling pathway	-2.88873	-0.743419	6/252	12367,14170,14176,14179,17869,109689	Casp3,Fgf15,Fgf5,Fgf8,Myc,Arrb1
3_Member	Reactome Gene Sets	R-MMU-2428928	IRS-related events triggered by IGF1R	-2.86616	-0.728287	3/46	14170,14176,14179	Fgf15,Fgf5,Fgf8
3_Member	Reactome Gene Sets	R-MMU-2428924	IGF1R signaling cascade	-2.839	-0.728287	3/47	14170,14176,14179	Fgf15,Fgf5,Fgf8
3_Member	Reactome Gene Sets	R-MMU-2404192	Signaling by Type 1 Insulin-like Growth Factor 1 Receptor (IGF1R)	-2.81247	-0.717954	3/48	14170,14176,14179	Fgf15,Fgf5,Fgf8
3_Member	Reactome Gene Sets	R-MMU-74751	Insulin receptor signalling cascade	-2.81247	-0.717954	3/48	14170,14176,14179	Fgf15,Fgf5,Fgf8
3_Member	KEGG Pathway	mmu04010	MAPK signaling pathway	-2.78606	-0.701018	6/264	12367,14170,14176,14179,17869,109689	Casp3,Fgf15,Fgf5,Fgf8,Myc,Arrb1
3_Member	KEGG Pathway	ko04015	Rap1 signaling pathway	-2.45621	-0.475211	5/213	12550,14170,14176,14179,78134	Cdh1,Fgf15,Fgf5,Fgf8,Lpar4
3_Member	GO Biological Processes	GO:0001934	positive regulation of protein phosphorylation	-2.44715	-0.470469	10/769	12443,13445,14170,14176,14179,18119,18606,21667,56742,109689	Ccnd1,Cdk2ap1,Fgf15,Fgf5,Fgf8,Nodal,Enpp2,Tdgf1,Psrc1,Arrb1
3_Member	KEGG Pathway	mmu04015	Rap1 signaling pathway	-2.36355	-0.415972	5/224	12550,14170,14176,14179,78134	Cdh1,Fgf15,Fgf5,Fgf8,Lpar4
3_Member	WikiPathways	WP2841	Focal adhesion: PI3K-Akt-mTOR signaling pathway	-2.35924	-0.413665	6/322	14170,14179,14702,14704,20525,78134	Fgf15,Fgf8,Gng2,Gng3,Slc2a1,Lpar4
3_Member	Reactome Gene Sets	R-MMU-74752	Signaling by Insulin receptor	-2.31054	-0.388347	3/72	14170,14176,14179	Fgf15,Fgf5,Fgf8
3_Member	KEGG Pathway	mmu04014	Ras signaling pathway	-2.25324	-0.338177	5/238	14170,14176,14179,14702,14704	Fgf15,Fgf5,Fgf8,Gng2,Gng3
3_Member	Reactome Gene Sets	R-MMU-190236	Signaling by FGFR	-2.19839	-0.299711	3/79	14170,14176,14179	Fgf15,Fgf5,Fgf8
3_Member	GO Biological Processes	GO:0008543	fibroblast growth factor receptor signaling pathway	-2.18327	-0.288628	3/80	14170,14176,14179	Fgf15,Fgf5,Fgf8
3_Member	GO Biological Processes	GO:0070371	ERK1 and ERK2 cascade	-2.16287	-0.275293	6/354	14170,14179,17869,18119,20358,109689	Fgf15,Fgf8,Myc,Nodal,Sema6a,Arrb1
3_Member	Reactome Gene Sets	R-MMU-5673001	RAF/MAP kinase cascade	-2.10182	-0.228028	5/259	14170,14176,14179,18039,109689	Fgf15,Fgf5,Fgf8,Nefl,Arrb1
3_Member	Reactome Gene Sets	R-MMU-5684996	MAPK1/MAPK3 signaling	-2.06131	-0.207416	5/265	14170,14176,14179,18039,109689	Fgf15,Fgf5,Fgf8,Nefl,Arrb1
4_Summary	GO Biological Processes	GO:0048382	mesendoderm development	-6.81224	-3.5716	4/11	13813,14179,18119,18424,21667,21815,22772,21415,21677,12550,15221,14369,17869,104394,213742,12443,109689,12367,12411,13445,16560,18991,65100	Eomes,Fgf8,Nodal,Otx2,Tdgf1,Tgif1,Zic2,Tcf7l1,Tead2,Cdh1,Foxd3,Fzd7,Myc,E2f4,Xist,Ccnd1,Arrb1,Casp3,Cbs,Cdk2ap1,Kif1a,Pou3f1,Zic5
4_Member	GO Biological Processes	GO:0048382	mesendoderm development	-6.81224	-3.5716	4/11	13813,14179,18119,18424	Eomes,Fgf8,Nodal,Otx2
4_Member	GO Biological Processes	GO:0038092	nodal signaling pathway	-5.85612	-2.89631	4/18	18119,21667,21815,22772	Nodal,Tdgf1,Tgif1,Zic2
4_Member	GO Biological Processes	GO:0007498	mesoderm development	-5.79652	-2.85691	7/119	13813,14179,18119,18424,21415,21677,22772	Eomes,Fgf8,Nodal,Otx2,Tcf7l1,Tead2,Zic2
4_Member	GO Biological Processes	GO:0001829	trophectodermal cell differentiation	-5.25084	-2.38378	4/25	12550,13813,15221,18119	Cdh1,Eomes,Foxd3,Nodal
4_Member	GO Biological Processes	GO:0007369	gastrulation	-4.64508	-1.93125	7/178	13813,14179,14369,18119,18424,21667,21815	Eomes,Fgf8,Fzd7,Nodal,Otx2,Tdgf1,Tgif1
4_Member	GO Biological Processes	GO:0007368	determination of left/right symmetry	-4.30915	-1.66059	6/137	13813,14179,18119,21667,21815,22772	Eomes,Fgf8,Nodal,Tdgf1,Tgif1,Zic2
4_Member	GO Biological Processes	GO:0032924	activin receptor signaling pathway	-4.25024	-1.61166	4/44	18119,21667,21815,22772	Nodal,Tdgf1,Tgif1,Zic2
4_Member	GO Biological Processes	GO:0009855	determination of bilateral symmetry	-4.15525	-1.54531	6/146	13813,14179,18119,21667,21815,22772	Eomes,Fgf8,Nodal,Tdgf1,Tgif1,Zic2
4_Member	GO Biological Processes	GO:0009799	specification of symmetry	-4.1388	-1.53801	6/147	13813,14179,18119,21667,21815,22772	Eomes,Fgf8,Nodal,Tdgf1,Tgif1,Zic2
4_Member	GO Biological Processes	GO:0010470	regulation of gastrulation	-4.09389	-1.51082	3/18	18119,18424,21815	Nodal,Otx2,Tgif1
4_Member	GO Biological Processes	GO:0009948	anterior/posterior axis specification	-3.83691	-1.31076	4/56	18119,18424,21415,21667	Nodal,Otx2,Tcf7l1,Tdgf1
4_Member	GO Biological Processes	GO:0001825	blastocyst formation	-3.74852	-1.26583	4/59	12550,13813,15221,18119	Cdh1,Eomes,Foxd3,Nodal
4_Member	GO Biological Processes	GO:0021871	forebrain regionalization	-3.55293	-1.17779	3/27	13813,14179,18424	Eomes,Fgf8,Otx2
4_Member	GO Biological Processes	GO:0009880	embryonic pattern specification	-3.46167	-1.09871	4/70	18119,18424,21415,21667	Nodal,Otx2,Tcf7l1,Tdgf1
4_Member	GO Biological Processes	GO:0003143	embryonic heart tube morphogenesis	-3.41481	-1.0723	4/72	13813,14179,18119,21677	Eomes,Fgf8,Nodal,Tead2
4_Member	GO Biological Processes	GO:0060795	cell fate commitment involved in formation of primary germ layer	-3.37231	-1.04452	3/31	13813,14369,18119	Eomes,Fzd7,Nodal
4_Member	GO Biological Processes	GO:0007492	endoderm development	-3.34712	-1.03247	4/75	13813,14179,18119,18424	Eomes,Fgf8,Nodal,Otx2
4_Member	KEGG Pathway	ko04350	TGF-beta signaling pathway	-3.14121	-0.88448	4/85	17869,18119,21815,104394	Myc,Nodal,Tgif1,E2f4
4_Member	GO Biological Processes	GO:0035050	embryonic heart tube development	-3.06619	-0.833377	4/89	13813,14179,18119,21677	Eomes,Fgf8,Nodal,Tead2
4_Member	KEGG Pathway	mmu04350	TGF-beta signaling pathway	-3.03007	-0.809366	4/91	17869,18119,21815,104394	Myc,Nodal,Tgif1,E2f4
4_Member	GO Biological Processes	GO:0000578	embryonic axis specification	-3.01222	-0.809366	3/41	18424,21415,21667	Otx2,Tcf7l1,Tdgf1
4_Member	GO Biological Processes	GO:0009798	axis specification	-2.97749	-0.806052	4/94	18119,18424,21415,21667	Nodal,Otx2,Tcf7l1,Tdgf1
4_Member	GO Biological Processes	GO:0019827	stem cell population maintenance	-2.8593	-0.728287	5/172	13813,14369,17869,18119,21415	Eomes,Fzd7,Myc,Nodal,Tcf7l1
4_Member	GO Biological Processes	GO:0001708	cell fate specification	-2.84593	-0.728287	4/102	13813,14369,18119,18424	Eomes,Fzd7,Nodal,Otx2
4_Member	GO Biological Processes	GO:0001890	placenta development	-2.83713	-0.728287	5/174	12550,13813,15221,18119,213742	Cdh1,Eomes,Foxd3,Nodal,Xist
4_Member	GO Biological Processes	GO:0098727	maintenance of cell number	-2.81526	-0.717954	5/176	13813,14369,17869,18119,21415	Eomes,Fzd7,Myc,Nodal,Tcf7l1
4_Member	GO Biological Processes	GO:0048608	reproductive structure development	-2.68235	-0.625627	8/481	12443,12550,13813,14179,15221,18119,109689,213742	Ccnd1,Cdh1,Eomes,Fgf8,Foxd3,Nodal,Arrb1,Xist
4_Member	GO Biological Processes	GO:0001892	embryonic placenta development	-2.66877	-0.614623	4/114	13813,15221,18119,213742	Eomes,Foxd3,Nodal,Xist
4_Member	GO Biological Processes	GO:0007389	pattern specification process	-2.66562	-0.614036	8/484	13813,14179,18119,18424,21415,21667,21815,22772	Eomes,Fgf8,Nodal,Otx2,Tcf7l1,Tdgf1,Tgif1,Zic2
4_Member	GO Biological Processes	GO:0061458	reproductive system development	-2.66007	-0.611037	8/485	12443,12550,13813,14179,15221,18119,109689,213742	Ccnd1,Cdh1,Eomes,Fgf8,Foxd3,Nodal,Arrb1,Xist
4_Member	GO Biological Processes	GO:0003002	regionalization	-2.65535	-0.60885	7/379	13813,14179,18119,18424,21415,21667,21815	Eomes,Fgf8,Nodal,Otx2,Tcf7l1,Tdgf1,Tgif1
4_Member	GO Biological Processes	GO:0045165	cell fate commitment	-2.60417	-0.575573	6/287	12367,13813,14179,14369,18119,18424	Casp3,Eomes,Fgf8,Fzd7,Nodal,Otx2
4_Member	GO Biological Processes	GO:0045995	regulation of embryonic development	-2.49352	-0.499288	3/62	18119,18424,21815	Nodal,Otx2,Tgif1
4_Member	GO Biological Processes	GO:0001947	heart looping	-2.43541	-0.463011	3/65	13813,14179,18119	Eomes,Fgf8,Nodal
4_Member	GO Biological Processes	GO:0048332	mesoderm morphogenesis	-2.34481	-0.407171	3/70	13813,18119,21415	Eomes,Nodal,Tcf7l1
4_Member	GO Biological Processes	GO:0061371	determination of heart left/right asymmetry	-2.32754	-0.4004	3/71	13813,14179,18119	Eomes,Fgf8,Nodal
4_Member	GO Biological Processes	GO:0009952	anterior/posterior pattern specification	-2.29172	-0.371411	5/233	14179,18119,18424,21415,21667	Fgf8,Nodal,Otx2,Tcf7l1,Tdgf1
4_Member	GO Biological Processes	GO:0001824	blastocyst development	-2.17356	-0.282633	4/157	12550,13813,15221,18119	Cdh1,Eomes,Foxd3,Nodal
4_Member	GO Biological Processes	GO:0060322	head development	-2.09357	-0.226507	9/732	12411,13445,13813,14179,16560,18119,18424,18991,65100	Cbs,Cdk2ap1,Eomes,Fgf8,Kif1a,Nodal,Otx2,Pou3f1,Zic5
5_Summary	KEGG Pathway	ko05224	Breast cancer	-6.36597	-3.19278	8/144	12443,14170,14176,14179,14369,17869,21415,57265,15221,12550,21677,18715,109689,12367,20358,12447,68588,18119	Ccnd1,Fgf15,Fgf5,Fgf8,Fzd7,Myc,Tcf7l1,Fzd2,Foxd3,Cdh1,Tead2,Pim2,Arrb1,Casp3,Sema6a,Ccne1,Cthrc1,Nodal
5_Member	KEGG Pathway	ko05224	Breast cancer	-6.36597	-3.19278	8/144	12443,14170,14176,14179,14369,17869,21415,57265	Ccnd1,Fgf15,Fgf5,Fgf8,Fzd7,Myc,Tcf7l1,Fzd2
5_Member	KEGG Pathway	mmu05224	Breast cancer	-6.03877	-3.0057	8/159	12443,14170,14176,14179,14369,17869,21415,57265	Ccnd1,Fgf15,Fgf5,Fgf8,Fzd7,Myc,Tcf7l1,Fzd2
5_Member	WikiPathways	WP723	Wnt signaling pathway and pluripotency	-5.16283	-2.31216	6/97	12443,14369,15221,17869,21415,57265	Ccnd1,Fzd7,Foxd3,Myc,Tcf7l1,Fzd2
5_Member	KEGG Pathway	ko04390	Hippo signaling pathway	-5.05338	-2.23374	7/154	12443,12550,14369,17869,21415,21677,57265	Ccnd1,Cdh1,Fzd7,Myc,Tcf7l1,Tead2,Fzd2
5_Member	KEGG Pathway	ko05216	Thyroid cancer	-4.98358	-2.19886	4/29	12443,12550,17869,21415	Ccnd1,Cdh1,Myc,Tcf7l1
5_Member	KEGG Pathway	mmu04390	Hippo signaling pathway	-4.98058	-2.19886	7/158	12443,12550,14369,17869,21415,21677,57265	Ccnd1,Cdh1,Fzd7,Myc,Tcf7l1,Tead2,Fzd2
5_Member	KEGG Pathway	mmu05216	Thyroid cancer	-4.75366	-2.0031	4/33	12443,12550,17869,21415	Ccnd1,Cdh1,Myc,Tcf7l1
5_Member	WikiPathways	WP339	ESC pluripotency pathways	-4.69561	-1.96988	6/117	14170,14176,14179,14369,17869,57265	Fgf15,Fgf5,Fgf8,Fzd7,Myc,Fzd2
5_Member	KEGG Pathway	ko05213	Endometrial cancer	-4.03016	-1.4557	4/50	12443,12550,17869,21415	Ccnd1,Cdh1,Myc,Tcf7l1
5_Member	KEGG Pathway	mmu05213	Endometrial cancer	-3.89874	-1.35663	4/54	12443,12550,17869,21415	Ccnd1,Cdh1,Myc,Tcf7l1
5_Member	KEGG Pathway	ko05221	Acute myeloid leukemia	-3.86752	-1.33368	4/55	12443,17869,18715,21415	Ccnd1,Myc,Pim2,Tcf7l1
5_Member	WikiPathways	WP539	Wnt signaling pathway (NetPath)	-3.78149	-1.27355	5/108	12443,12550,14369,57265,109689	Ccnd1,Cdh1,Fzd7,Fzd2,Arrb1
5_Member	KEGG Pathway	mmu05221	Acute myeloid leukemia	-3.77743	-1.27355	4/58	12443,17869,18715,21415	Ccnd1,Myc,Pim2,Tcf7l1
5_Member	WikiPathways	WP403	Wnt signaling pathway	-3.72014	-1.25102	4/60	12443,14369,17869,57265	Ccnd1,Fzd7,Myc,Fzd2
5_Member	KEGG Pathway	ko05210	Colorectal cancer	-3.66487	-1.22169	4/62	12367,12443,17869,21415	Casp3,Ccnd1,Myc,Tcf7l1
5_Member	KEGG Pathway	mmu05210	Colorectal cancer	-3.53476	-1.16654	4/67	12367,12443,17869,21415	Casp3,Ccnd1,Myc,Tcf7l1
5_Member	KEGG Pathway	ko04310	Wnt signaling pathway	-3.17772	-0.912723	5/146	12443,14369,17869,21415,57265	Ccnd1,Fzd7,Myc,Tcf7l1,Fzd2
5_Member	KEGG Pathway	mmu04310	Wnt signaling pathway	-3.15101	-0.890162	5/148	12443,14369,17869,21415,57265	Ccnd1,Fzd7,Myc,Tcf7l1,Fzd2
5_Member	KEGG Pathway	ko05219	Bladder cancer	-3.01222	-0.809366	3/41	12443,12550,17869	Ccnd1,Cdh1,Myc
5_Member	KEGG Pathway	mmu05219	Bladder cancer	-2.89396	-0.745384	3/45	12443,12550,17869	Ccnd1,Cdh1,Myc
5_Member	WikiPathways	WP2432	Spinal cord injury	-2.89388	-0.745384	4/99	12367,12443,17869,20358	Casp3,Ccnd1,Myc,Sema6a
5_Member	GO Biological Processes	GO:0016055	Wnt signaling pathway	-2.86357	-0.728287	8/450	12443,12447,12550,14369,17869,21415,57265,68588	Ccnd1,Ccne1,Cdh1,Fzd7,Myc,Tcf7l1,Fzd2,Cthrc1
5_Member	GO Biological Processes	GO:0198738	cell-cell signaling by wnt	-2.8514	-0.728287	8/452	12443,12447,12550,14369,17869,21415,57265,68588	Ccnd1,Ccne1,Cdh1,Fzd7,Myc,Tcf7l1,Fzd2,Cthrc1
5_Member	KEGG Pathway	ko05217	Basal cell carcinoma	-2.64195	-0.599802	3/55	14369,21415,57265	Fzd7,Tcf7l1,Fzd2
5_Member	GO Biological Processes	GO:0035567	non-canonical Wnt signaling pathway	-2.59753	-0.575573	3/57	14369,57265,68588	Fzd7,Fzd2,Cthrc1
5_Member	KEGG Pathway	mmu05217	Basal cell carcinoma	-2.59753	-0.575573	3/57	14369,21415,57265	Fzd7,Tcf7l1,Fzd2
5_Member	KEGG Pathway	ko05205	Proteoglycans in cancer	-2.51821	-0.512603	5/206	12367,12443,14369,17869,57265	Casp3,Ccnd1,Fzd7,Myc,Fzd2
5_Member	GO Biological Processes	GO:0060070	canonical Wnt signaling pathway	-2.50908	-0.512603	6/300	12550,14369,17869,21415,57265,68588	Cdh1,Fzd7,Myc,Tcf7l1,Fzd2,Cthrc1
5_Member	KEGG Pathway	mmu05205	Proteoglycans in cancer	-2.43038	-0.460105	5/216	12367,12443,14369,17869,57265	Casp3,Ccnd1,Fzd7,Myc,Fzd2
5_Member	KEGG Pathway	ko04550	Signaling pathways regulating pluripotency of stem cells	-2.38156	-0.428553	4/137	14369,17869,18119,57265	Fzd7,Myc,Nodal,Fzd2
5_Member	KEGG Pathway	mmu04550	Signaling pathways regulating pluripotency of stem cells	-2.33726	-0.403528	4/141	14369,17869,18119,57265	Fzd7,Myc,Nodal,Fzd2
5_Member	GO Biological Processes	GO:1905114	cell surface receptor signaling pathway involved in cell-cell signaling	-2.32899	-0.4004	8/550	12443,12447,12550,14369,17869,21415,57265,68588	Ccnd1,Ccne1,Cdh1,Fzd7,Myc,Tcf7l1,Fzd2,Cthrc1
5_Member	Reactome Gene Sets	R-MMU-8878159	Transcriptional regulation by RUNX3	-2.22928	-0.325641	3/77	12443,21415,21677	Ccnd1,Tcf7l1,Tead2
5_Member	KEGG Pathway	ko05215	Prostate cancer	-2.083	-0.219267	3/87	12443,12447,21415	Ccnd1,Ccne1,Tcf7l1
6_Summary	KEGG Pathway	ko05230	Central carbon metabolism in cancer	-6.22798	-3.09207	6/64	15277,16828,17869,18641,20525,80879,12035,12411,18655,19139,110639,19193,50790,14571,12933,12904,14170,20249,68041,331623,58200,69101	Hk2,Ldha,Myc,Pfkl,Slc2a1,Slc16a3,Bcat1,Cbs,Pgk1,Prps1,Prps2,Pipox,Acsl4,Gpd2,Crmp1,Crabp2,Fgf15,Scd1,Mid1ip1,Bend3,Ppp1r1a,Ydjc
6_Member	KEGG Pathway	ko05230	Central carbon metabolism in cancer	-6.22798	-3.09207	6/64	15277,16828,17869,18641,20525,80879	Hk2,Ldha,Myc,Pfkl,Slc2a1,Slc16a3
6_Member	KEGG Pathway	mmu05230	Central carbon metabolism in cancer	-6.03246	-3.0057	6/69	15277,16828,17869,18641,20525,80879	Hk2,Ldha,Myc,Pfkl,Slc2a1,Slc16a3
6_Member	KEGG Pathway	ko01230	Biosynthesis of amino acids	-5.71646	-2.81463	6/78	12035,12411,18641,18655,19139,110639	Bcat1,Cbs,Pfkl,Pgk1,Prps1,Prps2
6_Member	KEGG Pathway	mmu01230	Biosynthesis of amino acids	-5.71646	-2.81463	6/78	12035,12411,18641,18655,19139,110639	Bcat1,Cbs,Pfkl,Pgk1,Prps1,Prps2
6_Member	WikiPathways	WP157	Glycolysis and gluconeogenesis	-5.36499	-2.4809	5/51	15277,16828,18641,18655,20525	Hk2,Ldha,Pfkl,Pgk1,Slc2a1
6_Member	KEGG Pathway	mmu04066	HIF-1 signaling pathway	-3.72574	-1.25102	5/111	15277,16828,18641,18655,20525	Hk2,Ldha,Pfkl,Pgk1,Slc2a1
6_Member	KEGG Pathway	ko01200	Carbon metabolism	-3.60192	-1.18912	5/118	15277,18641,18655,19139,110639	Hk2,Pfkl,Pgk1,Prps1,Prps2
6_Member	KEGG Pathway	mmu01200	Carbon metabolism	-3.60192	-1.18912	5/118	15277,18641,18655,19139,110639	Hk2,Pfkl,Pgk1,Prps1,Prps2
6_Member	KEGG Pathway	ko00010	Glycolysis / Gluconeogenesis	-3.55992	-1.17779	4/66	15277,16828,18641,18655	Hk2,Ldha,Pfkl,Pgk1
6_Member	KEGG Pathway	M00001	Glycolysis (Embden-Meyerhof pathway), glucose => pyruvate	-3.55293	-1.17779	3/27	15277,18641,18655	Hk2,Pfkl,Pgk1
6_Member	KEGG Pathway	mmu_M00001	Glycolysis (Embden-Meyerhof pathway), glucose => pyruvate	-3.55293	-1.17779	3/27	15277,18641,18655	Hk2,Pfkl,Pgk1
6_Member	GO Biological Processes	GO:0006090	pyruvate metabolic process	-3.55134	-1.17779	5/121	15277,16828,17869,18641,18655	Hk2,Ldha,Myc,Pfkl,Pgk1
6_Member	GO Biological Processes	GO:0006163	purine nucleotide metabolic process	-3.38419	-1.05155	8/374	15277,17869,18641,18655,19139,19193,50790,110639	Hk2,Myc,Pfkl,Pgk1,Prps1,Pipox,Acsl4,Prps2
6_Member	KEGG Pathway	mmu00010	Glycolysis / Gluconeogenesis	-3.34712	-1.03247	4/75	15277,16828,18641,18655	Hk2,Ldha,Pfkl,Pgk1
6_Member	GO Biological Processes	GO:0019693	ribose phosphate metabolic process	-3.34602	-1.03247	8/379	15277,17869,18641,18655,19139,19193,50790,110639	Hk2,Myc,Pfkl,Pgk1,Prps1,Pipox,Acsl4,Prps2
6_Member	KEGG Pathway	ko00030	Pentose phosphate pathway	-3.33105	-1.02674	3/32	18641,19139,110639	Pfkl,Prps1,Prps2
6_Member	GO Biological Processes	GO:0016052	carbohydrate catabolic process	-3.23242	-0.950392	5/142	15277,16828,17869,18641,18655	Hk2,Ldha,Myc,Pfkl,Pgk1
6_Member	GO Biological Processes	GO:0072521	purine-containing compound metabolic process	-3.22794	-0.950225	8/395	15277,17869,18641,18655,19139,19193,50790,110639	Hk2,Myc,Pfkl,Pgk1,Prps1,Pipox,Acsl4,Prps2
6_Member	GO Biological Processes	GO:0006006	glucose metabolic process	-3.13269	-0.880044	6/226	14571,15277,16828,17869,18641,18655	Gpd2,Hk2,Ldha,Myc,Pfkl,Pgk1
6_Member	GO Biological Processes	GO:0055086	nucleobase-containing small molecule metabolic process	-3.10538	-0.860772	9/516	12933,15277,17869,18641,18655,19139,19193,50790,110639	Crmp1,Hk2,Myc,Pfkl,Pgk1,Prps1,Pipox,Acsl4,Prps2
6_Member	KEGG Pathway	mmu00030	Pentose phosphate pathway	-3.01222	-0.809366	3/41	18641,19139,110639	Pfkl,Prps1,Prps2
6_Member	GO Biological Processes	GO:0032787	monocarboxylic acid metabolic process	-3.0008	-0.806052	10/646	12904,14170,15277,16828,17869,18641,18655,20249,50790,68041	Crabp2,Fgf15,Hk2,Ldha,Myc,Pfkl,Pgk1,Scd1,Acsl4,Mid1ip1
6_Member	GO Biological Processes	GO:0006096	glycolytic process	-2.99481	-0.806052	4/93	15277,17869,18641,18655	Hk2,Myc,Pfkl,Pgk1
6_Member	GO Biological Processes	GO:0006757	ATP generation from ADP	-2.97749	-0.806052	4/94	15277,17869,18641,18655	Hk2,Myc,Pfkl,Pgk1
6_Member	GO Biological Processes	GO:0009117	nucleotide metabolic process	-2.86357	-0.728287	8/450	15277,17869,18641,18655,19139,19193,50790,110639	Hk2,Myc,Pfkl,Pgk1,Prps1,Pipox,Acsl4,Prps2
6_Member	GO Biological Processes	GO:0009150	purine ribonucleotide metabolic process	-2.85112	-0.728287	7/350	15277,17869,18641,18655,19193,50790,110639	Hk2,Myc,Pfkl,Pgk1,Pipox,Acsl4,Prps2
6_Member	GO Biological Processes	GO:0046031	ADP metabolic process	-2.84593	-0.728287	4/102	15277,17869,18641,18655	Hk2,Myc,Pfkl,Pgk1
6_Member	GO Biological Processes	GO:0019318	hexose metabolic process	-2.84525	-0.728287	6/257	14571,15277,16828,17869,18641,18655	Gpd2,Hk2,Ldha,Myc,Pfkl,Pgk1
6_Member	GO Biological Processes	GO:0046034	ATP metabolic process	-2.81965	-0.717954	6/260	15277,16828,17869,18641,18655,331623	Hk2,Ldha,Myc,Pfkl,Pgk1,Bend3
6_Member	GO Biological Processes	GO:0006753	nucleoside phosphate metabolic process	-2.80933	-0.717633	8/459	15277,17869,18641,18655,19139,19193,50790,110639	Hk2,Myc,Pfkl,Pgk1,Prps1,Pipox,Acsl4,Prps2
6_Member	Reactome Gene Sets	R-MMU-71387	Metabolism of carbohydrates	-2.80277	-0.713866	6/262	15277,18641,18655,19139,20525,110639	Hk2,Pfkl,Pgk1,Prps1,Slc2a1,Prps2
6_Member	GO Biological Processes	GO:0006165	nucleoside diphosphate phosphorylation	-2.75459	-0.682074	4/108	15277,17869,18641,18655	Hk2,Myc,Pfkl,Pgk1
6_Member	GO Biological Processes	GO:0009135	purine nucleoside diphosphate metabolic process	-2.75459	-0.682074	4/108	15277,17869,18641,18655	Hk2,Myc,Pfkl,Pgk1
6_Member	GO Biological Processes	GO:0009179	purine ribonucleoside diphosphate metabolic process	-2.75459	-0.682074	4/108	15277,17869,18641,18655	Hk2,Myc,Pfkl,Pgk1
6_Member	GO Biological Processes	GO:0009259	ribonucleotide metabolic process	-2.734	-0.664159	7/367	15277,17869,18641,18655,19193,50790,110639	Hk2,Myc,Pfkl,Pgk1,Pipox,Acsl4,Prps2
6_Member	GO Biological Processes	GO:0046939	nucleotide phosphorylation	-2.71103	-0.64648	4/111	15277,17869,18641,18655	Hk2,Myc,Pfkl,Pgk1
6_Member	GO Biological Processes	GO:0005996	monosaccharide metabolic process	-2.7047	-0.642776	6/274	14571,15277,16828,17869,18641,18655	Gpd2,Hk2,Ldha,Myc,Pfkl,Pgk1
6_Member	GO Biological Processes	GO:0009185	ribonucleoside diphosphate metabolic process	-2.68272	-0.625627	4/113	15277,17869,18641,18655	Hk2,Myc,Pfkl,Pgk1
6_Member	Reactome Gene Sets	R-MMU-70171	Glycolysis	-2.51357	-0.512603	3/61	15277,18641,18655	Hk2,Pfkl,Pgk1
6_Member	GO Biological Processes	GO:0009132	nucleoside diphosphate metabolic process	-2.46277	-0.477407	4/130	15277,17869,18641,18655	Hk2,Myc,Pfkl,Pgk1
6_Member	Reactome Gene Sets	R-MMU-70326	Glucose metabolism	-2.18327	-0.288628	3/80	15277,18641,18655	Hk2,Pfkl,Pgk1
6_Member	GO Biological Processes	GO:0005975	carbohydrate metabolic process	-2.18046	-0.287596	8/583	14571,15277,16828,17869,18641,18655,58200,69101	Gpd2,Hk2,Ldha,Myc,Pfkl,Pgk1,Ppp1r1a,Ydjc
6_Member	GO Biological Processes	GO:0046390	ribose phosphate biosynthetic process	-2.08084	-0.218762	4/167	17869,19139,50790,110639	Myc,Prps1,Acsl4,Prps2
6_Member	GO Biological Processes	GO:0006164	purine nucleotide biosynthetic process	-2.07193	-0.211499	4/168	17869,19139,50790,110639	Myc,Prps1,Acsl4,Prps2
6_Member	GO Biological Processes	GO:0072522	purine-containing compound biosynthetic process	-2.01975	-0.18032	4/174	17869,19139,50790,110639	Myc,Prps1,Acsl4,Prps2
7_Summary	GO Biological Processes	GO:0044728	DNA methylation or demethylation	-4.17964	-1.55229	5/89	13436,17869,78878,80287,331623,213742	Dnmt3b,Myc,Ftx,Apobec3,Bend3,Xist
7_Member	GO Biological Processes	GO:0044728	DNA methylation or demethylation	-4.17964	-1.55229	5/89	13436,17869,78878,80287,331623	Dnmt3b,Myc,Ftx,Apobec3,Bend3
7_Member	GO Biological Processes	GO:0006304	DNA modification	-3.8983	-1.35663	5/102	13436,17869,78878,80287,331623	Dnmt3b,Myc,Ftx,Apobec3,Bend3
7_Member	GO Biological Processes	GO:0009048	dosage compensation by inactivation of X chromosome	-3.76485	-1.26815	3/23	13436,78878,213742	Dnmt3b,Ftx,Xist
7_Member	GO Biological Processes	GO:0007549	dosage compensation	-3.65433	-1.2174	3/25	13436,78878,213742	Dnmt3b,Ftx,Xist
7_Member	GO Biological Processes	GO:0006305	DNA alkylation	-3.41481	-1.0723	4/72	13436,17869,78878,331623	Dnmt3b,Myc,Ftx,Bend3
7_Member	GO Biological Processes	GO:0006306	DNA methylation	-3.41481	-1.0723	4/72	13436,17869,78878,331623	Dnmt3b,Myc,Ftx,Bend3
8_Summary	KEGG Pathway	ko00270	Cysteine and methionine metabolism	-4.1002	-1.51082	4/48	12035,12411,13436,16828,14170,14571,18655,19139,20249,68041,230379,19193	Bcat1,Cbs,Dnmt3b,Ldha,Fgf15,Gpd2,Pgk1,Prps1,Scd1,Mid1ip1,Acer2,Pipox
8_Member	KEGG Pathway	ko00270	Cysteine and methionine metabolism	-4.1002	-1.51082	4/48	12035,12411,13436,16828	Bcat1,Cbs,Dnmt3b,Ldha
8_Member	KEGG Pathway	mmu00270	Cysteine and methionine metabolism	-3.93058	-1.37282	4/53	12035,12411,13436,16828	Bcat1,Cbs,Dnmt3b,Ldha
8_Member	GO Biological Processes	GO:0044283	small molecule biosynthetic process	-3.61849	-1.19379	10/538	12035,12411,14170,14571,16828,18655,19139,20249,68041,230379	Bcat1,Cbs,Fgf15,Gpd2,Ldha,Pgk1,Prps1,Scd1,Mid1ip1,Acer2
8_Member	GO Biological Processes	GO:0046394	carboxylic acid biosynthetic process	-2.51621	-0.512603	6/299	12035,12411,14170,16828,20249,68041	Bcat1,Cbs,Fgf15,Ldha,Scd1,Mid1ip1
8_Member	GO Biological Processes	GO:0016053	organic acid biosynthetic process	-2.50908	-0.512603	6/300	12035,12411,14170,16828,20249,68041	Bcat1,Cbs,Fgf15,Ldha,Scd1,Mid1ip1
8_Member	GO Biological Processes	GO:0009063	cellular amino acid catabolic process	-2.04275	-0.19847	3/90	12035,12411,19193	Bcat1,Cbs,Pipox
9_Summary	GO Biological Processes	GO:0007162	negative regulation of cell adhesion	-3.93541	-1.37282	8/310	12367,12550,14357,14369,18606,20358,53624,230379,16008,18119,21667	Casp3,Cdh1,Dtx1,Fzd7,Enpp2,Sema6a,Cldn7,Acer2,Igfbp2,Nodal,Tdgf1
9_Member	GO Biological Processes	GO:0007162	negative regulation of cell adhesion	-3.93541	-1.37282	8/310	12367,12550,14357,14369,18606,20358,53624,230379	Casp3,Cdh1,Dtx1,Fzd7,Enpp2,Sema6a,Cldn7,Acer2
9_Member	GO Biological Processes	GO:0030155	regulation of cell adhesion	-2.94391	-0.779148	11/776	12367,12550,14357,14369,16008,18119,18606,20358,21667,53624,230379	Casp3,Cdh1,Dtx1,Fzd7,Igfbp2,Nodal,Enpp2,Sema6a,Tdgf1,Cldn7,Acer2
9_Member	GO Biological Processes	GO:0010812	negative regulation of cell-substrate adhesion	-2.51357	-0.512603	3/61	14369,18606,230379	Fzd7,Enpp2,Acer2
10_Summary	GO Biological Processes	GO:0048863	stem cell differentiation	-3.80454	-1.28594	7/242	13813,14170,20358,20666,21415,21677,332221,14179	Eomes,Fgf15,Sema6a,Sox11,Tcf7l1,Tead2,Zscan10,Fgf8
10_Member	GO Biological Processes	GO:0048863	stem cell differentiation	-3.80454	-1.28594	7/242	13813,14170,20358,20666,21415,21677,332221	Eomes,Fgf15,Sema6a,Sox11,Tcf7l1,Tead2,Zscan10
10_Member	GO Biological Processes	GO:0048762	mesenchymal cell differentiation	-2.26851	-0.350094	5/236	13813,14170,14179,20358,20666	Eomes,Fgf15,Fgf8,Sema6a,Sox11
10_Member	GO Biological Processes	GO:0014032	neural crest cell development	-2.056	-0.206829	3/89	14170,20358,20666	Fgf15,Sema6a,Sox11
11_Summary	Reactome Gene Sets	R-MMU-422356	Regulation of insulin secretion	-3.74852	-1.26583	4/59	14702,14704,20525,50790,109689,57265,14369,21415,12443,12550,16008	Gng2,Gng3,Slc2a1,Acsl4,Arrb1,Fzd2,Fzd7,Tcf7l1,Ccnd1,Cdh1,Igfbp2
11_Member	Reactome Gene Sets	R-MMU-422356	Regulation of insulin secretion	-3.74852	-1.26583	4/59	14702,14704,20525,50790	Gng2,Gng3,Slc2a1,Acsl4
11_Member	Reactome Gene Sets	R-MMU-456926	Thrombin signalling through proteinase activated receptors (PARs)	-3.41502	-1.0723	3/30	14702,14704,109689	Gng2,Gng3,Arrb1
11_Member	Reactome Gene Sets	R-MMU-163685	Integration of energy metabolism	-3.30362	-1.01281	4/77	14702,14704,20525,50790	Gng2,Gng3,Slc2a1,Acsl4
11_Member	Reactome Gene Sets	R-MMU-4086398	Ca2+ pathway	-2.98152	-0.806052	3/42	14702,14704,57265	Gng2,Gng3,Fzd2
11_Member	Reactome Gene Sets	R-MMU-3858494	Beta-catenin independent WNT signaling	-2.57485	-0.559993	4/121	14369,14702,14704,57265	Fzd7,Gng2,Gng3,Fzd2
11_Member	Reactome Gene Sets	R-MMU-195721	Signaling by WNT	-2.33922	-0.403545	5/227	14369,14702,14704,21415,57265	Fzd7,Gng2,Gng3,Tcf7l1,Fzd2
11_Member	KEGG Pathway	mmu04371	Apelin signaling pathway	-2.32641	-0.4004	4/142	12443,12550,14702,14704	Ccnd1,Cdh1,Gng2,Gng3
11_Member	WikiPathways	WP385	Myometrial relaxation and contraction pathways	-2.22255	-0.320727	4/152	14702,14704,16008,109689	Gng2,Gng3,Igfbp2,Arrb1
11_Member	KEGG Pathway	ko05032	Morphine addiction	-2.01675	-0.18032	3/92	14702,14704,109689	Gng2,Gng3,Arrb1
11_Member	KEGG Pathway	mmu05032	Morphine addiction	-2.00398	-0.1722	3/93	14702,14704,109689	Gng2,Gng3,Arrb1
12_Summary	GO Biological Processes	GO:0061564	axon development	-3.69697	-1.2363	10/526	12367,12904,12933,14025,14179,18039,18424,20358,22772,107449,16560,18606	Casp3,Crabp2,Crmp1,Bcl11a,Fgf8,Nefl,Otx2,Sema6a,Zic2,Unc5b,Kif1a,Enpp2
12_Member	GO Biological Processes	GO:0061564	axon development	-3.69697	-1.2363	10/526	12367,12904,12933,14025,14179,18039,18424,20358,22772,107449	Casp3,Crabp2,Crmp1,Bcl11a,Fgf8,Nefl,Otx2,Sema6a,Zic2,Unc5b
12_Member	GO Biological Processes	GO:0007409	axonogenesis	-3.32305	-1.02328	9/481	12904,12933,14025,14179,18039,18424,20358,22772,107449	Crabp2,Crmp1,Bcl11a,Fgf8,Nefl,Otx2,Sema6a,Zic2,Unc5b
12_Member	GO Biological Processes	GO:0120039	plasma membrane bounded cell projection morphogenesis	-3.21912	-0.945686	11/718	12904,12933,14025,14179,16560,18039,18424,18606,20358,22772,107449	Crabp2,Crmp1,Bcl11a,Fgf8,Kif1a,Nefl,Otx2,Enpp2,Sema6a,Zic2,Unc5b
12_Member	GO Biological Processes	GO:0048858	cell projection morphogenesis	-3.19422	-0.925022	11/723	12904,12933,14025,14179,16560,18039,18424,18606,20358,22772,107449	Crabp2,Crmp1,Bcl11a,Fgf8,Kif1a,Nefl,Otx2,Enpp2,Sema6a,Zic2,Unc5b
12_Member	GO Biological Processes	GO:0032990	cell part morphogenesis	-3.08261	-0.841968	11/746	12904,12933,14025,14179,16560,18039,18424,18606,20358,22772,107449	Crabp2,Crmp1,Bcl11a,Fgf8,Kif1a,Nefl,Otx2,Enpp2,Sema6a,Zic2,Unc5b
12_Member	GO Biological Processes	GO:0048667	cell morphogenesis involved in neuron differentiation	-2.98057	-0.806052	10/650	12904,12933,14025,14179,16560,18039,18424,20358,22772,107449	Crabp2,Crmp1,Bcl11a,Fgf8,Kif1a,Nefl,Otx2,Sema6a,Zic2,Unc5b
12_Member	GO Biological Processes	GO:0007411	axon guidance	-2.90641	-0.748232	6/250	12933,14179,18424,20358,22772,107449	Crmp1,Fgf8,Otx2,Sema6a,Zic2,Unc5b
12_Member	GO Biological Processes	GO:0097485	neuron projection guidance	-2.89755	-0.745384	6/251	12933,14179,18424,20358,22772,107449	Crmp1,Fgf8,Otx2,Sema6a,Zic2,Unc5b
12_Member	GO Biological Processes	GO:0048812	neuron projection morphogenesis	-2.72759	-0.660406	10/703	12904,12933,14025,14179,16560,18039,18424,20358,22772,107449	Crabp2,Crmp1,Bcl11a,Fgf8,Kif1a,Nefl,Otx2,Sema6a,Zic2,Unc5b
13_Summary	WikiPathways	WP413	G1 to S cell cycle control	-3.69226	-1.2363	4/61	12443,12447,17869,104394,12367,56742,229521,11989,13436,12411,21667	Ccnd1,Ccne1,Myc,E2f4,Casp3,Psrc1,Syt11,Slc7a3,Dnmt3b,Cbs,Tdgf1
13_Member	WikiPathways	WP413	G1 to S cell cycle control	-3.69226	-1.2363	4/61	12443,12447,17869,104394	Ccnd1,Ccne1,Myc,E2f4
13_Member	GO Biological Processes	GO:0000079	regulation of cyclin-dependent protein serine/threonine kinase activity	-3.39191	-1.05436	4/73	12367,12443,12447,56742	Casp3,Ccnd1,Ccne1,Psrc1
13_Member	GO Biological Processes	GO:1904029	regulation of cyclin-dependent protein kinase activity	-3.30362	-1.01281	4/77	12367,12443,12447,56742	Casp3,Ccnd1,Ccne1,Psrc1
13_Member	WikiPathways	WP3638	Parkinson's disease	-3.07609	-0.839381	3/39	12367,12447,229521	Casp3,Ccne1,Syt11
13_Member	Reactome Gene Sets	R-MMU-69231	Cyclin D associated events in G1	-3.01222	-0.809366	3/41	12443,12447,104394	Ccnd1,Ccne1,E2f4
13_Member	Reactome Gene Sets	R-MMU-69236	G1 Phase	-3.01222	-0.809366	3/41	12443,12447,104394	Ccnd1,Ccne1,E2f4
13_Member	KEGG Pathway	mmu05206	MicroRNAs in cancer	-2.6345	-0.595509	6/283	11989,12367,12443,12447,13436,17869	Slc7a3,Casp3,Ccnd1,Ccne1,Dnmt3b,Myc
13_Member	KEGG Pathway	ko04110	Cell cycle	-2.53647	-0.52395	4/124	12443,12447,17869,104394	Ccnd1,Ccne1,Myc,E2f4
13_Member	KEGG Pathway	mmu04110	Cell cycle	-2.4869	-0.497125	4/128	12443,12447,17869,104394	Ccnd1,Ccne1,Myc,E2f4
13_Member	WikiPathways	WP2902	p53 signaling	-2.39828	-0.438471	3/67	12367,12443,12447	Casp3,Ccnd1,Ccne1
13_Member	KEGG Pathway	ko04115	p53 signaling pathway	-2.38017	-0.428553	3/68	12367,12443,12447	Casp3,Ccnd1,Ccne1
13_Member	KEGG Pathway	mmu04115	p53 signaling pathway	-2.31054	-0.388347	3/72	12367,12443,12447	Casp3,Ccnd1,Ccne1
13_Member	KEGG Pathway	mmu05161	Hepatitis B	-2.24267	-0.333119	4/150	12367,12443,12447,17869	Casp3,Ccnd1,Ccne1,Myc
13_Member	GO Biological Processes	GO:0071900	regulation of protein serine/threonine kinase activity	-2.19793	-0.299711	6/348	12367,12411,12443,12447,21667,56742	Casp3,Cbs,Ccnd1,Ccne1,Tdgf1,Psrc1
13_Member	KEGG Pathway	ko05222	Small cell lung cancer	-2.13914	-0.255052	3/83	12443,12447,17869	Ccnd1,Ccne1,Myc
13_Member	KEGG Pathway	mmu05222	Small cell lung cancer	-2.09676	-0.228028	3/86	12443,12447,17869	Ccnd1,Ccne1,Myc
14_Summary	GO Biological Processes	GO:0010001	glial cell differentiation	-3.66523	-1.22169	7/255	14176,14357,18424,18606,18991,20666,225908,17869	Fgf5,Dtx1,Otx2,Enpp2,Pou3f1,Sox11,Myrf,Myc
14_Member	GO Biological Processes	GO:0010001	glial cell differentiation	-3.66523	-1.22169	7/255	14176,14357,18424,18606,18991,20666,225908	Fgf5,Dtx1,Otx2,Enpp2,Pou3f1,Sox11,Myrf
14_Member	GO Biological Processes	GO:0042063	gliogenesis	-3.62712	-1.19634	8/344	14176,14357,17869,18424,18606,18991,20666,225908	Fgf5,Dtx1,Myc,Otx2,Enpp2,Pou3f1,Sox11,Myrf
15_Summary	GO Biological Processes	GO:0006734	NADH metabolic process	-3.33105	-1.02674	3/32	14571,16828,18641	Gpd2,Ldha,Pfkl
15_Member	GO Biological Processes	GO:0006734	NADH metabolic process	-3.33105	-1.02674	3/32	14571,16828,18641	Gpd2,Ldha,Pfkl
16_Summary	GO Biological Processes	GO:0046323	glucose import	-3.12209	-0.873485	4/86	14170,15277,17869,20525,76157,11989,12351,22044,50790,80879,12349	Fgf15,Hk2,Myc,Slc2a1,Slc35d3,Slc7a3,Car4,Trh,Acsl4,Slc16a3,Car2
16_Member	GO Biological Processes	GO:0046323	glucose import	-3.12209	-0.873485	4/86	14170,15277,17869,20525	Fgf15,Hk2,Myc,Slc2a1
16_Member	GO Biological Processes	GO:0008643	carbohydrate transport	-3.0481	-0.819145	5/156	14170,15277,17869,20525,76157	Fgf15,Hk2,Myc,Slc2a1,Slc35d3
16_Member	GO Biological Processes	GO:0015711	organic anion transport	-2.82294	-0.717954	7/354	11989,12351,17869,20525,22044,50790,80879	Slc7a3,Car4,Myc,Slc2a1,Trh,Acsl4,Slc16a3
16_Member	GO Biological Processes	GO:1904659	glucose transmembrane transport	-2.64129	-0.599802	4/116	14170,15277,17869,20525	Fgf15,Hk2,Myc,Slc2a1
16_Member	GO Biological Processes	GO:0008645	hexose transmembrane transport	-2.62774	-0.591223	4/117	14170,15277,17869,20525	Fgf15,Hk2,Myc,Slc2a1
16_Member	GO Biological Processes	GO:0015749	monosaccharide transmembrane transport	-2.60105	-0.575573	4/119	14170,15277,17869,20525	Fgf15,Hk2,Myc,Slc2a1
16_Member	GO Biological Processes	GO:0006820	anion transport	-2.5893	-0.570674	8/498	11989,12349,12351,17869,20525,22044,50790,80879	Slc7a3,Car2,Car4,Myc,Slc2a1,Trh,Acsl4,Slc16a3
16_Member	GO Biological Processes	GO:0034219	carbohydrate transmembrane transport	-2.58789	-0.570674	4/120	14170,15277,17869,20525	Fgf15,Hk2,Myc,Slc2a1
16_Member	GO Biological Processes	GO:1905039	carboxylic acid transmembrane transport	-2.41577	-0.447603	4/134	11989,17869,20525,80879	Slc7a3,Myc,Slc2a1,Slc16a3
16_Member	GO Biological Processes	GO:1903825	organic acid transmembrane transport	-2.40427	-0.442381	4/135	11989,17869,20525,80879	Slc7a3,Myc,Slc2a1,Slc16a3
16_Member	GO Biological Processes	GO:0015849	organic acid transport	-2.39215	-0.434397	6/317	11989,17869,20525,22044,50790,80879	Slc7a3,Myc,Slc2a1,Trh,Acsl4,Slc16a3
16_Member	GO Biological Processes	GO:0046324	regulation of glucose import	-2.34481	-0.407171	3/70	14170,15277,17869	Fgf15,Hk2,Myc
16_Member	GO Biological Processes	GO:0010827	regulation of glucose transmembrane transport	-2.04275	-0.19847	3/90	14170,15277,17869	Fgf15,Hk2,Myc
17_Summary	GO Biological Processes	GO:0060135	maternal process involved in female pregnancy	-2.839	-0.728287	3/47	12411,12550,18119,17869,109689,230379,50790	Cbs,Cdh1,Nodal,Myc,Arrb1,Acer2,Acsl4
17_Member	GO Biological Processes	GO:0060135	maternal process involved in female pregnancy	-2.839	-0.728287	3/47	12411,12550,18119	Cbs,Cdh1,Nodal
17_Member	GO Biological Processes	GO:0043280	positive regulation of cysteine-type endopeptidase activity involved in apoptotic process	-2.4869	-0.497125	4/128	17869,18119,109689,230379	Myc,Nodal,Arrb1,Acer2
17_Member	GO Biological Processes	GO:0043281	regulation of cysteine-type endopeptidase activity involved in apoptotic process	-2.46492	-0.477407	5/212	12550,17869,18119,109689,230379	Cdh1,Myc,Nodal,Arrb1,Acer2
17_Member	GO Biological Processes	GO:2001056	positive regulation of cysteine-type endopeptidase activity	-2.25285	-0.338177	4/149	17869,18119,109689,230379	Myc,Nodal,Arrb1,Acer2
17_Member	GO Biological Processes	GO:2000116	regulation of cysteine-type endopeptidase activity	-2.23813	-0.330846	5/240	12550,17869,18119,109689,230379	Cdh1,Myc,Nodal,Arrb1,Acer2
17_Member	GO Biological Processes	GO:0007565	female pregnancy	-2.06308	-0.207558	4/169	12411,12550,18119,50790	Cbs,Cdh1,Nodal,Acsl4
17_Member	GO Biological Processes	GO:0010950	positive regulation of endopeptidase activity	-2.05429	-0.206829	4/170	17869,18119,109689,230379	Myc,Nodal,Arrb1,Acer2
18_Summary	GO Biological Processes	GO:0050769	positive regulation of neurogenesis	-2.52337	-0.513184	6/298	12904,14025,17869,18039,18606,20666,20358,97998,104394,12443,14369,18119,225908,14357,71973,13813	Crabp2,Bcl11a,Myc,Nefl,Enpp2,Sox11,Sema6a,Deptor,E2f4,Ccnd1,Fzd7,Nodal,Myrf,Dtx1,Rbpms2,Eomes
18_Member	GO Biological Processes	GO:0050769	positive regulation of neurogenesis	-2.52337	-0.513184	6/298	12904,14025,17869,18039,18606,20666	Crabp2,Bcl11a,Myc,Nefl,Enpp2,Sox11
18_Member	GO Biological Processes	GO:0008361	regulation of cell size	-2.45621	-0.475211	5/213	12904,14025,20358,97998,104394	Crabp2,Bcl11a,Sema6a,Deptor,E2f4
18_Member	GO Biological Processes	GO:0050679	positive regulation of epithelial cell proliferation	-2.44756	-0.470469	5/214	12443,14369,17869,18119,20666	Ccnd1,Fzd7,Myc,Nodal,Sox11
18_Member	GO Biological Processes	GO:0051960	regulation of nervous system development	-2.32899	-0.4004	8/550	12904,14025,17869,18039,18606,20358,20666,225908	Crabp2,Bcl11a,Myc,Nefl,Enpp2,Sema6a,Sox11,Myrf
18_Member	GO Biological Processes	GO:0050767	regulation of neurogenesis	-2.24224	-0.333119	7/451	12904,14025,17869,18039,18606,20358,20666	Crabp2,Bcl11a,Myc,Nefl,Enpp2,Sema6a,Sox11
18_Member	GO Biological Processes	GO:0051962	positive regulation of nervous system development	-2.13424	-0.251881	6/359	12904,14025,17869,18039,18606,20666	Crabp2,Bcl11a,Myc,Nefl,Enpp2,Sox11
18_Member	GO Biological Processes	GO:0045596	negative regulation of cell differentiation	-2.12706	-0.246425	9/723	12443,14025,14357,14369,17869,18119,20358,20666,71973	Ccnd1,Bcl11a,Dtx1,Fzd7,Myc,Nodal,Sema6a,Sox11,Rbpms2
18_Member	GO Biological Processes	GO:0060284	regulation of cell development	-2.11674	-0.238378	8/598	12904,14025,17869,18039,18119,18606,20358,20666	Crabp2,Bcl11a,Myc,Nefl,Nodal,Enpp2,Sema6a,Sox11
18_Member	GO Biological Processes	GO:0035914	skeletal muscle cell differentiation	-2.056	-0.206829	3/89	13813,17869,20666	Eomes,Myc,Sox11
18_Member	GO Biological Processes	GO:0010720	positive regulation of cell development	-2.02996	-0.188546	6/378	12904,14025,17869,18039,18606,20666	Crabp2,Bcl11a,Myc,Nefl,Enpp2,Sox11
19_Summary	GO Biological Processes	GO:0043393	regulation of protein binding	-2.4134	-0.447338	5/218	12933,17869,18715,68588,109689,20666	Crmp1,Myc,Pim2,Cthrc1,Arrb1,Sox11
19_Member	GO Biological Processes	GO:0043393	regulation of protein binding	-2.4134	-0.447338	5/218	12933,17869,18715,68588,109689	Crmp1,Myc,Pim2,Cthrc1,Arrb1
19_Member	GO Biological Processes	GO:0051100	negative regulation of binding	-2.06308	-0.207558	4/169	12933,17869,18715,20666	Crmp1,Myc,Pim2,Sox11
20_Summary	GO Biological Processes	GO:0048514	blood vessel morphogenesis	-2.38804	-0.432343	9/658	14179,15277,18119,18606,18655,20358,21667,21677,107449	Fgf8,Hk2,Nodal,Enpp2,Pgk1,Sema6a,Tdgf1,Tead2,Unc5b
20_Member	GO Biological Processes	GO:0048514	blood vessel morphogenesis	-2.38804	-0.432343	9/658	14179,15277,18119,18606,18655,20358,21667,21677,107449	Fgf8,Hk2,Nodal,Enpp2,Pgk1,Sema6a,Tdgf1,Tead2,Unc5b
20_Member	GO Biological Processes	GO:0001568	blood vessel development	-2.00712	-0.172247	9/756	14179,15277,18119,18606,18655,20358,21667,21677,107449	Fgf8,Hk2,Nodal,Enpp2,Pgk1,Sema6a,Tdgf1,Tead2,Unc5b

## Sheet: Speci_PGC_GO
GroupID	Category	Term	Description	LogP	Log(q-value)	InTerm_InList	Genes	Symbols
1_Summary	GO Biological Processes	GO:0001525	angiogenesis	-8.35136	-4.07008	12/545	12159,12224,13636,13845,14179,14472,15901,18590,20671,24064,27494,72780	Bmp4,Klf5,Efna1,Ephb3,Fgf8,Gbx2,Id1,Pdgfa,Sox17,Spry2,Amot,Rspo3
1_Member	GO Biological Processes	GO:0001525	angiogenesis	-8.35136	-4.07008	12/545	12159,12224,13636,13845,14179,14472,15901,18590,20671,24064,27494,72780	Bmp4,Klf5,Efna1,Ephb3,Fgf8,Gbx2,Id1,Pdgfa,Sox17,Spry2,Amot,Rspo3
1_Member	GO Biological Processes	GO:0048514	blood vessel morphogenesis	-7.44464	-3.84111	12/658	12159,12224,13636,13845,14179,14472,15901,18590,20671,24064,27494,72780	Bmp4,Klf5,Efna1,Ephb3,Fgf8,Gbx2,Id1,Pdgfa,Sox17,Spry2,Amot,Rspo3
1_Member	GO Biological Processes	GO:0001568	blood vessel development	-6.78882	-3.46178	12/756	12159,12224,13636,13845,14179,14472,15901,18590,20671,24064,27494,72780	Bmp4,Klf5,Efna1,Ephb3,Fgf8,Gbx2,Id1,Pdgfa,Sox17,Spry2,Amot,Rspo3
1_Member	GO Biological Processes	GO:0001944	vasculature development	-6.57168	-3.29039	12/792	12159,12224,13636,13845,14179,14472,15901,18590,20671,24064,27494,72780	Bmp4,Klf5,Efna1,Ephb3,Fgf8,Gbx2,Id1,Pdgfa,Sox17,Spry2,Amot,Rspo3
1_Member	GO Biological Processes	GO:0021954	central nervous system neuron development	-2.72404	-0.635876	3/102	13845,14179,14472	Ephb3,Fgf8,Gbx2
1_Member	GO Biological Processes	GO:0007411	axon guidance	-2.51996	-0.493947	4/250	13636,13845,14179,14472	Efna1,Ephb3,Fgf8,Gbx2
1_Member	GO Biological Processes	GO:0097485	neuron projection guidance	-2.51374	-0.49253	4/251	13636,13845,14179,14472	Efna1,Ephb3,Fgf8,Gbx2
1_Member	GO Biological Processes	GO:0006935	chemotaxis	-2.44798	-0.436207	6/621	13636,13845,14179,14472,18590,27494	Efna1,Ephb3,Fgf8,Gbx2,Pdgfa,Amot
1_Member	GO Biological Processes	GO:0042330	taxis	-2.43093	-0.423801	6/626	13636,13845,14179,14472,18590,27494	Efna1,Ephb3,Fgf8,Gbx2,Pdgfa,Amot
2_Summary	GO Biological Processes	GO:0048565	digestive tract development	-7.72109	-3.84111	7/125	12159,12224,13845,18590,20671,22773,58198,14179,14472,21420,24064,72780,13636,27494,320145,17537,68713,15901,12484	Bmp4,Klf5,Ephb3,Pdgfa,Sox17,Zic3,Sall1,Fgf8,Gbx2,Tfap2c,Spry2,Rspo3,Efna1,Amot,Sp8,Meis3,Ifitm1,Id1,Cd24a
2_Member	GO Biological Processes	GO:0048565	digestive tract development	-7.72109	-3.84111	7/125	12159,12224,13845,18590,20671,22773,58198	Bmp4,Klf5,Ephb3,Pdgfa,Sox17,Zic3,Sall1
2_Member	GO Biological Processes	GO:0055123	digestive system development	-7.42342	-3.84111	7/138	12159,12224,13845,18590,20671,22773,58198	Bmp4,Klf5,Ephb3,Pdgfa,Sox17,Zic3,Sall1
2_Member	GO Biological Processes	GO:0061138	morphogenesis of a branching epithelium	-7.15384	-3.6507	8/230	12159,14179,14472,18590,21420,24064,58198,72780	Bmp4,Fgf8,Gbx2,Pdgfa,Tfap2c,Spry2,Sall1,Rspo3
2_Member	GO Biological Processes	GO:0001763	morphogenesis of a branching structure	-6.88881	-3.51062	8/249	12159,14179,14472,18590,21420,24064,58198,72780	Bmp4,Fgf8,Gbx2,Pdgfa,Tfap2c,Spry2,Sall1,Rspo3
2_Member	GO Biological Processes	GO:0048598	embryonic morphogenesis	-6.42564	-3.21919	11/663	12159,13636,14179,14472,20671,22773,24064,27494,58198,72780,320145	Bmp4,Efna1,Fgf8,Gbx2,Sox17,Zic3,Spry2,Amot,Sall1,Rspo3,Sp8
2_Member	GO Biological Processes	GO:0048568	embryonic organ development	-6.42129	-3.21919	10/523	12159,13636,14179,14472,18590,20671,22773,24064,58198,72780	Bmp4,Efna1,Fgf8,Gbx2,Pdgfa,Sox17,Zic3,Spry2,Sall1,Rspo3
2_Member	GO Biological Processes	GO:0002009	morphogenesis of an epithelium	-5.97181	-2.80447	10/586	12159,14179,14472,18590,20671,21420,22773,24064,58198,72780	Bmp4,Fgf8,Gbx2,Pdgfa,Sox17,Tfap2c,Zic3,Spry2,Sall1,Rspo3
2_Member	GO Biological Processes	GO:0060562	epithelial tube morphogenesis	-5.34153	-2.3239	8/400	12159,14179,14472,20671,21420,22773,24064,58198	Bmp4,Fgf8,Gbx2,Sox17,Tfap2c,Zic3,Spry2,Sall1
2_Member	GO Biological Processes	GO:0021903	rostrocaudal neural tube patterning	-5.33327	-2.3239	3/14	14179,14472,20671	Fgf8,Gbx2,Sox17
2_Member	GO Biological Processes	GO:0048729	tissue morphogenesis	-5.32643	-2.3239	10/692	12159,14179,14472,18590,20671,21420,22773,24064,58198,72780	Bmp4,Fgf8,Gbx2,Pdgfa,Sox17,Tfap2c,Zic3,Spry2,Sall1,Rspo3
2_Member	GO Biological Processes	GO:0021532	neural tube patterning	-5.20604	-2.29773	4/50	12159,14179,14472,20671	Bmp4,Fgf8,Gbx2,Sox17
2_Member	GO Biological Processes	GO:0048754	branching morphogenesis of an epithelial tube	-5.1929	-2.29773	6/192	12159,14179,14472,21420,24064,58198	Bmp4,Fgf8,Gbx2,Tfap2c,Spry2,Sall1
2_Member	GO Biological Processes	GO:0042074	cell migration involved in gastrulation	-5.06407	-2.2599	3/17	14179,20671,27494	Fgf8,Sox17,Amot
2_Member	GO Biological Processes	GO:0007389	pattern specification process	-4.73988	-2.0149	8/484	12159,14179,14472,17537,20671,22773,68713,320145	Bmp4,Fgf8,Gbx2,Meis3,Sox17,Zic3,Ifitm1,Sp8
2_Member	GO Biological Processes	GO:0009952	anterior/posterior pattern specification	-4.71477	-2.01406	6/233	12159,14179,14472,20671,22773,68713	Bmp4,Fgf8,Gbx2,Sox17,Zic3,Ifitm1
2_Member	WikiPathways	WP4820	GDNF/RET signaling axis	-4.65276	-1.99473	3/23	12159,20671,58198	Bmp4,Sox17,Sall1
2_Member	GO Biological Processes	GO:0021879	forebrain neuron differentiation	-4.50275	-1.8804	4/75	14179,14472,21420,58198	Fgf8,Gbx2,Tfap2c,Sall1
2_Member	GO Biological Processes	GO:0003002	regionalization	-4.49892	-1.8804	7/379	12159,14179,14472,20671,22773,68713,320145	Bmp4,Fgf8,Gbx2,Sox17,Zic3,Ifitm1,Sp8
2_Member	GO Biological Processes	GO:0021872	forebrain generation of neurons	-4.28876	-1.73987	4/85	14179,14472,21420,58198	Fgf8,Gbx2,Tfap2c,Sall1
2_Member	GO Biological Processes	GO:0001656	metanephros development	-4.17279	-1.64738	4/91	12159,18590,20671,58198	Bmp4,Pdgfa,Sox17,Sall1
2_Member	WikiPathways	WP2074	Neural crest differentiation	-3.99641	-1.52131	4/101	12159,14179,14472,15901	Bmp4,Fgf8,Gbx2,Id1
2_Member	GO Biological Processes	GO:0021915	neural tube development	-3.96822	-1.49985	5/197	12159,14179,14472,20671,58198	Bmp4,Fgf8,Gbx2,Sox17,Sall1
2_Member	GO Biological Processes	GO:0031128	developmental induction	-3.79437	-1.35193	3/44	12159,14179,58198	Bmp4,Fgf8,Sall1
2_Member	GO Biological Processes	GO:0035137	hindlimb morphogenesis	-3.60293	-1.1965	3/51	12159,14179,58198	Bmp4,Fgf8,Sall1
2_Member	GO Biological Processes	GO:0021953	central nervous system neuron differentiation	-3.56071	-1.16592	5/241	13845,14179,14472,21420,58198	Ephb3,Fgf8,Gbx2,Tfap2c,Sall1
2_Member	GO Biological Processes	GO:2000027	regulation of animal organ morphogenesis	-3.54892	-1.16526	4/132	12159,14179,18590,58198	Bmp4,Fgf8,Pdgfa,Sall1
2_Member	GO Biological Processes	GO:0048546	digestive tract morphogenesis	-3.52919	-1.151	3/54	12159,13845,20671	Bmp4,Ephb3,Sox17
2_Member	GO Biological Processes	GO:0021537	telencephalon development	-3.43247	-1.08348	5/257	12159,13845,14179,21420,58198	Bmp4,Ephb3,Fgf8,Tfap2c,Sall1
2_Member	GO Biological Processes	GO:0030900	forebrain development	-3.42618	-1.08348	6/400	12159,13845,14179,14472,21420,58198	Bmp4,Ephb3,Fgf8,Gbx2,Tfap2c,Sall1
2_Member	GO Biological Processes	GO:0030326	embryonic limb morphogenesis	-3.41673	-1.08348	4/143	12159,14179,58198,320145	Bmp4,Fgf8,Sall1,Sp8
2_Member	GO Biological Processes	GO:0035113	embryonic appendage morphogenesis	-3.41673	-1.08348	4/143	12159,14179,58198,320145	Bmp4,Fgf8,Sall1,Sp8
2_Member	GO Biological Processes	GO:0009799	specification of symmetry	-3.37135	-1.04911	4/147	12159,14179,20671,22773	Bmp4,Fgf8,Sox17,Zic3
2_Member	GO Biological Processes	GO:0001947	heart looping	-3.29149	-0.992473	3/65	14179,20671,22773	Fgf8,Sox17,Zic3
2_Member	GO Biological Processes	GO:0001658	branching involved in ureteric bud morphogenesis	-3.27201	-0.981956	3/66	12159,14179,58198	Bmp4,Fgf8,Sall1
2_Member	GO Biological Processes	GO:0060688	regulation of morphogenesis of a branching structure	-3.27201	-0.981956	3/66	12159,18590,58198	Bmp4,Pdgfa,Sall1
2_Member	GO Biological Processes	GO:0003007	heart morphogenesis	-3.22806	-0.951094	5/285	12159,13636,14179,20671,22773	Bmp4,Efna1,Fgf8,Sox17,Zic3
2_Member	GO Biological Processes	GO:0021536	diencephalon development	-3.1791	-0.927204	3/71	12159,14179,14472	Bmp4,Fgf8,Gbx2
2_Member	GO Biological Processes	GO:0061371	determination of heart left/right asymmetry	-3.1791	-0.927204	3/71	14179,20671,22773	Fgf8,Sox17,Zic3
2_Member	GO Biological Processes	GO:1905330	regulation of morphogenesis of an epithelium	-3.1791	-0.927204	3/71	12159,18590,58198	Bmp4,Pdgfa,Sall1
2_Member	GO Biological Processes	GO:0003143	embryonic heart tube morphogenesis	-3.16135	-0.913492	3/72	14179,20671,22773	Fgf8,Sox17,Zic3
2_Member	GO Biological Processes	GO:0060675	ureteric bud morphogenesis	-3.14386	-0.907898	3/73	12159,14179,58198	Bmp4,Fgf8,Sall1
2_Member	GO Biological Processes	GO:0072171	mesonephric tubule morphogenesis	-3.12662	-0.894551	3/74	12159,14179,58198	Bmp4,Fgf8,Sall1
2_Member	GO Biological Processes	GO:0007492	endoderm development	-3.10962	-0.889033	3/75	12159,14179,20671	Bmp4,Fgf8,Sox17
2_Member	GO Biological Processes	GO:0035107	appendage morphogenesis	-3.07774	-0.872007	4/176	12159,14179,58198,320145	Bmp4,Fgf8,Sall1,Sp8
2_Member	GO Biological Processes	GO:0035108	limb morphogenesis	-3.07774	-0.872007	4/176	12159,14179,58198,320145	Bmp4,Fgf8,Sall1,Sp8
2_Member	GO Biological Processes	GO:0007507	heart development	-3.06275	-0.864547	7/650	12159,13636,14179,15901,20671,22773,58198	Bmp4,Efna1,Fgf8,Id1,Sox17,Zic3,Sall1
2_Member	GO Biological Processes	GO:0007369	gastrulation	-3.05947	-0.864547	4/178	12159,14179,20671,27494	Bmp4,Fgf8,Sox17,Amot
2_Member	GO Biological Processes	GO:0072078	nephron tubule morphogenesis	-2.98171	-0.817694	3/83	12159,14179,58198	Bmp4,Fgf8,Sall1
2_Member	GO Biological Processes	GO:0007420	brain development	-2.96724	-0.812463	7/675	12159,13845,14179,14472,17537,21420,58198	Bmp4,Ephb3,Fgf8,Gbx2,Meis3,Tfap2c,Sall1
2_Member	GO Biological Processes	GO:0072088	nephron epithelium morphogenesis	-2.96664	-0.812463	3/84	12159,14179,58198	Bmp4,Fgf8,Sall1
2_Member	GO Biological Processes	GO:0003151	outflow tract morphogenesis	-2.93708	-0.789333	3/86	12159,14179,20671	Bmp4,Fgf8,Sox17
2_Member	GO Biological Processes	GO:0072028	nephron morphogenesis	-2.93708	-0.789333	3/86	12159,14179,58198	Bmp4,Fgf8,Sall1
2_Member	GO Biological Processes	GO:0061351	neural precursor cell proliferation	-2.89634	-0.76201	4/197	12484,14179,14472,58198	Cd24a,Fgf8,Gbx2,Sall1
2_Member	GO Biological Processes	GO:0035050	embryonic heart tube development	-2.89407	-0.76201	3/89	14179,20671,22773	Fgf8,Sox17,Zic3
2_Member	GO Biological Processes	GO:0061333	renal tubule morphogenesis	-2.89407	-0.76201	3/89	12159,14179,58198	Bmp4,Fgf8,Sall1
2_Member	GO Biological Processes	GO:0048736	appendage development	-2.83276	-0.715834	4/205	12159,14179,58198,320145	Bmp4,Fgf8,Sall1,Sp8
2_Member	GO Biological Processes	GO:0060173	limb development	-2.83276	-0.715834	4/205	12159,14179,58198,320145	Bmp4,Fgf8,Sall1,Sp8
2_Member	GO Biological Processes	GO:0060322	head development	-2.76476	-0.665324	7/732	12159,13845,14179,14472,17537,21420,58198	Bmp4,Ephb3,Fgf8,Gbx2,Meis3,Tfap2c,Sall1
2_Member	GO Biological Processes	GO:0060993	kidney morphogenesis	-2.72404	-0.635876	3/102	12159,14179,58198	Bmp4,Fgf8,Sall1
2_Member	GO Biological Processes	GO:0009953	dorsal/ventral pattern formation	-2.71193	-0.626544	3/103	12159,14179,320145	Bmp4,Fgf8,Sp8
2_Member	GO Biological Processes	GO:0001657	ureteric bud development	-2.67635	-0.612547	3/106	12159,14179,58198	Bmp4,Fgf8,Sall1
2_Member	GO Biological Processes	GO:0002065	columnar/cuboidal epithelial cell differentiation	-2.67635	-0.612547	3/106	12159,12224,14179	Bmp4,Klf5,Fgf8
2_Member	GO Biological Processes	GO:0072163	mesonephric epithelium development	-2.67635	-0.612547	3/106	12159,14179,58198	Bmp4,Fgf8,Sall1
2_Member	GO Biological Processes	GO:0072164	mesonephric tubule development	-2.67635	-0.612547	3/106	12159,14179,58198	Bmp4,Fgf8,Sall1
2_Member	GO Biological Processes	GO:0001823	mesonephros development	-2.64183	-0.580917	3/109	12159,14179,58198	Bmp4,Fgf8,Sall1
2_Member	GO Biological Processes	GO:0007498	mesoderm development	-2.53374	-0.502874	3/119	12159,14179,58198	Bmp4,Fgf8,Sall1
2_Member	GO Biological Processes	GO:0003279	cardiac septum development	-2.42562	-0.420799	3/130	12159,14179,58198	Bmp4,Fgf8,Sall1
2_Member	GO Biological Processes	GO:0061008	hepaticobiliary system development	-2.41629	-0.418305	3/131	12159,20671,22773	Bmp4,Sox17,Zic3
2_Member	GO Biological Processes	GO:0007368	determination of left/right symmetry	-2.36186	-0.377247	3/137	14179,20671,22773	Fgf8,Sox17,Zic3
2_Member	GO Biological Processes	GO:0009855	determination of bilateral symmetry	-2.28492	-0.313267	3/146	14179,20671,22773	Fgf8,Sox17,Zic3
2_Member	GO Biological Processes	GO:0072175	epithelial tube formation	-2.11685	-0.179958	3/168	12159,14179,58198	Bmp4,Fgf8,Sall1
2_Member	GO Biological Processes	GO:0035148	tube formation	-2.01566	-0.103592	3/183	12159,14179,58198	Bmp4,Fgf8,Sall1
2_Member	GO Biological Processes	GO:0016331	morphogenesis of embryonic epithelium	-2.00287	-0.0963338	3/185	12159,14179,58198	Bmp4,Fgf8,Sall1
3_Summary	GO Biological Processes	GO:0030855	epithelial cell differentiation	-7.46642	-3.84111	12/655	12159,12224,12484,13710,14179,15901,16918,19126,20671,21420,24064,58198,18590,383491,13845,22773	Bmp4,Klf5,Cd24a,Elf3,Fgf8,Id1,Mycl,Prom1,Sox17,Tfap2c,Spry2,Sall1,Pdgfa,Prdm14,Ephb3,Zic3
3_Member	GO Biological Processes	GO:0030855	epithelial cell differentiation	-7.46642	-3.84111	12/655	12159,12224,12484,13710,14179,15901,16918,19126,20671,21420,24064,58198	Bmp4,Klf5,Cd24a,Elf3,Fgf8,Id1,Mycl,Prom1,Sox17,Tfap2c,Spry2,Sall1
3_Member	GO Biological Processes	GO:0060602	branch elongation of an epithelium	-4.71273	-2.01406	3/22	12159,21420,24064	Bmp4,Tfap2c,Spry2
3_Member	GO Biological Processes	GO:0022612	gland morphogenesis	-4.46219	-1.86214	5/155	12159,13710,14179,18590,21420	Bmp4,Elf3,Fgf8,Pdgfa,Tfap2c
3_Member	GO Biological Processes	GO:0045165	cell fate commitment	-4.20879	-1.6757	6/287	12159,14179,20671,21420,24064,383491	Bmp4,Fgf8,Sox17,Tfap2c,Spry2,Prdm14
3_Member	GO Biological Processes	GO:0003401	axis elongation	-4.05682	-1.56793	3/36	12159,21420,24064	Bmp4,Tfap2c,Spry2
3_Member	GO Biological Processes	GO:0048732	gland development	-3.88334	-1.42813	7/475	12159,13710,13845,14179,18590,21420,22773	Bmp4,Elf3,Ephb3,Fgf8,Pdgfa,Tfap2c,Zic3
3_Member	GO Biological Processes	GO:0060443	mammary gland morphogenesis	-3.41537	-1.08348	3/59	12159,13710,21420	Bmp4,Elf3,Tfap2c
3_Member	GO Biological Processes	GO:0045682	regulation of epidermis development	-3.37266	-1.04911	3/61	12159,16918,21420	Bmp4,Mycl,Tfap2c
3_Member	GO Biological Processes	GO:0060560	developmental growth involved in morphogenesis	-2.36685	-0.377822	4/276	12159,21420,24064,58198	Bmp4,Tfap2c,Spry2,Sall1
3_Member	GO Biological Processes	GO:0030879	mammary gland development	-2.13829	-0.195463	3/165	12159,13710,21420	Bmp4,Elf3,Tfap2c
3_Member	GO Biological Processes	GO:0008544	epidermis development	-2.07784	-0.15258	4/334	12159,16918,18590,21420	Bmp4,Mycl,Pdgfa,Tfap2c
4_Summary	GO Biological Processes	GO:0030856	regulation of epithelial cell differentiation	-7.03798	-3.60179	7/157	12159,12484,15901,16918,19126,24064,58198,13845,14179,18590,20671,11846,13636,64685,66141	Bmp4,Cd24a,Id1,Mycl,Prom1,Spry2,Sall1,Ephb3,Fgf8,Pdgfa,Sox17,Arg1,Efna1,Nmi,Ifitm3
4_Member	GO Biological Processes	GO:0030856	regulation of epithelial cell differentiation	-7.03798	-3.60179	7/157	12159,12484,15901,16918,19126,24064,58198	Bmp4,Cd24a,Id1,Mycl,Prom1,Spry2,Sall1
4_Member	GO Biological Processes	GO:0035850	epithelial cell differentiation involved in kidney development	-5.64476	-2.5096	4/39	12159,12484,19126,58198	Bmp4,Cd24a,Prom1,Sall1
4_Member	GO Biological Processes	GO:0001655	urogenital system development	-5.46375	-2.35856	8/385	12159,12484,13845,14179,18590,19126,20671,58198	Bmp4,Cd24a,Ephb3,Fgf8,Pdgfa,Prom1,Sox17,Sall1
4_Member	GO Biological Processes	GO:0072080	nephron tubule development	-5.34437	-2.3239	5/102	12159,12484,14179,19126,58198	Bmp4,Cd24a,Fgf8,Prom1,Sall1
4_Member	GO Biological Processes	GO:0061326	renal tubule development	-5.2225	-2.29773	5/108	12159,12484,14179,19126,58198	Bmp4,Cd24a,Fgf8,Prom1,Sall1
4_Member	GO Biological Processes	GO:0061005	cell differentiation involved in kidney development	-5.20604	-2.29773	4/50	12159,12484,19126,58198	Bmp4,Cd24a,Prom1,Sall1
4_Member	GO Biological Processes	GO:0061318	renal filtration cell differentiation	-5.14765	-2.29773	3/16	12159,12484,19126	Bmp4,Cd24a,Prom1
4_Member	GO Biological Processes	GO:0072112	glomerular visceral epithelial cell differentiation	-5.14765	-2.29773	3/16	12159,12484,19126	Bmp4,Cd24a,Prom1
4_Member	GO Biological Processes	GO:0072311	glomerular epithelial cell differentiation	-5.14765	-2.29773	3/16	12159,12484,19126	Bmp4,Cd24a,Prom1
4_Member	GO Biological Processes	GO:0072009	nephron epithelium development	-5.10761	-2.27348	5/114	12159,12484,14179,19126,58198	Bmp4,Cd24a,Fgf8,Prom1,Sall1
4_Member	GO Biological Processes	GO:2000696	regulation of epithelial cell differentiation involved in kidney development	-5.06407	-2.2599	3/17	12484,19126,58198	Cd24a,Prom1,Sall1
4_Member	GO Biological Processes	GO:0072010	glomerular epithelium development	-4.98562	-2.1957	3/18	12159,12484,19126	Bmp4,Cd24a,Prom1
4_Member	GO Biological Processes	GO:0001822	kidney development	-4.91045	-2.13432	7/327	12159,12484,14179,18590,19126,20671,58198	Bmp4,Cd24a,Fgf8,Pdgfa,Prom1,Sox17,Sall1
4_Member	GO Biological Processes	GO:0072001	renal system development	-4.78468	-2.03845	7/342	12159,12484,14179,18590,19126,20671,58198	Bmp4,Cd24a,Fgf8,Pdgfa,Prom1,Sox17,Sall1
4_Member	GO Biological Processes	GO:0072073	kidney epithelium development	-4.54438	-1.90655	5/149	12159,12484,14179,19126,58198	Bmp4,Cd24a,Fgf8,Prom1,Sall1
4_Member	GO Biological Processes	GO:0072006	nephron development	-4.47565	-1.86646	5/154	12159,12484,14179,19126,58198	Bmp4,Cd24a,Fgf8,Prom1,Sall1
4_Member	GO Biological Processes	GO:0030858	positive regulation of epithelial cell differentiation	-3.48239	-1.11492	3/56	12159,12484,19126	Bmp4,Cd24a,Prom1
4_Member	GO Biological Processes	GO:0032835	glomerulus development	-3.33139	-1.02324	3/63	12159,12484,19126	Bmp4,Cd24a,Prom1
4_Member	GO Biological Processes	GO:0042130	negative regulation of T cell proliferation	-3.10962	-0.889033	3/75	11846,12159,12484	Arg1,Bmp4,Cd24a
4_Member	GO Biological Processes	GO:0070228	regulation of lymphocyte apoptotic process	-3.02808	-0.847165	3/80	12159,12484,13636	Bmp4,Cd24a,Efna1
4_Member	GO Biological Processes	GO:0050672	negative regulation of lymphocyte proliferation	-2.81251	-0.704416	3/95	11846,12159,12484	Arg1,Bmp4,Cd24a
4_Member	GO Biological Processes	GO:0032945	negative regulation of mononuclear cell proliferation	-2.79946	-0.694263	3/96	11846,12159,12484	Arg1,Bmp4,Cd24a
4_Member	GO Biological Processes	GO:0070664	negative regulation of leukocyte proliferation	-2.73627	-0.639679	3/101	11846,12159,12484	Arg1,Bmp4,Cd24a
4_Member	GO Biological Processes	GO:0070227	lymphocyte apoptotic process	-2.69995	-0.617319	3/104	12159,12484,13636	Bmp4,Cd24a,Efna1
4_Member	GO Biological Processes	GO:0050866	negative regulation of cell activation	-2.67814	-0.612547	4/226	11846,12159,12484,18590	Arg1,Bmp4,Cd24a,Pdgfa
4_Member	GO Biological Processes	GO:2000106	regulation of leukocyte apoptotic process	-2.59736	-0.548527	3/113	12159,12484,13636	Bmp4,Cd24a,Efna1
4_Member	GO Biological Processes	GO:0045664	regulation of neuron differentiation	-2.5772	-0.534057	4/241	12159,12484,16918,58198	Bmp4,Cd24a,Mycl,Sall1
4_Member	GO Biological Processes	GO:0050868	negative regulation of T cell activation	-2.41629	-0.418305	3/131	11846,12159,12484	Arg1,Bmp4,Cd24a
4_Member	GO Biological Processes	GO:0071887	leukocyte apoptotic process	-2.32701	-0.348919	3/141	12159,12484,13636	Bmp4,Cd24a,Efna1
4_Member	GO Biological Processes	GO:1903038	negative regulation of leukocyte cell-cell adhesion	-2.29321	-0.319423	3/145	11846,12159,12484	Arg1,Bmp4,Cd24a
4_Member	GO Biological Processes	GO:0045596	negative regulation of cell differentiation	-2.13033	-0.191474	6/723	12159,12484,13636,15901,24064,58198	Bmp4,Cd24a,Efna1,Id1,Spry2,Sall1
4_Member	GO Biological Processes	GO:0051250	negative regulation of lymphocyte activation	-2.09583	-0.160897	3/171	11846,12159,12484	Arg1,Bmp4,Cd24a
4_Member	GO Biological Processes	GO:0008285	negative regulation of cell population proliferation	-2.01567	-0.103592	6/765	11846,12159,12484,24064,64685,66141	Arg1,Bmp4,Cd24a,Spry2,Nmi,Ifitm3
5_Summary	WikiPathways	WP1763	PluriNetWork: mechanisms associated with pluripotency	-5.23042	-2.29773	7/292	12159,12224,14472,15901,21420,22773,58198,24064,12484,13636,13845,20671,11846,27494	Bmp4,Klf5,Gbx2,Id1,Tfap2c,Zic3,Sall1,Spry2,Cd24a,Efna1,Ephb3,Sox17,Arg1,Amot
5_Member	WikiPathways	WP1763	PluriNetWork: mechanisms associated with pluripotency	-5.23042	-2.29773	7/292	12159,12224,14472,15901,21420,22773,58198	Bmp4,Klf5,Gbx2,Id1,Tfap2c,Zic3,Sall1
5_Member	GO Biological Processes	GO:0030857	negative regulation of epithelial cell differentiation	-3.57786	-1.17739	3/52	15901,24064,58198	Id1,Spry2,Sall1
5_Member	GO Biological Processes	GO:0031344	regulation of cell projection organization	-2.69176	-0.614596	7/754	12159,12224,12484,13636,13845,15901,24064	Bmp4,Klf5,Cd24a,Efna1,Ephb3,Id1,Spry2
5_Member	GO Biological Processes	GO:0045446	endothelial cell differentiation	-2.57576	-0.534057	3/115	12159,15901,20671	Bmp4,Id1,Sox17
5_Member	GO Biological Processes	GO:0032963	collagen metabolic process	-2.53374	-0.502874	3/119	11846,12159,15901	Arg1,Bmp4,Id1
5_Member	GO Biological Processes	GO:0002064	epithelial cell development	-2.43539	-0.425945	4/264	12159,12224,15901,21420	Bmp4,Klf5,Id1,Tfap2c
5_Member	GO Biological Processes	GO:0003158	endothelium development	-2.41629	-0.418305	3/131	12159,15901,20671	Bmp4,Id1,Sox17
5_Member	KEGG Pathway	ko04550	Signaling pathways regulating pluripotency of stem cells	-2.36186	-0.377247	3/137	12159,15901,22773	Bmp4,Id1,Zic3
5_Member	KEGG Pathway	mmu04550	Signaling pathways regulating pluripotency of stem cells	-2.32701	-0.348919	3/141	12159,15901,22773	Bmp4,Id1,Zic3
5_Member	GO Biological Processes	GO:0045765	regulation of angiogenesis	-2.2344	-0.269092	4/301	13636,15901,24064,27494	Efna1,Id1,Spry2,Amot
5_Member	KEGG Pathway	ko04390	Hippo signaling pathway	-2.22076	-0.259625	3/154	12159,15901,27494	Bmp4,Id1,Amot
5_Member	GO Biological Processes	GO:1901342	regulation of vasculature development	-2.21439	-0.255327	4/305	13636,15901,24064,27494	Efna1,Id1,Spry2,Amot
5_Member	KEGG Pathway	mmu04390	Hippo signaling pathway	-2.19004	-0.237138	3/158	12159,15901,27494	Bmp4,Id1,Amot
5_Member	GO Biological Processes	GO:0050768	negative regulation of neurogenesis	-2.16017	-0.211322	3/162	12159,12484,15901	Bmp4,Cd24a,Id1
5_Member	GO Biological Processes	GO:0051961	negative regulation of nervous system development	-2.1311	-0.191474	3/166	12159,12484,15901	Bmp4,Cd24a,Id1
5_Member	GO Biological Processes	GO:0120035	regulation of plasma membrane bounded cell projection organization	-2.08842	-0.157382	6/738	12159,12224,12484,13636,13845,15901	Bmp4,Klf5,Cd24a,Efna1,Ephb3,Id1
5_Member	GO Biological Processes	GO:0048813	dendrite morphogenesis	-2.00924	-0.100873	3/184	13636,13845,15901	Efna1,Ephb3,Id1
6_Summary	GO Biological Processes	GO:0048562	embryonic organ morphogenesis	-4.8426	-2.07983	7/335	12159,13636,14179,14472,20671,22773,24064,15901,18590,14171,383491,13845,16918,12484,80285,27494,17537,19126,20527	Bmp4,Efna1,Fgf8,Gbx2,Sox17,Zic3,Spry2,Id1,Pdgfa,Fgf17,Prdm14,Ephb3,Mycl,Cd24a,Parp9,Amot,Meis3,Prom1,Slc2a3
6_Member	GO Biological Processes	GO:0048562	embryonic organ morphogenesis	-4.8426	-2.07983	7/335	12159,13636,14179,14472,20671,22773,24064	Bmp4,Efna1,Fgf8,Gbx2,Sox17,Zic3,Spry2
6_Member	GO Biological Processes	GO:0030324	lung development	-4.70428	-2.01406	6/234	12159,14179,15901,18590,22773,24064	Bmp4,Fgf8,Id1,Pdgfa,Zic3,Spry2
6_Member	GO Biological Processes	GO:0030323	respiratory tube development	-4.67309	-2.00459	6/237	12159,14179,15901,18590,22773,24064	Bmp4,Fgf8,Id1,Pdgfa,Zic3,Spry2
6_Member	GO Biological Processes	GO:0060425	lung morphogenesis	-4.62133	-1.97352	4/70	12159,14179,15901,24064	Bmp4,Fgf8,Id1,Spry2
6_Member	Reactome Gene Sets	R-MMU-5654732	Negative regulation of FGFR3 signaling	-4.43779	-1.8467	3/27	14171,14179,24064	Fgf17,Fgf8,Spry2
6_Member	GO Biological Processes	GO:0008543	fibroblast growth factor receptor signaling pathway	-4.39222	-1.80991	4/80	14171,14179,24064,383491	Fgf17,Fgf8,Spry2,Prdm14
6_Member	GO Biological Processes	GO:0060541	respiratory system development	-4.38299	-1.80928	6/267	12159,14179,15901,18590,22773,24064	Bmp4,Fgf8,Id1,Pdgfa,Zic3,Spry2
6_Member	Reactome Gene Sets	R-MMU-5654726	Negative regulation of FGFR1 signaling	-4.29759	-1.74059	3/30	14171,14179,24064	Fgf17,Fgf8,Spry2
6_Member	Reactome Gene Sets	R-MMU-5654733	Negative regulation of FGFR4 signaling	-4.29759	-1.74059	3/30	14171,14179,24064	Fgf17,Fgf8,Spry2
6_Member	Reactome Gene Sets	R-MMU-5654727	Negative regulation of FGFR2 signaling	-4.2121	-1.6757	3/32	14171,14179,24064	Fgf17,Fgf8,Spry2
6_Member	GO Biological Processes	GO:0044344	cellular response to fibroblast growth factor stimulus	-4.09988	-1.58345	4/95	14171,14179,24064,383491	Fgf17,Fgf8,Spry2,Prdm14
6_Member	GO Biological Processes	GO:0060317	cardiac epithelial to mesenchymal transition	-4.09388	-1.58345	3/35	12159,13636,14179	Bmp4,Efna1,Fgf8
6_Member	GO Biological Processes	GO:0007169	transmembrane receptor protein tyrosine kinase signaling pathway	-4.06972	-1.56869	8/602	12159,13636,13845,14171,14179,18590,24064,383491	Bmp4,Efna1,Ephb3,Fgf17,Fgf8,Pdgfa,Spry2,Prdm14
6_Member	GO Biological Processes	GO:0071774	response to fibroblast growth factor	-4.06464	-1.56869	4/97	14171,14179,24064,383491	Fgf17,Fgf8,Spry2,Prdm14
6_Member	Reactome Gene Sets	R-MMU-5654741	Signaling by FGFR3	-4.02083	-1.53889	3/37	14171,14179,24064	Fgf17,Fgf8,Spry2
6_Member	Reactome Gene Sets	R-MMU-5654743	Signaling by FGFR4	-3.95182	-1.49008	3/39	14171,14179,24064	Fgf17,Fgf8,Spry2
6_Member	KEGG Pathway	ko04015	Rap1 signaling pathway	-3.80946	-1.36068	5/213	13636,14171,14179,15901,18590	Efna1,Fgf17,Fgf8,Id1,Pdgfa
6_Member	GO Biological Processes	GO:0048839	inner ear development	-3.75325	-1.31956	5/219	12159,14179,14472,16918,24064	Bmp4,Fgf8,Gbx2,Mycl,Spry2
6_Member	WikiPathways	WP339	ESC pluripotency pathways	-3.74959	-1.31956	4/117	12159,14171,14179,18590	Bmp4,Fgf17,Fgf8,Pdgfa
6_Member	Reactome Gene Sets	R-MMU-5654736	Signaling by FGFR1	-3.73658	-1.31263	3/46	14171,14179,24064	Fgf17,Fgf8,Spry2
6_Member	KEGG Pathway	mmu04015	Rap1 signaling pathway	-3.70768	-1.28972	5/224	13636,14171,14179,15901,18590	Efna1,Fgf17,Fgf8,Id1,Pdgfa
6_Member	GO Biological Processes	GO:0048762	mesenchymal cell differentiation	-3.60272	-1.1965	5/236	12159,13636,14179,14472,24064	Bmp4,Efna1,Fgf8,Gbx2,Spry2
6_Member	GO Biological Processes	GO:0043583	ear development	-3.48746	-1.11492	5/250	12159,14179,14472,16918,24064	Bmp4,Fgf8,Gbx2,Mycl,Spry2
6_Member	GO Biological Processes	GO:0001934	positive regulation of protein phosphorylation	-3.3463	-1.0335	8/769	12159,12484,13636,14171,14179,18590,24064,80285	Bmp4,Cd24a,Efna1,Fgf17,Fgf8,Pdgfa,Spry2,Parp9
6_Member	GO Biological Processes	GO:0001837	epithelial to mesenchymal transition	-3.31648	-1.01292	4/152	12159,13636,14179,24064	Bmp4,Efna1,Fgf8,Spry2
6_Member	Reactome Gene Sets	R-MMU-5654738	Signaling by FGFR2	-3.25285	-0.971567	3/67	14171,14179,24064	Fgf17,Fgf8,Spry2
6_Member	KEGG Pathway	ko05218	Melanoma	-3.21541	-0.94273	3/69	14171,14179,18590	Fgf17,Fgf8,Pdgfa
6_Member	GO Biological Processes	GO:0001667	ameboidal-type cell migration	-3.20781	-0.939364	6/440	12159,13636,14179,14472,20671,27494	Bmp4,Efna1,Fgf8,Gbx2,Sox17,Amot
6_Member	GO Biological Processes	GO:0060485	mesenchyme development	-3.18045	-0.927204	5/292	12159,13636,14179,14472,24064	Bmp4,Efna1,Fgf8,Gbx2,Spry2
6_Member	KEGG Pathway	mmu05218	Melanoma	-3.14386	-0.907898	3/73	14171,14179,18590	Fgf17,Fgf8,Pdgfa
6_Member	GO Biological Processes	GO:0007423	sensory organ development	-3.06275	-0.864547	7/650	12159,14179,14472,16918,17537,19126,24064	Bmp4,Fgf8,Gbx2,Mycl,Meis3,Prom1,Spry2
6_Member	Reactome Gene Sets	R-MMU-190236	Signaling by FGFR	-3.04395	-0.856085	3/79	14171,14179,24064	Fgf17,Fgf8,Spry2
6_Member	GO Biological Processes	GO:0090596	sensory organ morphogenesis	-3.00211	-0.824631	5/320	12159,14179,14472,19126,24064	Bmp4,Fgf8,Gbx2,Prom1,Spry2
6_Member	WikiPathways	WP2841	Focal adhesion: PI3K-Akt-mTOR signaling pathway	-2.99005	-0.81936	5/322	13636,14171,14179,18590,20527	Efna1,Fgf17,Fgf8,Pdgfa,Slc2a3
6_Member	GO Biological Processes	GO:0043405	regulation of MAP kinase activity	-2.90449	-0.763084	4/196	12159,12484,18590,24064	Bmp4,Cd24a,Pdgfa,Spry2
6_Member	GO Biological Processes	GO:0043410	positive regulation of MAPK cascade	-2.84594	-0.723017	6/517	12159,12484,13636,14179,18590,24064	Bmp4,Cd24a,Efna1,Fgf8,Pdgfa,Spry2
6_Member	GO Biological Processes	GO:0010717	regulation of epithelial to mesenchymal transition	-2.82572	-0.711753	3/94	12159,13636,24064	Bmp4,Efna1,Spry2
6_Member	Reactome Gene Sets	R-MMU-6811558	PI5P, PP2A and IER3 Regulate PI3K/AKT Signaling	-2.81251	-0.704416	3/95	14171,14179,18590	Fgf17,Fgf8,Pdgfa
6_Member	GO Biological Processes	GO:0043408	regulation of MAPK cascade	-2.79542	-0.693113	7/723	12159,12484,13636,14179,15901,18590,24064	Bmp4,Cd24a,Efna1,Fgf8,Id1,Pdgfa,Spry2
6_Member	Reactome Gene Sets	R-MMU-199418	Negative regulation of the PI3K/AKT network	-2.72404	-0.635876	3/102	14171,14179,18590	Fgf17,Fgf8,Pdgfa
6_Member	GO Biological Processes	GO:0070374	positive regulation of ERK1 and ERK2 cascade	-2.63689	-0.580917	4/232	12159,14179,18590,24064	Bmp4,Fgf8,Pdgfa,Spry2
6_Member	KEGG Pathway	mmu04014	Ras signaling pathway	-2.59681	-0.548527	4/238	13636,14171,14179,18590	Efna1,Fgf17,Fgf8,Pdgfa
6_Member	GO Biological Processes	GO:0000165	MAPK cascade	-2.57479	-0.534057	7/791	12159,12484,13636,14179,15901,18590,24064	Bmp4,Cd24a,Efna1,Fgf8,Id1,Pdgfa,Spry2
6_Member	GO Biological Processes	GO:0042472	inner ear morphogenesis	-2.53374	-0.502874	3/119	14179,14472,24064	Fgf8,Gbx2,Spry2
6_Member	GO Biological Processes	GO:0071363	cellular response to growth factor stimulus	-2.36764	-0.377822	6/645	12159,14171,14179,15901,24064,383491	Bmp4,Fgf17,Fgf8,Id1,Spry2,Prdm14
6_Member	GO Biological Processes	GO:0042471	ear morphogenesis	-2.33562	-0.353188	3/140	14179,14472,24064	Fgf8,Gbx2,Spry2
6_Member	GO Biological Processes	GO:0070848	response to growth factor	-2.31929	-0.343354	6/660	12159,14171,14179,15901,24064,383491	Bmp4,Fgf17,Fgf8,Id1,Spry2,Prdm14
6_Member	WikiPathways	WP523	Regulation of actin cytoskeleton	-2.24438	-0.276967	3/151	14171,14179,18590	Fgf17,Fgf8,Pdgfa
6_Member	GO Biological Processes	GO:0090132	epithelium migration	-2.20944	-0.252434	4/306	12159,13636,14179,27494	Bmp4,Efna1,Fgf8,Amot
6_Member	GO Biological Processes	GO:0090130	tissue migration	-2.19958	-0.244631	4/308	12159,13636,14179,27494	Bmp4,Efna1,Fgf8,Amot
6_Member	GO Biological Processes	GO:0043549	regulation of kinase activity	-2.14741	-0.201841	6/717	12159,12484,13636,13845,18590,24064	Bmp4,Cd24a,Efna1,Ephb3,Pdgfa,Spry2
6_Member	GO Biological Processes	GO:0070372	regulation of ERK1 and ERK2 cascade	-2.08231	-0.154865	4/333	12159,14179,18590,24064	Bmp4,Fgf8,Pdgfa,Spry2
6_Member	GO Biological Processes	GO:0010594	regulation of endothelial cell migration	-2.08204	-0.154865	3/173	12159,13636,27494	Bmp4,Efna1,Amot
6_Member	KEGG Pathway	ko04151	PI3K-Akt signaling pathway	-2.02533	-0.107661	4/346	13636,14171,14179,18590	Efna1,Fgf17,Fgf8,Pdgfa
6_Member	GO Biological Processes	GO:0071900	regulation of protein serine/threonine kinase activity	-2.01679	-0.103592	4/348	12159,12484,18590,24064	Bmp4,Cd24a,Pdgfa,Spry2
6_Member	GO Biological Processes	GO:0043409	negative regulation of MAPK cascade	-2.00924	-0.100873	3/184	12159,13636,24064	Bmp4,Efna1,Spry2
7_Summary	GO Biological Processes	GO:0060333	interferon-gamma-mediated signaling pathway	-4.77566	-2.03845	3/21	11846,64685,80285,66141,68713,12484,209200,11669	Arg1,Nmi,Parp9,Ifitm3,Ifitm1,Cd24a,Dtx3l,Aldh2
7_Member	GO Biological Processes	GO:0060333	interferon-gamma-mediated signaling pathway	-4.77566	-2.03845	3/21	11846,64685,80285	Arg1,Nmi,Parp9
7_Member	GO Biological Processes	GO:0034341	response to interferon-gamma	-4.68957	-2.01034	5/139	11846,64685,66141,68713,80285	Arg1,Nmi,Ifitm3,Ifitm1,Parp9
7_Member	GO Biological Processes	GO:0019221	cytokine-mediated signaling pathway	-3.43775	-1.08348	6/398	11846,12484,64685,66141,68713,80285	Arg1,Cd24a,Nmi,Ifitm3,Ifitm1,Parp9
7_Member	GO Biological Processes	GO:0002833	positive regulation of response to biotic stimulus	-3.08696	-0.872007	4/175	11846,12484,64685,80285	Arg1,Cd24a,Nmi,Parp9
7_Member	GO Biological Processes	GO:0009615	response to virus	-3.03263	-0.848258	5/315	64685,66141,68713,80285,209200	Nmi,Ifitm3,Ifitm1,Parp9,Dtx3l
7_Member	GO Biological Processes	GO:0043903	regulation of biological process involved in symbiotic interaction	-2.98171	-0.817694	3/83	11846,66141,68713	Arg1,Ifitm3,Ifitm1
7_Member	GO Biological Processes	GO:0002831	regulation of response to biotic stimulus	-2.89089	-0.761892	5/339	11846,12484,64685,80285,209200	Arg1,Cd24a,Nmi,Parp9,Dtx3l
7_Member	GO Biological Processes	GO:0071346	cellular response to interferon-gamma	-2.60832	-0.55492	3/112	11846,64685,80285	Arg1,Nmi,Parp9
7_Member	GO Biological Processes	GO:0031347	regulation of defense response	-2.52148	-0.493947	6/600	11669,11846,12484,64685,80285,209200	Aldh2,Arg1,Cd24a,Nmi,Parp9,Dtx3l
7_Member	GO Biological Processes	GO:0001959	regulation of cytokine-mediated signaling pathway	-2.50321	-0.484379	3/122	11846,12484,80285	Arg1,Cd24a,Parp9
7_Member	GO Biological Processes	GO:0051607	defense response to virus	-2.47702	-0.462909	4/257	66141,68713,80285,209200	Ifitm3,Ifitm1,Parp9,Dtx3l
7_Member	GO Biological Processes	GO:0140546	defense response to symbiont	-2.47702	-0.462909	4/257	66141,68713,80285,209200	Ifitm3,Ifitm1,Parp9,Dtx3l
7_Member	GO Biological Processes	GO:0060759	regulation of response to cytokine stimulus	-2.40703	-0.411305	3/132	11846,12484,80285	Arg1,Cd24a,Parp9
7_Member	GO Biological Processes	GO:0031349	positive regulation of defense response	-2.37243	-0.378948	4/275	11846,12484,64685,80285	Arg1,Cd24a,Nmi,Parp9
8_Summary	GO Biological Processes	GO:0060348	bone development	-3.55242	-1.16526	5/242	11647,12159,14179,18590,77583,15901,68713	Alpl,Bmp4,Fgf8,Pdgfa,Notum,Id1,Ifitm1
8_Member	GO Biological Processes	GO:0060348	bone development	-3.55242	-1.16526	5/242	11647,12159,14179,18590,77583	Alpl,Bmp4,Fgf8,Pdgfa,Notum
8_Member	GO Biological Processes	GO:0001503	ossification	-2.51738	-0.493774	5/413	11647,12159,15901,68713,77583	Alpl,Bmp4,Id1,Ifitm1,Notum
9_Summary	GO Biological Processes	GO:0001825	blastocyst formation	-3.41537	-1.08348	3/59	20671,21420,383491,13710,27494,72780,58198	Sox17,Tfap2c,Prdm14,Elf3,Amot,Rspo3,Sall1
9_Member	GO Biological Processes	GO:0001825	blastocyst formation	-3.41537	-1.08348	3/59	20671,21420,383491	Sox17,Tfap2c,Prdm14
9_Member	GO Biological Processes	GO:0001824	blastocyst development	-3.26351	-0.977866	4/157	13710,20671,21420,383491	Elf3,Sox17,Tfap2c,Prdm14
9_Member	GO Biological Processes	GO:0001701	in utero embryonic development	-2.69407	-0.614596	6/554	13710,20671,21420,27494,72780,383491	Elf3,Sox17,Tfap2c,Amot,Rspo3,Prdm14
9_Member	GO Biological Processes	GO:0019827	stem cell population maintenance	-2.08891	-0.157382	3/172	21420,58198,383491	Tfap2c,Sall1,Prdm14
9_Member	GO Biological Processes	GO:0098727	maintenance of cell number	-2.06169	-0.140238	3/176	21420,58198,383491	Tfap2c,Sall1,Prdm14
10_Summary	GO Biological Processes	GO:0050730	regulation of peptidyl-tyrosine phosphorylation	-3.36416	-1.04667	5/266	12484,13636,14179,18590,80285,13710,72780,13845,209200	Cd24a,Efna1,Fgf8,Pdgfa,Parp9,Elf3,Rspo3,Ephb3,Dtx3l
10_Member	GO Biological Processes	GO:0050730	regulation of peptidyl-tyrosine phosphorylation	-3.36416	-1.04667	5/266	12484,13636,14179,18590,80285	Cd24a,Efna1,Fgf8,Pdgfa,Parp9
10_Member	GO Biological Processes	GO:0018108	peptidyl-tyrosine phosphorylation	-2.99005	-0.81936	5/322	12484,13636,14179,18590,80285	Cd24a,Efna1,Fgf8,Pdgfa,Parp9
10_Member	GO Biological Processes	GO:0018212	peptidyl-tyrosine modification	-2.97213	-0.812463	5/325	12484,13636,14179,18590,80285	Cd24a,Efna1,Fgf8,Pdgfa,Parp9
10_Member	GO Biological Processes	GO:0050731	positive regulation of peptidyl-tyrosine phosphorylation	-2.92921	-0.784643	4/193	12484,13636,14179,80285	Cd24a,Efna1,Fgf8,Parp9
10_Member	GO Biological Processes	GO:0048771	tissue remodeling	-2.85628	-0.730333	4/202	12484,13710,14179,72780	Cd24a,Elf3,Fgf8,Rspo3
10_Member	GO Biological Processes	GO:0051347	positive regulation of transferase activity	-2.05093	-0.131373	5/534	12484,13636,13845,18590,209200	Cd24a,Efna1,Ephb3,Pdgfa,Dtx3l
11_Summary	GO Biological Processes	GO:0040029	regulation of gene expression, epigenetic	-3.15317	-0.909311	4/168	14957,21420,56702,383491,12159,319161,80285,209200	H1f3,Tfap2c,H1f5,Prdm14,Bmp4,H4c18,Parp9,Dtx3l
11_Member	GO Biological Processes	GO:0040029	regulation of gene expression, epigenetic	-3.15317	-0.909311	4/168	14957,21420,56702,383491	H1f3,Tfap2c,H1f5,Prdm14
11_Member	GO Biological Processes	GO:0060968	regulation of gene silencing	-3.10962	-0.889033	3/75	12159,14957,56702	Bmp4,H1f3,H1f5
11_Member	Reactome Gene Sets	R-MMU-2559586	DNA Damage/Telomere Stress Induced Senescence	-3.04395	-0.856085	3/79	14957,56702,319161	H1f3,H1f5,H4c18
11_Member	GO Biological Processes	GO:0051052	regulation of DNA metabolic process	-2.63907	-0.580917	5/387	14957,56702,80285,209200,383491	H1f3,H1f5,Parp9,Dtx3l,Prdm14
11_Member	GO Biological Processes	GO:0016571	histone methylation	-2.22858	-0.265359	3/153	14957,56702,383491	H1f3,H1f5,Prdm14
11_Member	Reactome Gene Sets	R-MMU-2559583	Cellular Senescence	-2.16017	-0.211322	3/162	14957,56702,319161	H1f3,H1f5,H4c18
12_Summary	GO Biological Processes	GO:0031647	regulation of protein stability	-3.08262	-0.872007	5/307	13636,15901,20671,56702,67213	Efna1,Id1,Sox17,H1f5,Cmtm6
12_Member	GO Biological Processes	GO:0031647	regulation of protein stability	-3.08262	-0.872007	5/307	13636,15901,20671,56702,67213	Efna1,Id1,Sox17,H1f5,Cmtm6
13_Summary	GO Biological Processes	GO:0051897	positive regulation of protein kinase B signaling	-2.56511	-0.52686	3/116	17537,18590,24064	Meis3,Pdgfa,Spry2
13_Member	GO Biological Processes	GO:0051897	positive regulation of protein kinase B signaling	-2.56511	-0.52686	3/116	17537,18590,24064	Meis3,Pdgfa,Spry2
13_Member	GO Biological Processes	GO:0051896	regulation of protein kinase B signaling	-2.07521	-0.151863	3/174	17537,18590,24064	Meis3,Pdgfa,Spry2
14_Summary	GO Biological Processes	GO:1900180	regulation of protein localization to nucleus	-2.24438	-0.276967	3/151	12159,80285,209200	Bmp4,Parp9,Dtx3l
14_Member	GO Biological Processes	GO:1900180	regulation of protein localization to nucleus	-2.24438	-0.276967	3/151	12159,80285,209200	Bmp4,Parp9,Dtx3l
15_Summary	GO Biological Processes	GO:0030111	regulation of Wnt signaling pathway	-2.14666	-0.201841	4/319	20671,58198,72780,77583	Sox17,Sall1,Rspo3,Notum
15_Member	GO Biological Processes	GO:0030111	regulation of Wnt signaling pathway	-2.14666	-0.201841	4/319	20671,58198,72780,77583	Sox17,Sall1,Rspo3,Notum

## Sheet: Migrating_PGC_GO
GroupID	Category	Term	Description	LogP	Log(q-value)	InTerm_InList	Genes	Symbols
1_Summary	WikiPathways	WP1763	PluriNetWork: mechanisms associated with pluripotency	-7.03241	-2.75113	10/292	12224,13197,16598,17865,18854,20674,21420,22773,26380,71950,13710,14562,18613	Klf5,Gadd45a,Klf2,Mybl2,Pml,Sox2,Tfap2c,Zic3,Esrrb,Nanog,Elf3,Gdf3,Pecam1
1_Member	WikiPathways	WP1763	PluriNetWork: mechanisms associated with pluripotency	-7.03241	-2.75113	10/292	12224,13197,16598,17865,18854,20674,21420,22773,26380,71950	Klf5,Gadd45a,Klf2,Mybl2,Pml,Sox2,Tfap2c,Zic3,Esrrb,Nanog
1_Member	GO Biological Processes	GO:0030855	epithelial cell differentiation	-2.03683	0	7/655	12224,13710,14562,16598,18613,20674,21420	Klf5,Elf3,Gdf3,Klf2,Pecam1,Sox2,Tfap2c
2_Summary	Reactome Gene Sets	R-MMU-451927	Interleukin-2 family signaling	-5.12831	-1.21263	4/35	15170,16453,16818,20849,18613,13197,11492,20674,66214,108101,18590,18854,11640	Ptpn6,Jak3,Lck,Stat4,Pecam1,Gadd45a,Adam19,Sox2,Rgcc,Fermt3,Pdgfa,Pml,Akap1
2_Member	Reactome Gene Sets	R-MMU-451927	Interleukin-2 family signaling	-5.12831	-1.21263	4/35	15170,16453,16818,20849	Ptpn6,Jak3,Lck,Stat4
2_Member	Reactome Gene Sets	R-MMU-210990	PECAM1 interactions	-5.01679	-1.21263	3/12	15170,16818,18613	Ptpn6,Lck,Pecam1
2_Member	GO Biological Processes	GO:0007259	receptor signaling pathway via JAK-STAT	-3.22137	-0.117782	5/189	13197,16453,16818,18613,20849	Gadd45a,Jak3,Lck,Pecam1,Stat4
2_Member	GO Biological Processes	GO:0097696	receptor signaling pathway via STAT	-3.15001	-0.117782	5/196	13197,16453,16818,18613,20849	Gadd45a,Jak3,Lck,Pecam1,Stat4
2_Member	GO Biological Processes	GO:0022407	regulation of cell-cell adhesion	-2.86578	-0.0334156	7/462	11492,15170,16453,16818,20674,66214,108101	Adam19,Ptpn6,Jak3,Lck,Sox2,Rgcc,Fermt3
2_Member	Reactome Gene Sets	R-MMU-76002	Platelet activation, signaling and aggregation	-2.75127	0	5/241	15170,16818,18590,18613,108101	Ptpn6,Lck,Pdgfa,Pecam1,Fermt3
2_Member	GO Biological Processes	GO:0007260	tyrosine phosphorylation of STAT protein	-2.61696	0	3/74	16453,16818,18613	Jak3,Lck,Pecam1
2_Member	WikiPathways	WP450	IL-2 signaling pathway	-2.58398	0	3/76	15170,16453,16818	Ptpn6,Jak3,Lck
2_Member	GO Biological Processes	GO:0030168	platelet activation	-2.41791	0	3/87	15170,18590,108101	Ptpn6,Pdgfa,Fermt3
2_Member	KEGG Pathway	ko04658	Th1 and Th2 cell differentiation	-2.41791	0	3/87	16453,16818,20849	Jak3,Lck,Stat4
2_Member	KEGG Pathway	mmu04658	Th1 and Th2 cell differentiation	-2.40396	0	3/88	16453,16818,20849	Jak3,Lck,Stat4
2_Member	GO Biological Processes	GO:0018108	peptidyl-tyrosine phosphorylation	-2.21481	0	5/322	15170,16453,16818,18590,18613	Ptpn6,Jak3,Lck,Pdgfa,Pecam1
2_Member	GO Biological Processes	GO:0018212	peptidyl-tyrosine modification	-2.19815	0	5/325	15170,16453,16818,18590,18613	Ptpn6,Jak3,Lck,Pdgfa,Pecam1
2_Member	GO Biological Processes	GO:0030155	regulation of cell adhesion	-2.1757	0	8/776	11492,15170,16453,16818,18854,20674,66214,108101	Adam19,Ptpn6,Jak3,Lck,Pml,Sox2,Rgcc,Fermt3
2_Member	Reactome Gene Sets	R-MMU-202733	Cell surface interactions at the vascular wall	-2.15658	0	3/108	15170,16818,18613	Ptpn6,Lck,Pecam1
2_Member	Reactome Gene Sets	R-MMU-114608	Platelet degranulation	-2.08178	0	3/115	18590,18613,108101	Pdgfa,Pecam1,Fermt3
2_Member	Reactome Gene Sets	R-MMU-76005	Response to elevated platelet cytosolic Ca2+	-2.03139	0	3/120	18590,18613,108101	Pdgfa,Pecam1,Fermt3
2_Member	Reactome Gene Sets	R-MMU-109582	Hemostasis	-2.0107	0	6/506	11640,15170,16818,18590,18613,108101	Akap1,Ptpn6,Lck,Pdgfa,Pecam1,Fermt3
3_Summary	KEGG Pathway	ko04550	Signaling pathways regulating pluripotency of stem cells	-3.86609	-0.225206	5/137	16453,20674,22773,26380,71950,21420,383491,14562,18854,14620,15170,20670	Jak3,Sox2,Zic3,Esrrb,Nanog,Tfap2c,Prdm14,Gdf3,Pml,Gjb3,Ptpn6,Sox15
3_Member	KEGG Pathway	ko04550	Signaling pathways regulating pluripotency of stem cells	-3.86609	-0.225206	5/137	16453,20674,22773,26380,71950	Jak3,Sox2,Zic3,Esrrb,Nanog
3_Member	KEGG Pathway	mmu04550	Signaling pathways regulating pluripotency of stem cells	-3.80752	-0.225206	5/141	16453,20674,22773,26380,71950	Jak3,Sox2,Zic3,Esrrb,Nanog
3_Member	GO Biological Processes	GO:0019827	stem cell population maintenance	-3.40781	-0.117782	5/172	20674,21420,26380,71950,383491	Sox2,Tfap2c,Esrrb,Nanog,Prdm14
3_Member	GO Biological Processes	GO:0098727	maintenance of cell number	-3.36214	-0.117782	5/176	20674,21420,26380,71950,383491	Sox2,Tfap2c,Esrrb,Nanog,Prdm14
3_Member	GO Biological Processes	GO:0045165	cell fate commitment	-3.23065	-0.117782	6/287	14562,18854,20674,21420,71950,383491	Gdf3,Pml,Sox2,Tfap2c,Nanog,Prdm14
3_Member	GO Biological Processes	GO:0007492	endoderm development	-2.60035	0	3/75	14562,20674,71950	Gdf3,Sox2,Nanog
3_Member	GO Biological Processes	GO:0001708	cell fate specification	-2.22511	0	3/102	20674,71950,383491	Sox2,Nanog,Prdm14
3_Member	GO Biological Processes	GO:0090288	negative regulation of cellular response to growth factor stimulus	-2.20178	0	3/104	14562,71950,383491	Gdf3,Nanog,Prdm14
3_Member	GO Biological Processes	GO:0048608	reproductive structure development	-2.11297	0	6/481	14620,15170,20670,20674,26380,71950	Gjb3,Ptpn6,Sox15,Sox2,Esrrb,Nanog
3_Member	GO Biological Processes	GO:0061458	reproductive system development	-2.09615	0	6/485	14620,15170,20670,20674,26380,71950	Gjb3,Ptpn6,Sox15,Sox2,Esrrb,Nanog
4_Summary	GO Biological Processes	GO:0046677	response to antibiotic	-3.53249	-0.117782	3/36	11647,12925,20512	Alpl,Crip1,Slc1a3
4_Member	GO Biological Processes	GO:0046677	response to antibiotic	-3.53249	-0.117782	3/36	11647,12925,20512	Alpl,Crip1,Slc1a3
5_Summary	GO Biological Processes	GO:0051607	defense response to virus	-3.48422	-0.117782	6/257	11640,18854,26565,66141,68713,234311	Akap1,Pml,Pla2g10,Ifitm3,Ifitm1,Ddx60
5_Member	GO Biological Processes	GO:0051607	defense response to virus	-3.48422	-0.117782	6/257	11640,18854,26565,66141,68713,234311	Akap1,Pml,Pla2g10,Ifitm3,Ifitm1,Ddx60
5_Member	GO Biological Processes	GO:0140546	defense response to symbiont	-3.48422	-0.117782	6/257	11640,18854,26565,66141,68713,234311	Akap1,Pml,Pla2g10,Ifitm3,Ifitm1,Ddx60
5_Member	GO Biological Processes	GO:0009615	response to virus	-3.02036	-0.081501	6/315	11640,18854,26565,66141,68713,234311	Akap1,Pml,Pla2g10,Ifitm3,Ifitm1,Ddx60
5_Member	GO Biological Processes	GO:0043903	regulation of biological process involved in symbiotic interaction	-2.47551	0	3/83	18854,66141,68713	Pml,Ifitm3,Ifitm1
5_Member	GO Biological Processes	GO:0048525	negative regulation of viral process	-2.17895	0	3/106	18854,66141,68713	Pml,Ifitm3,Ifitm1
6_Summary	GO Biological Processes	GO:0001818	negative regulation of cytokine production	-3.2386	-0.117782	6/286	15170,16453,16598,18854,26565,66214,13197,11636,26380,12224,18590,18613	Ptpn6,Jak3,Klf2,Pml,Pla2g10,Rgcc,Gadd45a,Ak1,Esrrb,Klf5,Pdgfa,Pecam1
6_Member	GO Biological Processes	GO:0001818	negative regulation of cytokine production	-3.2386	-0.117782	6/286	15170,16453,16598,18854,26565,66214	Ptpn6,Jak3,Klf2,Pml,Pla2g10,Rgcc
6_Member	GO Biological Processes	GO:0016525	negative regulation of angiogenesis	-3.17434	-0.117782	4/110	13197,16598,18854,66214	Gadd45a,Klf2,Pml,Rgcc
6_Member	GO Biological Processes	GO:0000082	G1/S transition of mitotic cell cycle	-3.1701	-0.117782	5/194	11636,15170,18854,26380,66214	Ak1,Ptpn6,Pml,Esrrb,Rgcc
6_Member	GO Biological Processes	GO:2000181	negative regulation of blood vessel morphogenesis	-3.14495	-0.117782	4/112	13197,16598,18854,66214	Gadd45a,Klf2,Pml,Rgcc
6_Member	GO Biological Processes	GO:1901343	negative regulation of vasculature development	-3.13048	-0.117782	4/113	13197,16598,18854,66214	Gadd45a,Klf2,Pml,Rgcc
6_Member	GO Biological Processes	GO:0044843	cell cycle G1/S phase transition	-2.97004	-0.0504843	5/215	11636,15170,18854,26380,66214	Ak1,Ptpn6,Pml,Esrrb,Rgcc
6_Member	GO Biological Processes	GO:2000045	regulation of G1/S transition of mitotic cell cycle	-2.92881	-0.050022	4/128	11636,15170,18854,66214	Ak1,Ptpn6,Pml,Rgcc
6_Member	GO Biological Processes	GO:1902806	regulation of cell cycle G1/S phase transition	-2.68662	0	4/149	11636,15170,18854,66214	Ak1,Ptpn6,Pml,Rgcc
6_Member	GO Biological Processes	GO:0001525	angiogenesis	-2.46299	0	7/545	12224,13197,16598,18590,18613,18854,66214	Klf5,Gadd45a,Klf2,Pdgfa,Pecam1,Pml,Rgcc
6_Member	GO Biological Processes	GO:0061515	myeloid cell development	-2.39018	0	3/89	15170,16598,26565	Ptpn6,Klf2,Pla2g10
6_Member	GO Biological Processes	GO:0048514	blood vessel morphogenesis	-2.02656	0	7/658	12224,13197,16598,18590,18613,18854,66214	Klf5,Gadd45a,Klf2,Pdgfa,Pecam1,Pml,Rgcc
7_Summary	GO Biological Processes	GO:0006575	cellular modified amino acid metabolic process	-3.12031	-0.117782	5/199	12709,14864,26565,50887,96979	Ckb,Gstm3,Pla2g10,Hmgn5,Ptges2
7_Member	GO Biological Processes	GO:0006575	cellular modified amino acid metabolic process	-3.12031	-0.117782	5/199	12709,14864,26565,50887,96979	Ckb,Gstm3,Pla2g10,Hmgn5,Ptges2
7_Member	GO Biological Processes	GO:0006692	prostanoid metabolic process	-2.83758	-0.0334156	3/62	14864,26565,96979	Gstm3,Pla2g10,Ptges2
7_Member	GO Biological Processes	GO:0006693	prostaglandin metabolic process	-2.83758	-0.0334156	3/62	14864,26565,96979	Gstm3,Pla2g10,Ptges2
7_Member	GO Biological Processes	GO:0006749	glutathione metabolic process	-2.50546	0	3/81	14864,50887,96979	Gstm3,Hmgn5,Ptges2
8_Summary	GO Biological Processes	GO:1990830	cellular response to leukemia inhibitory factor	-3.04903	-0.0827584	6/311	12224,17681,17865,18854,26565,226180	Klf5,Msc,Mybl2,Pml,Pla2g10,Ina
8_Member	GO Biological Processes	GO:1990830	cellular response to leukemia inhibitory factor	-3.04903	-0.0827584	6/311	12224,17681,17865,18854,26565,226180	Klf5,Msc,Mybl2,Pml,Pla2g10,Ina
8_Member	GO Biological Processes	GO:1990823	response to leukemia inhibitory factor	-3.04182	-0.0827584	6/312	12224,17681,17865,18854,26565,226180	Klf5,Msc,Mybl2,Pml,Pla2g10,Ina
9_Summary	GO Biological Processes	GO:0002698	negative regulation of immune effector process	-2.90391	-0.050022	4/130	15170,16453,20706,209558,18590	Ptpn6,Jak3,Serpinb9b,Enpp3,Pdgfa
9_Member	GO Biological Processes	GO:0002698	negative regulation of immune effector process	-2.90391	-0.050022	4/130	15170,16453,20706,209558	Ptpn6,Jak3,Serpinb9b,Enpp3
9_Member	GO Biological Processes	GO:0002704	negative regulation of leukocyte mediated immunity	-2.58398	0	3/76	15170,16453,20706	Ptpn6,Jak3,Serpinb9b
9_Member	GO Biological Processes	GO:0050777	negative regulation of immune response	-2.1856	0	4/206	15170,16453,20706,209558	Ptpn6,Jak3,Serpinb9b,Enpp3
9_Member	GO Biological Processes	GO:0050866	negative regulation of cell activation	-2.0468	0	4/226	15170,16453,18590,209558	Ptpn6,Jak3,Pdgfa,Enpp3
10_Summary	GO Biological Processes	GO:0001825	blastocyst formation	-2.89994	-0.050022	3/59	21420,26380,383491,13710,12593,16598,14562,20670	Tfap2c,Esrrb,Prdm14,Elf3,Cdyl,Klf2,Gdf3,Sox15
10_Member	GO Biological Processes	GO:0001825	blastocyst formation	-2.89994	-0.050022	3/59	21420,26380,383491	Tfap2c,Esrrb,Prdm14
10_Member	GO Biological Processes	GO:0001824	blastocyst development	-2.60423	0	4/157	13710,21420,26380,383491	Elf3,Tfap2c,Esrrb,Prdm14
10_Member	GO Biological Processes	GO:0040029	regulation of gene expression, epigenetic	-2.49836	0	4/168	12593,16598,21420,383491	Cdyl,Klf2,Tfap2c,Prdm14
10_Member	GO Biological Processes	GO:0001701	in utero embryonic development	-2.42403	0	7/554	13710,14562,16598,20670,21420,26380,383491	Elf3,Gdf3,Klf2,Sox15,Tfap2c,Esrrb,Prdm14
11_Summary	GO Biological Processes	GO:0060443	mammary gland morphogenesis	-2.89994	-0.050022	3/59	13710,18854,21420,18590,20674,22773,26565	Elf3,Pml,Tfap2c,Pdgfa,Sox2,Zic3,Pla2g10
11_Member	GO Biological Processes	GO:0060443	mammary gland morphogenesis	-2.89994	-0.050022	3/59	13710,18854,21420	Elf3,Pml,Tfap2c
11_Member	GO Biological Processes	GO:0022612	gland morphogenesis	-2.62438	0	4/155	13710,18590,18854,21420	Elf3,Pdgfa,Pml,Tfap2c
11_Member	GO Biological Processes	GO:0048732	gland development	-2.13854	0	6/475	13710,18590,18854,20674,21420,22773	Elf3,Pdgfa,Pml,Sox2,Tfap2c,Zic3
11_Member	GO Biological Processes	GO:0001942	hair follicle development	-2.08178	0	3/115	18590,21420,26565	Pdgfa,Tfap2c,Pla2g10
11_Member	GO Biological Processes	GO:0022404	molting cycle process	-2.04128	0	3/119	18590,21420,26565	Pdgfa,Tfap2c,Pla2g10
11_Member	GO Biological Processes	GO:0022405	hair cycle process	-2.04128	0	3/119	18590,21420,26565	Pdgfa,Tfap2c,Pla2g10
11_Member	GO Biological Processes	GO:0098773	skin epidermis development	-2.04128	0	3/119	18590,21420,26565	Pdgfa,Tfap2c,Pla2g10
11_Member	GO Biological Processes	GO:0061138	morphogenesis of a branching epithelium	-2.02077	0	4/230	18590,18854,20674,21420	Pdgfa,Pml,Sox2,Tfap2c
12_Summary	KEGG Pathway	ko05418	Fluid shear stress and atherosclerosis	-2.72969	0	4/145	14864,16598,18590,18613,17681,20674,22773	Gstm3,Klf2,Pdgfa,Pecam1,Msc,Sox2,Zic3
12_Member	KEGG Pathway	ko05418	Fluid shear stress and atherosclerosis	-2.72969	0	4/145	14864,16598,18590,18613	Gstm3,Klf2,Pdgfa,Pecam1
12_Member	KEGG Pathway	mmu05418	Fluid shear stress and atherosclerosis	-2.69726	0	4/148	14864,16598,18590,18613	Gstm3,Klf2,Pdgfa,Pecam1
12_Member	GO Biological Processes	GO:0060541	respiratory system development	-2.55831	0	5/267	16598,17681,18590,20674,22773	Klf2,Msc,Pdgfa,Sox2,Zic3
13_Summary	GO Biological Processes	GO:0060402	calcium ion transport into cytosol	-2.48913	0	4/169	13367,15170,16818,18854,12709,16453,20512,213053,26565	Diaph1,Ptpn6,Lck,Pml,Ckb,Jak3,Slc1a3,Slc39a14,Pla2g10
13_Member	GO Biological Processes	GO:0060402	calcium ion transport into cytosol	-2.48913	0	4/169	13367,15170,16818,18854	Diaph1,Ptpn6,Lck,Pml
13_Member	GO Biological Processes	GO:0006873	cellular ion homeostasis	-2.42252	0	8/705	12709,13367,15170,16453,16818,18854,20512,213053	Ckb,Diaph1,Ptpn6,Jak3,Lck,Pml,Slc1a3,Slc39a14
13_Member	GO Biological Processes	GO:0060401	cytosolic calcium ion transport	-2.30045	0	4/191	13367,15170,16818,18854	Diaph1,Ptpn6,Lck,Pml
13_Member	GO Biological Processes	GO:0006875	cellular metal ion homeostasis	-2.15777	0	7/621	13367,15170,16453,16818,18854,20512,213053	Diaph1,Ptpn6,Jak3,Lck,Pml,Slc1a3,Slc39a14
13_Member	GO Biological Processes	GO:0051235	maintenance of location	-2.12803	0	5/338	13367,15170,16818,18854,26565	Diaph1,Ptpn6,Lck,Pml,Pla2g10
13_Member	GO Biological Processes	GO:0098771	inorganic ion homeostasis	-2.12432	0	8/792	12709,13367,15170,16453,16818,18854,20512,213053	Ckb,Diaph1,Ptpn6,Jak3,Lck,Pml,Slc1a3,Slc39a14
13_Member	GO Biological Processes	GO:0010522	regulation of calcium ion transport into cytosol	-2.12388	0	3/111	13367,15170,18854	Diaph1,Ptpn6,Pml
13_Member	GO Biological Processes	GO:0007204	positive regulation of cytosolic calcium ion concentration	-2.08652	0	5/346	13367,15170,16453,16818,18854	Diaph1,Ptpn6,Jak3,Lck,Pml
13_Member	GO Biological Processes	GO:0051209	release of sequestered calcium ion into cytosol	-2.08178	0	3/115	13367,15170,16818	Diaph1,Ptpn6,Lck
13_Member	GO Biological Processes	GO:0051651	maintenance of location in cell	-2.08011	0	4/221	13367,15170,16818,18854	Diaph1,Ptpn6,Lck,Pml
13_Member	GO Biological Processes	GO:0051283	negative regulation of sequestering of calcium ion	-2.07151	0	3/116	13367,15170,16818	Diaph1,Ptpn6,Lck
13_Member	GO Biological Processes	GO:0051282	regulation of sequestering of calcium ion	-2.05126	0	3/118	13367,15170,16818	Diaph1,Ptpn6,Lck
13_Member	GO Biological Processes	GO:0051208	sequestering of calcium ion	-2.03139	0	3/120	13367,15170,16818	Diaph1,Ptpn6,Lck
14_Summary	GO Biological Processes	GO:0009141	nucleoside triphosphate metabolic process	-2.07151	0	3/116	11636,50799,209558	Ak1,Slc25a13,Enpp3
14_Member	GO Biological Processes	GO:0009141	nucleoside triphosphate metabolic process	-2.07151	0	3/116	11636,50799,209558	Ak1,Slc25a13,Enpp3

## Sheet: Mitotic_PGC_GO
GroupID	Category	Term	Description	LogP	Log(q-value)	InTerm_InList	Genes	Symbols
1_Summary	WikiPathways	WP1763	PluriNetWork: mechanisms associated with pluripotency	-11.9575	-7.67618	13/292	12224,13590,16598,17865,18119,20674,21432,22286,22702,26380,50764,52463,71950	Klf5,Lefty1,Klf2,Mybl2,Nodal,Sox2,Tcl1,Utf1,Zfp42,Esrrb,Fbxo15,Tet1,Nanog
1_Member	WikiPathways	WP1763	PluriNetWork: mechanisms associated with pluripotency	-11.9575	-7.67618	13/292	12224,13590,16598,17865,18119,20674,21432,22286,22702,26380,50764,52463,71950	Klf5,Lefty1,Klf2,Mybl2,Nodal,Sox2,Tcl1,Utf1,Zfp42,Esrrb,Fbxo15,Tet1,Nanog
2_Summary	KEGG Pathway	ko04550	Signaling pathways regulating pluripotency of stem cells	-6.98562	-3.09575	7/137	16453,18119,20674,26380,26415,71950,320202,21432,52463,73703,14562,16598,20670,22702,67968,14620,71371	Jak3,Nodal,Sox2,Esrrb,Mapk13,Nanog,Lefty2,Tcl1,Tet1,Dppa2,Gdf3,Klf2,Sox15,Zfp42,Ooep,Gjb3,Arid5b
2_Member	KEGG Pathway	ko04550	Signaling pathways regulating pluripotency of stem cells	-6.98562	-3.09575	7/137	16453,18119,20674,26380,26415,71950,320202	Jak3,Nodal,Sox2,Esrrb,Mapk13,Nanog,Lefty2
2_Member	KEGG Pathway	mmu04550	Signaling pathways regulating pluripotency of stem cells	-6.89991	-3.09575	7/141	16453,18119,20674,26380,26415,71950,320202	Jak3,Nodal,Sox2,Esrrb,Mapk13,Nanog,Lefty2
2_Member	GO Biological Processes	GO:0019827	stem cell population maintenance	-6.31265	-2.74212	7/172	18119,20674,21432,26380,52463,71950,73703	Nodal,Sox2,Tcl1,Esrrb,Tet1,Nanog,Dppa2
2_Member	GO Biological Processes	GO:0098727	maintenance of cell number	-6.24525	-2.74212	7/176	18119,20674,21432,26380,52463,71950,73703	Nodal,Sox2,Tcl1,Esrrb,Tet1,Nanog,Dppa2
2_Member	GO Biological Processes	GO:0001701	in utero embryonic development	-3.85053	-0.858807	8/554	14562,16598,18119,20670,22702,26380,52463,67968	Gdf3,Klf2,Nodal,Sox15,Zfp42,Esrrb,Tet1,Ooep
2_Member	GO Biological Processes	GO:0048608	reproductive structure development	-3.43993	-0.590008	7/481	14620,18119,20670,20674,26380,71371,71950	Gjb3,Nodal,Sox15,Sox2,Esrrb,Arid5b,Nanog
2_Member	GO Biological Processes	GO:0061458	reproductive system development	-3.41833	-0.5842	7/485	14620,18119,20670,20674,26380,71371,71950	Gjb3,Nodal,Sox15,Sox2,Esrrb,Arid5b,Nanog
2_Member	GO Biological Processes	GO:0001825	blastocyst formation	-3.22526	-0.421102	3/59	18119,26380,52463	Nodal,Esrrb,Tet1
2_Member	GO Biological Processes	GO:0001890	placenta development	-2.85337	-0.140288	4/174	14620,18119,20670,26380	Gjb3,Nodal,Sox15,Esrrb
2_Member	GO Biological Processes	GO:0001892	embryonic placenta development	-2.40317	0	3/114	18119,20670,26380	Nodal,Sox15,Esrrb
2_Member	GO Biological Processes	GO:0001824	blastocyst development	-2.01953	0	3/157	18119,26380,52463	Nodal,Esrrb,Tet1
3_Summary	GO Biological Processes	GO:0010862	positive regulation of pathway-restricted SMAD protein phosphorylation	-6.61434	-2.93512	5/49	13590,14562,16859,18119,320202,20674,71950,319520,67968,18173,18613,21432,68713,26380	Lefty1,Gdf3,Lgals9,Nodal,Lefty2,Sox2,Nanog,Dusp4,Ooep,Slc11a1,Pecam1,Tcl1,Ifitm1,Esrrb
3_Member	GO Biological Processes	GO:0010862	positive regulation of pathway-restricted SMAD protein phosphorylation	-6.61434	-2.93512	5/49	13590,14562,16859,18119,320202	Lefty1,Gdf3,Lgals9,Nodal,Lefty2
3_Member	GO Biological Processes	GO:0060393	regulation of pathway-restricted SMAD protein phosphorylation	-6.06067	-2.62449	5/63	13590,14562,16859,18119,320202	Lefty1,Gdf3,Lgals9,Nodal,Lefty2
3_Member	GO Biological Processes	GO:0060389	pathway-restricted SMAD protein phosphorylation	-5.95913	-2.58094	5/66	13590,14562,16859,18119,320202	Lefty1,Gdf3,Lgals9,Nodal,Lefty2
3_Member	GO Biological Processes	GO:0007492	endoderm development	-5.68158	-2.40029	5/75	14562,18119,20674,71950,319520	Gdf3,Nodal,Sox2,Nanog,Dusp4
3_Member	GO Biological Processes	GO:0001706	endoderm formation	-5.38408	-2.14418	4/39	18119,20674,71950,319520	Nodal,Sox2,Nanog,Dusp4
3_Member	GO Biological Processes	GO:0007369	gastrulation	-5.00038	-1.79828	6/178	13590,14562,18119,20674,71950,319520	Lefty1,Gdf3,Nodal,Sox2,Nanog,Dusp4
3_Member	GO Biological Processes	GO:0090100	positive regulation of transmembrane receptor protein serine/threonine kinase signaling pathway	-4.69748	-1.53014	5/119	13590,14562,16859,18119,320202	Lefty1,Gdf3,Lgals9,Nodal,Lefty2
3_Member	GO Biological Processes	GO:0009880	embryonic pattern specification	-4.36477	-1.22962	4/70	14562,18119,67968,71950	Gdf3,Nodal,Ooep,Nanog
3_Member	GO Biological Processes	GO:0035987	endodermal cell differentiation	-4.14878	-1.0562	3/29	18119,20674,71950	Nodal,Sox2,Nanog
3_Member	GO Biological Processes	GO:0090092	regulation of transmembrane receptor protein serine/threonine kinase signaling pathway	-4.13336	-1.0562	6/254	13590,14562,16859,18119,71950,320202	Lefty1,Gdf3,Lgals9,Nodal,Nanog,Lefty2
3_Member	GO Biological Processes	GO:0060795	cell fate commitment involved in formation of primary germ layer	-4.06054	-1.0097	3/31	18119,20674,71950	Nodal,Sox2,Nanog
3_Member	GO Biological Processes	GO:0030509	BMP signaling pathway	-3.92296	-0.896944	5/173	13590,14562,18119,71950,320202	Lefty1,Gdf3,Nodal,Nanog,Lefty2
3_Member	GO Biological Processes	GO:0071772	response to BMP	-3.79767	-0.858807	5/184	13590,14562,18119,71950,320202	Lefty1,Gdf3,Nodal,Nanog,Lefty2
3_Member	GO Biological Processes	GO:0071773	cellular response to BMP stimulus	-3.79767	-0.858807	5/184	13590,14562,18119,71950,320202	Lefty1,Gdf3,Nodal,Nanog,Lefty2
3_Member	GO Biological Processes	GO:0001704	formation of primary germ layer	-3.72747	-0.826401	4/102	18119,20674,71950,319520	Nodal,Sox2,Nanog,Dusp4
3_Member	GO Biological Processes	GO:0060395	SMAD protein signal transduction	-3.72747	-0.826401	4/102	13590,14562,18119,320202	Lefty1,Gdf3,Nodal,Lefty2
3_Member	GO Biological Processes	GO:0009948	anterior/posterior axis specification	-3.29191	-0.47302	3/56	13590,14562,18119	Lefty1,Gdf3,Nodal
3_Member	GO Biological Processes	GO:0007178	transmembrane receptor protein serine/threonine kinase signaling pathway	-3.13895	-0.362812	6/389	13590,14562,16859,18119,71950,320202	Lefty1,Gdf3,Lgals9,Nodal,Nanog,Lefty2
3_Member	GO Biological Processes	GO:0001934	positive regulation of protein phosphorylation	-2.90598	-0.17987	8/769	13590,14562,16859,18119,18173,18613,21432,320202	Lefty1,Gdf3,Lgals9,Nodal,Slc11a1,Pecam1,Tcl1,Lefty2
3_Member	KEGG Pathway	ko04350	TGF-beta signaling pathway	-2.76487	-0.0633688	3/85	13590,18119,320202	Lefty1,Nodal,Lefty2
3_Member	GO Biological Processes	GO:0032526	response to retinoic acid	-2.70767	-0.0284439	3/89	13590,20674,71950	Lefty1,Sox2,Nanog
3_Member	KEGG Pathway	mmu04350	TGF-beta signaling pathway	-2.68009	-0.0115924	3/91	13590,18119,320202	Lefty1,Nodal,Lefty2
3_Member	GO Biological Processes	GO:0007389	pattern specification process	-2.65429	-0.00647764	6/484	13590,14562,18119,67968,68713,71950	Lefty1,Gdf3,Nodal,Ooep,Ifitm1,Nanog
3_Member	GO Biological Processes	GO:0009798	axis specification	-2.63993	-0.00209575	3/94	13590,14562,18119	Lefty1,Gdf3,Nodal
3_Member	GO Biological Processes	GO:0048598	embryonic morphogenesis	-2.62889	-0.000818291	7/663	13590,14562,18119,20674,26380,71950,319520	Lefty1,Gdf3,Nodal,Sox2,Esrrb,Nanog,Dusp4
3_Member	GO Biological Processes	GO:0001708	cell fate specification	-2.53922	0	3/102	18119,20674,71950	Nodal,Sox2,Nanog
3_Member	GO Biological Processes	GO:0009952	anterior/posterior pattern specification	-2.39493	0	4/233	13590,14562,18119,68713	Lefty1,Gdf3,Nodal,Ifitm1
3_Member	GO Biological Processes	GO:0007498	mesoderm development	-2.35101	0	3/119	14562,18119,71950	Gdf3,Nodal,Nanog
3_Member	GO Biological Processes	GO:0090101	negative regulation of transmembrane receptor protein serine/threonine kinase signaling pathway	-2.26289	0	3/128	13590,14562,71950	Lefty1,Gdf3,Nanog
3_Member	GO Biological Processes	GO:0045165	cell fate commitment	-2.07871	0	4/287	14562,18119,20674,71950	Gdf3,Nodal,Sox2,Nanog
3_Member	GO Biological Processes	GO:0030856	regulation of epithelial cell differentiation	-2.01953	0	3/157	14562,18119,20674	Gdf3,Nodal,Sox2
3_Member	GO Biological Processes	GO:0070848	response to growth factor	-2.00521	0	6/660	13590,14562,18119,20674,71950,320202	Lefty1,Gdf3,Nodal,Sox2,Nanog,Lefty2
4_Summary	GO Biological Processes	GO:2000653	regulation of genetic imprinting	-5.77009	-2.44304	3/9	22702,52463,73708	Zfp42,Tet1,Dppa3
4_Member	GO Biological Processes	GO:2000653	regulation of genetic imprinting	-5.77009	-2.44304	3/9	22702,52463,73708	Zfp42,Tet1,Dppa3
4_Member	GO Biological Processes	GO:0071514	genetic imprinting	-3.82799	-0.858807	3/37	22702,52463,73708	Zfp42,Tet1,Dppa3
5_Summary	GO Biological Processes	GO:1990830	cellular response to leukemia inhibitory factor	-3.65396	-0.780145	6/311	12224,17865,22702,29858,67664,71371	Klf5,Mybl2,Zfp42,Pmm1,Rnf125,Arid5b
5_Member	GO Biological Processes	GO:1990830	cellular response to leukemia inhibitory factor	-3.65396	-0.780145	6/311	12224,17865,22702,29858,67664,71371	Klf5,Mybl2,Zfp42,Pmm1,Rnf125,Arid5b
5_Member	GO Biological Processes	GO:1990823	response to leukemia inhibitory factor	-3.64645	-0.780145	6/312	12224,17865,22702,29858,67664,71371	Klf5,Mybl2,Zfp42,Pmm1,Rnf125,Arid5b
6_Summary	KEGG Pathway	ko05418	Fluid shear stress and atherosclerosis	-3.1472	-0.362812	4/145	14864,16598,18613,26415	Gstm3,Klf2,Pecam1,Mapk13
6_Member	KEGG Pathway	ko05418	Fluid shear stress and atherosclerosis	-3.1472	-0.362812	4/145	14864,16598,18613,26415	Gstm3,Klf2,Pecam1,Mapk13
6_Member	KEGG Pathway	mmu05418	Fluid shear stress and atherosclerosis	-3.11394	-0.351172	4/148	14864,16598,18613,26415	Gstm3,Klf2,Pecam1,Mapk13
7_Summary	GO Biological Processes	GO:0001818	negative regulation of cytokine production	-2.92488	-0.17987	5/286	16453,16598,16859,18173,67664,209558,18119,26415,20674	Jak3,Klf2,Lgals9,Slc11a1,Rnf125,Enpp3,Nodal,Mapk13,Sox2
7_Member	GO Biological Processes	GO:0001818	negative regulation of cytokine production	-2.92488	-0.17987	5/286	16453,16598,16859,18173,67664	Jak3,Klf2,Lgals9,Slc11a1,Rnf125
7_Member	GO Biological Processes	GO:0050777	negative regulation of immune response	-2.58631	0	4/206	16453,16859,67664,209558	Jak3,Lgals9,Rnf125,Enpp3
7_Member	GO Biological Processes	GO:0001817	regulation of cytokine production	-2.26885	0	7/771	16453,16598,16859,18119,18173,26415,67664	Jak3,Klf2,Lgals9,Nodal,Slc11a1,Mapk13,Rnf125
7_Member	GO Biological Processes	GO:0002698	negative regulation of immune effector process	-2.24423	0	3/130	16453,16859,209558	Jak3,Lgals9,Enpp3
7_Member	GO Biological Processes	GO:0022409	positive regulation of cell-cell adhesion	-2.0479	0	4/293	16453,16859,18119,20674	Jak3,Lgals9,Nodal,Sox2
8_Summary	GO Biological Processes	GO:0045739	positive regulation of DNA repair	-2.90485	-0.17987	3/76	66991,67968,319801,52463,73708	Khdc3,Ooep,Tigar,Tet1,Dppa3
8_Member	GO Biological Processes	GO:0045739	positive regulation of DNA repair	-2.90485	-0.17987	3/76	66991,67968,319801	Khdc3,Ooep,Tigar
8_Member	GO Biological Processes	GO:2001022	positive regulation of response to DNA damage stimulus	-2.40317	0	3/114	66991,67968,319801	Khdc3,Ooep,Tigar
8_Member	GO Biological Processes	GO:0051052	regulation of DNA metabolic process	-2.35643	0	5/387	52463,66991,67968,73708,319801	Tet1,Khdc3,Ooep,Dppa3,Tigar
8_Member	GO Biological Processes	GO:0006282	regulation of DNA repair	-2.26289	0	3/128	66991,67968,319801	Khdc3,Ooep,Tigar
9_Summary	GO Biological Processes	GO:0051302	regulation of cell division	-2.74725	-0.0570356	4/186	20871,26380,67968,71950	Aurkc,Esrrb,Ooep,Nanog
9_Member	GO Biological Processes	GO:0051302	regulation of cell division	-2.74725	-0.0570356	4/186	20871,26380,67968,71950	Aurkc,Esrrb,Ooep,Nanog
10_Summary	GO Biological Processes	GO:0030855	epithelial cell differentiation	-2.6585	-0.00647764	7/655	12224,14562,16598,18119,18613,20674,319801	Klf5,Gdf3,Klf2,Nodal,Pecam1,Sox2,Tigar
10_Member	GO Biological Processes	GO:0030855	epithelial cell differentiation	-2.6585	-0.00647764	7/655	12224,14562,16598,18119,18613,20674,319801	Klf5,Gdf3,Klf2,Nodal,Pecam1,Sox2,Tigar
10_Member	GO Biological Processes	GO:0002065	columnar/cuboidal epithelial cell differentiation	-2.49203	0	3/106	12224,18119,319801	Klf5,Nodal,Tigar
10_Member	GO Biological Processes	GO:0048565	digestive tract development	-2.29149	0	3/125	12224,18119,319801	Klf5,Nodal,Tigar
10_Member	GO Biological Processes	GO:0055123	digestive system development	-2.17263	0	3/138	12224,18119,319801	Klf5,Nodal,Tigar
11_Summary	GO Biological Processes	GO:0046031	ADP metabolic process	-2.53922	0	3/102	11636,26380,319801,209558	Ak1,Esrrb,Tigar,Enpp3
11_Member	GO Biological Processes	GO:0046031	ADP metabolic process	-2.53922	0	3/102	11636,26380,319801	Ak1,Esrrb,Tigar
11_Member	GO Biological Processes	GO:0006165	nucleoside diphosphate phosphorylation	-2.46914	0	3/108	11636,26380,319801	Ak1,Esrrb,Tigar
11_Member	GO Biological Processes	GO:0009135	purine nucleoside diphosphate metabolic process	-2.46914	0	3/108	11636,26380,319801	Ak1,Esrrb,Tigar
11_Member	GO Biological Processes	GO:0009179	purine ribonucleoside diphosphate metabolic process	-2.46914	0	3/108	11636,26380,319801	Ak1,Esrrb,Tigar
11_Member	GO Biological Processes	GO:0046939	nucleotide phosphorylation	-2.43567	0	3/111	11636,26380,319801	Ak1,Esrrb,Tigar
11_Member	GO Biological Processes	GO:0009185	ribonucleoside diphosphate metabolic process	-2.4139	0	3/113	11636,26380,319801	Ak1,Esrrb,Tigar
11_Member	GO Biological Processes	GO:0009132	nucleoside diphosphate metabolic process	-2.24423	0	3/130	11636,26380,319801	Ak1,Esrrb,Tigar
11_Member	GO Biological Processes	GO:0046034	ATP metabolic process	-2.22731	0	4/260	11636,26380,209558,319801	Ak1,Esrrb,Enpp3,Tigar
12_Summary	GO Biological Processes	GO:0030324	lung development	-2.38834	0	4/234	16598,18119,20674,73703	Klf2,Nodal,Sox2,Dppa2
12_Member	GO Biological Processes	GO:0030324	lung development	-2.38834	0	4/234	16598,18119,20674,73703	Klf2,Nodal,Sox2,Dppa2
12_Member	GO Biological Processes	GO:0030323	respiratory tube development	-2.36873	0	4/237	16598,18119,20674,73703	Klf2,Nodal,Sox2,Dppa2
12_Member	GO Biological Processes	GO:0060541	respiratory system development	-2.18712	0	4/267	16598,18119,20674,73703	Klf2,Nodal,Sox2,Dppa2
13_Summary	GO Biological Processes	GO:0051225	spindle assembly	-2.38201	0	3/116	17865,20871,66991	Mybl2,Aurkc,Khdc3
13_Member	GO Biological Processes	GO:0051225	spindle assembly	-2.38201	0	3/116	17865,20871,66991	Mybl2,Aurkc,Khdc3
13_Member	GO Biological Processes	GO:0007052	mitotic spindle organization	-2.34086	0	3/120	17865,20871,66991	Mybl2,Aurkc,Khdc3
13_Member	GO Biological Processes	GO:1902850	microtubule cytoskeleton organization involved in mitosis	-2.09737	0	3/147	17865,20871,66991	Mybl2,Aurkc,Khdc3
14_Summary	GO Biological Processes	GO:0034341	response to interferon-gamma	-2.164	0	3/139	18173,66141,68713	Slc11a1,Ifitm3,Ifitm1
14_Member	GO Biological Processes	GO:0034341	response to interferon-gamma	-2.164	0	3/139	18173,66141,68713	Slc11a1,Ifitm3,Ifitm1

## Sheet: Mitotic_Arrest_PGC_GO
GroupID	Category	Term	Description	LogP	Log(q-value)	InTerm_InList	Genes	Symbols
1_Summary	GO Biological Processes	GO:0043046	DNA methylation involved in gamete generation	-11.9109	-7.62966	6/19	54427,57746,74068,83456,83561,214575,30959,83560,104271,106757,114642,213236,378430,381678,230936,217827,238505	Dnmt3l,Piwil2,Asz1,Mov10l1,Tdrd1,Tdrd5,Ddx25,Tex14,Tex15,Catsperd,Brdt,Dnd1,Nanos2,Zcwpw1,Phf13,Nrde2,Mtr
1_Member	GO Biological Processes	GO:0043046	DNA methylation involved in gamete generation	-11.9109	-7.62966	6/19	54427,57746,74068,83456,83561,214575	Dnmt3l,Piwil2,Asz1,Mov10l1,Tdrd1,Tdrd5
1_Member	GO Biological Processes	GO:0022412	cellular process involved in reproduction in multicellular organism	-11.0609	-7.1573	13/494	30959,54427,57746,74068,83456,83560,83561,104271,106757,114642,213236,214575,378430	Ddx25,Dnmt3l,Piwil2,Asz1,Mov10l1,Tex14,Tdrd1,Tex15,Catsperd,Brdt,Dnd1,Tdrd5,Nanos2
1_Member	GO Biological Processes	GO:0048232	male gamete generation	-10.9615	-7.1573	14/629	30959,54427,57746,74068,83456,83560,83561,104271,106757,114642,213236,214575,378430,381678	Ddx25,Dnmt3l,Piwil2,Asz1,Mov10l1,Tex14,Tdrd1,Tex15,Catsperd,Brdt,Dnd1,Tdrd5,Nanos2,Zcwpw1
1_Member	GO Biological Processes	GO:0006305	DNA alkylation	-9.97186	-6.43781	7/72	54427,57746,74068,83456,83561,104271,214575	Dnmt3l,Piwil2,Asz1,Mov10l1,Tdrd1,Tex15,Tdrd5
1_Member	GO Biological Processes	GO:0006306	DNA methylation	-9.97186	-6.43781	7/72	54427,57746,74068,83456,83561,104271,214575	Dnmt3l,Piwil2,Asz1,Mov10l1,Tdrd1,Tex15,Tdrd5
1_Member	GO Biological Processes	GO:0007283	spermatogenesis	-9.94094	-6.43781	13/608	30959,54427,57746,74068,83456,83561,104271,106757,114642,213236,214575,378430,381678	Ddx25,Dnmt3l,Piwil2,Asz1,Mov10l1,Tdrd1,Tex15,Catsperd,Brdt,Dnd1,Tdrd5,Nanos2,Zcwpw1
1_Member	GO Biological Processes	GO:0007276	gamete generation	-9.75481	-6.3308	14/776	30959,54427,57746,74068,83456,83560,83561,104271,106757,114642,213236,214575,378430,381678	Ddx25,Dnmt3l,Piwil2,Asz1,Mov10l1,Tex14,Tdrd1,Tex15,Catsperd,Brdt,Dnd1,Tdrd5,Nanos2,Zcwpw1
1_Member	GO Biological Processes	GO:0140013	meiotic nuclear division	-9.70899	-6.3308	9/200	54427,57746,74068,83456,83560,104271,114642,378430,381678	Dnmt3l,Piwil2,Asz1,Mov10l1,Tex14,Tex15,Brdt,Nanos2,Zcwpw1
1_Member	GO Biological Processes	GO:0034587	piRNA metabolic process	-9.40465	-6.09545	5/20	57746,74068,83456,83561,104271	Piwil2,Asz1,Mov10l1,Tdrd1,Tex15
1_Member	GO Biological Processes	GO:1903046	meiotic cell cycle process	-9.37674	-6.09545	9/218	54427,57746,74068,83456,83560,104271,114642,378430,381678	Dnmt3l,Piwil2,Asz1,Mov10l1,Tex14,Tex15,Brdt,Nanos2,Zcwpw1
1_Member	GO Biological Processes	GO:0044728	DNA methylation or demethylation	-9.31274	-6.07285	7/89	54427,57746,74068,83456,83561,104271,214575	Dnmt3l,Piwil2,Asz1,Mov10l1,Tdrd1,Tex15,Tdrd5
1_Member	GO Biological Processes	GO:0051321	meiotic cell cycle	-9.07767	-5.87557	10/331	54427,57746,74068,83456,83560,83561,104271,114642,378430,381678	Dnmt3l,Piwil2,Asz1,Mov10l1,Tex14,Tdrd1,Tex15,Brdt,Nanos2,Zcwpw1
1_Member	GO Biological Processes	GO:0006304	DNA modification	-8.8929	-5.72556	7/102	54427,57746,74068,83456,83561,104271,214575	Dnmt3l,Piwil2,Asz1,Mov10l1,Tdrd1,Tex15,Tdrd5
1_Member	GO Biological Processes	GO:0007140	male meiotic nuclear division	-8.85679	-5.72163	6/56	54427,74068,83456,83560,104271,114642	Dnmt3l,Asz1,Mov10l1,Tex14,Tex15,Brdt
1_Member	GO Biological Processes	GO:0000280	nuclear division	-7.86553	-4.76033	10/443	54427,57746,74068,83456,83560,104271,114642,230936,378430,381678	Dnmt3l,Piwil2,Asz1,Mov10l1,Tex14,Tex15,Brdt,Phf13,Nanos2,Zcwpw1
1_Member	GO Biological Processes	GO:0048285	organelle fission	-7.40261	-4.32544	10/496	54427,57746,74068,83456,83560,104271,114642,230936,378430,381678	Dnmt3l,Piwil2,Asz1,Mov10l1,Tex14,Tex15,Brdt,Phf13,Nanos2,Zcwpw1
1_Member	GO Biological Processes	GO:0031047	gene silencing by RNA	-7.11068	-4.05984	7/184	57746,74068,83456,83561,104271,213236,217827	Piwil2,Asz1,Mov10l1,Tdrd1,Tex15,Dnd1,Nrde2
1_Member	GO Biological Processes	GO:0043414	macromolecule methylation	-6.76785	-3.74184	8/311	54427,57746,74068,83456,83561,104271,214575,238505	Dnmt3l,Piwil2,Asz1,Mov10l1,Tdrd1,Tex15,Tdrd5,Mtr
1_Member	GO Biological Processes	GO:0007127	meiosis I	-6.64043	-3.6379	6/130	54427,57746,83456,104271,114642,381678	Dnmt3l,Piwil2,Mov10l1,Tex15,Brdt,Zcwpw1
1_Member	GO Biological Processes	GO:0061982	meiosis I cell cycle process	-6.5434	-3.56315	6/135	54427,57746,83456,104271,114642,381678	Dnmt3l,Piwil2,Mov10l1,Tex15,Brdt,Zcwpw1
1_Member	GO Biological Processes	GO:0032259	methylation	-6.27615	-3.31709	8/361	54427,57746,74068,83456,83561,104271,214575,238505	Dnmt3l,Piwil2,Asz1,Mov10l1,Tdrd1,Tex15,Tdrd5,Mtr
1_Member	GO Biological Processes	GO:0007281	germ cell development	-6.17785	-3.23899	8/372	30959,57746,74068,83561,106757,213236,214575,378430	Ddx25,Piwil2,Asz1,Tdrd1,Catsperd,Dnd1,Tdrd5,Nanos2
1_Member	GO Biological Processes	GO:0016458	gene silencing	-5.81725	-2.8977	7/286	57746,74068,83456,83561,104271,213236,217827	Piwil2,Asz1,Mov10l1,Tdrd1,Tex15,Dnd1,Nrde2
1_Member	GO Biological Processes	GO:0007141	male meiosis I	-4.6185	-1.71742	3/28	54427,83456,114642	Dnmt3l,Mov10l1,Brdt
1_Member	GO Biological Processes	GO:0010528	regulation of transposition	-4.57168	-1.70537	3/29	54427,57746,104271	Dnmt3l,Piwil2,Tex15
1_Member	GO Biological Processes	GO:0010529	negative regulation of transposition	-4.57168	-1.70537	3/29	54427,57746,104271	Dnmt3l,Piwil2,Tex15
1_Member	GO Biological Processes	GO:0032196	transposition	-4.4408	-1.59088	3/32	54427,57746,104271	Dnmt3l,Piwil2,Tex15
1_Member	GO Biological Processes	GO:0034660	ncRNA metabolic process	-2.66915	0	5/456	57746,74068,83456,83561,104271	Piwil2,Asz1,Mov10l1,Tdrd1,Tex15
2_Summary	GO Biological Processes	GO:0044848	biological phase	-3.96353	-1.1294	3/46	14419,57746,378430,30959,83456,213236,217827,214575,83560	Gal,Piwil2,Nanos2,Ddx25,Mov10l1,Dnd1,Nrde2,Tdrd5,Tex14
2_Member	GO Biological Processes	GO:0044848	biological phase	-3.96353	-1.1294	3/46	14419,57746,378430	Gal,Piwil2,Nanos2
2_Member	GO Biological Processes	GO:0010608	posttranscriptional regulation of gene expression	-2.99061	-0.227842	6/581	30959,57746,83456,213236,217827,378430	Ddx25,Piwil2,Mov10l1,Dnd1,Nrde2,Nanos2
2_Member	GO Biological Processes	GO:0048477	oogenesis	-2.88413	-0.146915	3/107	57746,214575,378430	Piwil2,Tdrd5,Nanos2
2_Member	GO Biological Processes	GO:0051783	regulation of nuclear division	-2.52497	0	3/143	57746,83560,378430	Piwil2,Tex14,Nanos2
2_Member	GO Biological Processes	GO:0007292	female gamete generation	-2.3506	0	3/165	57746,214575,378430	Piwil2,Tdrd5,Nanos2
2_Member	GO Biological Processes	GO:0006417	regulation of translation	-2.11648	0	4/389	30959,57746,213236,378430	Ddx25,Piwil2,Dnd1,Nanos2
3_Summary	GO Biological Processes	GO:0051168	nuclear export	-3.5778	-0.758915	4/155	30959,52668,83454,217827	Ddx25,Ifi27,Nxf2,Nrde2
3_Member	GO Biological Processes	GO:0051168	nuclear export	-3.5778	-0.758915	4/155	30959,52668,83454,217827	Ddx25,Ifi27,Nxf2,Nrde2
3_Member	GO Biological Processes	GO:0006405	RNA export from nucleus	-3.2668	-0.488413	3/79	30959,83454,217827	Ddx25,Nxf2,Nrde2
3_Member	GO Biological Processes	GO:0050657	nucleic acid transport	-2.4912	0	3/147	30959,83454,217827	Ddx25,Nxf2,Nrde2
3_Member	GO Biological Processes	GO:0050658	RNA transport	-2.4912	0	3/147	30959,83454,217827	Ddx25,Nxf2,Nrde2
3_Member	GO Biological Processes	GO:0051236	establishment of RNA localization	-2.46651	0	3/150	30959,83454,217827	Ddx25,Nxf2,Nrde2
3_Member	GO Biological Processes	GO:0006913	nucleocytoplasmic transport	-2.38042	0	4/327	30959,52668,83454,217827	Ddx25,Ifi27,Nxf2,Nrde2
3_Member	GO Biological Processes	GO:0051169	nuclear transport	-2.38042	0	4/327	30959,52668,83454,217827	Ddx25,Ifi27,Nxf2,Nrde2
3_Member	GO Biological Processes	GO:0006403	RNA localization	-2.28643	0	3/174	30959,83454,217827	Ddx25,Nxf2,Nrde2
3_Member	GO Biological Processes	GO:0015931	nucleobase-containing compound transport	-2.14374	0	3/196	30959,83454,217827	Ddx25,Nxf2,Nrde2
4_Summary	GO Biological Processes	GO:0032388	positive regulation of intracellular transport	-3.27781	-0.488413	4/186	11472,77128,192197,217827,52668	Actn2,Crebrf,Bcas3,Nrde2,Ifi27
4_Member	GO Biological Processes	GO:0032388	positive regulation of intracellular transport	-3.27781	-0.488413	4/186	11472,77128,192197,217827	Actn2,Crebrf,Bcas3,Nrde2
4_Member	GO Biological Processes	GO:0032386	regulation of intracellular transport	-3.26455	-0.488413	5/335	11472,52668,77128,192197,217827	Actn2,Ifi27,Crebrf,Bcas3,Nrde2
5_Summary	GO Biological Processes	GO:0019221	cytokine-mediated signaling pathway	-2.92874	-0.178931	5/398	52668,56468,77128,84094,100038882	Ifi27,Socs5,Crebrf,Plvap,Isg15
5_Member	GO Biological Processes	GO:0019221	cytokine-mediated signaling pathway	-2.92874	-0.178931	5/398	52668,56468,77128,84094,100038882	Ifi27,Socs5,Crebrf,Plvap,Isg15
6_Summary	GO Biological Processes	GO:0098813	nuclear chromosome segregation	-2.66735	0	4/272	83560,104271,230936,381678	Tex14,Tex15,Phf13,Zcwpw1
6_Member	GO Biological Processes	GO:0098813	nuclear chromosome segregation	-2.66735	0	4/272	83560,104271,230936,381678	Tex14,Tex15,Phf13,Zcwpw1
6_Member	GO Biological Processes	GO:0007059	chromosome segregation	-2.32507	0	4/339	83560,104271,230936,381678	Tex14,Tex15,Phf13,Zcwpw1
7_Summary	GO Biological Processes	GO:0034763	negative regulation of transmembrane transport	-2.55098	0	3/140	11472,52906,56437,14419	Actn2,Ahi1,Rrad,Gal
7_Member	GO Biological Processes	GO:0034763	negative regulation of transmembrane transport	-2.55098	0	3/140	11472,52906,56437	Actn2,Ahi1,Rrad
7_Member	GO Biological Processes	GO:2001257	regulation of cation channel activity	-2.25233	0	3/179	11472,14419,56437	Actn2,Gal,Rrad
8_Summary	GO Biological Processes	GO:0009896	positive regulation of catabolic process	-2.51897	0	5/494	56468,77128,98732,213236,378430	Socs5,Crebrf,Rab3gap2,Dnd1,Nanos2
8_Member	GO Biological Processes	GO:0009896	positive regulation of catabolic process	-2.51897	0	5/494	56468,77128,98732,213236,378430	Socs5,Crebrf,Rab3gap2,Dnd1,Nanos2
9_Summary	GO Biological Processes	GO:0035194	post-transcriptional gene silencing by RNA	-2.42653	0	3/155	83456,213236,217827	Mov10l1,Dnd1,Nrde2
9_Member	GO Biological Processes	GO:0035194	post-transcriptional gene silencing by RNA	-2.42653	0	3/155	83456,213236,217827	Mov10l1,Dnd1,Nrde2
9_Member	GO Biological Processes	GO:0016441	posttranscriptional gene silencing	-2.38036	0	3/161	83456,213236,217827	Mov10l1,Dnd1,Nrde2

## Sheet: Q_ProSPG_GO
GroupID	Category	Term	Description	LogP	Log(q-value)	InTerm_InList	Genes	Symbols
1_Summary	GO Biological Processes	GO:0022412	cellular process involved in reproduction in multicellular organism	-13.4693	-9.18805	33/494	12394,21744,22092,22441,22788,26910,27356,30959,50878,56739,57746,67981,69982,71241,83561,94244,98558,104271,104362,110147,114606,114642,207686,212517,213402,218214,227631,232664,235330,252967,330890,331416,100048534,12745,50501,67946,74174,78284,216350	Runx1,Adad1,Rsph1,Xlr,Zp3,Figla,Insl6,Ddx25,Stag3,Rec8,Piwil2,Hormad1,Spink2,Dmrtc2,Tdrd1,Fkbp6,Mael,Tex15,Meig1,Ehmt2,Tle6,Brdt,Cfap69,Cfap44,Armc2,Kdm1b,Sohlh1,Ccdc136,Ttc12,Ropn1l,Piwil4,Gm773,Cfap43,Clgn,Prok2,Spata6,Gtsf1,Creb3l4,Tspan8
1_Member	GO Biological Processes	GO:0022412	cellular process involved in reproduction in multicellular organism	-13.4693	-9.18805	33/494	12394,21744,22092,22441,22788,26910,27356,30959,50878,56739,57746,67981,69982,71241,83561,94244,98558,104271,104362,110147,114606,114642,207686,212517,213402,218214,227631,232664,235330,252967,330890,331416,100048534	Runx1,Adad1,Rsph1,Xlr,Zp3,Figla,Insl6,Ddx25,Stag3,Rec8,Piwil2,Hormad1,Spink2,Dmrtc2,Tdrd1,Fkbp6,Mael,Tex15,Meig1,Ehmt2,Tle6,Brdt,Cfap69,Cfap44,Armc2,Kdm1b,Sohlh1,Ccdc136,Ttc12,Ropn1l,Piwil4,Gm773,Cfap43
1_Member	GO Biological Processes	GO:0048232	male gamete generation	-11.9456	-7.96532	35/629	12745,21744,22092,22441,27356,30959,50501,50878,56739,57746,67946,67981,69982,71241,74174,78284,83561,94244,98558,104271,104362,110147,114606,114642,207686,212517,213402,216350,227631,232664,235330,252967,330890,331416,100048534	Clgn,Adad1,Rsph1,Xlr,Insl6,Ddx25,Prok2,Stag3,Rec8,Piwil2,Spata6,Hormad1,Spink2,Dmrtc2,Gtsf1,Creb3l4,Tdrd1,Fkbp6,Mael,Tex15,Meig1,Ehmt2,Tle6,Brdt,Cfap69,Cfap44,Armc2,Tspan8,Sohlh1,Ccdc136,Ttc12,Ropn1l,Piwil4,Gm773,Cfap43
1_Member	GO Biological Processes	GO:0007283	spermatogenesis	-11.6707	-7.86649	34/608	12745,21744,22092,22441,27356,30959,50501,56739,57746,67946,67981,69982,71241,74174,78284,83561,94244,98558,104271,104362,110147,114606,114642,207686,212517,213402,216350,227631,232664,235330,252967,330890,331416,100048534	Clgn,Adad1,Rsph1,Xlr,Insl6,Ddx25,Prok2,Rec8,Piwil2,Spata6,Hormad1,Spink2,Dmrtc2,Gtsf1,Creb3l4,Tdrd1,Fkbp6,Mael,Tex15,Meig1,Ehmt2,Tle6,Brdt,Cfap69,Cfap44,Armc2,Tspan8,Sohlh1,Ccdc136,Ttc12,Ropn1l,Piwil4,Gm773,Cfap43
1_Member	GO Biological Processes	GO:0007276	gamete generation	-11.2644	-7.58519	38/776	12745,21744,22092,22441,22788,26910,27356,30959,50501,50878,56739,57746,67946,67981,69982,71241,74174,78284,83561,94244,98558,104271,104362,110147,114606,114642,207686,212517,213402,216350,218214,227631,232664,235330,252967,330890,331416,100048534	Clgn,Adad1,Rsph1,Xlr,Zp3,Figla,Insl6,Ddx25,Prok2,Stag3,Rec8,Piwil2,Spata6,Hormad1,Spink2,Dmrtc2,Gtsf1,Creb3l4,Tdrd1,Fkbp6,Mael,Tex15,Meig1,Ehmt2,Tle6,Brdt,Cfap69,Cfap44,Armc2,Tspan8,Kdm1b,Sohlh1,Ccdc136,Ttc12,Ropn1l,Piwil4,Gm773,Cfap43
1_Member	GO Biological Processes	GO:0007281	germ cell development	-9.58861	-6.26157	24/372	21744,22092,22441,22788,26910,27356,30959,56739,57746,67981,69982,71241,83561,104362,110147,207686,212517,213402,227631,232664,235330,252967,331416,100048534	Adad1,Rsph1,Xlr,Zp3,Figla,Insl6,Ddx25,Rec8,Piwil2,Hormad1,Spink2,Dmrtc2,Tdrd1,Meig1,Ehmt2,Cfap69,Cfap44,Armc2,Sohlh1,Ccdc136,Ttc12,Ropn1l,Gm773,Cfap43
1_Member	GO Biological Processes	GO:0007286	spermatid development	-8.39201	-5.22467	18/238	21744,22092,22441,27356,30959,56739,69982,71241,104362,110147,207686,212517,213402,232664,235330,252967,331416,100048534	Adad1,Rsph1,Xlr,Insl6,Ddx25,Rec8,Spink2,Dmrtc2,Meig1,Ehmt2,Cfap69,Cfap44,Armc2,Ccdc136,Ttc12,Ropn1l,Gm773,Cfap43
1_Member	GO Biological Processes	GO:0048515	spermatid differentiation	-8.13811	-5.00295	18/247	21744,22092,22441,27356,30959,56739,69982,71241,104362,110147,207686,212517,213402,232664,235330,252967,331416,100048534	Adad1,Rsph1,Xlr,Insl6,Ddx25,Rec8,Spink2,Dmrtc2,Meig1,Ehmt2,Cfap69,Cfap44,Armc2,Ccdc136,Ttc12,Ropn1l,Gm773,Cfap43
2_Summary	GO Biological Processes	GO:0001539	cilium or flagellum-dependent cell motility	-10.4625	-6.97358	17/155	16833,21689,27356,66793,70918,71233,71870,104346,104362,105833,207607,207686,212517,213402,235330,252967,100048534,74453,244653,12752,16572,67269,213575,217935,380684,13196,22092,52906,67946,225631,227753,319713,18753,71653,74734,170758,210356,12955,53330,70892,78283,114606,240121	Ldhc,Tekt1,Insl6,Efcab1,Nsun7,Enkur,Cfap45,Gas8,Meig1,Ccdc65,Ccdc40,Cfap69,Cfap44,Armc2,Ttc12,Ropn1l,Cfap43,Cfap53,Hydin,Cln3,Kif5a,Agtpbp1,Dync2li1,Dync2i1,Nefh,Asap1,Rsph1,Ahi1,Spata6,Onecut2,Gsn,Ablim3,Prkcd,Shtn1,Rhoh,Rac3,Nckap5,Cryab,Vamp4,Ttll7,Map7d2,Tle6,Fsd1
2_Member	GO Biological Processes	GO:0001539	cilium or flagellum-dependent cell motility	-10.4625	-6.97358	17/155	16833,21689,27356,66793,70918,71233,71870,104346,104362,105833,207607,207686,212517,213402,235330,252967,100048534	Ldhc,Tekt1,Insl6,Efcab1,Nsun7,Enkur,Cfap45,Gas8,Meig1,Ccdc65,Ccdc40,Cfap69,Cfap44,Armc2,Ttc12,Ropn1l,Cfap43
2_Member	GO Biological Processes	GO:0060285	cilium-dependent cell motility	-10.4625	-6.97358	17/155	16833,21689,27356,66793,70918,71233,71870,104346,104362,105833,207607,207686,212517,213402,235330,252967,100048534	Ldhc,Tekt1,Insl6,Efcab1,Nsun7,Enkur,Cfap45,Gas8,Meig1,Ccdc65,Ccdc40,Cfap69,Cfap44,Armc2,Ttc12,Ropn1l,Cfap43
2_Member	GO Biological Processes	GO:0003341	cilium movement	-10.4098	-6.97358	19/203	16833,21689,27356,66793,70918,71233,71870,74453,104346,104362,105833,207607,207686,212517,213402,235330,244653,252967,100048534	Ldhc,Tekt1,Insl6,Efcab1,Nsun7,Enkur,Cfap45,Cfap53,Gas8,Meig1,Ccdc65,Ccdc40,Cfap69,Cfap44,Armc2,Ttc12,Hydin,Ropn1l,Cfap43
2_Member	GO Biological Processes	GO:0060294	cilium movement involved in cell motility	-9.82948	-6.45129	16/147	16833,21689,27356,66793,70918,71233,71870,104346,104362,207607,207686,212517,213402,235330,252967,100048534	Ldhc,Tekt1,Insl6,Efcab1,Nsun7,Enkur,Cfap45,Gas8,Meig1,Ccdc40,Cfap69,Cfap44,Armc2,Ttc12,Ropn1l,Cfap43
2_Member	GO Biological Processes	GO:0030317	flagellated sperm motility	-9.42322	-6.14194	15/134	16833,27356,66793,70918,71233,71870,104346,104362,207607,207686,212517,213402,235330,252967,100048534	Ldhc,Insl6,Efcab1,Nsun7,Enkur,Cfap45,Gas8,Meig1,Ccdc40,Cfap69,Cfap44,Armc2,Ttc12,Ropn1l,Cfap43
2_Member	GO Biological Processes	GO:0007018	microtubule-based movement	-9.32255	-6.08266	25/416	12752,16572,16833,21689,27356,66793,67269,70918,71233,71870,74453,104346,104362,105833,207607,207686,212517,213402,213575,217935,235330,244653,252967,380684,100048534	Cln3,Kif5a,Ldhc,Tekt1,Insl6,Efcab1,Agtpbp1,Nsun7,Enkur,Cfap45,Cfap53,Gas8,Meig1,Ccdc65,Ccdc40,Cfap69,Cfap44,Armc2,Dync2li1,Dync2i1,Ttc12,Hydin,Ropn1l,Nefh,Cfap43
2_Member	GO Biological Processes	GO:0097722	sperm motility	-9.24181	-6.03971	15/138	16833,27356,66793,70918,71233,71870,104346,104362,207607,207686,212517,213402,235330,252967,100048534	Ldhc,Insl6,Efcab1,Nsun7,Enkur,Cfap45,Gas8,Meig1,Ccdc40,Cfap69,Cfap44,Armc2,Ttc12,Ropn1l,Cfap43
2_Member	GO Biological Processes	GO:0060271	cilium assembly	-8.07263	-4.96743	21/342	13196,21689,22092,52906,67946,74453,104346,104362,105833,207607,207686,212517,213402,213575,217935,225631,227753,235330,244653,319713,100048534	Asap1,Tekt1,Rsph1,Ahi1,Spata6,Cfap53,Gas8,Meig1,Ccdc65,Ccdc40,Cfap69,Cfap44,Armc2,Dync2li1,Dync2i1,Onecut2,Gsn,Ttc12,Hydin,Ablim3,Cfap43
2_Member	GO Biological Processes	GO:0035082	axoneme assembly	-7.67334	-4.59618	11/86	22092,104346,104362,105833,207607,207686,212517,213402,235330,244653,100048534	Rsph1,Gas8,Meig1,Ccdc65,Ccdc40,Cfap69,Cfap44,Armc2,Ttc12,Hydin,Cfap43
2_Member	GO Biological Processes	GO:0044782	cilium organization	-7.38023	-4.35421	21/375	13196,21689,22092,52906,67946,74453,104346,104362,105833,207607,207686,212517,213402,213575,217935,225631,227753,235330,244653,319713,100048534	Asap1,Tekt1,Rsph1,Ahi1,Spata6,Cfap53,Gas8,Meig1,Ccdc65,Ccdc40,Cfap69,Cfap44,Armc2,Dync2li1,Dync2i1,Onecut2,Gsn,Ttc12,Hydin,Ablim3,Cfap43
2_Member	GO Biological Processes	GO:0030031	cell projection assembly	-7.31824	-4.33799	26/562	12752,13196,18753,21689,22092,52906,67946,71653,74453,74734,104346,104362,105833,170758,207607,207686,212517,213402,213575,217935,225631,227753,235330,244653,319713,100048534	Cln3,Asap1,Prkcd,Tekt1,Rsph1,Ahi1,Spata6,Shtn1,Cfap53,Rhoh,Gas8,Meig1,Ccdc65,Rac3,Ccdc40,Cfap69,Cfap44,Armc2,Dync2li1,Dync2i1,Onecut2,Gsn,Ttc12,Hydin,Ablim3,Cfap43
2_Member	GO Biological Processes	GO:0001578	microtubule bundle formation	-7.14064	-4.18158	12/119	22092,104346,104362,105833,207607,207686,210356,212517,213402,235330,244653,100048534	Rsph1,Gas8,Meig1,Ccdc65,Ccdc40,Cfap69,Nckap5,Cfap44,Armc2,Ttc12,Hydin,Cfap43
2_Member	GO Biological Processes	GO:0120031	plasma membrane bounded cell projection assembly	-6.3744	-3.52448	24/547	12752,13196,18753,21689,22092,52906,67946,71653,74453,104346,104362,105833,207607,207686,212517,213402,213575,217935,225631,227753,235330,244653,319713,100048534	Cln3,Asap1,Prkcd,Tekt1,Rsph1,Ahi1,Spata6,Shtn1,Cfap53,Gas8,Meig1,Ccdc65,Ccdc40,Cfap69,Cfap44,Armc2,Dync2li1,Dync2i1,Onecut2,Gsn,Ttc12,Hydin,Ablim3,Cfap43
2_Member	GO Biological Processes	GO:0044458	motile cilium assembly	-5.98755	-3.21142	8/58	67946,104362,207607,207686,212517,213402,235330,100048534	Spata6,Meig1,Ccdc40,Cfap69,Cfap44,Armc2,Ttc12,Cfap43
2_Member	GO Biological Processes	GO:0007288	sperm axoneme assembly	-5.78571	-3.0485	6/28	104362,207686,212517,213402,235330,100048534	Meig1,Cfap69,Cfap44,Armc2,Ttc12,Cfap43
2_Member	GO Biological Processes	GO:0120316	sperm flagellum assembly	-5.78571	-3.0485	6/28	104362,207686,212517,213402,235330,100048534	Meig1,Cfap69,Cfap44,Armc2,Ttc12,Cfap43
2_Member	GO Biological Processes	GO:0000226	microtubule cytoskeleton organization	-3.09786	-0.580003	19/622	12955,22092,53330,70892,78283,104346,104362,105833,114606,207607,207686,210356,212517,213402,235330,240121,244653,380684,100048534	Cryab,Rsph1,Vamp4,Ttll7,Map7d2,Gas8,Meig1,Ccdc65,Tle6,Ccdc40,Cfap69,Nckap5,Cfap44,Armc2,Ttc12,Fsd1,Hydin,Nefh,Cfap43
3_Summary	GO Biological Processes	GO:0051321	meiotic cell cycle	-7.59662	-4.54579	20/331	12745,22092,22441,50878,56739,57746,66654,67981,71241,83561,94244,98558,104271,104362,110147,114642,330890,331416,668110,671564,22788,26910,227631,12577,114874	Clgn,Rsph1,Xlr,Stag3,Rec8,Piwil2,Tex12,Hormad1,Dmrtc2,Tdrd1,Fkbp6,Mael,Tex15,Meig1,Ehmt2,Brdt,Piwil4,Gm773,Syce1l,Rnf212,Zp3,Figla,Sohlh1,Cdkn1c,Ddhd1
3_Member	GO Biological Processes	GO:0051321	meiotic cell cycle	-7.59662	-4.54579	20/331	12745,22092,22441,50878,56739,57746,66654,67981,71241,83561,94244,98558,104271,104362,110147,114642,330890,331416,668110,671564	Clgn,Rsph1,Xlr,Stag3,Rec8,Piwil2,Tex12,Hormad1,Dmrtc2,Tdrd1,Fkbp6,Mael,Tex15,Meig1,Ehmt2,Brdt,Piwil4,Gm773,Syce1l,Rnf212
3_Member	GO Biological Processes	GO:0007129	homologous chromosome pairing at meiosis	-7.33301	-4.33799	9/55	50878,56739,66654,67981,98558,104271,110147,668110,671564	Stag3,Rec8,Tex12,Hormad1,Mael,Tex15,Ehmt2,Syce1l,Rnf212
3_Member	GO Biological Processes	GO:0007127	meiosis I	-6.71501	-3.81394	12/130	50878,56739,57746,66654,67981,71241,98558,104271,110147,114642,668110,671564	Stag3,Rec8,Piwil2,Tex12,Hormad1,Dmrtc2,Mael,Tex15,Ehmt2,Brdt,Syce1l,Rnf212
3_Member	GO Biological Processes	GO:0061982	meiosis I cell cycle process	-6.53549	-3.65214	12/135	50878,56739,57746,66654,67981,71241,98558,104271,110147,114642,668110,671564	Stag3,Rec8,Piwil2,Tex12,Hormad1,Dmrtc2,Mael,Tex15,Ehmt2,Brdt,Syce1l,Rnf212
3_Member	GO Biological Processes	GO:0045143	homologous chromosome segregation	-6.45428	-3.58797	9/69	50878,56739,66654,67981,98558,104271,110147,668110,671564	Stag3,Rec8,Tex12,Hormad1,Mael,Tex15,Ehmt2,Syce1l,Rnf212
3_Member	GO Biological Processes	GO:0007130	synaptonemal complex assembly	-6.21311	-3.40894	6/24	56739,66654,67981,104271,110147,668110	Rec8,Tex12,Hormad1,Tex15,Ehmt2,Syce1l
3_Member	GO Biological Processes	GO:0070192	chromosome organization involved in meiotic cell cycle	-5.9925	-3.21142	9/78	50878,56739,66654,67981,98558,104271,110147,668110,671564	Stag3,Rec8,Tex12,Hormad1,Mael,Tex15,Ehmt2,Syce1l,Rnf212
3_Member	GO Biological Processes	GO:0070193	synaptonemal complex organization	-5.88555	-3.12278	6/27	56739,66654,67981,104271,110147,668110	Rec8,Tex12,Hormad1,Tex15,Ehmt2,Syce1l
3_Member	GO Biological Processes	GO:0045132	meiotic chromosome segregation	-5.05046	-2.36024	9/101	50878,56739,66654,67981,98558,104271,110147,668110,671564	Stag3,Rec8,Tex12,Hormad1,Mael,Tex15,Ehmt2,Syce1l,Rnf212
3_Member	GO Biological Processes	GO:0140013	meiotic nuclear division	-4.74997	-2.1219	12/200	50878,56739,57746,66654,67981,71241,98558,104271,110147,114642,668110,671564	Stag3,Rec8,Piwil2,Tex12,Hormad1,Dmrtc2,Mael,Tex15,Ehmt2,Brdt,Syce1l,Rnf212
3_Member	GO Biological Processes	GO:1903046	meiotic cell cycle process	-4.38122	-1.7627	12/218	50878,56739,57746,66654,67981,71241,98558,104271,110147,114642,668110,671564	Stag3,Rec8,Piwil2,Tex12,Hormad1,Dmrtc2,Mael,Tex15,Ehmt2,Brdt,Syce1l,Rnf212
3_Member	GO Biological Processes	GO:0007140	male meiotic nuclear division	-3.98713	-1.38709	6/56	50878,56739,71241,98558,104271,114642	Stag3,Rec8,Dmrtc2,Mael,Tex15,Brdt
3_Member	GO Biological Processes	GO:0045144	meiotic sister chromatid segregation	-3.20691	-0.665989	3/13	50878,56739,67981	Stag3,Rec8,Hormad1
3_Member	GO Biological Processes	GO:0051177	meiotic sister chromatid cohesion	-3.20691	-0.665989	3/13	50878,56739,67981	Stag3,Rec8,Hormad1
3_Member	GO Biological Processes	GO:0007135	meiosis II	-3.01391	-0.5587	3/15	50878,56739,67981	Stag3,Rec8,Hormad1
3_Member	GO Biological Processes	GO:0061983	meiosis II cell cycle process	-3.01391	-0.5587	3/15	50878,56739,67981	Stag3,Rec8,Hormad1
3_Member	GO Biological Processes	GO:0048477	oogenesis	-2.48853	-0.11034	6/107	22788,26910,56739,57746,67981,227631	Zp3,Figla,Rec8,Piwil2,Hormad1,Sohlh1
3_Member	GO Biological Processes	GO:0007141	male meiosis I	-2.21248	0	3/28	56739,71241,114642	Rec8,Dmrtc2,Brdt
3_Member	GO Biological Processes	GO:0007292	female gamete generation	-2.15179	0	7/165	22788,26910,50878,56739,57746,67981,227631	Zp3,Figla,Stag3,Rec8,Piwil2,Hormad1,Sohlh1
3_Member	GO Biological Processes	GO:0000280	nuclear division	-2.14196	0	13/443	12577,50878,56739,57746,66654,67981,71241,98558,104271,110147,114642,668110,671564	Cdkn1c,Stag3,Rec8,Piwil2,Tex12,Hormad1,Dmrtc2,Mael,Tex15,Ehmt2,Brdt,Syce1l,Rnf212
3_Member	GO Biological Processes	GO:0048285	organelle fission	-2.1251	0	14/496	12577,50878,56739,57746,66654,67981,71241,98558,104271,110147,114642,114874,668110,671564	Cdkn1c,Stag3,Rec8,Piwil2,Tex12,Hormad1,Dmrtc2,Mael,Tex15,Ehmt2,Brdt,Ddhd1,Syce1l,Rnf212
4_Summary	GO Biological Processes	GO:0043046	DNA methylation involved in gamete generation	-6.88411	-3.94525	6/19	57746,83561,94244,98558,218214,330890,104271,12151,110147,71241,70918	Piwil2,Tdrd1,Fkbp6,Mael,Kdm1b,Piwil4,Tex15,Bmi1,Ehmt2,Dmrtc2,Nsun7
4_Member	GO Biological Processes	GO:0043046	DNA methylation involved in gamete generation	-6.88411	-3.94525	6/19	57746,83561,94244,98558,218214,330890	Piwil2,Tdrd1,Fkbp6,Mael,Kdm1b,Piwil4
4_Member	GO Biological Processes	GO:0034587	piRNA metabolic process	-6.73412	-3.81457	6/20	57746,83561,94244,98558,104271,330890	Piwil2,Tdrd1,Fkbp6,Mael,Tex15,Piwil4
4_Member	GO Biological Processes	GO:0006305	DNA alkylation	-6.29292	-3.47404	9/72	12151,57746,83561,94244,98558,104271,110147,218214,330890	Bmi1,Piwil2,Tdrd1,Fkbp6,Mael,Tex15,Ehmt2,Kdm1b,Piwil4
4_Member	GO Biological Processes	GO:0006306	DNA methylation	-6.29292	-3.47404	9/72	12151,57746,83561,94244,98558,104271,110147,218214,330890	Bmi1,Piwil2,Tdrd1,Fkbp6,Mael,Tex15,Ehmt2,Kdm1b,Piwil4
4_Member	GO Biological Processes	GO:0044728	DNA methylation or demethylation	-5.50614	-2.78116	9/89	12151,57746,83561,94244,98558,104271,110147,218214,330890	Bmi1,Piwil2,Tdrd1,Fkbp6,Mael,Tex15,Ehmt2,Kdm1b,Piwil4
4_Member	GO Biological Processes	GO:0006304	DNA modification	-5.01542	-2.3362	9/102	12151,57746,83561,94244,98558,104271,110147,218214,330890	Bmi1,Piwil2,Tdrd1,Fkbp6,Mael,Tex15,Ehmt2,Kdm1b,Piwil4
4_Member	GO Biological Processes	GO:0010528	regulation of transposition	-2.16934	0	3/29	57746,104271,330890	Piwil2,Tex15,Piwil4
4_Member	GO Biological Processes	GO:0010529	negative regulation of transposition	-2.16934	0	3/29	57746,104271,330890	Piwil2,Tex15,Piwil4
4_Member	GO Biological Processes	GO:0032196	transposition	-2.04945	0	3/32	57746,104271,330890	Piwil2,Tex15,Piwil4
4_Member	GO Biological Processes	GO:0043414	macromolecule methylation	-2.01434	0	10/311	12151,57746,71241,83561,94244,98558,104271,110147,218214,330890	Bmi1,Piwil2,Dmrtc2,Tdrd1,Fkbp6,Mael,Tex15,Ehmt2,Kdm1b,Piwil4
4_Member	GO Biological Processes	GO:0032259	methylation	-2.001	0	11/361	12151,57746,70918,71241,83561,94244,98558,104271,110147,218214,330890	Bmi1,Piwil2,Nsun7,Dmrtc2,Tdrd1,Fkbp6,Mael,Tex15,Ehmt2,Kdm1b,Piwil4
5_Summary	GO Biological Processes	GO:0050885	neuromuscular process controlling balance	-5.3556	-2.64251	8/70	12286,12752,14387,16531,57340,72088,100072,170758,17883,18619,20273,67269,13798,18190,27220,56747,110147,214230,229599,81905	Cacna1a,Cln3,Gaa,Kcnma1,Jph3,Ush1c,Camta1,Rac3,Myh3,Penk,Scn8a,Agtpbp1,En1,Nrxn2,Cartpt,Sez6l,Ehmt2,Pak6,Ciart,Cacng8
5_Member	GO Biological Processes	GO:0050885	neuromuscular process controlling balance	-5.3556	-2.64251	8/70	12286,12752,14387,16531,57340,72088,100072,170758	Cacna1a,Cln3,Gaa,Kcnma1,Jph3,Ush1c,Camta1,Rac3
5_Member	GO Biological Processes	GO:0050905	neuromuscular process	-4.79356	-2.15573	12/198	12286,12752,14387,16531,17883,18619,20273,57340,67269,72088,100072,170758	Cacna1a,Cln3,Gaa,Kcnma1,Myh3,Penk,Scn8a,Jph3,Agtpbp1,Ush1c,Camta1,Rac3
5_Member	GO Biological Processes	GO:0030534	adult behavior	-2.95411	-0.505339	9/190	12286,13798,16531,18190,20273,27220,56747,67269,110147	Cacna1a,En1,Kcnma1,Nrxn2,Scn8a,Cartpt,Sez6l,Agtpbp1,Ehmt2
5_Member	GO Biological Processes	GO:0007626	locomotory behavior	-2.46645	-0.0989768	10/267	12286,13798,14387,16531,18619,20273,56747,67269,214230,229599	Cacna1a,En1,Gaa,Kcnma1,Penk,Scn8a,Sez6l,Agtpbp1,Pak6,Ciart
5_Member	GO Biological Processes	GO:0007628	adult walking behavior	-2.44212	-0.0851199	4/47	12286,16531,20273,67269	Cacna1a,Kcnma1,Scn8a,Agtpbp1
5_Member	GO Biological Processes	GO:0008344	adult locomotory behavior	-2.40986	-0.0725738	6/111	12286,13798,16531,20273,56747,67269	Cacna1a,En1,Kcnma1,Scn8a,Sez6l,Agtpbp1
5_Member	GO Biological Processes	GO:0090659	walking behavior	-2.37643	-0.04939	4/49	12286,16531,20273,67269	Cacna1a,Kcnma1,Scn8a,Agtpbp1
5_Member	GO Biological Processes	GO:0019226	transmission of nerve impulse	-2.11448	0	5/91	12286,16531,20273,27220,81905	Cacna1a,Kcnma1,Scn8a,Cartpt,Cacng8
6_Summary	GO Biological Processes	GO:0009566	fertilization	-5.26881	-2.56731	13/209	12659,12745,20910,22788,27356,50722,56739,69982,98558,104271,110147,207686,232664,12394,57746,66793,67981,106389	Ovgp1,Clgn,Stxbp1,Zp3,Insl6,Dkkl1,Rec8,Spink2,Mael,Tex15,Ehmt2,Cfap69,Ccdc136,Runx1,Piwil2,Efcab1,Hormad1,Eaf2
6_Member	GO Biological Processes	GO:0009566	fertilization	-5.26881	-2.56731	13/209	12659,12745,20910,22788,27356,50722,56739,69982,98558,104271,110147,207686,232664	Ovgp1,Clgn,Stxbp1,Zp3,Insl6,Dkkl1,Rec8,Spink2,Mael,Tex15,Ehmt2,Cfap69,Ccdc136
6_Member	GO Biological Processes	GO:2000241	regulation of reproductive process	-2.71177	-0.282732	9/206	12394,12659,20910,22788,57746,66793,67981,106389,207686	Runx1,Ovgp1,Stxbp1,Zp3,Piwil2,Efcab1,Hormad1,Eaf2,Cfap69
7_Summary	GO Biological Processes	GO:0060632	regulation of microtubule-based movement	-4.91108	-2.24258	7/58	66793,71870,105833,207607,207686,380684,100048534,104346	Efcab1,Cfap45,Ccdc65,Ccdc40,Cfap69,Nefh,Cfap43,Gas8
7_Member	GO Biological Processes	GO:0060632	regulation of microtubule-based movement	-4.91108	-2.24258	7/58	66793,71870,105833,207607,207686,380684,100048534	Efcab1,Cfap45,Ccdc65,Ccdc40,Cfap69,Nefh,Cfap43
7_Member	GO Biological Processes	GO:0003352	regulation of cilium movement	-4.83635	-2.18854	6/40	66793,71870,105833,207607,207686,100048534	Efcab1,Cfap45,Ccdc65,Ccdc40,Cfap69,Cfap43
7_Member	GO Biological Processes	GO:0003356	regulation of cilium beat frequency	-2.92805	-0.485616	3/16	71870,207607,100048534	Cfap45,Ccdc40,Cfap43
7_Member	GO Biological Processes	GO:0003351	epithelial cilium movement involved in extracellular fluid movement	-2.70069	-0.282732	4/40	71870,104346,207607,100048534	Cfap45,Gas8,Ccdc40,Cfap43
7_Member	GO Biological Processes	GO:0006858	extracellular transport	-2.5839	-0.173073	4/43	71870,104346,207607,100048534	Cfap45,Gas8,Ccdc40,Cfap43
7_Member	GO Biological Processes	GO:0060295	regulation of cilium movement involved in cell motility	-2.21248	0	3/28	66793,71870,207686	Efcab1,Cfap45,Cfap69
7_Member	GO Biological Processes	GO:1902019	regulation of cilium-dependent cell motility	-2.21248	0	3/28	66793,71870,207686	Efcab1,Cfap45,Cfap69
8_Summary	GO Biological Processes	GO:0007610	behavior	-4.86508	-2.20704	26/761	11785,12286,12394,12424,12752,13798,14387,14419,16531,18190,18619,20273,27220,52906,56747,57340,67269,77128,110147,207686,214230,229599,234593,240057,268934,381073,72635	Apbb1,Cacna1a,Runx1,Cck,Cln3,En1,Gaa,Gal,Kcnma1,Nrxn2,Penk,Scn8a,Cartpt,Ahi1,Sez6l,Jph3,Agtpbp1,Crebrf,Ehmt2,Cfap69,Pak6,Ciart,Ndrg4,Syngap1,Grm4,Npw,Lins1
8_Member	GO Biological Processes	GO:0007610	behavior	-4.86508	-2.20704	26/761	11785,12286,12394,12424,12752,13798,14387,14419,16531,18190,18619,20273,27220,52906,56747,57340,67269,77128,110147,207686,214230,229599,234593,240057,268934,381073	Apbb1,Cacna1a,Runx1,Cck,Cln3,En1,Gaa,Gal,Kcnma1,Nrxn2,Penk,Scn8a,Cartpt,Ahi1,Sez6l,Jph3,Agtpbp1,Crebrf,Ehmt2,Cfap69,Pak6,Ciart,Ndrg4,Syngap1,Grm4,Npw
8_Member	GO Biological Processes	GO:0007612	learning	-3.69742	-1.11511	10/184	11785,12424,12752,13798,18190,57340,214230,234593,240057,268934	Apbb1,Cck,Cln3,En1,Nrxn2,Jph3,Pak6,Ndrg4,Syngap1,Grm4
8_Member	GO Biological Processes	GO:0050890	cognition	-2.50906	-0.125401	12/353	11785,12424,12752,13798,18190,57340,72635,110147,214230,234593,240057,268934	Apbb1,Cck,Cln3,En1,Nrxn2,Jph3,Lins1,Ehmt2,Pak6,Ndrg4,Syngap1,Grm4
8_Member	GO Biological Processes	GO:0007611	learning or memory	-2.41929	-0.0725738	11/316	11785,12424,12752,13798,18190,57340,110147,214230,234593,240057,268934	Apbb1,Cck,Cln3,En1,Nrxn2,Jph3,Ehmt2,Pak6,Ndrg4,Syngap1,Grm4
9_Summary	GO Biological Processes	GO:0021700	developmental maturation	-4.19692	-1.58773	15/341	12032,12286,12394,12399,12577,14419,16531,18987,19378,20190,20910,56739,56747,170758,252967	Bcan,Cacna1a,Runx1,Runx3,Cdkn1c,Gal,Kcnma1,Pou2f2,Aldh1a2,Ryr1,Stxbp1,Rec8,Sez6l,Rac3,Ropn1l
9_Member	GO Biological Processes	GO:0021700	developmental maturation	-4.19692	-1.58773	15/341	12032,12286,12394,12399,12577,14419,16531,18987,19378,20190,20910,56739,56747,170758,252967	Bcan,Cacna1a,Runx1,Runx3,Cdkn1c,Gal,Kcnma1,Pou2f2,Aldh1a2,Ryr1,Stxbp1,Rec8,Sez6l,Rac3,Ropn1l
9_Member	GO Biological Processes	GO:0071695	anatomical structure maturation	-3.26973	-0.711541	12/287	12286,12394,12399,12577,14419,16531,18987,19378,20190,56739,170758,252967	Cacna1a,Runx1,Runx3,Cdkn1c,Gal,Kcnma1,Pou2f2,Aldh1a2,Ryr1,Rec8,Rac3,Ropn1l
9_Member	GO Biological Processes	GO:0048469	cell maturation	-2.07934	0	8/213	12394,12399,12577,16531,18987,56739,170758,252967	Runx1,Runx3,Cdkn1c,Kcnma1,Pou2f2,Rec8,Rac3,Ropn1l
10_Summary	GO Biological Processes	GO:0051932	synaptic transmission, GABAergic	-3.73911	-1.14802	6/62	12286,12752,20910,170758,227120,232370,81905,268934,67269,70129,18190,20616,20974	Cacna1a,Cln3,Stxbp1,Rac3,Plcl1,Clstn3,Cacng8,Grm4,Agtpbp1,Slc44a4,Nrxn2,Snap91,Syngr3
10_Member	GO Biological Processes	GO:0051932	synaptic transmission, GABAergic	-3.73911	-1.14802	6/62	12286,12752,20910,170758,227120,232370	Cacna1a,Cln3,Stxbp1,Rac3,Plcl1,Clstn3
10_Member	GO Biological Processes	GO:0035249	synaptic transmission, glutamatergic	-2.42919	-0.0773254	6/110	12286,12752,20910,81905,232370,268934	Cacna1a,Cln3,Stxbp1,Cacng8,Clstn3,Grm4
10_Member	GO Biological Processes	GO:0042133	neurotransmitter metabolic process	-2.16934	0	3/29	12752,67269,70129	Cln3,Agtpbp1,Slc44a4
10_Member	GO Biological Processes	GO:0001505	regulation of neurotransmitter levels	-2.08635	0	9/257	12286,12752,18190,20616,20910,20974,67269,70129,268934	Cacna1a,Cln3,Nrxn2,Snap91,Stxbp1,Syngr3,Agtpbp1,Slc44a4,Grm4
11_Summary	GO Biological Processes	GO:0099111	microtubule-based transport	-3.30688	-0.733167	10/206	12752,16572,67269,71870,104346,207607,213575,217935,380684,100048534,17916,71602	Cln3,Kif5a,Agtpbp1,Cfap45,Gas8,Ccdc40,Dync2li1,Dync2i1,Nefh,Cfap43,Myo1f,Myo1e
11_Member	GO Biological Processes	GO:0099111	microtubule-based transport	-3.30688	-0.733167	10/206	12752,16572,67269,71870,104346,207607,213575,217935,380684,100048534	Cln3,Kif5a,Agtpbp1,Cfap45,Gas8,Ccdc40,Dync2li1,Dync2i1,Nefh,Cfap43
11_Member	GO Biological Processes	GO:0030705	cytoskeleton-dependent intracellular transport	-2.26353	0	8/198	12752,16572,17916,67269,71602,213575,217935,380684	Cln3,Kif5a,Myo1f,Agtpbp1,Myo1e,Dync2li1,Dync2i1,Nefh
12_Summary	GO Biological Processes	GO:0007368	determination of left/right symmetry	-3.26855	-0.711541	8/137	19378,52906,71233,71870,74453,104346,207607,213575,12151,13798,15427,22138,70122,79362,240057,320772	Aldh1a2,Ahi1,Enkur,Cfap45,Cfap53,Gas8,Ccdc40,Dync2li1,Bmi1,En1,Hoxc9,Ttn,Mllt3,Bhlhe41,Syngap1,Mdga2
12_Member	GO Biological Processes	GO:0007368	determination of left/right symmetry	-3.26855	-0.711541	8/137	19378,52906,71233,71870,74453,104346,207607,213575	Aldh1a2,Ahi1,Enkur,Cfap45,Cfap53,Gas8,Ccdc40,Dync2li1
12_Member	GO Biological Processes	GO:0009855	determination of bilateral symmetry	-3.08668	-0.576244	8/146	19378,52906,71233,71870,74453,104346,207607,213575	Aldh1a2,Ahi1,Enkur,Cfap45,Cfap53,Gas8,Ccdc40,Dync2li1
12_Member	GO Biological Processes	GO:0009799	specification of symmetry	-3.06735	-0.564221	8/147	19378,52906,71233,71870,74453,104346,207607,213575	Aldh1a2,Ahi1,Enkur,Cfap45,Cfap53,Gas8,Ccdc40,Dync2li1
12_Member	GO Biological Processes	GO:0007389	pattern specification process	-3.04247	-0.5587	16/484	12151,13798,15427,19378,22138,52906,70122,71233,71870,74453,79362,104346,207607,213575,240057,320772	Bmi1,En1,Hoxc9,Aldh1a2,Ttn,Ahi1,Mllt3,Enkur,Cfap45,Cfap53,Bhlhe41,Gas8,Ccdc40,Dync2li1,Syngap1,Mdga2
13_Summary	GO Biological Processes	GO:0045916	negative regulation of complement activation	-3.1065	-0.58109	3/14	12258,96935,232345	Serping1,Susd4,A2m
13_Member	GO Biological Processes	GO:0045916	negative regulation of complement activation	-3.1065	-0.58109	3/14	12258,96935,232345	Serping1,Susd4,A2m
13_Member	GO Biological Processes	GO:0002921	negative regulation of humoral immune response	-2.77318	-0.33699	3/18	12258,96935,232345	Serping1,Susd4,A2m
13_Member	GO Biological Processes	GO:0030449	regulation of complement activation	-2.40447	-0.0725738	3/24	12258,96935,232345	Serping1,Susd4,A2m
14_Summary	GO Biological Processes	GO:0032099	negative regulation of appetite	-3.1065	-0.58109	3/14	12424,27220,53322	Cck,Cartpt,Nucb2
14_Member	GO Biological Processes	GO:0032099	negative regulation of appetite	-3.1065	-0.58109	3/14	12424,27220,53322	Cck,Cartpt,Nucb2
14_Member	GO Biological Processes	GO:0032096	negative regulation of response to food	-3.01391	-0.5587	3/15	12424,27220,53322	Cck,Cartpt,Nucb2
14_Member	GO Biological Processes	GO:0032105	negative regulation of response to extracellular stimulus	-3.01391	-0.5587	3/15	12424,27220,53322	Cck,Cartpt,Nucb2
14_Member	GO Biological Processes	GO:0032108	negative regulation of response to nutrient levels	-3.01391	-0.5587	3/15	12424,27220,53322	Cck,Cartpt,Nucb2
14_Member	GO Biological Processes	GO:0032095	regulation of response to food	-2.57393	-0.173073	3/21	12424,27220,53322	Cck,Cartpt,Nucb2
14_Member	GO Biological Processes	GO:0032098	regulation of appetite	-2.40447	-0.0725738	3/24	12424,27220,53322	Cck,Cartpt,Nucb2
14_Member	GO Biological Processes	GO:0032104	regulation of response to extracellular stimulus	-2.21248	0	3/28	12424,27220,53322	Cck,Cartpt,Nucb2
14_Member	GO Biological Processes	GO:0032107	regulation of response to nutrient levels	-2.21248	0	3/28	12424,27220,53322	Cck,Cartpt,Nucb2
15_Summary	GO Biological Processes	GO:1903729	regulation of plasma membrane organization	-3.01391	-0.5587	3/15	13196,18753,227753	Asap1,Prkcd,Gsn
15_Member	GO Biological Processes	GO:1903729	regulation of plasma membrane organization	-3.01391	-0.5587	3/15	13196,18753,227753	Asap1,Prkcd,Gsn
16_Summary	GO Biological Processes	GO:0042670	retinal cone cell differentiation	-2.70285	-0.282732	3/19	52906,69743,72088,67269	Ahi1,Casz1,Ush1c,Agtpbp1
16_Member	GO Biological Processes	GO:0042670	retinal cone cell differentiation	-2.70285	-0.282732	3/19	52906,69743,72088	Ahi1,Casz1,Ush1c
16_Member	GO Biological Processes	GO:0001754	eye photoreceptor cell differentiation	-2.0148	0	4/62	52906,67269,69743,72088	Ahi1,Agtpbp1,Casz1,Ush1c
17_Summary	GO Biological Processes	GO:0032922	circadian regulation of gene expression	-2.57354	-0.173073	5/71	12952,19885,27220,79362,229599,12394,16531,22788,50501,57746,211949	Cry1,Rorc,Cartpt,Bhlhe41,Ciart,Runx1,Kcnma1,Zp3,Prok2,Piwil2,Spsb4
17_Member	GO Biological Processes	GO:0032922	circadian regulation of gene expression	-2.57354	-0.173073	5/71	12952,19885,27220,79362,229599	Cry1,Rorc,Cartpt,Bhlhe41,Ciart
17_Member	GO Biological Processes	GO:0048511	rhythmic process	-2.53559	-0.140795	11/305	12394,12952,16531,19885,22788,27220,50501,57746,79362,211949,229599	Runx1,Cry1,Kcnma1,Rorc,Zp3,Cartpt,Prok2,Piwil2,Bhlhe41,Spsb4,Ciart
17_Member	GO Biological Processes	GO:0007623	circadian rhythm	-2.51989	-0.130705	9/220	12952,16531,19885,27220,50501,57746,79362,211949,229599	Cry1,Kcnma1,Rorc,Cartpt,Prok2,Piwil2,Bhlhe41,Spsb4,Ciart
17_Member	KEGG Pathway	ko04710	Circadian rhythm	-2.08793	0	3/31	12952,19885,79362	Cry1,Rorc,Bhlhe41
17_Member	KEGG Pathway	mmu04710	Circadian rhythm	-2.04945	0	3/32	12952,19885,79362	Cry1,Rorc,Bhlhe41
18_Summary	GO Biological Processes	GO:0035307	positive regulation of protein dephosphorylation	-2.47621	-0.103412	4/46	17872,18753,66959,100072,56405,75219,76571,105352,382051,210762	Ppp1r15a,Prkcd,Dusp26,Camta1,Dusp14,Dusp18,Styxl1,Dusp22,Pdp2,Ppp1r36
18_Member	GO Biological Processes	GO:0035307	positive regulation of protein dephosphorylation	-2.47621	-0.103412	4/46	17872,18753,66959,100072	Ppp1r15a,Prkcd,Dusp26,Camta1
18_Member	GO Biological Processes	GO:0006470	protein dephosphorylation	-2.22784	0	9/244	17872,18753,56405,66959,75219,76571,100072,105352,382051	Ppp1r15a,Prkcd,Dusp14,Dusp26,Dusp18,Styxl1,Camta1,Dusp22,Pdp2
18_Member	GO Biological Processes	GO:0035304	regulation of protein dephosphorylation	-2.07556	0	5/93	17872,18753,66959,76571,100072	Ppp1r15a,Prkcd,Dusp26,Styxl1,Camta1
18_Member	GO Biological Processes	GO:0035306	positive regulation of dephosphorylation	-2.03926	0	4/61	17872,18753,66959,100072	Ppp1r15a,Prkcd,Dusp26,Camta1
18_Member	GO Biological Processes	GO:0035303	regulation of dephosphorylation	-2.0341	0	6/133	17872,18753,66959,76571,100072,210762	Ppp1r15a,Prkcd,Dusp26,Styxl1,Camta1,Ppp1r36
19_Summary	GO Biological Processes	GO:0006936	muscle contraction	-2.46087	-0.0986644	11/312	11785,14387,16531,17883,17884,17888,20190,22138,50501,52076,227753	Apbb1,Gaa,Kcnma1,Myh3,Myh4,Myh6,Ryr1,Ttn,Prok2,Tmem38b,Gsn
19_Member	GO Biological Processes	GO:0006936	muscle contraction	-2.46087	-0.0986644	11/312	11785,14387,16531,17883,17884,17888,20190,22138,50501,52076,227753	Apbb1,Gaa,Kcnma1,Myh3,Myh4,Myh6,Ryr1,Ttn,Prok2,Tmem38b,Gsn
20_Summary	GO Biological Processes	GO:2000831	regulation of steroid hormone secretion	-2.35324	-0.0309997	3/25	12394,12952,14419,14081,18753,53322,99031	Runx1,Cry1,Gal,Acsl1,Prkcd,Nucb2,Osbpl6
20_Member	GO Biological Processes	GO:2000831	regulation of steroid hormone secretion	-2.35324	-0.0309997	3/25	12394,12952,14419	Runx1,Cry1,Gal
20_Member	GO Biological Processes	GO:0032368	regulation of lipid transport	-2.34277	-0.0252704	7/152	12394,12952,14081,14419,18753,53322,99031	Runx1,Cry1,Acsl1,Gal,Prkcd,Nucb2,Osbpl6
20_Member	GO Biological Processes	GO:0140353	lipid export from cell	-2.19687	0	4/55	12394,12952,14419,53322	Runx1,Cry1,Gal,Nucb2
20_Member	GO Biological Processes	GO:0035929	steroid hormone secretion	-2.16934	0	3/29	12394,12952,14419	Runx1,Cry1,Gal

## Sheet: T_ProSPG_GO
GroupID	Category	Term	Description	LogP	Log(q-value)	InTerm_InList	Genes	Symbols
1_Summary	GO Biological Processes	GO:0030335	positive regulation of cell migration	-4.75099	-0.782066	11/570	12721,14172,15368,17395,18591,19713,27226,57266,63873,84004,234779,13601,13654,18612	Coro1a,Fgf18,Hmox1,Mmp9,Pdgfb,Ret,Pla2g7,Cxcl14,Trpv4,Mcam,Plcg2,Ecm1,Egr2,Etv4
1_Member	GO Biological Processes	GO:0030335	positive regulation of cell migration	-4.75099	-0.782066	11/570	12721,14172,15368,17395,18591,19713,27226,57266,63873,84004,234779	Coro1a,Fgf18,Hmox1,Mmp9,Pdgfb,Ret,Pla2g7,Cxcl14,Trpv4,Mcam,Plcg2
1_Member	GO Biological Processes	GO:2000147	positive regulation of cell motility	-4.57276	-0.782066	11/596	12721,14172,15368,17395,18591,19713,27226,57266,63873,84004,234779	Coro1a,Fgf18,Hmox1,Mmp9,Pdgfb,Ret,Pla2g7,Cxcl14,Trpv4,Mcam,Plcg2
1_Member	GO Biological Processes	GO:0040017	positive regulation of locomotion	-4.46129	-0.782066	11/613	12721,14172,15368,17395,18591,19713,27226,57266,63873,84004,234779	Coro1a,Fgf18,Hmox1,Mmp9,Pdgfb,Ret,Pla2g7,Cxcl14,Trpv4,Mcam,Plcg2
1_Member	GO Biological Processes	GO:0051272	positive regulation of cellular component movement	-4.46129	-0.782066	11/613	12721,14172,15368,17395,18591,19713,27226,57266,63873,84004,234779	Coro1a,Fgf18,Hmox1,Mmp9,Pdgfb,Ret,Pla2g7,Cxcl14,Trpv4,Mcam,Plcg2
1_Member	GO Biological Processes	GO:0050921	positive regulation of chemotaxis	-3.43887	-0.261	5/151	14172,18591,27226,57266,63873	Fgf18,Pdgfb,Pla2g7,Cxcl14,Trpv4
1_Member	GO Biological Processes	GO:0050900	leukocyte migration	-3.10536	-0.102829	7/374	12721,13601,17395,18591,27226,57266,63873	Coro1a,Ecm1,Mmp9,Pdgfb,Pla2g7,Cxcl14,Trpv4
1_Member	GO Biological Processes	GO:0071674	mononuclear cell migration	-3.08137	-0.101116	5/181	13601,18591,27226,57266,63873	Ecm1,Pdgfb,Pla2g7,Cxcl14,Trpv4
1_Member	GO Biological Processes	GO:0071675	regulation of mononuclear cell migration	-2.89004	-0.0237293	4/117	13601,27226,57266,63873	Ecm1,Pla2g7,Cxcl14,Trpv4
1_Member	GO Biological Processes	GO:0060326	cell chemotaxis	-2.77834	0	6/313	12721,14172,18591,27226,57266,63873	Coro1a,Fgf18,Pdgfb,Pla2g7,Cxcl14,Trpv4
1_Member	GO Biological Processes	GO:0002685	regulation of leukocyte migration	-2.68073	0	5/223	13601,17395,27226,57266,63873	Ecm1,Mmp9,Pla2g7,Cxcl14,Trpv4
1_Member	GO Biological Processes	GO:0030595	leukocyte chemotaxis	-2.6472	0	5/227	12721,18591,27226,57266,63873	Coro1a,Pdgfb,Pla2g7,Cxcl14,Trpv4
1_Member	GO Biological Processes	GO:0050920	regulation of chemotaxis	-2.62251	0	5/230	14172,18591,27226,57266,63873	Fgf18,Pdgfb,Pla2g7,Cxcl14,Trpv4
1_Member	GO Biological Processes	GO:0002687	positive regulation of leukocyte migration	-2.46618	0	4/153	17395,27226,57266,63873	Mmp9,Pla2g7,Cxcl14,Trpv4
1_Member	GO Biological Processes	GO:0006935	chemotaxis	-2.44995	0	8/621	12721,13654,14172,18591,18612,27226,57266,63873	Coro1a,Egr2,Fgf18,Pdgfb,Etv4,Pla2g7,Cxcl14,Trpv4
1_Member	GO Biological Processes	GO:0042330	taxis	-2.42895	0	8/626	12721,13654,14172,18591,18612,27226,57266,63873	Coro1a,Egr2,Fgf18,Pdgfb,Etv4,Pla2g7,Cxcl14,Trpv4
1_Member	GO Biological Processes	GO:0002690	positive regulation of leukocyte chemotaxis	-2.12483	0	3/99	27226,57266,63873	Pla2g7,Cxcl14,Trpv4
1_Member	GO Biological Processes	GO:0032103	positive regulation of response to external stimulus	-2.11099	0	6/429	14172,18591,27226,57266,63873,234779	Fgf18,Pdgfb,Pla2g7,Cxcl14,Trpv4,Plcg2
2_Summary	WikiPathways	WP3632	Lung fibrosis	-3.9683	-0.410374	4/61	15368,17395,18591,21857,26414,63873,14172,234779,15242,19713,13393,13601,20732,84004	Hmox1,Mmp9,Pdgfb,Timp1,Mapk10,Trpv4,Fgf18,Plcg2,Hhex,Ret,Dlx3,Ecm1,Spint1,Mcam
2_Member	WikiPathways	WP3632	Lung fibrosis	-3.9683	-0.410374	4/61	15368,17395,18591,21857	Hmox1,Mmp9,Pdgfb,Timp1
2_Member	KEGG Pathway	ko05418	Fluid shear stress and atherosclerosis	-3.51995	-0.261	5/145	15368,17395,18591,26414,63873	Hmox1,Mmp9,Pdgfb,Mapk10,Trpv4
2_Member	KEGG Pathway	mmu05418	Fluid shear stress and atherosclerosis	-3.47895	-0.261	5/148	15368,17395,18591,26414,63873	Hmox1,Mmp9,Pdgfb,Mapk10,Trpv4
2_Member	GO Biological Processes	GO:0010634	positive regulation of epithelial cell migration	-3.38679	-0.261	5/155	14172,15368,17395,18591,234779	Fgf18,Hmox1,Mmp9,Pdgfb,Plcg2
2_Member	GO Biological Processes	GO:0048010	vascular endothelial growth factor receptor signaling pathway	-2.99226	-0.0614518	3/49	14172,15242,18591	Fgf18,Hhex,Pdgfb
2_Member	GO Biological Processes	GO:0043536	positive regulation of blood vessel endothelial cell migration	-2.82365	0	3/56	14172,15368,18591	Fgf18,Hmox1,Pdgfb
2_Member	GO Biological Processes	GO:1904705	regulation of vascular associated smooth muscle cell proliferation	-2.71655	0	3/61	15368,17395,18591	Hmox1,Mmp9,Pdgfb
2_Member	GO Biological Processes	GO:0001667	ameboidal-type cell migration	-2.6998	0	7/440	14172,15368,17395,18591,19713,21857,234779	Fgf18,Hmox1,Mmp9,Pdgfb,Ret,Timp1,Plcg2
2_Member	GO Biological Processes	GO:1990874	vascular associated smooth muscle cell proliferation	-2.65674	0	3/64	15368,17395,18591	Hmox1,Mmp9,Pdgfb
2_Member	GO Biological Processes	GO:0010632	regulation of epithelial cell migration	-2.54285	0	5/240	14172,15368,17395,18591,234779	Fgf18,Hmox1,Mmp9,Pdgfb,Plcg2
2_Member	GO Biological Processes	GO:0001568	blood vessel development	-2.47241	0	9/756	13393,13601,14172,15242,15368,17395,18591,20732,84004	Dlx3,Ecm1,Fgf18,Hhex,Hmox1,Mmp9,Pdgfb,Spint1,Mcam
2_Member	GO Biological Processes	GO:0001944	vasculature development	-2.34042	0	9/792	13393,13601,14172,15242,15368,17395,18591,20732,84004	Dlx3,Ecm1,Fgf18,Hhex,Hmox1,Mmp9,Pdgfb,Spint1,Mcam
2_Member	GO Biological Processes	GO:0045766	positive regulation of angiogenesis	-2.24227	0	4/177	13601,14172,15368,17395	Ecm1,Fgf18,Hmox1,Mmp9
2_Member	GO Biological Processes	GO:1904018	positive regulation of vasculature development	-2.24227	0	4/177	13601,14172,15368,17395	Ecm1,Fgf18,Hmox1,Mmp9
2_Member	GO Biological Processes	GO:0043535	regulation of blood vessel endothelial cell migration	-2.19966	0	3/93	14172,15368,18591	Fgf18,Hmox1,Pdgfb
2_Member	GO Biological Processes	GO:0001938	positive regulation of endothelial cell proliferation	-2.13694	0	3/98	13601,15368,18591	Ecm1,Hmox1,Pdgfb
2_Member	GO Biological Processes	GO:0045765	regulation of angiogenesis	-2.12987	0	5/301	13601,14172,15242,15368,17395	Ecm1,Fgf18,Hhex,Hmox1,Mmp9
2_Member	GO Biological Processes	GO:0010631	epithelial cell migration	-2.11224	0	5/304	14172,15368,17395,18591,234779	Fgf18,Hmox1,Mmp9,Pdgfb,Plcg2
2_Member	GO Biological Processes	GO:1901342	regulation of vasculature development	-2.10641	0	5/305	13601,14172,15242,15368,17395	Ecm1,Fgf18,Hhex,Hmox1,Mmp9
2_Member	GO Biological Processes	GO:0090132	epithelium migration	-2.1006	0	5/306	14172,15368,17395,18591,234779	Fgf18,Hmox1,Mmp9,Pdgfb,Plcg2
2_Member	GO Biological Processes	GO:0090130	tissue migration	-2.08906	0	5/308	14172,15368,17395,18591,234779	Fgf18,Hmox1,Mmp9,Pdgfb,Plcg2
2_Member	GO Biological Processes	GO:0048661	positive regulation of smooth muscle cell proliferation	-2.05489	0	3/105	15368,17395,18591	Hmox1,Mmp9,Pdgfb
2_Member	GO Biological Processes	GO:0010595	positive regulation of endothelial cell migration	-2.02157	0	3/108	14172,15368,18591	Fgf18,Hmox1,Pdgfb
3_Summary	GO Biological Processes	GO:0001836	release of cytochrome c from mitochondria	-3.91351	-0.410374	4/63	12124,12424,16905,17395,26414	Bik,Cck,Lmna,Mmp9,Mapk10
3_Member	GO Biological Processes	GO:0001836	release of cytochrome c from mitochondria	-3.91351	-0.410374	4/63	12124,12424,16905,17395	Bik,Cck,Lmna,Mmp9
3_Member	GO Biological Processes	GO:0090199	regulation of release of cytochrome c from mitochondria	-2.96664	-0.0614518	3/50	12124,16905,17395	Bik,Lmna,Mmp9
3_Member	GO Biological Processes	GO:0008637	apoptotic mitochondrial changes	-2.90383	-0.0237293	4/116	12124,12424,16905,17395	Bik,Cck,Lmna,Mmp9
3_Member	KEGG Pathway	ko01522	Endocrine resistance	-2.19966	0	3/93	12124,17395,26414	Bik,Mmp9,Mapk10
3_Member	KEGG Pathway	mmu01522	Endocrine resistance	-2.19966	0	3/93	12124,17395,26414	Bik,Mmp9,Mapk10
4_Summary	Reactome Gene Sets	R-MMU-5683057	MAPK family signaling cascades	-3.78672	-0.350532	7/288	14172,14585,16797,18591,18612,19713,240672	Fgf18,Gfra1,Lat,Pdgfb,Etv4,Ret,Dusp5
4_Member	Reactome Gene Sets	R-MMU-5683057	MAPK family signaling cascades	-3.78672	-0.350532	7/288	14172,14585,16797,18591,18612,19713,240672	Fgf18,Gfra1,Lat,Pdgfb,Etv4,Ret,Dusp5
4_Member	Reactome Gene Sets	R-MMU-5673001	RAF/MAP kinase cascade	-3.20152	-0.124356	6/259	14172,14585,16797,18591,19713,240672	Fgf18,Gfra1,Lat,Pdgfb,Ret,Dusp5
4_Member	Reactome Gene Sets	R-MMU-5684996	MAPK1/MAPK3 signaling	-3.14957	-0.102829	6/265	14172,14585,16797,18591,19713,240672	Fgf18,Gfra1,Lat,Pdgfb,Ret,Dusp5
5_Summary	Reactome Gene Sets	R-MMU-2871796	FCERI mediated MAPK activation	-3.66966	-0.291462	3/29	16797,26414,234779,14172,14710,17395,18591,19713,235320,13601,21857,19124,12029,15368,27226,63873	Lat,Mapk10,Plcg2,Fgf18,Gngt2,Mmp9,Pdgfb,Ret,Zbtb16,Ecm1,Timp1,Procr,Bcl6b,Hmox1,Pla2g7,Trpv4
5_Member	Reactome Gene Sets	R-MMU-2871796	FCERI mediated MAPK activation	-3.66966	-0.291462	3/29	16797,26414,234779	Lat,Mapk10,Plcg2
5_Member	KEGG Pathway	mmu05200	Pathways in cancer	-3.48739	-0.261	8/427	14172,14710,17395,18591,19713,26414,234779,235320	Fgf18,Gngt2,Mmp9,Pdgfb,Ret,Mapk10,Plcg2,Zbtb16
5_Member	KEGG Pathway	mmu04014	Ras signaling pathway	-3.39502	-0.261	6/238	14172,14710,16797,18591,26414,234779	Fgf18,Gngt2,Lat,Pdgfb,Mapk10,Plcg2
5_Member	Reactome Gene Sets	R-MMU-76002	Platelet activation, signaling and aggregation	-3.36619	-0.261	6/241	13601,14710,16797,18591,21857,234779	Ecm1,Gngt2,Lat,Pdgfb,Timp1,Plcg2
5_Member	KEGG Pathway	ko04664	Fc epsilon RI signaling pathway	-2.58154	0	3/68	16797,26414,234779	Lat,Mapk10,Plcg2
5_Member	KEGG Pathway	mmu04664	Fc epsilon RI signaling pathway	-2.54572	0	3/70	16797,26414,234779	Lat,Mapk10,Plcg2
5_Member	Reactome Gene Sets	R-MMU-109582	Hemostasis	-2.36423	0	7/506	13601,14710,16797,18591,19124,21857,234779	Ecm1,Gngt2,Lat,Pdgfb,Procr,Timp1,Plcg2
5_Member	GO Biological Processes	GO:0006954	inflammatory response	-2.01788	0	8/736	12029,13601,15368,16797,21857,27226,63873,234779	Bcl6b,Ecm1,Hmox1,Lat,Timp1,Pla2g7,Trpv4,Plcg2
6_Summary	KEGG Pathway	ko05202	Transcriptional misregulation in cancer	-3.125	-0.102829	5/177	15242,17395,18612,20732,235320	Hhex,Mmp9,Etv4,Spint1,Zbtb16
6_Member	KEGG Pathway	ko05202	Transcriptional misregulation in cancer	-3.125	-0.102829	5/177	15242,17395,18612,20732,235320	Hhex,Mmp9,Etv4,Spint1,Zbtb16
6_Member	KEGG Pathway	mmu05202	Transcriptional misregulation in cancer	-3.05996	-0.100897	5/183	15242,17395,18612,20732,235320	Hhex,Mmp9,Etv4,Spint1,Zbtb16
7_Summary	GO Biological Processes	GO:0061448	connective tissue development	-2.96252	-0.0614518	6/288	13601,14172,16905,18591,63873,235320,13654,17395	Ecm1,Fgf18,Lmna,Pdgfb,Trpv4,Zbtb16,Egr2,Mmp9
7_Member	GO Biological Processes	GO:0061448	connective tissue development	-2.96252	-0.0614518	6/288	13601,14172,16905,18591,63873,235320	Ecm1,Fgf18,Lmna,Pdgfb,Trpv4,Zbtb16
7_Member	GO Biological Processes	GO:0001503	ossification	-2.18864	0	6/413	13601,13654,14172,16905,17395,235320	Ecm1,Egr2,Fgf18,Lmna,Mmp9,Zbtb16
8_Summary	GO Biological Processes	GO:0009395	phospholipid catabolic process	-2.82365	0	3/56	27226,234779,665270,67469,18591	Pla2g7,Plcg2,Plb1,Abhd5,Pdgfb
8_Member	GO Biological Processes	GO:0009395	phospholipid catabolic process	-2.82365	0	3/56	27226,234779,665270	Pla2g7,Plcg2,Plb1
8_Member	GO Biological Processes	GO:0046503	glycerolipid catabolic process	-2.58154	0	3/68	27226,67469,665270	Pla2g7,Abhd5,Plb1
8_Member	GO Biological Processes	GO:0006650	glycerophospholipid metabolic process	-2.30556	0	5/273	18591,27226,67469,234779,665270	Pdgfb,Pla2g7,Abhd5,Plcg2,Plb1
9_Summary	GO Biological Processes	GO:0044057	regulation of system process	-2.37134	0	8/640	12424,13654,16905,18591,22138,53324,63873,240672,17996	Cck,Egr2,Lmna,Pdgfb,Ttn,Nptx2,Trpv4,Dusp5,Neb
9_Member	GO Biological Processes	GO:0044057	regulation of system process	-2.37134	0	8/640	12424,13654,16905,18591,22138,53324,63873,240672	Cck,Egr2,Lmna,Pdgfb,Ttn,Nptx2,Trpv4,Dusp5
9_Member	GO Biological Processes	GO:0035051	cardiocyte differentiation	-2.1672	0	4/186	16905,17996,18591,22138	Lmna,Neb,Pdgfb,Ttn
9_Member	GO Biological Processes	GO:0055013	cardiac muscle cell development	-2.06623	0	3/104	16905,17996,22138	Lmna,Neb,Ttn
10_Summary	KEGG Pathway	ko04530	Tight junction	-2.33105	0	4/167	18260,26414,218518,269643	Ocln,Mapk10,Marveld2,Ppp2r2c
10_Member	KEGG Pathway	ko04530	Tight junction	-2.33105	0	4/167	18260,26414,218518,269643	Ocln,Mapk10,Marveld2,Ppp2r2c
10_Member	KEGG Pathway	mmu04530	Tight junction	-2.31281	0	4/169	18260,26414,218518,269643	Ocln,Mapk10,Marveld2,Ppp2r2c
11_Summary	GO Biological Processes	GO:0043299	leukocyte degranulation	-2.12483	0	3/99	12721,15368,16797	Coro1a,Hmox1,Lat
11_Member	GO Biological Processes	GO:0043299	leukocyte degranulation	-2.12483	0	3/99	12721,15368,16797	Coro1a,Hmox1,Lat
12_Summary	GO Biological Processes	GO:0050731	positive regulation of peptidyl-tyrosine phosphorylation	-2.11169	0	4/193	12424,14585,18591,234779	Cck,Gfra1,Pdgfb,Plcg2
12_Member	GO Biological Processes	GO:0050731	positive regulation of peptidyl-tyrosine phosphorylation	-2.11169	0	4/193	12424,14585,18591,234779	Cck,Gfra1,Pdgfb,Plcg2
13_Summary	GO Biological Processes	GO:0052547	regulation of peptidase activity	-2.05061	0	6/442	12424,13601,17395,19713,20732,21857,14686,26414	Cck,Ecm1,Mmp9,Ret,Spint1,Timp1,Gnat2,Mapk10
13_Member	GO Biological Processes	GO:0052547	regulation of peptidase activity	-2.05061	0	6/442	12424,13601,17395,19713,20732,21857	Cck,Ecm1,Mmp9,Ret,Spint1,Timp1
13_Member	GO Biological Processes	GO:0009416	response to light stimulus	-2.0272	0	5/319	12424,14686,17395,21857,26414	Cck,Gnat2,Mmp9,Timp1,Mapk10
14_Summary	GO Biological Processes	GO:0032755	positive regulation of interleukin-6 production	-2.0107	0	3/109	63873,67445,234779	Trpv4,C1qtnf4,Plcg2
14_Member	GO Biological Processes	GO:0032755	positive regulation of interleukin-6 production	-2.0107	0	3/109	63873,67445,234779	Trpv4,C1qtnf4,Plcg2

## Sheet: Undiff_SPG_GO
GroupID	Category	Term	Description	LogP	Log(q-value)	InTerm_InList	Genes	Symbols
1_Summary	GO Biological Processes	GO:0051321	meiotic cell cycle	-8.37342	-4.09214	10/331	20899,20957,22446,50796,74075,75459,83558,103768,140557,625662,20698,57321	Stra8,Sycp1,Xlr3c,Dmrt1,Syce1,Syce3,Tex11,Tubg2,Smc1b,Ankrd31,Sphk1,Terf2ip
1_Member	GO Biological Processes	GO:0051321	meiotic cell cycle	-8.37342	-4.09214	10/331	20899,20957,22446,50796,74075,75459,83558,103768,140557,625662	Stra8,Sycp1,Xlr3c,Dmrt1,Syce1,Syce3,Tex11,Tubg2,Smc1b,Ankrd31
1_Member	GO Biological Processes	GO:1903046	meiotic cell cycle process	-7.40542	-3.42517	8/218	20899,20957,50796,74075,75459,83558,103768,625662	Stra8,Sycp1,Dmrt1,Syce1,Syce3,Tex11,Tubg2,Ankrd31
1_Member	GO Biological Processes	GO:0000280	nuclear division	-7.17625	-3.37209	10/443	20698,20899,20957,50796,74075,75459,83558,103768,140557,625662	Sphk1,Stra8,Sycp1,Dmrt1,Syce1,Syce3,Tex11,Tubg2,Smc1b,Ankrd31
1_Member	GO Biological Processes	GO:0007129	homologous chromosome pairing at meiosis	-6.73169	-3.13811	5/55	20957,74075,75459,83558,625662	Sycp1,Syce1,Syce3,Tex11,Ankrd31
1_Member	GO Biological Processes	GO:0048285	organelle fission	-6.72043	-3.13811	10/496	20698,20899,20957,50796,74075,75459,83558,103768,140557,625662	Sphk1,Stra8,Sycp1,Dmrt1,Syce1,Syce3,Tex11,Tubg2,Smc1b,Ankrd31
1_Member	GO Biological Processes	GO:0007130	synaptonemal complex assembly	-6.5579	-3.05477	4/24	20957,74075,75459,83558	Sycp1,Syce1,Syce3,Tex11
1_Member	GO Biological Processes	GO:0140013	meiotic nuclear division	-6.38507	-2.96405	7/200	20899,20957,50796,74075,75459,83558,625662	Stra8,Sycp1,Dmrt1,Syce1,Syce3,Tex11,Ankrd31
1_Member	GO Biological Processes	GO:0070193	synaptonemal complex organization	-6.34225	-2.96405	4/27	20957,74075,75459,83558	Sycp1,Syce1,Syce3,Tex11
1_Member	GO Biological Processes	GO:0045143	homologous chromosome segregation	-6.23311	-2.94884	5/69	20957,74075,75459,83558,625662	Sycp1,Syce1,Syce3,Tex11,Ankrd31
1_Member	GO Biological Processes	GO:0007127	meiosis I	-6.23012	-2.94884	6/130	20957,50796,74075,75459,83558,625662	Sycp1,Dmrt1,Syce1,Syce3,Tex11,Ankrd31
1_Member	GO Biological Processes	GO:0061982	meiosis I cell cycle process	-6.13372	-2.89383	6/135	20957,50796,74075,75459,83558,625662	Sycp1,Dmrt1,Syce1,Syce3,Tex11,Ankrd31
1_Member	GO Biological Processes	GO:0070192	chromosome organization involved in meiotic cell cycle	-5.96619	-2.76409	5/78	20957,74075,75459,83558,625662	Sycp1,Syce1,Syce3,Tex11,Ankrd31
1_Member	GO Biological Processes	GO:0098813	nuclear chromosome segregation	-5.49337	-2.32603	7/272	20957,74075,75459,83558,103768,140557,625662	Sycp1,Syce1,Syce3,Tex11,Tubg2,Smc1b,Ankrd31
1_Member	GO Biological Processes	GO:0045132	meiotic chromosome segregation	-5.4095	-2.27435	5/101	20957,74075,75459,83558,625662	Sycp1,Syce1,Syce3,Tex11,Ankrd31
1_Member	GO Biological Processes	GO:0007131	reciprocal meiotic recombination	-5.10674	-2.02958	4/54	20957,75459,83558,625662	Sycp1,Syce3,Tex11,Ankrd31
1_Member	GO Biological Processes	GO:0140527	reciprocal homologous recombination	-5.10674	-2.02958	4/54	20957,75459,83558,625662	Sycp1,Syce3,Tex11,Ankrd31
1_Member	GO Biological Processes	GO:0035825	homologous recombination	-5.0747	-2.02387	4/55	20957,75459,83558,625662	Sycp1,Syce3,Tex11,Ankrd31
1_Member	GO Biological Processes	GO:0007059	chromosome segregation	-4.8688	-1.86073	7/339	20957,74075,75459,83558,103768,140557,625662	Sycp1,Syce1,Syce3,Tex11,Tubg2,Smc1b,Ankrd31
1_Member	GO Biological Processes	GO:0006310	DNA recombination	-3.16175	-0.311834	5/301	20957,57321,75459,83558,625662	Sycp1,Terf2ip,Syce3,Tex11,Ankrd31
2_Summary	GO Biological Processes	GO:0048232	male gamete generation	-4.86326	-1.86073	9/629	12124,20899,20957,22446,50796,74469,75459,83558,235320	Bik,Stra8,Sycp1,Xlr3c,Dmrt1,Taf7l,Syce3,Tex11,Zbtb16
2_Member	GO Biological Processes	GO:0048232	male gamete generation	-4.86326	-1.86073	9/629	12124,20899,20957,22446,50796,74469,75459,83558,235320	Bik,Stra8,Sycp1,Xlr3c,Dmrt1,Taf7l,Syce3,Tex11,Zbtb16
2_Member	GO Biological Processes	GO:0007276	gamete generation	-4.14988	-1.19082	9/776	12124,20899,20957,22446,50796,74469,75459,83558,235320	Bik,Stra8,Sycp1,Xlr3c,Dmrt1,Taf7l,Syce3,Tex11,Zbtb16
2_Member	GO Biological Processes	GO:0007283	spermatogenesis	-4.10439	-1.16553	8/608	12124,20899,20957,22446,50796,74469,75459,235320	Bik,Stra8,Sycp1,Xlr3c,Dmrt1,Taf7l,Syce3,Zbtb16
2_Member	GO Biological Processes	GO:0022412	cellular process involved in reproduction in multicellular organism	-3.835	-0.933932	7/494	20899,20957,22446,50796,74469,83558,235320	Stra8,Sycp1,Xlr3c,Dmrt1,Taf7l,Tex11,Zbtb16
2_Member	GO Biological Processes	GO:0007281	germ cell development	-3.6435	-0.760155	6/372	20899,20957,22446,50796,74469,235320	Stra8,Sycp1,Xlr3c,Dmrt1,Taf7l,Zbtb16
3_Summary	WikiPathways	WP4820	GDNF/RET signaling axis	-4.67932	-1.69907	3/23	14234,14585,19713,12931,235320	Foxc2,Gfra1,Ret,Crlf1,Zbtb16
3_Member	WikiPathways	WP4820	GDNF/RET signaling axis	-4.67932	-1.69907	3/23	14234,14585,19713	Foxc2,Gfra1,Ret
3_Member	GO Biological Processes	GO:0001823	mesonephros development	-3.90264	-0.983087	4/109	12931,14234,19713,235320	Crlf1,Foxc2,Ret,Zbtb16
3_Member	GO Biological Processes	GO:0001657	ureteric bud development	-2.70162	0	3/106	12931,14234,19713	Crlf1,Foxc2,Ret
3_Member	GO Biological Processes	GO:0072163	mesonephric epithelium development	-2.70162	0	3/106	12931,14234,19713	Crlf1,Foxc2,Ret
3_Member	GO Biological Processes	GO:0072164	mesonephric tubule development	-2.70162	0	3/106	12931,14234,19713	Crlf1,Foxc2,Ret
3_Member	GO Biological Processes	GO:0072073	kidney epithelium development	-2.28504	0	3/149	12931,14234,19713	Crlf1,Foxc2,Ret
3_Member	GO Biological Processes	GO:0001822	kidney development	-2.14042	0	4/327	12931,14234,19713,235320	Crlf1,Foxc2,Ret,Zbtb16
3_Member	GO Biological Processes	GO:0072001	renal system development	-2.07327	0	4/342	12931,14234,19713,235320	Crlf1,Foxc2,Ret,Zbtb16
4_Summary	GO Biological Processes	GO:0051785	positive regulation of nuclear division	-3.35733	-0.491021	3/63	20698,20899,50796,625662,103768,140557	Sphk1,Stra8,Dmrt1,Ankrd31,Tubg2,Smc1b
4_Member	GO Biological Processes	GO:0051785	positive regulation of nuclear division	-3.35733	-0.491021	3/63	20698,20899,50796	Sphk1,Stra8,Dmrt1
4_Member	GO Biological Processes	GO:2000243	positive regulation of reproductive process	-2.70162	0	3/106	20899,50796,625662	Stra8,Dmrt1,Ankrd31
4_Member	GO Biological Processes	GO:0090068	positive regulation of cell cycle process	-2.52736	0	4/254	20698,20899,50796,625662	Sphk1,Stra8,Dmrt1,Ankrd31
4_Member	GO Biological Processes	GO:0140014	mitotic nuclear division	-2.38194	0	4/279	20698,50796,103768,140557	Sphk1,Dmrt1,Tubg2,Smc1b
4_Member	GO Biological Processes	GO:0051783	regulation of nuclear division	-2.33469	0	3/143	20698,20899,50796	Sphk1,Stra8,Dmrt1
4_Member	GO Biological Processes	GO:0045787	positive regulation of cell cycle	-2.07327	0	4/342	20698,20899,50796,625662	Sphk1,Stra8,Dmrt1,Ankrd31
5_Summary	Reactome Gene Sets	R-MMU-380320	Recruitment of NuMA to mitotic centrosomes	-2.93379	-0.0996619	3/88	22144,22147,103768,14585,19713	Tuba3a,Tuba3b,Tubg2,Gfra1,Ret
5_Member	Reactome Gene Sets	R-MMU-380320	Recruitment of NuMA to mitotic centrosomes	-2.93379	-0.0996619	3/88	22144,22147,103768	Tuba3a,Tuba3b,Tubg2
5_Member	Reactome Gene Sets	R-MMU-422475	Axon guidance	-2.51514	0	4/256	14585,19713,22144,22147	Gfra1,Ret,Tuba3a,Tuba3b
5_Member	Reactome Gene Sets	R-MMU-9675108	Nervous system development	-2.50907	0	4/257	14585,19713,22144,22147	Gfra1,Ret,Tuba3a,Tuba3b
5_Member	Reactome Gene Sets	R-MMU-69275	G2/M Transition	-2.09265	0	3/175	22144,22147,103768	Tuba3a,Tuba3b,Tubg2
5_Member	Reactome Gene Sets	R-MMU-453274	Mitotic G2-G2/M phases	-2.07918	0	3/177	22144,22147,103768	Tuba3a,Tuba3b,Tubg2
5_Member	Reactome Gene Sets	R-MMU-68877	Mitotic Prometaphase	-2.008	0	3/188	22144,22147,103768	Tuba3a,Tuba3b,Tubg2
6_Summary	GO Biological Processes	GO:0001934	positive regulation of protein phosphorylation	-2.6952	0	7/769	12931,14585,15944,19713,20698,57321,238276	Crlf1,Gfra1,Irgm1,Ret,Sphk1,Terf2ip,Akap5
6_Member	GO Biological Processes	GO:0001934	positive regulation of protein phosphorylation	-2.6952	0	7/769	12931,14585,15944,19713,20698,57321,238276	Crlf1,Gfra1,Irgm1,Ret,Sphk1,Terf2ip,Akap5
6_Member	GO Biological Processes	GO:0033138	positive regulation of peptidyl-serine phosphorylation	-2.45053	0	3/130	15944,19713,57321	Irgm1,Ret,Terf2ip
6_Member	GO Biological Processes	GO:0033135	regulation of peptidyl-serine phosphorylation	-2.15546	0	3/166	15944,19713,57321	Irgm1,Ret,Terf2ip
7_Summary	GO Biological Processes	GO:0046916	cellular transition metal ion homeostasis	-2.6335	0	3/112	17750,83457,434729	Mt2,Fthl17e,Fthl17f
7_Member	GO Biological Processes	GO:0046916	cellular transition metal ion homeostasis	-2.6335	0	3/112	17750,83457,434729	Mt2,Fthl17e,Fthl17f
7_Member	GO Biological Processes	GO:0055076	transition metal ion homeostasis	-2.37783	0	3/138	17750,83457,434729	Mt2,Fthl17e,Fthl17f
8_Summary	GO Biological Processes	GO:0008584	male gonad development	-2.36037	0	3/140	12124,50796,83558	Bik,Dmrt1,Tex11
8_Member	GO Biological Processes	GO:0008584	male gonad development	-2.36037	0	3/140	12124,50796,83558	Bik,Dmrt1,Tex11
8_Member	GO Biological Processes	GO:0046546	development of primary male sexual characteristics	-2.35175	0	3/141	12124,50796,83558	Bik,Dmrt1,Tex11
8_Member	GO Biological Processes	GO:0046661	male sex differentiation	-2.11318	0	3/172	12124,50796,83558	Bik,Dmrt1,Tex11
9_Summary	GO Biological Processes	GO:0019932	second-messenger-mediated signaling	-2.18721	0	4/317	15944,17750,20698,238276	Irgm1,Mt2,Sphk1,Akap5
9_Member	GO Biological Processes	GO:0019932	second-messenger-mediated signaling	-2.18721	0	4/317	15944,17750,20698,238276	Irgm1,Mt2,Sphk1,Akap5
10_Summary	GO Biological Processes	GO:0021700	developmental maturation	-2.07764	0	4/341	19713,20370,235320,238276,18040,20698	Ret,Sez6,Zbtb16,Akap5,Nefm,Sphk1
10_Member	GO Biological Processes	GO:0021700	developmental maturation	-2.07764	0	4/341	19713,20370,235320,238276	Ret,Sez6,Zbtb16,Akap5
10_Member	GO Biological Processes	GO:0010975	regulation of neuron projection development	-2.03545	0	5/550	18040,19713,20370,20698,238276	Nefm,Ret,Sez6,Sphk1,Akap5

## Sheet: Diff_SPG_GO
GroupID	Category	Term	Description	LogP	Log(q-value)	InTerm_InList	Genes	Symbols
1_Summary	GO Biological Processes	GO:0048232	male gamete generation	-5.44993	-1.16865	7/629	12124,20899,20957,50796,74469,83558,235320,20698	Bik,Stra8,Sycp1,Dmrt1,Taf7l,Tex11,Zbtb16,Sphk1
1_Member	GO Biological Processes	GO:0048232	male gamete generation	-5.44993	-1.16865	7/629	12124,20899,20957,50796,74469,83558,235320	Bik,Stra8,Sycp1,Dmrt1,Taf7l,Tex11,Zbtb16
1_Member	GO Biological Processes	GO:0022412	cellular process involved in reproduction in multicellular organism	-4.90923	-1.04839	6/494	20899,20957,50796,74469,83558,235320	Stra8,Sycp1,Dmrt1,Taf7l,Tex11,Zbtb16
1_Member	GO Biological Processes	GO:0007276	gamete generation	-4.85255	-1.04839	7/776	12124,20899,20957,50796,74469,83558,235320	Bik,Stra8,Sycp1,Dmrt1,Taf7l,Tex11,Zbtb16
1_Member	GO Biological Processes	GO:0007283	spermatogenesis	-4.40083	-0.838493	6/608	12124,20899,20957,50796,74469,235320	Bik,Stra8,Sycp1,Dmrt1,Taf7l,Zbtb16
1_Member	GO Biological Processes	GO:0007281	germ cell development	-4.34163	-0.838493	5/372	20899,20957,50796,74469,235320	Stra8,Sycp1,Dmrt1,Taf7l,Zbtb16
1_Member	GO Biological Processes	GO:0140013	meiotic nuclear division	-4.19952	-0.763332	4/200	20899,20957,50796,83558	Stra8,Sycp1,Dmrt1,Tex11
1_Member	GO Biological Processes	GO:1903046	meiotic cell cycle process	-4.05444	-0.676245	4/218	20899,20957,50796,83558	Stra8,Sycp1,Dmrt1,Tex11
1_Member	GO Biological Processes	GO:0000280	nuclear division	-3.98282	-0.655778	5/443	20698,20899,20957,50796,83558	Sphk1,Stra8,Sycp1,Dmrt1,Tex11
1_Member	GO Biological Processes	GO:0048285	organelle fission	-3.7531	-0.471818	5/496	20698,20899,20957,50796,83558	Sphk1,Stra8,Sycp1,Dmrt1,Tex11
1_Member	GO Biological Processes	GO:0007127	meiosis I	-3.41642	-0.218219	3/130	20957,50796,83558	Sycp1,Dmrt1,Tex11
1_Member	GO Biological Processes	GO:0061982	meiosis I cell cycle process	-3.36844	-0.218219	3/135	20957,50796,83558	Sycp1,Dmrt1,Tex11
1_Member	GO Biological Processes	GO:0051321	meiotic cell cycle	-3.36073	-0.218219	4/331	20899,20957,50796,83558	Stra8,Sycp1,Dmrt1,Tex11
1_Member	GO Biological Processes	GO:0008584	male gonad development	-3.32227	-0.218219	3/140	12124,50796,83558	Bik,Dmrt1,Tex11
1_Member	GO Biological Processes	GO:0046546	development of primary male sexual characteristics	-3.31324	-0.218219	3/141	12124,50796,83558	Bik,Dmrt1,Tex11
1_Member	GO Biological Processes	GO:0046661	male sex differentiation	-3.06231	-0.0114725	3/172	12124,50796,83558	Bik,Dmrt1,Tex11
1_Member	GO Biological Processes	GO:0008406	gonad development	-2.64218	0	3/241	12124,50796,83558	Bik,Dmrt1,Tex11
1_Member	GO Biological Processes	GO:0045137	development of primary sexual characteristics	-2.6219	0	3/245	12124,50796,83558	Bik,Dmrt1,Tex11
1_Member	GO Biological Processes	GO:0007548	sex differentiation	-2.30364	0	3/318	12124,50796,83558	Bik,Dmrt1,Tex11
2_Summary	GO Biological Processes	GO:0051785	positive regulation of nuclear division	-4.35017	-0.838493	3/63	20698,20899,50796,12124	Sphk1,Stra8,Dmrt1,Bik
2_Member	GO Biological Processes	GO:0051785	positive regulation of nuclear division	-4.35017	-0.838493	3/63	20698,20899,50796	Sphk1,Stra8,Dmrt1
2_Member	GO Biological Processes	GO:0051783	regulation of nuclear division	-3.29538	-0.218219	3/143	20698,20899,50796	Sphk1,Stra8,Dmrt1
2_Member	GO Biological Processes	GO:0090068	positive regulation of cell cycle process	-2.57751	0	3/254	20698,20899,50796	Sphk1,Stra8,Dmrt1
2_Member	GO Biological Processes	GO:0010638	positive regulation of organelle organization	-2.37625	0	4/613	12124,20698,20899,50796	Bik,Sphk1,Stra8,Dmrt1
2_Member	GO Biological Processes	GO:0045787	positive regulation of cell cycle	-2.21603	0	3/342	20698,20899,50796	Sphk1,Stra8,Dmrt1
3_Summary	Reactome Gene Sets	R-MMU-1280218	Adaptive Immune System	-2.29544	0	4/646	22144,22147,69299,80898	Tuba3a,Tuba3b,Asb9,Erap1
3_Member	Reactome Gene Sets	R-MMU-1280218	Adaptive Immune System	-2.29544	0	4/646	22144,22147,69299,80898	Tuba3a,Tuba3b,Asb9,Erap1
