# Supplementary material for: The chemical reprogramming of unipotent adult germ cells towards authentic pluripotency and de novo establishment of imprinting
Source: Protein Cell. 2022 Nov 17;14(7):479–98. doi: 10.1093/procel/pwac044 (PMC10305742; doi:10.1093/procel/pwac044)
Supplement: pwac044_suppl_Supplementary_Table_S6 [file pwac044_suppl_supplementary_table_s6.xlsx]

## Sheet: RPG1 VS SSC1-4
p_val	avg_logFC	pct.1	pct.2	p_val_adj	gene	significant	TF	cluster
4.55679e-305	1.84132	0.983	0.225	1.11578e-300	Tdgf1	Yes	non-TF	RPG1
9.36295e-161	1.41489	0.998	0.718	2.29261e-156	Apoe	Yes	non-TF	RPG1
1.67083e-181	1.3654	0.974	0.403	4.09119e-177	Trh	Yes	non-TF	RPG1
1.88111e-189	1.35456	0.854	0.224	4.60609e-185	Rhox5	Yes	TF	RPG1
5.84992e-154	1.30173	0.995	0.793	1.43241e-149	Ifitm2	Yes	non-TF	RPG1
5.15845e-194	1.28408	0.969	0.341	1.2631e-189	Ifitm3	Yes	non-TF	RPG1
3.60681e-123	1.2718	0.998	0.895	8.83164e-119	Dppa5a	Yes	non-TF	RPG1
1.51541e-120	1.26066	0.974	0.538	3.71063e-116	Hspb1	Yes	non-TF	RPG1
1.16452e-290	1.22467	0.875	0.129	2.85145e-286	Stmn2	Yes	non-TF	RPG1
4.89321e-247	1.13983	0.899	0.176	1.19815e-242	L1td1	Yes	non-TF	RPG1
8.88178e-123	1.1395	0.991	0.598	2.17479e-118	Tmsb4x	Yes	non-TF	RPG1
1.03777e-89	1.1273	0.814	0.435	2.54108e-85	Slc16a3	Yes	non-TF	RPG1
1.73629e-267	1.01213	0.691	0.066	4.25148e-263	Platr10	Yes	non-TF	RPG1
1.88112e-36	-1.06844	0.349	0.634	4.60611e-32	Lmo1	Yes	non-TF	SSC1-4
5.84343e-41	-1.10587	0.41	0.673	1.43082e-36	Zbp1	Yes	TF	SSC1-4
6.73507e-40	-1.23143	0.229	0.562	1.64915e-35	Cartpt	Yes	non-TF	SSC1-4
2.16586e-90	-1.3889	0.592	0.889	5.30333e-86	Igfbp6	Yes	non-TF	SSC1-4
3.28023e-84	-1.40159	0.41	0.808	8.03196e-80	Asb9	Yes	non-TF	SSC1-4
4.89779e-67	-1.51945	0.354	0.743	1.19927e-62	Stra8	Yes	non-TF	SSC1-4

## Sheet: RPG2 VS RPG1
p_val	avg_logFC	pct.1	pct.2	p_val_adj	gene	significant	TF	cluster
1.43e-39	2.49301	0.981	0.895	3.51e-35	Nxf2	Yes	non-TF	RPG1
3e-25	2.49038	0.854	0.447	7.35e-21	Lhx1	Yes	TF	RPG1
4.03e-42	2.38632	0.993	0.882	9.86e-38	Tex101	Yes	non-TF	RPG1
3.7e-17	2.35608	0.686	0.25	9.05e-13	Tmc3	Yes	non-TF	RPG1
7.24e-38	2.29852	0.976	0.842	1.77e-33	Mov10l1	Yes	non-TF	RPG1
1.99e-39	2.27293	0.981	0.908	4.88e-35	Taf7l	Yes	non-TF	RPG1
2.92e-39	2.26526	0.983	0.882	7.14e-35	Sycp1	Yes	non-TF	RPG1
1.53e-27	2.24384	0.917	0.763	3.74e-23	H2.D1	Yes	non-TF	RPG1
1.77e-31	2.22537	0.929	0.645	4.33e-27	X1700013H16Rik	Yes	non-TF	RPG1
2.81e-38	2.17661	0.993	0.816	6.87e-34	Smc1b	Yes	non-TF	RPG1
3.08e-21	2.16907	0.884	0.829	7.55e-17	Afp	Yes	non-TF	RPG1
4.08e-37	2.16393	0.967	0.711	9.99e-33	Ret	Yes	non-TF	RPG1
6.25e-24	2.15988	0.851	0.5	1.53e-19	Sphk1	Yes	non-TF	RPG1
1.74e-33	2.13181	0.939	0.671	4.27e-29	Gm364	Yes	non-TF	RPG1
1.34e-24	2.13003	0.83	0.434	3.28e-20	Igf2	Yes	non-TF	RPG1
4.56e-36	2.12325	0.972	0.868	1.12e-31	Cox7b2	Yes	non-TF	RPG1
3.57e-27	2.11177	0.884	0.513	8.75e-23	Bin1	Yes	non-TF	RPG1
6.61e-35	2.1045	0.946	0.645	1.62e-30	Taf9b	Yes	non-TF	RPG1
6.9e-37	2.08773	0.991	0.882	1.69e-32	Ccnd2	Yes	non-TF	RPG1
8.14e-35	2.05566	0.988	0.868	1.99e-30	Gtsf1	Yes	non-TF	RPG1
5.29e-31	2.03306	0.91	0.671	1.3e-26	Tktl1	Yes	non-TF	RPG1
5.02e-41	2.02899	0.988	0.895	1.23e-36	Slc25a31	Yes	non-TF	RPG1
1.04e-35	2.02026	0.962	0.816	2.55e-31	Asz1	Yes	non-TF	RPG1
1.4e-39	1.99016	0.986	0.908	3.43e-35	Ddx4	Yes	non-TF	RPG1
3.7e-27	1.9823	0.915	0.711	9.05e-23	Trf	Yes	non-TF	RPG1
2.06e-39	1.97796	0.986	0.908	5.06e-35	Mael	Yes	TF	RPG1
1.99e-34	1.96987	0.95	0.803	4.88e-30	Mageb4	Yes	non-TF	RPG1
2.09e-20	1.96588	0.804	0.539	5.12e-16	Gm6880	Yes	non-TF	RPG1
8.1e-28	1.94615	0.908	0.711	1.98e-23	X4930550L24Rik	Yes	non-TF	RPG1
3.6e-22	1.94401	0.821	0.487	8.81e-18	Tmem59l	Yes	non-TF	RPG1
1.72e-26	1.94364	0.863	0.395	4.22e-22	Msx2	Yes	TF	RPG1
1.57e-33	1.92701	0.979	0.947	3.86e-29	Tuba3b	Yes	non-TF	RPG1
9.21e-26	1.92642	0.889	0.539	2.25e-21	Slc5a3	Yes	non-TF	RPG1
3.49e-27	1.92535	0.896	0.645	8.54e-23	Hoxb7	Yes	TF	RPG1
2.57e-19	1.92402	0.814	0.487	6.28e-15	Hoxb6	Yes	TF	RPG1
2.09e-17	1.90367	0.708	0.289	5.11e-13	Gm595	Yes	non-TF	RPG1
1.75e-25	1.89553	0.875	0.5	4.3e-21	Rbm46	Yes	non-TF	RPG1
1.7e-20	1.89513	0.809	0.526	4.15e-16	Psmb9	Yes	non-TF	RPG1
3.85e-17	1.88662	0.792	0.579	9.43e-13	Gm28050	Yes	non-TF	RPG1
1.55e-18	1.87635	0.8	0.5	3.8e-14	Zfp467	Yes	TF	RPG1
2.15e-28	1.87585	0.936	0.737	5.27e-24	X1700018B24Rik	Yes	non-TF	RPG1
8.41e-30	1.87273	0.95	0.868	2.06e-25	Rasl11a	Yes	non-TF	RPG1
1.75e-35	1.86113	0.976	0.776	4.3e-31	Scml2	Yes	non-TF	RPG1
1.03e-17	1.85661	0.84	0.684	2.51e-13	Sohlh1	Yes	TF	RPG1
4.42e-22	1.85346	0.842	0.461	1.08e-17	Zbtb16	Yes	TF	RPG1
7.41e-24	1.84168	0.821	0.434	1.81e-19	Smoc2	Yes	non-TF	RPG1
1.66e-13	1.83842	0.632	0.25	4.06e-09	Adm	Yes	non-TF	RPG1
3.22e-24	1.83168	0.868	0.526	7.88e-20	Aig1	Yes	non-TF	RPG1
6.52e-18	1.81114	0.759	0.421	1.6e-13	Hoxb5	Yes	TF	RPG1
3.51e-24	1.80655	0.837	0.395	8.6e-20	Egr2	Yes	TF	RPG1
2.06e-14	1.80213	0.686	0.355	5.04e-10	Pdzd2	Yes	non-TF	RPG1
2.36e-35	1.80126	0.976	0.868	5.79e-31	Jak1	Yes	non-TF	RPG1
2.36e-18	1.7986	0.894	0.75	5.79e-14	Nefm	Yes	non-TF	RPG1
3.68e-30	1.79354	0.932	0.737	9.01e-26	Xlr3c	Yes	non-TF	RPG1
4.15e-25	1.76723	0.863	0.513	1.02e-20	Tex12	Yes	non-TF	RPG1
1.15e-26	1.75427	0.92	0.789	2.82e-22	Syce3	Yes	non-TF	RPG1
7.65e-22	1.75423	0.884	0.618	1.87e-17	Zcwpw1	Yes	non-TF	RPG1
4.3e-22	1.75035	0.814	0.408	1.05e-17	Mn1	Yes	non-TF	RPG1
2.17e-12	1.74867	0.724	0.526	5.31e-08	Ropn1l	Yes	non-TF	RPG1
4.38e-23	1.74529	0.925	0.697	1.07e-18	Igsf21	Yes	non-TF	RPG1
2.29e-24	1.74249	0.877	0.632	5.6e-20	Dgat2	Yes	non-TF	RPG1
1.23e-28	1.72965	0.948	0.658	3e-24	Dusp9	Yes	non-TF	RPG1
1.35e-22	1.71298	0.858	0.579	3.3e-18	Pqlc1	Yes	non-TF	RPG1
1.46e-17	1.70451	0.802	0.539	3.57e-13	Pcp4l1	Yes	non-TF	RPG1
3.56e-29	1.70247	0.943	0.789	8.71e-25	Mmd	Yes	non-TF	RPG1
1.29e-19	1.70117	0.856	0.592	3.17e-15	Akr1b8	Yes	non-TF	RPG1
1.54e-15	1.69837	0.731	0.461	3.78e-11	Figla	Yes	TF	RPG1
8.05e-33	1.69718	0.962	0.816	1.97e-28	Dnd1	Yes	non-TF	RPG1
6.77e-26	1.69717	0.887	0.592	1.66e-21	Tdrd1	Yes	non-TF	RPG1
2.91e-18	1.6959	0.868	0.776	7.13e-14	H19	Yes	non-TF	RPG1
2.89e-24	1.69288	0.83	0.355	7.08e-20	Bhlhe41	Yes	TF	RPG1
1.55e-34	1.68154	0.976	0.842	3.8e-30	Tsc22d3	Yes	TF	RPG1
1.21e-23	1.67695	0.873	0.592	2.97e-19	Jakmip1	Yes	non-TF	RPG1
4.32e-26	1.67186	0.873	0.461	1.06e-21	Fam234b	Yes	non-TF	RPG1
3.41e-19	1.6691	0.842	0.671	8.35e-15	Ccdc172	Yes	non-TF	RPG1
1.05e-19	1.6689	0.814	0.487	2.58e-15	Kif5c	Yes	non-TF	RPG1
3.9e-12	1.66672	0.637	0.263	9.55e-08	Ttn	Yes	non-TF	RPG1
1.96e-29	1.66457	0.941	0.711	4.8e-25	Tex11	Yes	non-TF	RPG1
7.73e-27	1.66031	0.936	0.789	1.89e-22	Gpat2	Yes	non-TF	RPG1
3.32e-19	1.6563	0.818	0.526	8.14e-15	Mum1l1	Yes	non-TF	RPG1
4.93e-12	1.64833	0.712	0.474	1.21e-07	Scd3	Yes	non-TF	RPG1
4.76e-27	1.64583	0.92	0.711	1.17e-22	Ccdc136	Yes	non-TF	RPG1
2.53e-26	1.64506	0.837	0.303	6.19e-22	Xlr5c	Yes	non-TF	RPG1
6.32e-15	1.64093	0.75	0.461	1.55e-10	Cox8c	Yes	non-TF	RPG1
1.95e-17	1.63972	0.79	0.487	4.78e-13	Zic1	Yes	TF	RPG1
4.37e-15	1.6363	0.693	0.329	1.07e-10	Neb	Yes	non-TF	RPG1
3.17e-30	1.63564	0.958	0.776	7.76e-26	Sohlh2	Yes	TF	RPG1
1.54e-23	1.63483	0.868	0.711	3.78e-19	Luzp4	Yes	non-TF	RPG1
1.52e-30	1.63175	0.962	0.868	3.73e-26	Gm1673	Yes	non-TF	RPG1
6.15e-39	1.62793	0.998	0.921	1.51e-34	Fkbp6	Yes	non-TF	RPG1
5.75e-24	1.61786	0.823	0.342	1.41e-19	Txndc16	Yes	non-TF	RPG1
2.32e-27	1.61472	0.939	0.763	5.68e-23	Prr19	Yes	non-TF	RPG1
8.32e-17	1.61407	0.752	0.447	2.04e-12	Sycp2	Yes	non-TF	RPG1
5.44e-16	1.61347	0.663	0.197	1.33e-11	Tubg2	Yes	non-TF	RPG1
1.89e-26	1.61137	0.936	0.763	4.63e-22	Chd3os	Yes	non-TF	RPG1
3.09e-37	1.61032	0.995	0.947	7.56e-33	Tuba3a	Yes	non-TF	RPG1
2.67e-13	1.60926	0.677	0.382	6.53e-09	Irf8	Yes	TF	RPG1
3.7e-16	1.60505	0.743	0.421	9.06e-12	Slc16a11	Yes	non-TF	RPG1
1.54e-19	1.60503	0.821	0.592	3.76e-15	Pla2g7	Yes	non-TF	RPG1
1.49e-26	1.60099	0.955	0.763	3.64e-22	Usp26	Yes	non-TF	RPG1
2.29e-39	1.59544	0.995	0.921	5.61e-35	Eif1b	Yes	non-TF	RPG1
2.85e-21	1.59265	0.816	0.355	6.99e-17	Arhgap26	Yes	non-TF	RPG1
7.5e-33	1.59211	0.974	0.921	1.84e-28	Gstm5	Yes	non-TF	RPG1
1.44e-24	1.59073	0.915	0.697	3.51e-20	Pgm2	Yes	non-TF	RPG1
3.81e-12	1.5889	0.637	0.316	9.34e-08	Ttll7	Yes	non-TF	RPG1
1.2e-18	1.58553	0.748	0.329	2.95e-14	Specc1	Yes	non-TF	RPG1
2.39e-14	1.58494	0.608	0.171	5.86e-10	Rora	Yes	TF	RPG1
2.43e-25	1.58452	0.934	0.803	5.94e-21	Rpl10l	Yes	non-TF	RPG1
4.33e-27	1.57961	0.948	0.855	1.06e-22	Ddx25	Yes	non-TF	RPG1
1.04e-30	1.57851	0.965	0.895	2.56e-26	Stk31	Yes	non-TF	RPG1
1.12e-25	1.57719	0.95	0.855	2.74e-21	B2m	Yes	non-TF	RPG1
1.38e-20	1.57712	0.828	0.605	3.39e-16	Gm10439	Yes	non-TF	RPG1
2.89e-18	1.57249	0.844	0.711	7.09e-14	Tmem9b	Yes	non-TF	RPG1
2.36e-12	1.57091	0.783	0.684	5.78e-08	Egr4	Yes	TF	RPG1
5.47e-31	1.56979	0.962	0.763	1.34e-26	Ampd2	Yes	non-TF	RPG1
4.22e-17	1.56056	0.842	0.684	1.03e-12	Mlf1	Yes	non-TF	RPG1
3.22e-22	1.56026	0.814	0.382	7.87e-18	X9230110C19Rik	Yes	non-TF	RPG1
3.97e-19	1.55903	0.802	0.395	9.71e-15	Serp2	Yes	non-TF	RPG1
2.49e-17	1.55859	0.807	0.526	6.1e-13	Aaed1	Yes	non-TF	RPG1
1.63e-22	1.55808	0.915	0.697	3.98e-18	Tro	Yes	non-TF	RPG1
1.08e-21	1.54923	0.811	0.447	2.66e-17	Fam217b	Yes	non-TF	RPG1
5.36e-20	1.54765	0.866	0.632	1.31e-15	Gmpr	Yes	non-TF	RPG1
1.29e-19	1.54719	0.908	0.737	3.16e-15	C1qtnf4	Yes	non-TF	RPG1
6.89e-18	1.54047	0.833	0.592	1.69e-13	X9530077C05Rik	Yes	non-TF	RPG1
1.64e-18	1.53707	0.858	0.697	4e-14	Card19	Yes	non-TF	RPG1
1.82e-12	1.53436	0.627	0.289	4.46e-08	Zic4	Yes	TF	RPG1
1.41e-12	1.53354	0.717	0.5	3.46e-08	Foxf1	Yes	TF	RPG1
5.68e-12	1.53287	0.665	0.368	1.39e-07	Nfix	Yes	TF	RPG1
1.06e-10	1.53282	0.542	0.184	2.6e-06	Cmtm8	Yes	non-TF	RPG1
2.58e-19	1.52588	0.821	0.513	6.33e-15	Gnat2	Yes	non-TF	RPG1
8.87e-15	1.52469	0.873	0.855	2.17e-10	Ero1l	Yes	non-TF	RPG1
3.29e-15	1.52441	0.703	0.368	8.06e-11	Foxc2	Yes	TF	RPG1
4.72e-08	1.51859	0.594	0.408	0.00115499	Pet2	Yes	non-TF	RPG1
6.95e-16	1.51805	0.79	0.487	1.7e-11	Zbtb20	Yes	TF	RPG1
6.69e-18	1.51463	0.769	0.355	1.64e-13	Ccdc152	Yes	non-TF	RPG1
5.17e-18	1.5053	0.818	0.434	1.27e-13	Zfhx3	Yes	TF	RPG1
3.71e-23	1.50198	0.884	0.605	9.09e-19	Ankrd31	Yes	non-TF	RPG1
8.68e-20	1.50134	0.851	0.5	2.12e-15	Hdac7	Yes	non-TF	RPG1
8e-29	1.50047	0.965	0.868	1.96e-24	Usp3	Yes	non-TF	RPG1
5.58e-14	1.4995	0.663	0.303	1.37e-09	Tmem108	Yes	non-TF	RPG1
1.08e-28	1.49649	0.96	0.789	2.64e-24	Syce1	Yes	non-TF	RPG1
4.16e-15	1.48688	0.715	0.316	1.02e-10	2021-09-06	Yes	non-TF	RPG1
1.65e-24	1.48419	0.958	0.842	4.03e-20	Caprin2	Yes	non-TF	RPG1
7.43e-19	1.48223	0.856	0.566	1.82e-14	Rbm44	Yes	non-TF	RPG1
2.16e-14	1.48164	0.696	0.316	5.3e-10	Tmem132e	Yes	non-TF	RPG1
4.08e-13	1.48075	0.686	0.368	1e-08	H2.M3	Yes	non-TF	RPG1
3.3e-17	1.47858	0.854	0.566	8.09e-13	Bcl6b	Yes	TF	RPG1
2.26e-14	1.47269	0.58	0.118	5.53e-10	Krt19	Yes	non-TF	RPG1
3.48e-24	1.46599	0.858	0.487	8.53e-20	Xlr5a	Yes	non-TF	RPG1
6.93e-12	1.46128	0.71	0.434	1.7e-07	Ankrd37	Yes	non-TF	RPG1
7.78e-16	1.45883	0.752	0.434	1.9e-11	Rhox2a	Yes	TF	RPG1
9.83e-34	1.4574	0.995	0.961	2.41e-29	Dazl	Yes	non-TF	RPG1
6.2e-19	1.45725	0.8	0.395	1.52e-14	Zmiz1	Yes	non-TF	RPG1
4.03e-22	1.45535	0.88	0.632	9.86e-18	Eif5a2	Yes	non-TF	RPG1
1.15e-11	1.45422	0.771	0.566	2.82e-07	Gngt2	Yes	non-TF	RPG1
4.58e-16	1.45399	0.795	0.526	1.12e-11	Sox4	Yes	TF	RPG1
1.13e-16	1.45366	0.774	0.487	2.77e-12	Fam107b	Yes	non-TF	RPG1
8.44e-25	1.44789	0.922	0.75	2.07e-20	Sgk3	Yes	non-TF	RPG1
9e-25	1.44789	0.925	0.842	2.2e-20	Tdrkh	Yes	non-TF	RPG1
4.48e-16	1.44781	0.769	0.487	1.1e-11	Col13a1	Yes	non-TF	RPG1
5.46e-15	1.4474	0.818	0.632	1.34e-10	Hmgn3	Yes	non-TF	RPG1
8.27e-21	1.44719	0.875	0.697	2.03e-16	Pygl	Yes	non-TF	RPG1
9.6e-15	1.44442	0.802	0.579	2.35e-10	Klk8	Yes	non-TF	RPG1
2.69e-16	1.44212	0.719	0.342	6.58e-12	Gm773	Yes	non-TF	RPG1
4.97e-11	1.44159	0.623	0.316	1.22e-06	Batf	Yes	TF	RPG1
6.02e-22	1.44081	0.844	0.447	1.47e-17	Armcx2	Yes	non-TF	RPG1
6.28e-09	1.4379	0.561	0.276	0.000153783	Dbx2	Yes	TF	RPG1
2.31e-14	1.43671	0.795	0.579	5.66e-10	Tmub1	Yes	non-TF	RPG1
4.3e-21	1.43348	0.948	0.789	1.05e-16	Pou3f1	Yes	TF	RPG1
1.49e-18	1.43115	0.767	0.382	3.65e-14	Slc38a9	Yes	non-TF	RPG1
2.36e-13	1.42674	0.698	0.342	5.77e-09	Foxa2	Yes	TF	RPG1
6.13e-15	1.42349	0.717	0.408	1.5e-10	Plat	Yes	non-TF	RPG1
6.37e-25	1.4206	0.941	0.684	1.56e-20	Foxp1	Yes	TF	RPG1
9.41e-22	1.42052	0.896	0.684	2.3e-17	M1ap	Yes	non-TF	RPG1
1.19e-23	1.4105	0.92	0.632	2.91e-19	Polr3gl	Yes	non-TF	RPG1
7.73e-19	1.40691	0.774	0.447	1.89e-14	Ripk4	Yes	non-TF	RPG1
3.32e-26	1.4054	0.814	0.25	8.12e-22	Gm15128	Yes	non-TF	RPG1
6.93e-14	1.402	0.611	0.211	1.7e-09	Grk4	Yes	non-TF	RPG1
4.81e-19	1.40177	0.91	0.75	1.18e-14	Gyltl1b	Yes	non-TF	RPG1
5.6e-22	1.40006	0.835	0.539	1.37e-17	Xlr5b	Yes	non-TF	RPG1
2.13e-14	1.39459	0.708	0.408	5.22e-10	Henmt1	Yes	non-TF	RPG1
5.5e-13	1.39228	0.712	0.447	1.35e-08	Hoxb13	Yes	TF	RPG1
2.66e-13	1.38893	0.745	0.526	6.52e-09	Fbxo32	Yes	non-TF	RPG1
5.48e-18	1.38667	0.856	0.658	1.34e-13	Stat1	Yes	TF	RPG1
1.78e-16	1.37919	0.788	0.421	4.36e-12	Mmp9	Yes	non-TF	RPG1
1.31e-13	1.37881	0.743	0.474	3.21e-09	Tmod2	Yes	non-TF	RPG1
2.53e-23	1.36236	0.958	0.776	6.2e-19	Kdm6b	Yes	non-TF	RPG1
6.19e-13	1.36107	0.611	0.211	1.52e-08	Lhx1os	Yes	non-TF	RPG1
3.14e-21	1.35417	0.932	0.763	7.7e-17	X4930447C04Rik	Yes	non-TF	RPG1
2.31e-16	1.35263	0.691	0.25	5.67e-12	Sez6	Yes	non-TF	RPG1
1.26e-13	1.35211	0.696	0.368	3.08e-09	P4ha2	Yes	non-TF	RPG1
3.4e-21	1.35064	0.922	0.645	8.33e-17	X4932438A13Rik	Yes	non-TF	RPG1
1.68e-13	1.34809	0.63	0.211	4.12e-09	Tspan8	Yes	non-TF	RPG1
4.57e-19	1.34678	0.705	0.184	1.12e-14	Rftn1	Yes	non-TF	RPG1
8.32e-20	1.33859	0.913	0.75	2.04e-15	Cln3	Yes	non-TF	RPG1
7.36e-27	1.33711	0.821	0.224	1.8e-22	Gm15107	Yes	non-TF	RPG1
4.62e-09	1.33487	0.528	0.211	0.00011304	Cpne8	Yes	non-TF	RPG1
5.89e-13	1.33469	0.743	0.474	1.44e-08	Nucb2	Yes	non-TF	RPG1
3.11e-20	1.33355	0.915	0.724	7.62e-16	Lpin2	Yes	non-TF	RPG1
1.26e-19	1.33285	0.915	0.658	3.1e-15	Nid1	Yes	non-TF	RPG1
1.05e-11	1.33243	0.679	0.447	2.57e-07	Cd82	Yes	non-TF	RPG1
4.6e-11	1.32944	0.719	0.434	1.13e-06	Ccdc73	Yes	non-TF	RPG1
1.36e-37	1.32872	0.995	0.961	3.33e-33	Cirbp	Yes	non-TF	RPG1
9.37e-13	1.3261	0.644	0.342	2.29e-08	Adad1	Yes	non-TF	RPG1
4.53e-17	1.32475	0.842	0.566	1.11e-12	Ciart	Yes	non-TF	RPG1
6.32e-26	1.3191	0.972	0.868	1.55e-21	Casc4	Yes	non-TF	RPG1
1.05e-11	1.31783	0.651	0.368	2.57e-07	Nab2	Yes	non-TF	RPG1
3.1e-13	1.31441	0.708	0.421	7.6e-09	Actn2	Yes	non-TF	RPG1
5.29e-28	1.31238	0.981	0.895	1.3e-23	Serf1	Yes	non-TF	RPG1
6.37e-09	1.30986	0.606	0.355	0.000155976	Psmb8	Yes	non-TF	RPG1
4.96e-12	1.30781	0.644	0.276	1.21e-07	Lzts1	Yes	non-TF	RPG1
9.42e-16	1.30718	0.795	0.553	2.31e-11	Top1mt	Yes	non-TF	RPG1
2.21e-10	1.3054	0.731	0.579	5.41e-06	X3830403N18Rik	Yes	non-TF	RPG1
1.21e-13	1.30529	0.788	0.539	2.97e-09	Vps13c	Yes	non-TF	RPG1
1.16e-15	1.30016	0.889	0.697	2.83e-11	Dpysl2	Yes	non-TF	RPG1
8.3e-20	1.29656	0.87	0.632	2.03e-15	Dnajb4	Yes	non-TF	RPG1
9.16e-16	1.29301	0.892	0.776	2.24e-11	Egr1	Yes	TF	RPG1
4.7e-20	1.29218	0.936	0.75	1.15e-15	Sh2b3	Yes	non-TF	RPG1
1.54e-20	1.29043	0.92	0.816	3.78e-16	Pcgf5	Yes	non-TF	RPG1
3.65e-15	1.28881	0.785	0.408	8.93e-11	Lpp	Yes	non-TF	RPG1
1.92e-35	1.28859	0.995	0.974	4.69e-31	Uchl1	Yes	non-TF	RPG1
1.25e-19	1.28645	0.925	0.816	3.07e-15	Tex13	Yes	non-TF	RPG1
3.83e-24	1.28537	0.967	0.829	9.39e-20	H2.K1	Yes	non-TF	RPG1
2.36e-22	1.28314	0.903	0.697	5.78e-18	Gm4779	Yes	non-TF	RPG1
2.66e-10	1.27834	0.745	0.513	6.52e-06	Sall3	Yes	TF	RPG1
2.63e-13	1.2757	0.634	0.224	6.44e-09	Tmem132c	Yes	non-TF	RPG1
5.3e-24	1.27471	0.936	0.855	1.3e-19	Bnip2	Yes	non-TF	RPG1
1.29e-23	1.27469	0.998	0.987	3.16e-19	Arl5c	Yes	non-TF	RPG1
7.84e-15	1.26849	0.781	0.513	1.92e-10	Gm15262	Yes	non-TF	RPG1
3.31e-15	1.26848	0.771	0.487	8.1e-11	Gfpt2	Yes	non-TF	RPG1
5.95e-16	1.26846	0.809	0.605	1.46e-11	Depdc7	Yes	non-TF	RPG1
1.05e-09	1.26696	0.644	0.408	2.57e-05	Dapk2	Yes	non-TF	RPG1
1.69e-19	1.26612	0.901	0.75	4.13e-15	Tmem18	Yes	non-TF	RPG1
1.25e-08	1.26583	0.55	0.263	0.000307257	Spink2	Yes	non-TF	RPG1
4.02e-13	1.26442	0.651	0.329	9.83e-09	Gfra1	Yes	non-TF	RPG1
9.91e-17	1.2637	0.83	0.579	2.43e-12	Gdpd1	Yes	non-TF	RPG1
1.67e-17	1.26207	0.719	0.303	4.09e-13	Exd1	Yes	non-TF	RPG1
2.84e-20	1.26175	0.925	0.816	6.96e-16	Abcb6	Yes	non-TF	RPG1
3.58e-23	1.2606	0.95	0.724	8.77e-19	Stag3	Yes	non-TF	RPG1
1.45e-24	1.25822	0.967	0.908	3.56e-20	Ypel5	Yes	non-TF	RPG1
1.8e-10	1.25471	0.528	0.158	4.4e-06	Jph3	Yes	non-TF	RPG1
3.74e-17	1.25295	0.849	0.658	9.17e-13	Bin2	Yes	non-TF	RPG1
4.16e-10	1.25263	0.715	0.487	1.02e-05	Ubxn10	Yes	non-TF	RPG1
1.87e-10	1.25004	0.594	0.276	4.57e-06	Mllt3	Yes	TF	RPG1
7.39e-08	1.24999	0.542	0.303	0.00181006	Cib2	Yes	non-TF	RPG1
1.27e-11	1.24708	0.597	0.276	3.12e-07	Mapk10	Yes	non-TF	RPG1
1.29e-12	1.24573	0.653	0.303	3.16e-08	Rnf128	Yes	non-TF	RPG1
2.25e-25	1.24539	0.986	0.882	5.51e-21	X4933434E20Rik	Yes	non-TF	RPG1
2.38e-10	1.24496	0.759	0.632	5.83e-06	Lrrc51	Yes	non-TF	RPG1
2.62e-10	1.24407	0.663	0.408	6.41e-06	Brdt	Yes	non-TF	RPG1
1.15e-09	1.24383	0.759	0.421	2.82e-05	Gm10800	Yes	non-TF	RPG1
7.97e-13	1.24115	0.738	0.474	1.95e-08	Ptpn13	Yes	non-TF	RPG1
1.21e-09	1.24018	0.66	0.447	2.97e-05	Marveld2	Yes	non-TF	RPG1
9.04e-14	1.23999	0.759	0.474	2.21e-09	Zfp703	Yes	TF	RPG1
1.08e-15	1.23827	0.828	0.5	2.64e-11	Zcchc14	Yes	non-TF	RPG1
8.05e-13	1.23681	0.698	0.329	1.97e-08	Celf2	Yes	non-TF	RPG1
4.11e-20	1.23637	0.925	0.763	1.01e-15	Asap1	Yes	non-TF	RPG1
9.83e-12	1.23604	0.693	0.421	2.41e-07	Susd4	Yes	non-TF	RPG1
9.87e-26	1.23578	0.96	0.895	2.42e-21	Cadm1	Yes	non-TF	RPG1
4.27e-13	1.23522	0.67	0.342	1.05e-08	Prnp	Yes	non-TF	RPG1
3.25e-12	1.2347	0.642	0.289	7.97e-08	Zc3h6	Yes	TF	RPG1
9.15e-10	1.23404	0.672	0.513	2.24e-05	Shcbp1l	Yes	non-TF	RPG1
2.76e-37	1.23327	0.995	1	6.77e-33	Sdc4	Yes	non-TF	RPG1
7.27e-13	1.23282	0.679	0.303	1.78e-08	Cilp2	Yes	non-TF	RPG1
1.04e-13	1.23077	0.837	0.684	2.55e-09	Vps13a	Yes	non-TF	RPG1
3.28e-12	1.23055	0.856	0.711	8.02e-08	Crabp1	Yes	non-TF	RPG1
7.25e-14	1.23039	0.809	0.579	1.78e-09	Txnrd3	Yes	non-TF	RPG1
2.42e-08	1.2269	0.587	0.355	0.000593173	Hivep2	Yes	TF	RPG1
1.96e-16	1.22655	0.847	0.724	4.81e-12	Homez	Yes	TF	RPG1
1.1e-12	1.22556	0.7	0.342	2.69e-08	Plb1	Yes	non-TF	RPG1
7.02e-15	1.22514	0.835	0.592	1.72e-10	Socs5	Yes	non-TF	RPG1
9.84e-20	1.22484	0.917	0.803	2.41e-15	Ccdc186	Yes	non-TF	RPG1
3.07e-18	1.22408	0.868	0.605	7.52e-14	Plekhb2	Yes	non-TF	RPG1
4.65e-10	1.22246	0.696	0.434	1.14e-05	Tmem53	Yes	non-TF	RPG1
2.73e-18	1.2189	0.809	0.5	6.68e-14	Mtmr6	Yes	non-TF	RPG1
2.62e-09	1.21604	0.509	0.184	6.43e-05	Topaz1	Yes	non-TF	RPG1
1.49e-15	1.21396	0.769	0.447	3.64e-11	Tdrd7	Yes	non-TF	RPG1
3.24e-13	1.21286	0.804	0.618	7.94e-09	Snhg11	Yes	non-TF	RPG1
5.7e-11	1.21064	0.616	0.316	1.4e-06	Dmrtc2	Yes	TF	RPG1
1.07e-11	1.20679	0.585	0.224	2.61e-07	Xlr	Yes	non-TF	RPG1
4.19e-13	1.20497	0.646	0.276	1.03e-08	Parp8	Yes	non-TF	RPG1
3.91e-13	1.2046	0.616	0.197	9.56e-09	App	Yes	non-TF	RPG1
5.14e-14	1.20381	0.684	0.303	1.26e-09	Ocln	Yes	non-TF	RPG1
8.87e-15	1.19854	0.804	0.526	2.17e-10	Ndn	Yes	non-TF	RPG1
6.33e-12	1.19726	0.642	0.316	1.55e-07	Bnc1	Yes	TF	RPG1
3.64e-09	1.19535	0.627	0.395	8.92e-05	Col5a1	Yes	non-TF	RPG1
4.83e-16	1.19477	0.811	0.618	1.18e-11	X4933427D06Rik	Yes	non-TF	RPG1
1.09e-15	1.19398	0.691	0.289	2.67e-11	Gm15097	Yes	non-TF	RPG1
2.72e-08	1.19333	0.547	0.276	0.000665126	Sult5a1	Yes	non-TF	RPG1
1.42e-18	1.19259	0.899	0.684	3.49e-14	Vamp4	Yes	non-TF	RPG1
5.42e-10	1.19118	0.719	0.5	1.33e-05	Acy3	Yes	non-TF	RPG1
2.16e-07	1.18959	0.7	0.553	0.00529691	Mfap2	Yes	non-TF	RPG1
3.13e-13	1.18711	0.644	0.276	7.67e-09	Parva	Yes	non-TF	RPG1
1.01e-08	1.18692	0.663	0.487	0.000248416	Gbp2	Yes	non-TF	RPG1
1.31e-16	1.18514	0.877	0.684	3.21e-12	Bend4	Yes	non-TF	RPG1
2.77e-15	1.18508	0.861	0.697	6.78e-11	Hhex	Yes	TF	RPG1
2.95e-12	1.18225	0.703	0.434	7.21e-08	Snai1	Yes	TF	RPG1
6.44e-15	1.18129	0.835	0.539	1.58e-10	Hspa4l	Yes	non-TF	RPG1
2.55e-11	1.1794	0.774	0.645	6.23e-07	Gmds	Yes	non-TF	RPG1
2.68e-10	1.17905	0.597	0.303	6.56e-06	Matn4	Yes	non-TF	RPG1
1.21e-08	1.17693	0.519	0.224	0.000296437	Inca1	Yes	non-TF	RPG1
1.57e-08	1.17673	0.538	0.263	0.00038461	Sycp3	Yes	non-TF	RPG1
4.8e-09	1.17671	0.677	0.474	0.000117631	Dixdc1	Yes	non-TF	RPG1
5.58e-12	1.17495	0.682	0.342	1.37e-07	Mapk12	Yes	non-TF	RPG1
7.23e-18	1.1724	0.91	0.684	1.77e-13	Akap11	Yes	non-TF	RPG1
8.61e-16	1.17034	0.847	0.605	2.11e-11	P4ha1	Yes	non-TF	RPG1
2.22e-22	1.16878	0.943	0.803	5.43e-18	Entpd6	Yes	non-TF	RPG1
5.39e-14	1.16752	0.821	0.566	1.32e-09	Lix1l	Yes	non-TF	RPG1
1.39e-16	1.1675	0.917	0.763	3.4e-12	Grina	Yes	non-TF	RPG1
1.67e-07	1.16696	0.476	0.211	0.00408087	Fthl17e	Yes	non-TF	RPG1
3.08e-34	1.16536	0.991	0.961	7.54e-30	Mpc2	Yes	non-TF	RPG1
6.36e-16	1.15976	0.91	0.75	1.56e-11	Fam134a	Yes	non-TF	RPG1
3.9e-13	1.15903	0.712	0.368	9.55e-09	Aim1	Yes	non-TF	RPG1
2.81e-12	1.15675	0.729	0.382	6.88e-08	Rnf122	Yes	non-TF	RPG1
1.66e-20	1.15637	0.948	0.711	4.07e-16	Tex14	Yes	non-TF	RPG1
4.09e-12	1.15583	0.583	0.211	1e-07	Rspo2	Yes	non-TF	RPG1
3.87e-12	1.15525	0.672	0.368	9.47e-08	Bmi1	Yes	non-TF	RPG1
4.53e-19	1.1545	0.903	0.697	1.11e-14	Mtr	Yes	non-TF	RPG1
3.78e-11	1.1538	0.722	0.513	9.26e-07	Proser2	Yes	non-TF	RPG1
1.85e-10	1.15121	0.724	0.539	4.52e-06	Hcfc2	Yes	non-TF	RPG1
1.26e-19	1.14977	0.932	0.789	3.08e-15	Fbxo9	Yes	non-TF	RPG1
4.02e-11	1.14958	0.821	0.684	9.84e-07	Ripk3	Yes	non-TF	RPG1
5.27e-12	1.14864	0.587	0.224	1.29e-07	Dlx3	Yes	TF	RPG1
2.79e-10	1.14836	0.585	0.276	6.84e-06	Nkd1	Yes	non-TF	RPG1
8.14e-13	1.14681	0.686	0.408	1.99e-08	AU022751	Yes	non-TF	RPG1
5e-09	1.14634	0.627	0.421	0.00012255	Afap1l1	Yes	non-TF	RPG1
7.73e-11	1.14564	0.854	0.763	1.89e-06	Crlf1	Yes	non-TF	RPG1
1.17e-21	1.14428	0.948	0.829	2.86e-17	Ankrd12	Yes	non-TF	RPG1
7.59e-11	1.14405	0.795	0.658	1.86e-06	Fyn	Yes	non-TF	RPG1
1.13e-19	1.14299	0.908	0.632	2.76e-15	Nlrp4c	Yes	non-TF	RPG1
6.92e-22	1.14294	0.955	0.855	1.69e-17	Klhdc2	Yes	non-TF	RPG1
3.79e-19	1.14289	0.927	0.737	9.27e-15	Usp2	Yes	non-TF	RPG1
7.67e-11	1.14162	0.752	0.5	1.88e-06	Ddr1	Yes	non-TF	RPG1
4.64e-12	1.14141	0.856	0.711	1.14e-07	Ahi1	Yes	non-TF	RPG1
3.52e-16	1.14111	0.95	0.868	8.63e-12	Ptrf	Yes	non-TF	RPG1
9.31e-08	1.13985	0.663	0.434	0.00227924	Cdc42ep3	Yes	non-TF	RPG1
2.57e-10	1.13936	0.517	0.158	6.29e-06	Btbd17	Yes	non-TF	RPG1
1.98e-11	1.13894	0.736	0.447	4.85e-07	Tanc2	Yes	non-TF	RPG1
1.87e-13	1.13884	0.802	0.592	4.57e-09	Stxbp4	Yes	non-TF	RPG1
7.84e-11	1.13878	0.578	0.237	1.92e-06	Rorc	Yes	TF	RPG1
1.52e-07	1.13862	0.493	0.25	0.00372013	Fabp9	Yes	non-TF	RPG1
5.25e-25	1.13782	0.981	0.895	1.29e-20	Insig1	Yes	non-TF	RPG1
1.58e-14	1.13678	0.88	0.711	3.86e-10	Epb41l4b	Yes	non-TF	RPG1
1.36e-10	1.13638	0.781	0.632	3.34e-06	Smoc1	Yes	non-TF	RPG1
5.33e-10	1.13492	0.693	0.487	1.3e-05	Dusp18	Yes	non-TF	RPG1
1.34e-19	1.12937	0.941	0.829	3.28e-15	Rhox13	Yes	TF	RPG1
1.64e-14	1.12233	0.759	0.461	4.02e-10	Acss2	Yes	non-TF	RPG1
3.02e-10	1.12228	0.762	0.579	7.4e-06	Espn	Yes	non-TF	RPG1
3.49e-09	1.12076	0.453	0.118	8.55e-05	Tcp11x2	Yes	non-TF	RPG1
3.21e-09	1.12062	0.84	0.645	7.86e-05	Ier3	Yes	non-TF	RPG1
9.23e-16	1.1195	0.899	0.711	2.26e-11	Abr	Yes	non-TF	RPG1
2.58e-14	1.11839	0.807	0.579	6.31e-10	Slc30a7	Yes	non-TF	RPG1
2.03e-19	1.1164	0.941	0.829	4.98e-15	Fsd1	Yes	non-TF	RPG1
1.95e-16	1.11613	0.894	0.671	4.78e-12	Igf1r	Yes	non-TF	RPG1
8.96e-10	1.11344	0.717	0.5	2.19e-05	Fgl1	Yes	non-TF	RPG1
3.56e-09	1.11318	0.512	0.184	8.73e-05	Zmat1	Yes	TF	RPG1
3e-17	1.11306	0.858	0.461	7.35e-13	Arhgap29	Yes	non-TF	RPG1
1.61e-14	1.1126	0.764	0.474	3.95e-10	Pdp1	Yes	non-TF	RPG1
3.59e-16	1.11202	0.932	0.789	8.8e-12	Map7d2	Yes	non-TF	RPG1
3.16e-11	1.11161	0.649	0.329	7.74e-07	Prkar2b	Yes	non-TF	RPG1
2.37e-10	1.11121	0.703	0.408	5.81e-06	H2.DMa	Yes	non-TF	RPG1
3.23e-31	1.11109	0.988	0.987	7.9e-27	Prdx5	Yes	non-TF	RPG1
5.16e-13	1.11073	0.816	0.618	1.26e-08	Phf21a	Yes	non-TF	RPG1
1.31e-07	1.10993	0.698	0.618	0.00319653	Xlr4c	Yes	non-TF	RPG1
3.02e-14	1.10894	0.795	0.539	7.39e-10	Gprc5c	Yes	non-TF	RPG1
2.76e-07	1.1079	0.486	0.224	0.00675802	Runx1	Yes	TF	RPG1
1e-12	1.10726	0.767	0.5	2.46e-08	Ssh2	Yes	non-TF	RPG1
5.3e-13	1.10637	0.679	0.355	1.3e-08	Mapk11	Yes	non-TF	RPG1
3.27e-08	1.10584	0.509	0.237	0.000801592	Zfp618	Yes	TF	RPG1
4.35e-11	1.10394	0.653	0.303	1.06e-06	Bahcc1	Yes	non-TF	RPG1
3.37e-07	1.10299	0.757	0.684	0.00825165	Fzd2	Yes	non-TF	RPG1
1.87e-14	1.10089	0.854	0.711	4.59e-10	Pnma5	Yes	non-TF	RPG1
1.02e-07	1.09794	0.599	0.368	0.00248966	Arhgef40	Yes	non-TF	RPG1
2.03e-11	1.09608	0.675	0.395	4.97e-07	Lmbr1	Yes	non-TF	RPG1
8.57e-18	1.09482	0.925	0.816	2.1e-13	Slc39a6	Yes	non-TF	RPG1
6.59e-12	1.09378	0.759	0.461	1.61e-07	Rad9b	Yes	non-TF	RPG1
4.81e-12	1.09303	0.866	0.763	1.18e-07	Bnip3	Yes	non-TF	RPG1
1.18e-09	1.09225	0.703	0.461	2.88e-05	Crmp1	Yes	non-TF	RPG1
2.68e-09	1.09128	0.741	0.487	6.56e-05	Dab1	Yes	non-TF	RPG1
1.61e-10	1.08839	0.715	0.447	3.94e-06	Pgm2l1	Yes	non-TF	RPG1
1.02e-18	1.08744	0.929	0.829	2.51e-14	Stx7	Yes	non-TF	RPG1
1.89e-17	1.08405	0.913	0.737	4.62e-13	Tpgs2	Yes	non-TF	RPG1
1.41e-17	1.08114	0.939	0.789	3.46e-13	Taf2	Yes	non-TF	RPG1
3.47e-07	1.08091	0.469	0.224	0.0084882	Lpar3	Yes	non-TF	RPG1
2.16e-14	1.07902	0.79	0.513	5.3e-10	Ttc21b	Yes	non-TF	RPG1
5.66e-15	1.07778	0.748	0.408	1.39e-10	Tmc7	Yes	non-TF	RPG1
4.73e-10	1.07756	0.59	0.303	1.16e-05	Clic6	Yes	non-TF	RPG1
4.34e-18	1.07681	0.913	0.816	1.06e-13	Ppme1	Yes	non-TF	RPG1
2.45e-33	1.07615	0.991	1	5.99e-29	Rab11a	Yes	non-TF	RPG1
5.49e-18	1.0759	0.899	0.776	1.34e-13	Dnajb9	Yes	non-TF	RPG1
1.27e-11	1.07568	0.618	0.276	3.12e-07	Ttc39c	Yes	non-TF	RPG1
3.83e-10	1.07563	0.632	0.395	9.37e-06	Pdha2	Yes	non-TF	RPG1
2.41e-08	1.07528	0.642	0.395	0.000590528	Myh6	Yes	non-TF	RPG1
3.67e-08	1.07487	0.375	0.066	0.000898768	Fgf9	Yes	non-TF	RPG1
4.68e-28	1.07312	0.991	0.987	1.15e-23	Rpl39l	Yes	non-TF	RPG1
1.23e-25	1.07277	0.967	0.921	3.02e-21	Akirin1	Yes	non-TF	RPG1
6.19e-14	1.07207	0.899	0.803	1.52e-09	Tex15	Yes	non-TF	RPG1
1.58e-15	1.07181	0.953	0.882	3.86e-11	Ccdc6	Yes	non-TF	RPG1
3.85e-22	1.07178	0.974	0.868	9.43e-18	Mcam	Yes	non-TF	RPG1
6.84e-15	1.07111	0.854	0.684	1.68e-10	Cnppd1	Yes	non-TF	RPG1
1.94e-18	1.06996	0.922	0.803	4.75e-14	Scaper	Yes	TF	RPG1
1.26e-12	1.06991	0.847	0.671	3.1e-08	Ift81	Yes	non-TF	RPG1
5.49e-20	1.06979	0.976	0.921	1.34e-15	Txnip	Yes	non-TF	RPG1
1.35e-13	1.06966	0.816	0.526	3.31e-09	Fgd6	Yes	non-TF	RPG1
8.05e-13	1.06938	0.847	0.671	1.97e-08	Lpin1	Yes	non-TF	RPG1
1.79e-08	1.06831	0.606	0.382	0.000438937	Cacnb4	Yes	non-TF	RPG1
3.81e-14	1.06712	0.811	0.566	9.33e-10	Kdm1b	Yes	non-TF	RPG1
1.04e-14	1.064	0.722	0.342	2.56e-10	Inafm2	Yes	non-TF	RPG1
5.68e-21	1.06236	0.965	0.895	1.39e-16	Pdlim7	Yes	non-TF	RPG1
1.12e-18	1.06206	0.946	0.816	2.75e-14	Mycbp2	Yes	non-TF	RPG1
1.07e-11	1.0592	0.797	0.513	2.62e-07	Ppp3ca	Yes	non-TF	RPG1
3.73e-10	1.05892	0.601	0.342	9.14e-06	Nutm1	Yes	non-TF	RPG1
2.88e-29	1.05848	0.983	0.921	7.04e-25	Sdcbp	Yes	non-TF	RPG1
7.37e-09	1.05839	0.533	0.237	0.000180484	Mb21d1	Yes	non-TF	RPG1
1.14e-20	1.05666	0.976	0.895	2.79e-16	Cyct	Yes	non-TF	RPG1
2.2e-12	1.05632	0.729	0.368	5.39e-08	Cnnm4	Yes	non-TF	RPG1
1.79e-09	1.05564	0.634	0.368	4.37e-05	St3gal5	Yes	non-TF	RPG1
4.27e-09	1.05542	0.59	0.368	0.000104571	Ano10	Yes	non-TF	RPG1
1.69e-08	1.0545	0.663	0.447	0.000413118	Crispld2	Yes	non-TF	RPG1
2.72e-12	1.05327	0.561	0.158	6.67e-08	Vash2	Yes	non-TF	RPG1
1.31e-16	1.05198	0.929	0.829	3.2e-12	Reep5	Yes	non-TF	RPG1
9.51e-09	1.05138	0.665	0.408	0.000232803	Usp9y	Yes	non-TF	RPG1
1.17e-08	1.04955	0.667	0.447	0.000287018	Gnaz	Yes	non-TF	RPG1
3.32e-22	1.04881	0.95	0.855	8.13e-18	Btbd10	Yes	non-TF	RPG1
1.06e-13	1.04852	0.899	0.763	2.6e-09	Sipa1	Yes	non-TF	RPG1
5.77e-09	1.0485	0.7	0.513	0.0001414	Kdf1	Yes	non-TF	RPG1
3.91e-12	1.04716	0.627	0.276	9.59e-08	Fam120b	Yes	non-TF	RPG1
2.78e-12	1.04526	0.849	0.737	6.81e-08	Abhd5	Yes	non-TF	RPG1
8.68e-08	1.04178	0.58	0.329	0.00212495	Kif26a	Yes	non-TF	RPG1
8.97e-11	1.04159	0.729	0.461	2.2e-06	Nt5m	Yes	non-TF	RPG1
6.82e-08	1.04152	0.594	0.395	0.00167113	Mapre3	Yes	non-TF	RPG1
6.19e-14	1.04111	0.856	0.605	1.52e-09	Med14	Yes	non-TF	RPG1
2.82e-08	1.04098	0.491	0.211	0.000690582	Gm44	Yes	non-TF	RPG1
9.42e-12	1.03871	0.873	0.75	2.31e-07	Ddit4	Yes	non-TF	RPG1
2.88e-16	1.03795	0.877	0.618	7.06e-12	Jam3	Yes	non-TF	RPG1
6.74e-11	1.03735	0.691	0.382	1.65e-06	Frmd6	Yes	non-TF	RPG1
1.85e-19	1.03569	0.948	0.829	4.53e-15	Spop	Yes	non-TF	RPG1
3.39e-07	1.03561	0.599	0.421	0.00829045	Rasa3	Yes	non-TF	RPG1
4.29e-16	1.03366	0.889	0.711	1.05e-11	Fam222b	Yes	non-TF	RPG1
4.06e-16	1.03352	0.899	0.658	9.93e-12	Rspry1	Yes	non-TF	RPG1
2.64e-09	1.03332	0.698	0.408	6.48e-05	Plaur	Yes	non-TF	RPG1
3.68e-07	1.03073	0.413	0.132	0.0090117	Hsbp1l1	Yes	non-TF	RPG1
1.73e-10	1.02959	0.686	0.461	4.23e-06	Casp7	Yes	non-TF	RPG1
1.43e-23	1.02422	0.729	0.092	3.51e-19	Gm15080	Yes	non-TF	RPG1
3.27e-23	1.02393	0.969	0.868	8e-19	Mpzl1	Yes	non-TF	RPG1
8.19e-14	1.02318	0.818	0.566	2e-09	Mettl8	Yes	non-TF	RPG1
5.11e-10	1.02048	0.651	0.355	1.25e-05	Tns2	Yes	non-TF	RPG1
3.3e-13	1.01837	0.908	0.829	8.08e-09	Dhcr7	Yes	non-TF	RPG1
8.17e-14	1.01787	0.901	0.776	2e-09	Lonp2	Yes	non-TF	RPG1
1.17e-08	1.01768	0.514	0.197	0.000286589	Jph4	Yes	non-TF	RPG1
6.73e-08	1.01721	0.443	0.145	0.00164697	Rhox2d	Yes	TF	RPG1
2.64e-09	1.01579	0.729	0.5	6.47e-05	Krt18	Yes	non-TF	RPG1
6.57e-18	1.01538	0.908	0.842	1.61e-13	Suv39h1	Yes	non-TF	RPG1
2.76e-31	1.01529	0.988	0.947	6.75e-27	Maged1	Yes	non-TF	RPG1
1.3e-07	1.01314	0.578	0.329	0.00318768	St6galnac3	Yes	non-TF	RPG1
1.23e-09	1.01289	0.771	0.526	3.02e-05	Ndrg1	Yes	non-TF	RPG1
3.82e-19	1.01153	0.953	0.829	9.34e-15	Por	Yes	non-TF	RPG1
1.67e-18	1.01065	0.955	0.855	4.09e-14	Zfp518a	Yes	TF	RPG1
1.49e-08	1.00959	0.726	0.566	0.000365124	Lrp1	Yes	non-TF	RPG1
6.66e-10	1.00812	0.693	0.382	1.63e-05	Ppp1r13b	Yes	non-TF	RPG1
1.42e-07	1.00651	0.509	0.25	0.00347569	Ecm1	Yes	non-TF	RPG1
1.13e-15	1.00644	0.936	0.789	2.76e-11	Herc1	Yes	non-TF	RPG1
7.68e-15	1.00591	0.847	0.605	1.88e-10	Xlr3b	Yes	non-TF	RPG1
3.64e-08	1.0054	0.712	0.513	0.000891485	Klf7	Yes	TF	RPG1
6.29e-08	1.00496	0.733	0.618	0.00154127	Cgrrf1	Yes	non-TF	RPG1
1.13e-07	1.00352	0.726	0.474	0.00276654	Zscan18	Yes	TF	RPG1
1.34e-13	1.00239	0.903	0.763	3.28e-09	Fundc2	Yes	non-TF	RPG1
8.81e-08	1.00172	0.623	0.408	0.00215655	Esx1	Yes	TF	RPG1
3.81e-09	1.00138	0.767	0.592	9.33e-05	X2900026A02Rik	Yes	non-TF	RPG1
7.54e-10	1.00011	0.745	0.526	1.85e-05	Mgat4a	Yes	non-TF	RPG1
4.15e-12	-1.00005	0.078	0.342	1.02e-07	Olig1	Yes	TF	RPG2
2.52e-14	-1.0004	0.639	0.855	6.17e-10	Dera	Yes	non-TF	RPG2
8.25e-11	-1.00064	0.024	0.197	2.02e-06	Krtdap	Yes	non-TF	RPG2
1.45e-11	-1.00109	0.217	0.526	3.56e-07	Rfx2	Yes	TF	RPG2
8.64e-10	-1.00278	0.467	0.697	2.12e-05	B3gnt7	Yes	non-TF	RPG2
2.43e-15	-1.00292	0.547	0.855	5.95e-11	Hist1h2ag	Yes	non-TF	RPG2
6.02e-33	-1.00316	0.08	0.605	1.47e-28	Eogt	Yes	non-TF	RPG2
4.85e-23	-1.00415	0.896	0.961	1.19e-18	Mbd3	Yes	TF	RPG2
1.99e-15	-1.00572	0.738	0.934	4.88e-11	Zfp568	Yes	non-TF	RPG2
8.73e-10	-1.00809	0.646	0.803	2.14e-05	Gadd45a	Yes	non-TF	RPG2
1.5e-21	-1.00854	0.724	0.934	3.67e-17	Eif2s3x	Yes	non-TF	RPG2
1.32e-15	-1.00945	0.495	0.789	3.24e-11	Gpc4	Yes	non-TF	RPG2
3.36e-20	-1.01179	0.101	0.5	8.23e-16	Stmn3	Yes	non-TF	RPG2
8.65e-09	-1.01268	0.705	0.842	0.000211795	Klf3	Yes	TF	RPG2
3.57e-16	-1.01367	0.493	0.842	8.74e-12	Ap4s1	Yes	non-TF	RPG2
1.16e-20	-1.01423	0.913	0.987	2.84e-16	Pycard	Yes	non-TF	RPG2
5.09e-18	-1.01704	0.738	0.947	1.25e-13	Cdc25a	Yes	non-TF	RPG2
1.58e-19	-1.01708	0.715	0.947	3.86e-15	Ubqln4	Yes	non-TF	RPG2
1.53e-12	-1.02014	0.684	0.868	3.76e-08	Miip	Yes	non-TF	RPG2
1.45e-17	-1.02094	0.778	0.934	3.55e-13	Tfe3	Yes	TF	RPG2
3.16e-11	-1.02138	0.705	0.829	7.74e-07	Zfp296	Yes	TF	RPG2
3.04e-11	-1.02193	0.002	0.118	7.44e-07	Gata6	Yes	TF	RPG2
2.6e-14	-1.02213	0.113	0.434	6.36e-10	X4833407H14Rik	Yes	non-TF	RPG2
5.59e-11	-1.02221	0.092	0.355	1.37e-06	Nkx6.2	Yes	non-TF	RPG2
1.14e-13	-1.02221	0.597	0.855	2.8e-09	Lasp1	Yes	non-TF	RPG2
5.66e-16	-1.02572	0.764	0.895	1.39e-11	Mcts1	Yes	non-TF	RPG2
6.87e-13	-1.02838	0.571	0.803	1.68e-08	Prr14	Yes	non-TF	RPG2
4.53e-26	-1.02852	0.939	1	1.11e-21	Alg13	Yes	non-TF	RPG2
1.04e-20	-1.03034	0.851	0.961	2.54e-16	Ccng1	Yes	non-TF	RPG2
2.25e-14	-1.03053	0.575	0.803	5.51e-10	Nt5c	Yes	non-TF	RPG2
3.99e-12	-1.03401	0.498	0.789	9.77e-08	Hist1h3c	Yes	non-TF	RPG2
4.73e-19	-1.03816	0.238	0.671	1.16e-14	Kctd15	Yes	non-TF	RPG2
2.22e-16	-1.03844	0.446	0.789	5.44e-12	Fam63a	Yes	non-TF	RPG2
8.93e-15	-1.03852	0.535	0.868	2.19e-10	Wdr45	Yes	non-TF	RPG2
7.95e-20	-1.04327	0.833	0.961	1.95e-15	Lactb2	Yes	non-TF	RPG2
7.88e-19	-1.04572	0.134	0.526	1.93e-14	Ngfr	Yes	non-TF	RPG2
4.65e-16	-1.04843	0.594	0.895	1.14e-11	Fancm	Yes	non-TF	RPG2
4.3e-11	-1.04851	0.257	0.553	1.05e-06	Cbs	Yes	non-TF	RPG2
1.12e-28	-1.05422	0.092	0.592	2.74e-24	Peg12	Yes	non-TF	RPG2
7.15e-15	-1.0563	0.672	0.908	1.75e-10	Ago2	Yes	non-TF	RPG2
2.21e-39	-1.05786	1	1	5.42e-35	Set	Yes	non-TF	RPG2
1.96e-11	-1.05883	0.559	0.763	4.81e-07	Ugdh	Yes	non-TF	RPG2
4.52e-40	-1.06232	0.998	1	1.11e-35	Tuba1b	Yes	non-TF	RPG2
4.22e-26	-1.0645	0.896	0.987	1.03e-21	Cyb5a	Yes	non-TF	RPG2
1.46e-11	-1.06499	0.193	0.513	3.59e-07	Ntn1	Yes	non-TF	RPG2
3.49e-10	-1.06539	0.222	0.513	8.54e-06	Pqlc3	Yes	non-TF	RPG2
1.98e-17	-1.06685	0.038	0.316	4.84e-13	Gna14	Yes	non-TF	RPG2
2.38e-18	-1.06697	0.844	0.934	5.82e-14	Myo10	Yes	non-TF	RPG2
2.54e-31	-1.06718	0.976	0.987	6.23e-27	Exosc5	Yes	non-TF	RPG2
1.67e-19	-1.06845	0.783	0.947	4.08e-15	Nipsnap1	Yes	non-TF	RPG2
8.72e-12	-1.06932	0.198	0.526	2.14e-07	Brpf3	Yes	non-TF	RPG2
1.03e-11	-1.07339	0.342	0.658	2.51e-07	Pecam1	Yes	non-TF	RPG2
1.41e-27	-1.07446	0.932	1	3.45e-23	Rdx	Yes	non-TF	RPG2
1.45e-27	-1.07487	0.939	0.987	3.55e-23	Mrps15	Yes	non-TF	RPG2
2.6e-18	-1.07693	0.804	0.921	6.37e-14	Gatsl3	Yes	non-TF	RPG2
6.91e-12	-1.07854	0.587	0.803	1.69e-07	E130012A19Rik	Yes	non-TF	RPG2
3.35e-25	-1.07863	0.965	1	8.2e-21	Rrm2	Yes	non-TF	RPG2
4e-20	-1.07931	0.882	0.947	9.79e-16	Cenpm	Yes	non-TF	RPG2
1.69e-14	-1.07995	0.526	0.789	4.14e-10	Gm13225	Yes	non-TF	RPG2
5.62e-11	-1.07995	0.295	0.579	1.38e-06	Nodal	Yes	non-TF	RPG2
3.64e-32	-1.08319	0.988	1	8.92e-28	Gsta4	Yes	non-TF	RPG2
5.29e-17	-1.0838	0.837	0.921	1.3e-12	Capns1	Yes	non-TF	RPG2
1.73e-09	-1.08399	0.255	0.526	4.23e-05	Dapp1	Yes	non-TF	RPG2
6.1e-24	-1.08556	0.894	0.987	1.49e-19	Mrps28	Yes	non-TF	RPG2
1.11e-15	-1.08587	0.693	0.882	2.71e-11	Ccdc43	Yes	non-TF	RPG2
1.04e-19	-1.08598	0.899	0.987	2.54e-15	Mycn	Yes	TF	RPG2
3.77e-20	-1.08918	0.068	0.421	9.24e-16	Abhd11os	Yes	non-TF	RPG2
3.18e-14	-1.09176	0.889	0.908	7.78e-10	Lrpap1	Yes	non-TF	RPG2
2.62e-10	-1.09546	0.373	0.658	6.42e-06	Triml2	Yes	non-TF	RPG2
2.37e-17	-1.09854	0.698	0.882	5.8e-13	Ndufaf3	Yes	non-TF	RPG2
2.3e-15	-1.09865	0.767	0.908	5.64e-11	Prr13	Yes	non-TF	RPG2
9.98e-19	-1.09919	0.085	0.434	2.44e-14	Gm8909	Yes	non-TF	RPG2
8.08e-12	-1.1037	0.344	0.645	1.98e-07	St6galnac4	Yes	non-TF	RPG2
2.45e-33	-1.10485	0.998	1	5.99e-29	Chchd10	Yes	non-TF	RPG2
3.06e-13	-1.10586	0.573	0.776	7.48e-09	Tubb2b	Yes	non-TF	RPG2
3.1e-16	-1.10617	0.288	0.658	7.59e-12	Inpp5d	Yes	non-TF	RPG2
4.09e-20	-1.1078	0.149	0.566	1e-15	Parvb	Yes	non-TF	RPG2
1.11e-11	-1.11109	0.505	0.737	2.71e-07	Llgl2	Yes	non-TF	RPG2
6.76e-14	-1.11264	0.059	0.329	1.66e-09	Aard	Yes	non-TF	RPG2
8.26e-12	-1.1134	0.163	0.461	2.02e-07	Ggta1	Yes	non-TF	RPG2
2.05e-07	-1.11567	0.094	0.289	0.0050251	Platr26	Yes	non-TF	RPG2
9.16e-12	-1.12941	0.337	0.671	2.24e-07	Rell1	Yes	non-TF	RPG2
1.41e-22	-1.13067	0.833	0.974	3.46e-18	Apobec3	Yes	non-TF	RPG2
4.9e-12	-1.13097	0.333	0.618	1.2e-07	X1700019D03Rik	Yes	non-TF	RPG2
4.15e-20	-1.13511	0.085	0.461	1.02e-15	Srrm4os	Yes	non-TF	RPG2
2.54e-17	-1.13846	0.389	0.75	6.22e-13	Ticrr	Yes	non-TF	RPG2
6.16e-18	-1.13928	0.816	0.921	1.51e-13	Gstm1	Yes	non-TF	RPG2
8.2e-14	-1.14073	0.243	0.605	2.01e-09	Triml1	Yes	non-TF	RPG2
1.5e-08	-1.14346	0.382	0.592	0.000366301	Gm19705	Yes	non-TF	RPG2
2.37e-15	-1.14389	0.479	0.816	5.81e-11	Ifi35	Yes	non-TF	RPG2
1.54e-09	-1.14796	0.726	0.789	3.76e-05	Ppm1a	Yes	non-TF	RPG2
2.53e-18	-1.15595	0.856	0.908	6.19e-14	Tceal8	Yes	non-TF	RPG2
2.5e-16	-1.15685	0.092	0.421	6.11e-12	Slc11a1	Yes	non-TF	RPG2
2.03e-08	-1.16109	0.575	0.711	0.000496218	Pla2g10	Yes	non-TF	RPG2
4.57e-10	-1.16155	0.366	0.618	1.12e-05	Msrb2	Yes	non-TF	RPG2
8.44e-24	-1.16204	0.13	0.592	2.07e-19	Kcnn4	Yes	non-TF	RPG2
1.02e-13	-1.16223	0.292	0.618	2.5e-09	Fzd5	Yes	non-TF	RPG2
2.41e-11	-1.16597	0.535	0.75	5.89e-07	Tm7sf2	Yes	non-TF	RPG2
4.99e-16	-1.16617	0.446	0.803	1.22e-11	N4bp3	Yes	non-TF	RPG2
4.13e-33	-1.17768	0.943	1	1.01e-28	Spc24	Yes	non-TF	RPG2
6e-26	-1.18123	0.875	0.974	1.47e-21	Got1	Yes	non-TF	RPG2
2.92e-07	-1.18806	0.531	0.645	0.00715845	Dhrs7	Yes	non-TF	RPG2
3.01e-26	-1.18953	0.816	0.974	7.38e-22	Pnp	Yes	non-TF	RPG2
5.57e-10	-1.19129	0.413	0.645	1.36e-05	Enox1	Yes	non-TF	RPG2
1.28e-18	-1.19356	0.038	0.329	3.14e-14	Spic	Yes	TF	RPG2
7.63e-16	-1.19359	0.583	0.816	1.87e-11	Kat6b	Yes	TF	RPG2
4.78e-28	-1.19464	0.83	0.987	1.17e-23	Usp10	Yes	non-TF	RPG2
6.83e-09	-1.19569	0.54	0.671	0.000167227	Urah	Yes	non-TF	RPG2
6.61e-17	-1.19825	0.637	0.842	1.62e-12	Impa1	Yes	non-TF	RPG2
6.6e-11	-1.19835	0.163	0.474	1.62e-06	Krt23	Yes	non-TF	RPG2
1.88e-13	-1.20135	0.137	0.461	4.61e-09	Pnp2	Yes	non-TF	RPG2
3.18e-18	-1.20243	0.722	0.882	7.79e-14	Itpk1	Yes	non-TF	RPG2
7.96e-13	-1.20255	0.177	0.487	1.95e-08	Etv1	Yes	TF	RPG2
5.27e-20	-1.20476	0.792	0.947	1.29e-15	Zfp42	Yes	TF	RPG2
1.94e-15	-1.20623	0.946	0.921	4.75e-11	Mdk	Yes	non-TF	RPG2
3.42e-09	-1.20813	0.377	0.605	8.38e-05	Tet2	Yes	TF	RPG2
1.89e-07	-1.20823	0.462	0.618	0.00463022	Gpa33	Yes	non-TF	RPG2
2.32e-16	-1.20958	0.41	0.789	5.68e-12	Zbtb10	Yes	TF	RPG2
3.39e-34	-1.2109	0.955	0.987	8.3e-30	Sugt1	Yes	non-TF	RPG2
1.55e-24	-1.21317	0.217	0.737	3.8e-20	Nfkb1	Yes	TF	RPG2
6.24e-17	-1.21388	0.634	0.868	1.53e-12	Slc39a14	Yes	non-TF	RPG2
7.29e-08	-1.21453	0.41	0.592	0.00178442	Etl4	Yes	non-TF	RPG2
1.44e-27	-1.2159	0.889	0.961	3.53e-23	Avpi1	Yes	non-TF	RPG2
3.03e-15	-1.21705	0.519	0.842	7.42e-11	AA467197	Yes	non-TF	RPG2
1.02e-25	-1.22143	0.849	1	2.51e-21	Smarcad1	Yes	TF	RPG2
6.27e-13	-1.22556	0.519	0.789	1.54e-08	Nr5a2	Yes	TF	RPG2
4.51e-21	-1.2314	0.604	0.908	1.1e-16	Gm13154	Yes	TF	RPG2
9.42e-22	-1.23578	0.889	0.947	2.31e-17	Agtrap	Yes	non-TF	RPG2
8.09e-22	-1.23675	0.42	0.842	1.98e-17	Carnmt1	Yes	non-TF	RPG2
4.94e-18	-1.2386	0.413	0.776	1.21e-13	Adam19	Yes	non-TF	RPG2
1.75e-23	-1.24323	0.045	0.408	4.28e-19	2021-09-04	Yes	non-TF	RPG2
9.63e-25	-1.24455	0.882	0.947	2.36e-20	2021-09-11	Yes	non-TF	RPG2
1.64e-20	-1.24506	0.25	0.697	4.02e-16	Glt1d1	Yes	non-TF	RPG2
3.66e-18	-1.25319	0.182	0.592	8.96e-14	Adrb3	Yes	non-TF	RPG2
8.99e-12	-1.25386	0.729	0.842	2.2e-07	Hsd17b14	Yes	non-TF	RPG2
7.52e-22	-1.25393	0.472	0.882	1.84e-17	Tyro3	Yes	non-TF	RPG2
3.47e-15	-1.25519	0.759	0.921	8.49e-11	Rdm1	Yes	non-TF	RPG2
1.43e-18	-1.25582	0.828	0.934	3.5e-14	Crip2	Yes	non-TF	RPG2
6.03e-18	-1.26127	0.417	0.776	1.48e-13	Sigirr	Yes	non-TF	RPG2
4.42e-24	-1.26585	0.87	0.961	1.08e-19	Anp32a	Yes	non-TF	RPG2
6.6e-17	-1.27216	0.498	0.803	1.61e-12	Crtap	Yes	non-TF	RPG2
1.23e-16	-1.27225	0.495	0.803	3e-12	Tns3	Yes	non-TF	RPG2
4.67e-24	-1.27283	0.925	1	1.14e-19	Dppa4	Yes	non-TF	RPG2
1.09e-12	-1.27636	0.349	0.671	2.68e-08	Cpsf4l	Yes	non-TF	RPG2
7.55e-26	-1.27703	0.047	0.447	1.85e-21	Aqp3	Yes	non-TF	RPG2
5.5e-10	-1.27826	0.366	0.618	1.35e-05	Dcxr	Yes	non-TF	RPG2
6.76e-22	-1.28342	0.479	0.842	1.66e-17	Amt	Yes	non-TF	RPG2
3.76e-18	-1.28421	0.406	0.789	9.21e-14	Srek1ip1	Yes	non-TF	RPG2
1.67e-10	-1.28429	0.597	0.763	4.09e-06	Gldc	Yes	non-TF	RPG2
2.07e-21	-1.28926	0.679	0.921	5.08e-17	Ulk1	Yes	non-TF	RPG2
5.08e-35	-1.29502	0.946	0.987	1.24e-30	Slc29a1	Yes	non-TF	RPG2
2.27e-17	-1.29544	0.649	0.842	5.55e-13	Mdp1	Yes	non-TF	RPG2
5.95e-23	-1.29646	0.823	0.974	1.46e-18	Lima1	Yes	non-TF	RPG2
6.11e-15	-1.29692	0.257	0.632	1.5e-10	Ube2l6	Yes	non-TF	RPG2
3.91e-23	-1.29777	0.696	0.921	9.58e-19	Glmp	Yes	non-TF	RPG2
1.2e-16	-1.29848	0.526	0.816	2.94e-12	Adat2	Yes	non-TF	RPG2
2.41e-25	-1.29993	0.84	0.974	5.9e-21	Cox7a1	Yes	non-TF	RPG2
7.09e-10	-1.30139	0.583	0.737	1.74e-05	Ppp1r14a	Yes	non-TF	RPG2
1.87e-08	-1.30265	0.222	0.461	0.000458024	Lrrc34	Yes	non-TF	RPG2
1.19e-31	-1.30899	0.915	0.987	2.92e-27	Tomm5	Yes	non-TF	RPG2
4.32e-41	-1.31471	0.979	1	1.06e-36	Pmm1	Yes	non-TF	RPG2
1.6e-07	-1.31757	0.59	0.697	0.00392321	Ephx2	Yes	non-TF	RPG2
5.68e-33	-1.32155	0.031	0.461	1.39e-28	Ptgs1	Yes	non-TF	RPG2
3.05e-16	-1.32183	0.21	0.605	7.46e-12	Afap1	Yes	non-TF	RPG2
2.18e-24	-1.32271	0.788	0.987	5.34e-20	Fblim1	Yes	non-TF	RPG2
7.27e-19	-1.3241	0.809	0.908	1.78e-14	Peg3	Yes	TF	RPG2
1.62e-14	-1.32709	0.368	0.697	3.96e-10	Upk1a	Yes	non-TF	RPG2
1.02e-08	-1.33506	0.575	0.724	0.000248752	Platr17	Yes	non-TF	RPG2
1.51e-20	-1.33518	0.58	0.868	3.7e-16	Ubxn2a	Yes	non-TF	RPG2
3.08e-15	-1.33528	0.358	0.697	7.53e-11	X2500002B13Rik	Yes	non-TF	RPG2
8.16e-11	-1.33741	0.41	0.658	2e-06	Zfp459	Yes	non-TF	RPG2
1.22e-17	-1.33767	0.498	0.789	2.99e-13	Gpd2	Yes	non-TF	RPG2
5.51e-13	-1.34099	0.314	0.632	1.35e-08	Adat3	Yes	non-TF	RPG2
1.22e-16	-1.34234	0.726	0.842	2.98e-12	Rpp25	Yes	non-TF	RPG2
1.35e-14	-1.35464	0.363	0.697	3.3e-10	Tubb3	Yes	non-TF	RPG2
4.11e-13	-1.35542	0.932	0.974	1.01e-08	Spp1	Yes	non-TF	RPG2
6.35e-20	-1.35846	0.349	0.75	1.55e-15	Mapk13	Yes	non-TF	RPG2
1.65e-11	-1.3585	0.531	0.75	4.04e-07	Glipr2	Yes	non-TF	RPG2
5.93e-27	-1.3585	0.809	0.934	1.45e-22	Fbxo5	Yes	non-TF	RPG2
4.98e-21	-1.35981	0.274	0.724	1.22e-16	Nlrp12	Yes	non-TF	RPG2
7.72e-23	-1.36012	0.889	0.987	1.89e-18	Snrpn	Yes	non-TF	RPG2
6.05e-22	-1.36548	0.672	0.895	1.48e-17	Cndp2	Yes	non-TF	RPG2
2.6e-18	-1.36804	0.389	0.763	6.36e-14	Agpat2	Yes	non-TF	RPG2
3.97e-27	-1.36869	0.967	0.987	9.72e-23	Dhx16	Yes	non-TF	RPG2
3.78e-13	-1.37453	0.413	0.684	9.25e-09	Hspb8	Yes	non-TF	RPG2
1.17e-25	-1.38137	0.802	0.974	2.87e-21	Sparc	Yes	non-TF	RPG2
1.72e-38	-1.38874	0.986	1	4.2e-34	Ifitm1	Yes	non-TF	RPG2
1.79e-24	-1.38939	0.592	0.908	4.38e-20	Mybl2	Yes	TF	RPG2
6.44e-18	-1.38981	0.998	1	1.58e-13	Dppa5a	Yes	non-TF	RPG2
5.24e-12	-1.39152	0.597	0.829	1.28e-07	Hmgn5	Yes	non-TF	RPG2
4.49e-17	-1.39595	0.731	0.882	1.1e-12	Psrc1	Yes	non-TF	RPG2
1.32e-33	-1.39795	0.936	1	3.23e-29	Etfb	Yes	non-TF	RPG2
1.04e-23	-1.3981	0.875	0.974	2.56e-19	Ccne1	Yes	non-TF	RPG2
5.18e-16	-1.39886	0.719	0.842	1.27e-11	Bcat2	Yes	non-TF	RPG2
7.29e-15	-1.4013	0.316	0.632	1.78e-10	Gmfg	Yes	non-TF	RPG2
3.53e-22	-1.40712	0.795	0.908	8.64e-18	Fbxo15	Yes	non-TF	RPG2
3.01e-11	-1.40837	0.257	0.553	7.36e-07	Htra1	Yes	non-TF	RPG2
6.2e-25	-1.41563	0.642	0.934	1.52e-20	Pml	Yes	non-TF	RPG2
4.81e-26	-1.41755	0.333	0.829	1.18e-21	Tpp1	Yes	non-TF	RPG2
2.6e-17	-1.41926	0.597	0.829	6.35e-13	Ucp2	Yes	non-TF	RPG2
3.98e-12	-1.42113	0.238	0.553	9.76e-08	Mobp	Yes	non-TF	RPG2
6.42e-20	-1.42369	0.958	0.934	1.57e-15	Ldhb	Yes	non-TF	RPG2
3.79e-12	-1.42878	0.427	0.671	9.29e-08	Liph	Yes	non-TF	RPG2
1.81e-20	-1.43046	0.505	0.829	4.43e-16	Rbm47	Yes	non-TF	RPG2
3.89e-20	-1.4323	0.436	0.789	9.52e-16	Frrs1	Yes	non-TF	RPG2
9.29e-36	-1.43765	0.998	1	2.27e-31	Apoe	Yes	non-TF	RPG2
7.71e-34	-1.43994	0.833	1	1.89e-29	Ezr	Yes	non-TF	RPG2
3.62e-08	-1.44149	0.274	0.5	0.000886077	Krt42	Yes	non-TF	RPG2
1.69e-30	-1.44524	0.127	0.658	4.14e-26	Aif1l	Yes	non-TF	RPG2
4.8e-16	-1.44561	0.469	0.763	1.17e-11	Ptpn6	Yes	non-TF	RPG2
1.38e-35	-1.45638	0.08	0.618	3.38e-31	Prdm14	Yes	TF	RPG2
5.51e-09	-1.46	0.356	0.592	0.000134897	Gstm2	Yes	non-TF	RPG2
1.3e-24	-1.47069	0.767	0.947	3.18e-20	Ccs	Yes	non-TF	RPG2
2.42e-25	-1.47416	0.762	0.974	5.94e-21	Syngr1	Yes	non-TF	RPG2
5.12e-24	-1.47472	0.392	0.816	1.25e-19	Stoml1	Yes	non-TF	RPG2
5.25e-33	-1.4822	0.236	0.829	1.28e-28	Jak3	Yes	non-TF	RPG2
7.88e-19	-1.48691	0.347	0.763	1.93e-14	Tppp3	Yes	non-TF	RPG2
7.17e-23	-1.4931	0.281	0.724	1.76e-18	Epha4	Yes	non-TF	RPG2
2.32e-17	-1.49804	0.524	0.789	5.69e-13	Fabp5	Yes	non-TF	RPG2
1.73e-23	-1.50479	0.512	0.868	4.25e-19	Epb41l4a	Yes	non-TF	RPG2
8.9e-14	-1.51012	0.715	0.803	2.18e-09	Sfxn1	Yes	non-TF	RPG2
1.12e-21	-1.51458	0.436	0.803	2.74e-17	Vangl1	Yes	non-TF	RPG2
6.28e-17	-1.51729	0.283	0.632	1.54e-12	Chmp4c	Yes	non-TF	RPG2
1.62e-24	-1.51767	0.63	0.895	3.97e-20	Cdh1	Yes	non-TF	RPG2
1.49e-25	-1.52486	0.724	0.947	3.66e-21	Echdc2	Yes	non-TF	RPG2
4.6e-15	-1.5295	0.179	0.526	1.13e-10	Gstm3	Yes	non-TF	RPG2
5.52e-34	-1.52979	0.222	0.789	1.35e-29	Rab27a	Yes	non-TF	RPG2
7.1e-15	-1.53389	0.498	0.763	1.74e-10	Dhrs4	Yes	non-TF	RPG2
1.82e-29	-1.54839	0.821	0.974	4.46e-25	Csrp2	Yes	non-TF	RPG2
3.06e-15	-1.5554	0.969	0.947	7.5e-11	Ifitm3	Yes	non-TF	RPG2
3.27e-13	-1.55857	0.479	0.763	8.01e-09	Lefty2	Yes	non-TF	RPG2
1.69e-28	-1.56259	0.642	0.947	4.13e-24	Odc1	Yes	non-TF	RPG2
4.86e-18	-1.56886	0.828	0.895	1.19e-13	Ooep	Yes	non-TF	RPG2
9.13e-40	-1.57406	0.929	1	2.23e-35	Asns	Yes	non-TF	RPG2
6.56e-22	-1.60602	0.991	1	1.61e-17	Tmsb4x	Yes	non-TF	RPG2
5.95e-21	-1.60787	0.71	0.868	1.46e-16	Manba	Yes	non-TF	RPG2
7.34e-14	-1.61537	0.106	0.421	1.8e-09	Rhox9	Yes	TF	RPG2
1.58e-24	-1.62042	0.108	0.553	3.86e-20	Nkain4	Yes	non-TF	RPG2
1.7e-16	-1.62544	0.642	0.816	4.17e-12	Phlda3	Yes	non-TF	RPG2
1.37e-28	-1.63462	0.269	0.763	3.35e-24	Cnpy1	Yes	non-TF	RPG2
1.27e-20	-1.64165	0.509	0.855	3.12e-16	Klf4	Yes	TF	RPG2
9.01e-31	-1.65032	0.5	0.934	2.21e-26	Tcf7l1	Yes	TF	RPG2
8.79e-26	-1.65874	0.434	0.868	2.15e-21	Mpp1	Yes	non-TF	RPG2
2.39e-32	-1.66477	0.868	0.987	5.84e-28	Sox2	Yes	TF	RPG2
5.25e-39	-1.66847	0.983	1	1.28e-34	Tdgf1	Yes	non-TF	RPG2
9.68e-30	-1.68108	0.769	0.961	2.37e-25	Cox6b2	Yes	non-TF	RPG2
1.19e-34	-1.68556	0.335	0.882	2.91e-30	Def8	Yes	non-TF	RPG2
1.08e-14	-1.69472	0.373	0.684	2.64e-10	X1700007K13Rik	Yes	non-TF	RPG2
2.06e-19	-1.7027	0.361	0.763	5.05e-15	Tbx3	Yes	TF	RPG2
5.65e-33	-1.70898	0.094	0.632	1.38e-28	Itpka	Yes	non-TF	RPG2
1.68e-12	-1.71085	0.328	0.592	4.11e-08	Hesx1	Yes	TF	RPG2
4.49e-20	-1.71512	0.415	0.776	1.1e-15	Comtd1	Yes	non-TF	RPG2
7.03e-11	-1.72293	0.599	0.75	1.72e-06	Fam25c	Yes	non-TF	RPG2
1.61e-26	-1.72647	0.384	0.842	3.95e-22	Sulf2	Yes	non-TF	RPG2
1.22e-41	-1.7324	0.988	1	3e-37	Utf1	Yes	TF	RPG2
4.21e-27	-1.73427	0.547	0.895	1.03e-22	Ebp	Yes	non-TF	RPG2
3.74e-24	-1.73519	0.62	0.868	9.17e-20	Ak1	Yes	non-TF	RPG2
7.85e-24	-1.75699	0.392	0.803	1.92e-19	Gjb5	Yes	non-TF	RPG2
1.23e-19	-1.7585	0.347	0.724	3.01e-15	Gm6792	Yes	non-TF	RPG2
8.84e-21	-1.80806	0.686	0.882	2.17e-16	Vim	Yes	non-TF	RPG2
4.58e-31	-1.8125	0.085	0.592	1.12e-26	Rhox6	Yes	TF	RPG2
2.5e-22	-1.81973	0.698	0.855	6.11e-18	Gtsf1l	Yes	non-TF	RPG2
3.19e-40	-1.82983	0.884	0.987	7.81e-36	Sms	Yes	non-TF	RPG2
1.3e-12	-1.84064	0.802	0.763	3.19e-08	Bcat1	Yes	non-TF	RPG2
7.2e-27	-1.85303	0.667	0.934	1.76e-22	Zscan10	Yes	TF	RPG2
1.14e-25	-1.85631	0.79	0.921	2.8e-21	Slc7a3	Yes	non-TF	RPG2
4.52e-34	-1.85694	0.821	0.987	1.11e-29	Idh2	Yes	non-TF	RPG2
4.1e-26	-1.86187	0.677	0.908	1e-21	Gm7325	Yes	non-TF	RPG2
5.27e-27	-1.86518	0.55	0.895	1.29e-22	Tcea3	Yes	non-TF	RPG2
6.3e-16	-1.88588	0.632	0.803	1.54e-11	Nr0b1	Yes	TF	RPG2
1e-31	-1.91747	0.649	0.961	2.46e-27	Alpl	Yes	non-TF	RPG2
3.63e-25	-1.92163	0.847	0.921	8.89e-21	Apoc1	Yes	non-TF	RPG2
1.86e-17	-1.92419	0.601	0.829	4.55e-13	Fabp3	Yes	non-TF	RPG2
1.64e-16	-1.93345	0.229	0.592	4.02e-12	Saa3	Yes	non-TF	RPG2
2.62e-36	-1.95149	0.613	0.974	6.41e-32	Ass1	Yes	non-TF	RPG2
1.18e-14	-1.96778	0.259	0.592	2.9e-10	Bmp4	Yes	non-TF	RPG2
3.15e-27	-2.01314	0.658	0.908	7.71e-23	Dppa2	Yes	non-TF	RPG2
8.21e-28	-2.0203	0.573	0.908	2.01e-23	Esrrb	Yes	TF	RPG2
4.26e-32	-2.04386	0.592	0.934	1.04e-27	Sfn	Yes	non-TF	RPG2
4.76e-41	-2.04722	0.901	1	1.17e-36	Akap12	Yes	non-TF	RPG2
1.67e-30	-2.05133	0.908	0.987	4.08e-26	Crip1	Yes	non-TF	RPG2
7.8e-32	-2.05866	0.498	0.908	1.91e-27	AU018091	Yes	non-TF	RPG2
4.02e-25	-2.07836	0.54	0.842	9.84e-21	Pdlim1	Yes	non-TF	RPG2
1.34e-30	-2.08637	0.215	0.763	3.27e-26	Calcoco2	Yes	non-TF	RPG2
2.06e-36	-2.11888	0.34	0.868	5.05e-32	Pgm1	Yes	non-TF	RPG2
1.27e-33	-2.13395	0.667	0.961	3.1e-29	Gdf3	Yes	non-TF	RPG2
4.87e-24	-2.16993	0.533	0.842	1.19e-19	Folr1	Yes	non-TF	RPG2
5.75e-41	-2.17328	0.311	0.921	1.41e-36	Tfcp2l1	Yes	TF	RPG2
6.69e-35	-2.18991	0.476	0.921	1.64e-30	Sox15	Yes	TF	RPG2
1.35e-31	-2.19882	0.616	0.934	3.32e-27	Klf5	Yes	TF	RPG2
2e-40	-2.21983	0.899	0.987	4.9e-36	L1td1	Yes	non-TF	RPG2
1.57e-40	-2.25725	0.479	0.974	3.84e-36	Tfap2c	Yes	TF	RPG2
1.27e-37	-2.26436	0.564	0.961	3.11e-33	Tst	Yes	non-TF	RPG2
4.29e-28	-2.28721	0.698	0.921	1.05e-23	Tfpi	Yes	non-TF	RPG2
6.13e-40	-2.36359	0.783	0.987	1.5e-35	Nanog	Yes	TF	RPG2
1.46e-40	-2.39195	0.795	0.987	3.59e-36	Tet1	Yes	TF	RPG2
1.1e-35	-2.40702	0.637	0.961	2.69e-31	Klf2	Yes	TF	RPG2
9.31e-38	-2.42007	0.483	0.934	2.28e-33	Gjb3	Yes	non-TF	RPG2
9.83e-36	-2.44231	0.474	0.921	2.41e-31	Ctnnal1	Yes	non-TF	RPG2
1.67e-42	-2.44965	0.651	1	4.1e-38	Socs2	Yes	non-TF	RPG2
1.21e-41	-2.4535	0.684	1	2.97e-37	Arid5b	Yes	TF	RPG2
4.07e-36	-2.45591	0.915	0.987	9.97e-32	Tdh	Yes	non-TF	RPG2
1.75e-37	-2.47237	0.901	1	4.28e-33	Mylpf	Yes	non-TF	RPG2
5.36e-42	-2.5298	0.863	1	1.31e-37	Dppa3	Yes	non-TF	RPG2
6.93e-42	-2.72894	0.849	1	1.7e-37	Ckb	Yes	non-TF	RPG2
8.46e-26	-2.89147	0.538	0.868	2.07e-21	Khdc3	Yes	non-TF	RPG2

## Sheet: RPG3 VS RPG1
p_val	avg_logFC	pct.1	pct.2	p_val_adj	gene	significant	TF	cluster
1.54338e-146	2.72103	0.991	0.729	3.77912e-142	Ccnd2	Yes	non-TF	RPG1
1.23168e-142	2.52492	0.981	0.687	3.0159e-138	Nxf2	Yes	non-TF	RPG1
3.87824e-143	2.49123	0.983	0.722	9.49626e-139	Sycp1	Yes	non-TF	RPG1
8.35484e-139	2.47411	0.976	0.667	2.04577e-134	Mov10l1	Yes	non-TF	RPG1
2.6486e-100	2.4424	0.854	0.337	6.48535e-96	Lhx1	Yes	TF	RPG1
5.48096e-150	2.43331	0.993	0.736	1.34207e-145	Tex101	Yes	non-TF	RPG1
2.52095e-142	2.37793	0.981	0.738	6.17279e-138	Taf7l	Yes	non-TF	RPG1
2.29716e-71	2.35956	0.686	0.214	5.62483e-67	Tmc3	Yes	non-TF	RPG1
3.1227e-92	2.32203	0.884	0.542	7.64624e-88	Afp	Yes	non-TF	RPG1
1.54555e-133	2.2528	0.962	0.61	3.78445e-129	Asz1	Yes	non-TF	RPG1
5.39547e-140	2.25067	0.976	0.637	1.32114e-135	Scml2	Yes	non-TF	RPG1
9.55058e-121	2.24488	0.95	0.672	2.33856e-116	Rasl11a	Yes	non-TF	RPG1
1.84138e-148	2.23617	0.988	0.766	4.50879e-144	Slc25a31	Yes	non-TF	RPG1
6.89619e-148	2.22892	0.995	0.848	1.6886e-143	Dazl	Yes	non-TF	RPG1
4.10171e-145	2.22572	0.986	0.753	1.00434e-140	Ddx4	Yes	non-TF	RPG1
1.89689e-83	2.21132	0.894	0.626	4.64472e-79	Nefm	Yes	non-TF	RPG1
1.30904e-108	2.16202	0.875	0.374	3.20533e-104	Rbm46	Yes	non-TF	RPG1
1.98199e-133	2.14692	0.967	0.599	4.85309e-129	Ret	Yes	non-TF	RPG1
2.08046e-113	2.14243	0.929	0.537	5.09422e-109	X1700013H16Rik	Yes	non-TF	RPG1
4.08228e-126	2.13762	0.962	0.701	9.99587e-122	Gm1673	Yes	non-TF	RPG1
8.78493e-123	2.13449	0.939	0.546	2.15108e-118	Gm364	Yes	non-TF	RPG1
2.41397e-99	2.121	0.83	0.31	5.91085e-95	Igf2	Yes	non-TF	RPG1
4.99822e-101	2.11238	0.925	0.573	1.22386e-96	Igsf21	Yes	non-TF	RPG1
1.76495e-127	2.10592	0.972	0.727	4.32165e-123	Cox7b2	Yes	non-TF	RPG1
1.61363e-118	2.10545	0.91	0.478	3.95115e-114	Tktl1	Yes	non-TF	RPG1
6.45947e-125	2.09101	0.979	0.773	1.58166e-120	Tuba3b	Yes	non-TF	RPG1
4.05279e-126	2.0825	0.95	0.623	9.92367e-122	Mageb4	Yes	non-TF	RPG1
2.51662e-128	2.05572	0.965	0.676	6.16221e-124	Stk31	Yes	non-TF	RPG1
1.74524e-146	2.05346	0.998	0.842	4.2734e-142	Fkbp6	Yes	non-TF	RPG1
1.12945e-124	2.05239	0.946	0.59	2.76557e-120	Taf9b	Yes	non-TF	RPG1
3.35697e-133	2.05069	0.993	0.788	8.21988e-129	Smc1b	Yes	non-TF	RPG1
7.19213e-110	2.05021	0.936	0.61	1.76107e-105	X1700018B24Rik	Yes	non-TF	RPG1
1.15782e-87	2.04589	0.851	0.441	2.83503e-83	Sphk1	Yes	non-TF	RPG1
2.62076e-107	2.04142	0.896	0.487	6.4172e-103	Hoxb7	Yes	TF	RPG1
1.76154e-125	2.04116	0.988	0.72	4.31331e-121	Gtsf1	Yes	non-TF	RPG1
7.33528e-134	2.03219	0.976	0.747	1.79612e-129	Jak1	Yes	non-TF	RPG1
6.01868e-101	2.00706	0.915	0.582	1.47374e-96	Trf	Yes	non-TF	RPG1
1.27925e-100	2.00182	0.863	0.396	3.13238e-96	Msx2	Yes	TF	RPG1
5.91383e-82	2.00047	0.814	0.37	1.44806e-77	Hoxb6	Yes	TF	RPG1
3.42311e-114	1.98256	0.948	0.698	8.38182e-110	Ddx25	Yes	non-TF	RPG1
1.63854e-129	1.9788	0.981	0.767	4.01212e-125	Serf1	Yes	non-TF	RPG1
1.11315e-78	1.96166	0.84	0.478	2.72567e-74	Sohlh1	Yes	TF	RPG1
6.06086e-112	1.94959	0.925	0.626	1.48406e-107	Tdrkh	Yes	non-TF	RPG1
1.79927e-96	1.94681	0.889	0.489	4.40569e-92	Slc5a3	Yes	non-TF	RPG1
8.48497e-114	1.94324	0.943	0.665	2.07763e-109	Mmd	Yes	non-TF	RPG1
1.27575e-110	1.94061	0.936	0.612	3.12381e-106	Chd3os	Yes	non-TF	RPG1
5.40627e-118	1.92423	0.941	0.614	1.32378e-113	Tex11	Yes	non-TF	RPG1
2.32776e-103	1.9242	0.908	0.542	5.69976e-99	X4930550L24Rik	Yes	non-TF	RPG1
1.12149e-116	1.92092	0.958	0.668	2.74607e-112	Dmrt1	Yes	TF	RPG1
4.85139e-86	1.91969	0.884	0.562	1.18791e-81	Ifi27	Yes	non-TF	RPG1
1.24237e-72	1.91729	0.708	0.24	3.04207e-68	Gm595	Yes	non-TF	RPG1
1.56458e-86	1.91423	0.917	0.709	3.83104e-82	H2.D1	Yes	non-TF	RPG1
1.48802e-109	1.90032	0.955	0.581	3.64358e-105	Usp26	Yes	non-TF	RPG1
4.62966e-97	1.89924	0.877	0.5	1.13362e-92	Dgat2	Yes	non-TF	RPG1
5.7277e-89	1.88842	0.842	0.364	1.40248e-84	Zbtb16	Yes	TF	RPG1
1.90657e-86	1.88271	0.804	0.319	4.66844e-82	Gm6880	Yes	non-TF	RPG1
1.28766e-100	1.8667	0.821	0.273	3.15296e-96	Smoc2	Yes	non-TF	RPG1
3.49542e-112	1.86398	0.932	0.599	8.55888e-108	Xlr3c	Yes	non-TF	RPG1
1.18731e-135	1.84732	0.986	0.833	2.90724e-131	Mael	Yes	TF	RPG1
7.55169e-86	1.84346	0.842	0.441	1.84911e-81	Ccdc172	Yes	non-TF	RPG1
2.58061e-81	1.83086	0.868	0.507	6.31888e-77	H19	Yes	non-TF	RPG1
1.43409e-87	1.82574	0.833	0.366	3.51152e-83	X9530077C05Rik	Yes	non-TF	RPG1
1.8956e-105	1.8189	0.887	0.429	4.64156e-101	Tdrd1	Yes	non-TF	RPG1
2.31158e-117	1.81139	0.958	0.645	5.66014e-113	Sohlh2	Yes	TF	RPG1
1.17725e-100	1.80481	0.863	0.355	2.88262e-96	Tex12	Yes	non-TF	RPG1
8.87686e-97	1.80414	0.868	0.507	2.17359e-92	Luzp4	Yes	non-TF	RPG1
5.40225e-126	1.80042	0.976	0.756	1.3228e-121	Tsc22d3	Yes	TF	RPG1
4.99183e-75	1.79306	0.802	0.388	1.2223e-70	Pcp4l1	Yes	non-TF	RPG1
1.30446e-72	1.78407	0.759	0.315	3.19411e-68	Hoxb5	Yes	TF	RPG1
7.4024e-79	1.77201	0.821	0.403	1.81255e-74	Tmem59l	Yes	non-TF	RPG1
1.77088e-123	1.76793	0.974	0.842	4.33618e-119	Gstm5	Yes	non-TF	RPG1
4.68556e-116	1.76705	0.965	0.716	1.14731e-111	Usp3	Yes	non-TF	RPG1
5.7249e-64	1.76676	0.724	0.288	1.4018e-59	Ropn1l	Yes	non-TF	RPG1
2.97139e-101	1.76456	0.95	0.723	7.27575e-97	B2m	Yes	non-TF	RPG1
1.63861e-86	1.76394	0.908	0.573	4.0123e-82	C1qtnf4	Yes	non-TF	RPG1
3.92079e-109	1.76385	0.903	0.43	9.60045e-105	Gm4779	Yes	non-TF	RPG1
1.1646e-63	1.7606	0.792	0.451	2.85163e-59	Gm28050	Yes	non-TF	RPG1
1.87882e-69	1.74529	0.783	0.363	4.60047e-65	Egr4	Yes	TF	RPG1
8.31336e-144	1.71981	0.995	0.921	2.03561e-139	Cirbp	Yes	non-TF	RPG1
2.61303e-97	1.71745	0.92	0.61	6.39825e-93	Pcgf5	Yes	non-TF	RPG1
3.18232e-83	1.71583	0.814	0.359	7.79223e-79	Mn1	Yes	non-TF	RPG1
7.78584e-88	1.71351	0.884	0.463	1.90644e-83	Bin1	Yes	non-TF	RPG1
1.26051e-104	1.71243	0.939	0.595	3.08647e-100	Prr19	Yes	non-TF	RPG1
4.17746e-84	1.71041	0.858	0.495	1.02289e-79	Pqlc1	Yes	non-TF	RPG1
1.73346e-84	1.70941	0.769	0.236	4.24454e-80	Ccdc152	Yes	non-TF	RPG1
9.52227e-93	1.70841	0.875	0.478	2.33162e-88	Pygl	Yes	non-TF	RPG1
2.78368e-67	1.7051	0.731	0.313	6.81611e-63	Figla	Yes	TF	RPG1
1.58656e-99	1.70414	0.948	0.659	3.88484e-95	Dusp9	Yes	non-TF	RPG1
1.77516e-98	1.70157	0.925	0.573	4.34665e-94	Tex13	Yes	non-TF	RPG1
5.94589e-91	1.69857	0.83	0.346	1.45591e-86	Gdpd1	Yes	non-TF	RPG1
6.56309e-92	1.68975	0.932	0.595	1.60704e-87	Map7d2	Yes	non-TF	RPG1
4.66755e-117	1.6856	0.962	0.725	1.1429e-112	Dnd1	Yes	non-TF	RPG1
4.01685e-86	1.67782	0.837	0.374	9.83566e-82	Egr2	Yes	TF	RPG1
3.12841e-101	1.67301	0.941	0.599	7.66023e-97	Rhox13	Yes	TF	RPG1
1.62119e-95	1.66902	0.915	0.493	3.96965e-91	Lpin2	Yes	non-TF	RPG1
7.47308e-93	1.669	0.92	0.67	1.82986e-88	Syce3	Yes	non-TF	RPG1
4.62944e-60	1.66743	0.8	0.493	1.13356e-55	Zfp467	Yes	TF	RPG1
1.54482e-104	1.66645	0.908	0.489	3.78264e-100	Nlrp4c	Yes	non-TF	RPG1
2.16296e-97	1.65797	0.925	0.626	5.29623e-93	Slc39a6	Yes	non-TF	RPG1
3.34898e-58	1.65651	0.637	0.209	8.2003e-54	Ttll7	Yes	non-TF	RPG1
2.13469e-83	1.65575	0.821	0.368	5.22699e-79	Gnat2	Yes	non-TF	RPG1
4.79426e-76	1.64791	0.752	0.282	1.17392e-71	Sycp2	Yes	non-TF	RPG1
4.55701e-97	1.64223	0.936	0.614	1.11583e-92	Gpat2	Yes	non-TF	RPG1
1.11774e-70	1.63787	0.854	0.498	2.73689e-66	Crlf1	Yes	non-TF	RPG1
1.05049e-77	1.63575	0.884	0.529	2.57224e-73	Zcwpw1	Yes	non-TF	RPG1
1.71107e-98	1.62843	0.922	0.632	4.18973e-94	Sgk3	Yes	non-TF	RPG1
1.70526e-97	1.62456	0.884	0.394	4.17549e-93	X8030474K03Rik	Yes	non-TF	RPG1
2.46092e-102	1.6187	0.948	0.612	6.02581e-98	Tex14	Yes	non-TF	RPG1
4.68203e-83	1.61816	0.828	0.449	1.14644e-78	Gm10439	Yes	non-TF	RPG1
1.31226e-75	1.61756	0.835	0.44	3.2132e-71	Hdgfrp3	Yes	non-TF	RPG1
4.4809e-69	1.6015	0.79	0.366	1.09719e-64	Zic1	Yes	TF	RPG1
2.87193e-91	1.59832	0.814	0.293	7.0322e-87	X9230110C19Rik	Yes	non-TF	RPG1
7.1667e-92	1.59489	0.858	0.429	1.75484e-87	Cpeb1	Yes	non-TF	RPG1
2.22528e-78	1.59081	0.821	0.383	5.44881e-74	Pla2g7	Yes	non-TF	RPG1
2.72521e-54	1.58202	0.594	0.17	6.67294e-50	Pet2	Yes	non-TF	RPG1
4.97464e-73	1.57734	0.835	0.456	1.21809e-68	Hspa4l	Yes	non-TF	RPG1
1.58827e-109	1.57613	0.906	0.319	3.88905e-105	Uba1y	Yes	non-TF	RPG1
1.35455e-112	1.57226	0.962	0.716	3.31674e-108	Ampd2	Yes	non-TF	RPG1
1.03376e-76	1.56873	0.87	0.549	2.53127e-72	Ssbp2	Yes	non-TF	RPG1
4.13857e-91	1.56722	0.925	0.63	1.01337e-86	Abcb6	Yes	non-TF	RPG1
1.02893e-75	1.56407	0.856	0.467	2.51943e-71	Rbm44	Yes	non-TF	RPG1
1.53803e-57	1.56222	0.712	0.348	3.76601e-53	Hoxb13	Yes	TF	RPG1
6.05028e-93	1.56175	0.927	0.623	1.48147e-88	Usp2	Yes	non-TF	RPG1
3.51562e-53	1.55996	0.686	0.297	8.60835e-49	Pdzd2	Yes	non-TF	RPG1
1.56266e-57	1.55766	0.693	0.286	3.82634e-53	Neb	Yes	non-TF	RPG1
5.08158e-56	1.5574	0.717	0.353	1.24428e-51	Foxf1	Yes	TF	RPG1
5.87991e-103	1.55341	0.837	0.244	1.43975e-98	Xlr5c	Yes	non-TF	RPG1
9.22336e-100	1.55294	0.932	0.549	2.25843e-95	Tdrd5	Yes	non-TF	RPG1
6.21087e-55	1.55143	0.75	0.407	1.52079e-50	Cox8c	Yes	non-TF	RPG1
5.19944e-68	1.5514	0.818	0.456	1.27314e-63	Mum1l1	Yes	non-TF	RPG1
4.64455e-70	1.55112	0.752	0.308	1.13726e-65	Rhox2a	Yes	TF	RPG1
1.51914e-90	1.55041	0.958	0.745	3.71977e-86	Caprin2	Yes	non-TF	RPG1
1.23557e-70	1.54594	0.889	0.553	3.02541e-66	Dpysl2	Yes	non-TF	RPG1
3.74127e-81	1.54124	0.719	0.189	9.16086e-77	Gm773	Yes	non-TF	RPG1
2.00696e-58	1.53394	0.644	0.209	4.91424e-54	Lzts1	Yes	non-TF	RPG1
7.98943e-99	1.52785	0.858	0.35	1.95629e-94	Xlr5a	Yes	non-TF	RPG1
7.88518e-89	1.52177	0.811	0.289	1.93077e-84	Fam217b	Yes	non-TF	RPG1
2.82387e-82	1.52003	0.83	0.361	6.91454e-78	Bhlhe41	Yes	TF	RPG1
3.6539e-60	1.51936	0.696	0.275	8.94695e-56	Tmem132e	Yes	non-TF	RPG1
3.83641e-55	1.51693	0.663	0.249	9.39384e-51	Tubg2	Yes	non-TF	RPG1
1.27133e-65	1.51545	0.854	0.526	3.11298e-61	Bcl6b	Yes	TF	RPG1
3.09051e-87	1.51532	0.873	0.458	7.56742e-83	Fam234b	Yes	non-TF	RPG1
1.6428e-84	1.51184	0.91	0.603	4.02257e-80	Fam134a	Yes	non-TF	RPG1
3.79669e-56	1.51118	0.698	0.322	9.29658e-52	Foxa2	Yes	TF	RPG1
2.39572e-138	1.50996	0.995	0.956	5.86615e-134	Sdc4	Yes	non-TF	RPG1
1.05888e-62	1.50945	0.743	0.335	2.59279e-58	Slc16a11	Yes	non-TF	RPG1
1.00463e-80	1.50308	0.854	0.474	2.45994e-76	Cnppd1	Yes	non-TF	RPG1
2.39167e-50	1.50182	0.627	0.244	5.85625e-46	Zic4	Yes	TF	RPG1
6.07996e-76	1.50153	0.899	0.573	1.48874e-71	Tex15	Yes	non-TF	RPG1
5.34152e-69	1.50074	0.717	0.275	1.30793e-64	Plat	Yes	non-TF	RPG1
1.4165e-53	1.49868	0.686	0.308	3.46845e-49	H2.M3	Yes	non-TF	RPG1
6.72088e-68	1.49784	0.79	0.348	1.64567e-63	Zbtb20	Yes	TF	RPG1
4.02841e-74	1.49686	0.868	0.482	9.86396e-70	Aig1	Yes	non-TF	RPG1
2.57223e-75	1.4912	0.851	0.449	6.29837e-71	Hdac7	Yes	non-TF	RPG1
1.34187e-42	1.48917	0.712	0.388	3.28571e-38	Scd3	Yes	non-TF	RPG1
1.66034e-51	1.48056	0.677	0.297	4.06552e-47	Irf8	Yes	TF	RPG1
3.2649e-81	1.47793	0.896	0.604	7.99443e-77	M1ap	Yes	non-TF	RPG1
6.23672e-111	1.47672	0.976	0.784	1.52712e-106	Phf13	Yes	non-TF	RPG1
1.39152e-61	1.47437	0.703	0.289	3.40727e-57	Foxc2	Yes	TF	RPG1
1.70525e-86	1.47365	0.87	0.416	4.17549e-82	Dnajb4	Yes	non-TF	RPG1
3.08825e-94	1.47345	0.835	0.328	7.5619e-90	Xlr5b	Yes	non-TF	RPG1
3.16974e-85	1.46981	0.88	0.5	7.76142e-81	Eif5a2	Yes	non-TF	RPG1
5.55515e-73	1.46588	0.708	0.218	1.36023e-68	Henmt1	Yes	non-TF	RPG1
7.59876e-101	1.46454	0.969	0.808	1.86063e-96	Gng12	Yes	non-TF	RPG1
1.4552e-12	1.46342	0.422	0.247	3.56321e-08	Plin1	Yes	non-TF	RPG1
5.20151e-63	1.46273	0.842	0.537	1.27364e-58	Mlf1	Yes	non-TF	RPG1
4.8088e-127	1.45873	0.983	0.87	1.17748e-122	Sdcbp	Yes	non-TF	RPG1
7.78086e-97	1.45767	0.95	0.683	1.90522e-92	Stag3	Yes	non-TF	RPG1
9.41332e-84	1.45695	0.925	0.692	2.30495e-79	Asap1	Yes	non-TF	RPG1
3.44448e-77	1.45398	0.915	0.566	8.43416e-73	Tro	Yes	non-TF	RPG1
8.35232e-60	1.45054	0.809	0.465	2.04515e-55	Psmb9	Yes	non-TF	RPG1
3.53715e-60	1.44861	0.731	0.324	8.66107e-56	X3830403N18Rik	Yes	non-TF	RPG1
4.59927e-63	1.44549	0.818	0.451	1.12618e-58	Hmgn3	Yes	non-TF	RPG1
1.51466e-78	1.44425	0.823	0.399	3.70881e-74	Txndc16	Yes	non-TF	RPG1
5.45618e-69	1.44384	0.788	0.357	1.336e-64	Mmp9	Yes	non-TF	RPG1
5.98173e-123	1.44144	0.995	0.969	1.46469e-118	Tuba3a	Yes	non-TF	RPG1
4.08132e-99	1.43893	0.955	0.679	9.99353e-95	Piwil2	Yes	non-TF	RPG1
3.37907e-103	1.43839	0.974	0.828	8.27399e-99	Mcam	Yes	non-TF	RPG1
9.18118e-99	1.43412	0.96	0.725	2.2481e-94	Syce1	Yes	non-TF	RPG1
7.52508e-99	1.43334	0.972	0.773	1.84259e-94	Casc4	Yes	non-TF	RPG1
1.50028e-90	1.4325	0.946	0.692	3.67357e-86	Mycbp2	Yes	non-TF	RPG1
2.32987e-63	1.42968	0.866	0.637	5.70492e-59	Gmpr	Yes	non-TF	RPG1
2.59965e-74	1.42528	0.781	0.322	6.36551e-70	Gm15262	Yes	non-TF	RPG1
1.06533e-93	1.42417	0.948	0.701	2.60858e-89	Ankrd12	Yes	non-TF	RPG1
1.45204e-85	1.4223	0.922	0.663	3.55546e-81	Scaper	Yes	TF	RPG1
1.90923e-51	1.41985	0.696	0.313	4.67495e-47	Tmem53	Yes	non-TF	RPG1
1.78289e-60	1.41604	0.663	0.22	4.36558e-56	Crispld2	Yes	non-TF	RPG1
1.25069e-129	1.41584	0.995	0.965	3.06243e-125	Uchl1	Yes	non-TF	RPG1
6.76337e-108	1.4122	0.814	0.201	1.65608e-103	Gm15128	Yes	non-TF	RPG1
1.32259e-128	1.41162	0.991	0.908	3.23849e-124	Mpc2	Yes	non-TF	RPG1
1.94567e-64	1.41048	0.748	0.328	4.76417e-60	Specc1	Yes	non-TF	RPG1
2.78041e-81	1.40832	0.884	0.46	6.8081e-77	Ankrd31	Yes	non-TF	RPG1
2.55182e-81	1.40723	0.847	0.423	6.24839e-77	Xlr3b	Yes	non-TF	RPG1
5.30852e-50	1.40446	0.759	0.458	1.29984e-45	Lrrc51	Yes	non-TF	RPG1
4.9348e-111	1.40254	0.979	0.842	1.20834e-106	Hmgb3	Yes	non-TF	RPG1
3.93468e-79	1.40167	0.901	0.595	9.63447e-75	Tmem18	Yes	non-TF	RPG1
8.79966e-86	1.40027	0.941	0.705	2.15468e-81	Fsd1	Yes	non-TF	RPG1
1.49436e-75	1.40014	0.899	0.59	3.65908e-71	Ube2j1	Yes	non-TF	RPG1
5.29783e-67	1.3983	0.802	0.388	1.29723e-62	Glis3	Yes	TF	RPG1
1.91736e-44	1.39703	0.604	0.236	4.69484e-40	Gm9	Yes	non-TF	RPG1
1.03099e-56	1.3964	0.745	0.366	2.52448e-52	Fbxo32	Yes	non-TF	RPG1
1.4131e-50	1.39471	0.665	0.262	3.46013e-46	Nfix	Yes	TF	RPG1
6.05931e-62	1.38832	0.743	0.313	1.48368e-57	Tmod2	Yes	non-TF	RPG1
2.43998e-59	1.38634	0.788	0.392	5.97453e-55	Vps13c	Yes	non-TF	RPG1
1.34154e-56	1.38593	0.856	0.559	3.28489e-52	Ahi1	Yes	non-TF	RPG1
1.66364e-54	1.3841	0.807	0.489	4.07358e-50	Aaed1	Yes	non-TF	RPG1
2.65128e-60	1.38342	0.774	0.416	6.49193e-56	Fam107b	Yes	non-TF	RPG1
1.58302e-66	1.38125	0.88	0.582	3.87618e-62	Epb41l4b	Yes	non-TF	RPG1
3.43689e-51	1.37994	0.717	0.363	8.41558e-47	Fgl1	Yes	non-TF	RPG1
6.42554e-63	1.3798	0.611	0.148	1.57336e-58	Grk4	Yes	non-TF	RPG1
6.46519e-56	1.37554	0.611	0.176	1.58307e-51	Lhx1os	Yes	non-TF	RPG1
7.28156e-99	1.37433	0.986	0.833	1.78296e-94	X4933434E20Rik	Yes	non-TF	RPG1
1.31781e-61	1.37388	0.672	0.24	3.2268e-57	Shcbp1l	Yes	non-TF	RPG1
1.61218e-81	1.37067	0.936	0.639	3.94759e-77	Herc1	Yes	non-TF	RPG1
3.81031e-92	1.36853	0.967	0.846	9.32991e-88	Ypel5	Yes	non-TF	RPG1
4.48974e-52	1.36669	0.691	0.308	1.09936e-47	Ppp2r2c	Yes	non-TF	RPG1
5.68945e-27	1.36537	0.542	0.266	1.39312e-22	Gal	Yes	non-TF	RPG1
2.11277e-76	1.36536	0.922	0.621	5.17332e-72	X4932438A13Rik	Yes	non-TF	RPG1
6.14358e-36	1.36448	0.618	0.319	1.50432e-31	Batf3	Yes	TF	RPG1
3.11128e-46	1.36427	0.663	0.299	7.61829e-42	Gbp2	Yes	non-TF	RPG1
1.06039e-56	1.36417	0.733	0.344	2.59647e-52	Rab6b	Yes	non-TF	RPG1
4.54433e-44	1.36237	0.63	0.277	1.11273e-39	Tspan8	Yes	non-TF	RPG1
1.77585e-67	1.35477	0.856	0.502	4.34834e-63	Stat1	Yes	TF	RPG1
3.82496e-49	1.35332	0.873	0.672	9.36581e-45	Ero1l	Yes	non-TF	RPG1
5.87049e-44	1.35326	0.623	0.24	1.43745e-39	Batf	Yes	TF	RPG1
1.03963e-81	1.35217	0.932	0.584	2.54563e-77	AI314180	Yes	non-TF	RPG1
1.77255e-76	1.35139	0.91	0.595	4.34026e-72	Akap11	Yes	non-TF	RPG1
2.77828e-61	1.34923	0.7	0.255	6.8029e-57	Plb1	Yes	non-TF	RPG1
3.17422e-44	1.34543	0.759	0.456	7.7724e-40	Fam221a	Yes	non-TF	RPG1
9.36438e-111	1.34275	0.821	0.187	2.29296e-106	Gm15107	Yes	non-TF	RPG1
8.72379e-65	1.34056	0.644	0.179	2.13611e-60	Adad1	Yes	non-TF	RPG1
2.35761e-35	1.34044	0.625	0.304	5.77285e-31	Rhox10	Yes	TF	RPG1
1.08353e-63	1.33862	0.814	0.401	2.65314e-59	Kif5c	Yes	non-TF	RPG1
1.55053e-54	1.3386	0.708	0.322	3.79662e-50	Actn2	Yes	non-TF	RPG1
9.79662e-132	1.33637	0.995	0.929	2.3988e-127	Eif1b	Yes	non-TF	RPG1
5.80382e-56	1.33589	0.679	0.264	1.42112e-51	Cilp2	Yes	non-TF	RPG1
7.96521e-49	1.33393	0.745	0.385	1.95036e-44	Sall3	Yes	TF	RPG1
1.55102e-36	1.33389	0.757	0.527	3.79784e-32	Fzd2	Yes	non-TF	RPG1
3.10716e-29	1.33056	0.632	0.342	7.60819e-25	Adm	Yes	non-TF	RPG1
3.67048e-67	1.32198	0.842	0.418	8.98754e-63	Rnf214	Yes	non-TF	RPG1
1.36434e-51	1.31992	0.644	0.242	3.34073e-47	Dapk2	Yes	non-TF	RPG1
6.3029e-48	1.31912	0.679	0.342	1.54333e-43	Cd82	Yes	non-TF	RPG1
1.80891e-41	1.31795	0.7	0.37	4.4293e-37	Mfap2	Yes	non-TF	RPG1
3.48278e-44	1.3177	0.63	0.262	8.52793e-40	Rrad	Yes	non-TF	RPG1
2.07038e-58	1.31733	0.767	0.377	5.06954e-54	Syt11	Yes	non-TF	RPG1
5.65666e-42	1.31726	0.693	0.375	1.38509e-37	Ppp1r13b	Yes	non-TF	RPG1
3.86629e-74	1.31261	0.922	0.63	9.46699e-70	Cpxm1	Yes	non-TF	RPG1
1.52689e-61	1.31222	0.816	0.463	3.73875e-57	Fgd6	Yes	non-TF	RPG1
8.45682e-47	1.3108	0.608	0.216	2.07074e-42	Rora	Yes	TF	RPG1
1.0113e-61	1.30705	0.703	0.26	2.47626e-57	Snai1	Yes	TF	RPG1
2.86757e-68	1.30179	0.651	0.168	7.02154e-64	Gfra1	Yes	non-TF	RPG1
1.32228e-61	1.30178	0.769	0.341	3.23773e-57	Col13a1	Yes	non-TF	RPG1
1.67783e-46	1.29671	0.677	0.313	4.10835e-42	Dixdc1	Yes	non-TF	RPG1
1.00863e-65	1.29456	0.83	0.443	2.46974e-61	Enpp4	Yes	non-TF	RPG1
7.40709e-71	1.29401	0.769	0.311	1.8137e-66	Tdrd7	Yes	non-TF	RPG1
4.12115e-77	1.29394	0.92	0.65	1.0091e-72	Ccdc136	Yes	non-TF	RPG1
1.07724e-51	1.28655	0.651	0.251	2.63773e-47	Nab2	Yes	non-TF	RPG1
1.6751e-51	1.28569	0.66	0.262	4.10165e-47	Marveld2	Yes	non-TF	RPG1
1.69014e-46	1.28549	0.587	0.205	4.13848e-42	Hivep2	Yes	TF	RPG1
1.55446e-50	1.28374	0.698	0.337	3.80626e-46	Xlr4c	Yes	non-TF	RPG1
1.82585e-50	1.28361	0.663	0.264	4.47078e-46	Tmem108	Yes	non-TF	RPG1
3.66436e-58	1.2832	0.665	0.207	8.97255e-54	Usp9y	Yes	non-TF	RPG1
3.94103e-63	1.27743	0.91	0.637	9.65001e-59	Gyltl1b	Yes	non-TF	RPG1
1.19897e-51	1.27643	0.724	0.366	2.9358e-47	Hcfc2	Yes	non-TF	RPG1
3.79333e-52	1.27116	0.736	0.363	9.28835e-48	Tanc2	Yes	non-TF	RPG1
1.18813e-32	1.26788	0.561	0.244	2.90925e-28	Dbx2	Yes	TF	RPG1
4.99559e-35	1.26406	0.642	0.341	1.22322e-30	Spata33	Yes	non-TF	RPG1
8.8952e-61	1.26242	0.837	0.509	2.17808e-56	Sfmbt1	Yes	non-TF	RPG1
3.26337e-71	1.261	0.868	0.546	7.9907e-67	Plekhb2	Yes	non-TF	RPG1
5.14476e-58	1.26073	0.759	0.355	1.25975e-53	Zfp703	Yes	TF	RPG1
1.88363e-58	1.26036	0.809	0.445	4.61226e-54	Txnrd3	Yes	non-TF	RPG1
5.34692e-59	1.26026	0.892	0.623	1.30925e-54	Egr1	Yes	TF	RPG1
4.69401e-79	1.26021	0.95	0.874	1.14938e-74	AI413582	Yes	non-TF	RPG1
9.95681e-53	1.25944	0.743	0.352	2.43802e-48	Nucb2	Yes	non-TF	RPG1
1.67576e-61	1.25565	0.835	0.443	4.10326e-57	Socs5	Yes	non-TF	RPG1
3.97204e-67	1.25463	0.917	0.729	9.72595e-63	Mns1	Yes	non-TF	RPG1
8.618e-92	1.25382	0.972	0.806	2.1102e-87	Ift74	Yes	non-TF	RPG1
1.47116e-111	1.25249	0.976	0.894	3.60228e-107	Pafah1b2	Yes	non-TF	RPG1
9.11514e-77	1.24947	0.929	0.712	2.23193e-72	Prr5	Yes	non-TF	RPG1
2.3006e-64	1.24883	0.705	0.266	5.63326e-60	Rftn1	Yes	non-TF	RPG1
8.10817e-45	1.24609	0.715	0.359	1.98537e-40	Ubxn10	Yes	non-TF	RPG1
6.3364e-78	1.24568	0.965	0.744	1.55153e-73	Chic2	Yes	non-TF	RPG1
1.04863e-55	1.24563	0.722	0.313	2.56768e-51	Dync2h1	Yes	non-TF	RPG1
6.83389e-69	1.24494	0.965	0.767	1.67335e-64	Pdcd4	Yes	non-TF	RPG1
7.50855e-54	1.24458	0.837	0.535	1.83854e-49	Vps13a	Yes	non-TF	RPG1
5.97938e-68	1.24398	0.741	0.288	1.46411e-63	Fzd3	Yes	non-TF	RPG1
5.32275e-52	1.2419	0.597	0.198	1.30333e-47	Matn4	Yes	non-TF	RPG1
9.59031e-73	1.24153	0.691	0.192	2.34828e-68	Gm15097	Yes	non-TF	RPG1
2.87549e-62	1.24149	0.884	0.597	7.04094e-58	Cfap97	Yes	non-TF	RPG1
1.24099e-67	1.23555	0.936	0.711	3.03869e-63	Sh2b3	Yes	non-TF	RPG1
1.95896e-68	1.2345	0.901	0.604	4.7967e-64	Ptpra	Yes	non-TF	RPG1
3.85187e-56	1.23071	0.844	0.531	9.43168e-52	Tmem9b	Yes	non-TF	RPG1
1.61453e-55	1.23028	0.83	0.518	3.95334e-51	Nmb	Yes	non-TF	RPG1
3.58865e-52	1.22915	0.757	0.383	8.78716e-48	Asphd2	Yes	non-TF	RPG1
1.41442e-97	1.22862	0.969	0.813	3.46336e-93	Mpzl1	Yes	non-TF	RPG1
1.68608e-46	1.22645	0.634	0.26	4.12855e-42	Tmem132c	Yes	non-TF	RPG1
2.48338e-72	1.22613	0.92	0.621	6.0808e-68	Polr3gl	Yes	non-TF	RPG1
3.80041e-51	1.22577	0.854	0.555	9.30569e-47	Zfp36	Yes	non-TF	RPG1
5.4083e-74	1.22519	0.939	0.696	1.32428e-69	Ube2h	Yes	non-TF	RPG1
3.38722e-51	1.22246	0.642	0.249	8.29396e-47	Bnc1	Yes	TF	RPG1
1.31229e-56	1.2223	0.816	0.452	3.21328e-52	Arhgap26	Yes	non-TF	RPG1
8.27703e-49	1.22121	0.781	0.456	2.02671e-44	Smoc1	Yes	non-TF	RPG1
5.34921e-52	1.22092	0.691	0.3	1.30981e-47	Sez6	Yes	non-TF	RPG1
1.53562e-61	1.22089	0.854	0.529	3.76011e-57	Pnma5	Yes	non-TF	RPG1
1.77798e-62	1.21749	0.913	0.718	4.35357e-58	Cln3	Yes	non-TF	RPG1
5.44058e-76	1.21692	0.929	0.703	1.33218e-71	Acat1	Yes	non-TF	RPG1
1.82257e-70	1.21205	0.877	0.522	4.46275e-66	Jam3	Yes	non-TF	RPG1
7.32321e-20	1.21119	0.521	0.297	1.79316e-15	X1700019B21Rik	Yes	non-TF	RPG1
6.8443e-59	1.21106	0.899	0.687	1.6759e-54	Sipa1	Yes	non-TF	RPG1
2.13028e-82	1.20903	0.946	0.729	5.21621e-78	Coq10b	Yes	non-TF	RPG1
5.16882e-66	1.20806	0.932	0.692	1.26564e-61	X4930447C04Rik	Yes	non-TF	RPG1
2.77011e-45	1.20756	0.594	0.218	6.78289e-41	Cbx8	Yes	non-TF	RPG1
4.22514e-101	1.20615	0.983	0.863	1.03457e-96	Kdm5a	Yes	TF	RPG1
2.53106e-58	1.2053	0.861	0.575	6.19754e-54	Hhex	Yes	TF	RPG1
7.39577e-78	1.20458	0.908	0.625	1.81093e-73	Suv39h1	Yes	non-TF	RPG1
1.58564e-125	1.20359	0.988	0.919	3.8826e-121	Maged1	Yes	non-TF	RPG1
4.01916e-62	1.20308	0.847	0.538	9.84131e-58	Homez	Yes	TF	RPG1
6.22055e-48	1.20127	0.597	0.22	1.52316e-43	Mapk10	Yes	non-TF	RPG1
1.11573e-57	1.20109	0.847	0.526	2.73199e-53	Lpin1	Yes	non-TF	RPG1
2.50994e-61	1.20045	0.873	0.595	6.14584e-57	Efemp2	Yes	non-TF	RPG1
5.09228e-103	1.20011	0.981	0.883	1.24689e-98	Stat3	Yes	TF	RPG1
2.67108e-57	1.19962	0.646	0.211	6.54041e-53	Parp8	Yes	non-TF	RPG1
8.48981e-76	1.19899	0.917	0.615	2.07882e-71	Xlr3a	Yes	non-TF	RPG1
2.96528e-15	1.19856	0.894	0.813	7.26077e-11	Gm12031	Yes	non-TF	RPG1
3.78193e-58	1.19805	0.849	0.533	9.26043e-54	Abhd5	Yes	non-TF	RPG1
4.14956e-55	1.19649	0.847	0.509	1.01606e-50	Ift81	Yes	non-TF	RPG1
8.19371e-110	1.19592	0.993	0.94	2.00631e-105	Map1lc3a	Yes	non-TF	RPG1
2.21708e-53	1.19579	0.828	0.473	5.42875e-49	Zcchc14	Yes	non-TF	RPG1
2.63122e-47	1.19495	0.715	0.377	6.44281e-43	Pdgfb	Yes	non-TF	RPG1
2.16604e-91	1.19495	0.967	0.815	5.30376e-87	Lamp2	Yes	non-TF	RPG1
7.80362e-72	1.19255	0.943	0.69	1.91079e-67	Ccdc191	Yes	non-TF	RPG1
8.15326e-77	1.19129	0.965	0.837	1.99641e-72	Mrps6	Yes	non-TF	RPG1
6.11755e-68	1.18936	0.719	0.242	1.49794e-63	Exd1	Yes	non-TF	RPG1
1.31341e-50	1.18883	0.693	0.308	3.21602e-46	Hs3st3b1	Yes	non-TF	RPG1
7.98629e-66	1.1885	0.887	0.559	1.95552e-61	H2afy2	Yes	non-TF	RPG1
2.2892e-43	1.18778	0.627	0.278	5.60533e-39	Col5a1	Yes	non-TF	RPG1
6.69159e-82	1.1877	0.936	0.769	1.6385e-77	Bnip2	Yes	non-TF	RPG1
1.33712e-77	1.18635	0.939	0.69	3.27408e-73	Epb41l5	Yes	non-TF	RPG1
1.31633e-68	1.18617	0.934	0.751	3.22317e-64	Rpl10l	Yes	non-TF	RPG1
3.03538e-60	1.18586	0.811	0.487	7.43242e-56	Kdm1b	Yes	non-TF	RPG1
6.33659e-64	1.1858	0.889	0.617	1.55158e-59	Inpp5f	Yes	non-TF	RPG1
1.19768e-52	1.18297	0.585	0.168	2.93265e-48	Xlr	Yes	non-TF	RPG1
6.34174e-46	1.18252	0.795	0.478	1.55284e-41	Tmub1	Yes	non-TF	RPG1
2.19573e-124	1.18173	0.998	0.982	5.37648e-120	Nmt2	Yes	non-TF	RPG1
8.77927e-80	1.17945	0.962	0.758	2.14969e-75	Pphln1	Yes	non-TF	RPG1
8.20124e-133	1.17827	0.993	0.96	2.00816e-128	Prkar1a	Yes	non-TF	RPG1
6.81745e-90	1.17787	0.974	0.842	1.66932e-85	Vamp3	Yes	non-TF	RPG1
6.4464e-41	1.17723	0.512	0.158	1.57846e-36	Zmat1	Yes	TF	RPG1
1.82284e-70	1.17666	0.903	0.617	4.46342e-66	Mtr	Yes	non-TF	RPG1
2.26787e-90	1.17645	0.981	0.87	5.5531e-86	Insig1	Yes	non-TF	RPG1
6.471e-64	1.17476	0.795	0.399	1.58449e-59	Gprc5c	Yes	non-TF	RPG1
1.15185e-49	1.17341	0.606	0.209	2.82042e-45	Cacnb4	Yes	non-TF	RPG1
2.58085e-35	1.17223	0.476	0.156	6.31947e-31	Fthl17e	Yes	non-TF	RPG1
1.46256e-87	1.17112	0.95	0.806	3.58123e-83	Btbd10	Yes	non-TF	RPG1
4.56949e-48	1.17092	0.795	0.5	1.11889e-43	Fyn	Yes	non-TF	RPG1
1.43127e-46	1.17063	0.623	0.229	3.50461e-42	Zfp800	Yes	TF	RPG1
2.35807e-81	1.17022	0.943	0.733	5.77396e-77	Nck1	Yes	non-TF	RPG1
1.65495e-31	1.16933	0.528	0.209	4.05231e-27	Cpne8	Yes	non-TF	RPG1
2.03284e-56	1.16776	0.767	0.355	4.97762e-52	Ssh2	Yes	non-TF	RPG1
3.60375e-38	1.16702	0.491	0.152	8.82415e-34	Gm43938	Yes	non-TF	RPG1
6.22813e-32	1.16658	0.63	0.346	1.52502e-27	Rbp4	Yes	non-TF	RPG1
3.27191e-51	1.16531	0.693	0.295	8.01159e-47	Dusp18	Yes	non-TF	RPG1
8.78167e-56	1.16451	0.804	0.452	2.15028e-51	Ndn	Yes	non-TF	RPG1
6.55453e-74	1.16423	0.932	0.723	1.60494e-69	Tpst1	Yes	non-TF	RPG1
8.57926e-44	1.16159	0.642	0.273	2.10072e-39	Myh6	Yes	non-TF	RPG1
1.64667e-53	1.15921	0.764	0.421	4.03203e-49	Pdp1	Yes	non-TF	RPG1
4.61508e-32	1.15854	0.495	0.178	1.13005e-27	Enkur	Yes	non-TF	RPG1
8.83196e-34	1.15676	0.526	0.205	2.16259e-29	Arhgap31	Yes	non-TF	RPG1
2.3051e-101	1.1567	0.981	0.883	5.64426e-97	Nrbp1	Yes	non-TF	RPG1
8.44753e-48	1.15606	0.698	0.306	2.06846e-43	Celf2	Yes	non-TF	RPG1
5.9375e-31	1.15597	0.559	0.258	1.45386e-26	Prrx2	Yes	TF	RPG1
4.07618e-40	1.15543	0.571	0.207	9.98092e-36	Smad6	Yes	TF	RPG1
1.29889e-49	1.15344	0.795	0.511	3.18047e-45	Top1mt	Yes	non-TF	RPG1
1.27063e-53	1.15294	0.752	0.339	3.11126e-49	Klhl15	Yes	non-TF	RPG1
5.73557e-41	1.15109	0.509	0.15	1.40441e-36	Gsto2	Yes	non-TF	RPG1
4.28594e-34	1.14939	0.719	0.429	1.04946e-29	Nes	Yes	non-TF	RPG1
2.07674e-64	1.14928	0.917	0.601	5.0851e-60	Whsc1	Yes	TF	RPG1
2.10293e-69	1.14821	0.816	0.352	5.14924e-65	Tmtc4	Yes	non-TF	RPG1
1.39116e-61	1.14678	0.95	0.734	3.4064e-57	Ptrf	Yes	non-TF	RPG1
5.21746e-85	1.14604	0.96	0.822	1.27755e-80	Cadm1	Yes	non-TF	RPG1
2.71002e-55	1.14342	0.858	0.54	6.63575e-51	Phf7	Yes	non-TF	RPG1
1.09785e-56	1.1434	0.686	0.277	2.6882e-52	AU022751	Yes	non-TF	RPG1
1.58387e-119	1.14307	0.991	0.93	3.87828e-115	Tex30	Yes	non-TF	RPG1
1.62274e-44	1.14247	0.821	0.537	3.97345e-40	Lix1l	Yes	non-TF	RPG1
1.64413e-71	1.14214	0.637	0.125	4.02583e-67	Rhox7b	Yes	non-TF	RPG1
2.10349e-44	1.14158	0.663	0.295	5.1506e-40	Brdt	Yes	non-TF	RPG1
1.8309e-80	1.1411	0.958	0.78	4.48315e-76	Dnajc10	Yes	non-TF	RPG1
1.04091e-61	1.13982	0.899	0.689	2.54877e-57	Vamp4	Yes	non-TF	RPG1
1.8516e-34	1.13476	0.675	0.401	4.53383e-30	Cdh15	Yes	non-TF	RPG1
6.06852e-86	1.13472	0.979	0.844	1.48594e-81	Tnrc6b	Yes	non-TF	RPG1
2.39812e-51	1.13418	0.632	0.247	5.87204e-47	Pdha2	Yes	non-TF	RPG1
6.16251e-78	1.13351	0.962	0.8	1.50895e-73	D10Wsu102e	Yes	non-TF	RPG1
1.32394e-65	1.13301	0.917	0.723	3.24179e-61	Kif3a	Yes	non-TF	RPG1
1.39395e-57	1.1303	0.917	0.694	3.41322e-53	Gkap1	Yes	non-TF	RPG1
3.55628e-51	1.12981	0.583	0.167	8.70791e-47	Rspo2	Yes	non-TF	RPG1
1.98659e-44	1.1298	0.792	0.471	4.86435e-40	Zglp1	Yes	TF	RPG1
4.04009e-43	1.12892	0.861	0.628	9.89257e-39	Ubn1	Yes	non-TF	RPG1
6.33096e-55	1.12785	0.915	0.652	1.5502e-50	Nid1	Yes	non-TF	RPG1
8.32195e-74	1.12658	0.967	0.788	2.03771e-69	H2.K1	Yes	non-TF	RPG1
5.91677e-39	1.12584	0.509	0.154	1.44878e-34	Topaz1	Yes	non-TF	RPG1
3.32301e-52	1.12578	0.729	0.326	8.13673e-48	Xlr4b	Yes	non-TF	RPG1
1.06827e-33	1.12394	0.583	0.269	2.61577e-29	Fxyd2	Yes	non-TF	RPG1
4.15967e-31	1.12346	0.528	0.225	1.01854e-26	Aebp1	Yes	TF	RPG1
1.43457e-64	1.12218	0.899	0.606	3.51269e-60	Dnajb9	Yes	non-TF	RPG1
4.53673e-42	1.12205	0.538	0.163	1.11086e-37	Sycp3	Yes	non-TF	RPG1
1.86219e-43	1.12068	0.585	0.222	4.55976e-39	Nkd1	Yes	non-TF	RPG1
2.4108e-49	1.12044	0.797	0.443	5.90307e-45	Ppp3ca	Yes	non-TF	RPG1
3.79798e-37	1.11904	0.559	0.22	9.29974e-33	X3110083C13Rik	Yes	non-TF	RPG1
1.13713e-43	1.1185	0.686	0.319	2.78437e-39	Ica1	Yes	non-TF	RPG1
9.33419e-28	1.11535	0.509	0.231	2.28557e-23	Rbks	Yes	non-TF	RPG1
2.85483e-45	1.11433	0.578	0.198	6.99034e-41	Rorc	Yes	TF	RPG1
7.97287e-56	1.11365	0.719	0.267	1.95224e-51	Rai1	Yes	non-TF	RPG1
2.25551e-46	1.11133	0.733	0.357	5.52284e-42	Ccdc84	Yes	non-TF	RPG1
6.6154e-59	1.10972	0.939	0.799	1.61985e-54	Ski	Yes	TF	RPG1
8.57056e-44	1.10962	0.642	0.267	2.09859e-39	Zc3h6	Yes	TF	RPG1
2.17761e-72	1.10961	0.95	0.788	5.3321e-68	Tgoln1	Yes	non-TF	RPG1
2.26873e-48	1.10736	0.59	0.201	5.55522e-44	Clic6	Yes	non-TF	RPG1
3.02495e-50	1.10661	0.851	0.54	7.40688e-46	Ralgds	Yes	non-TF	RPG1
3.67994e-45	1.10657	0.644	0.284	9.01071e-41	Parva	Yes	non-TF	RPG1
2.11755e-65	1.10525	0.922	0.668	5.18503e-61	Itm2c	Yes	non-TF	RPG1
9.50198e-48	1.10505	0.863	0.652	2.32666e-43	Krtcap3	Yes	non-TF	RPG1
1.27896e-66	1.10336	0.932	0.718	3.13165e-62	Fbxo9	Yes	non-TF	RPG1
3.16483e-98	1.10257	0.981	0.863	7.7494e-94	Spata5	Yes	non-TF	RPG1
1.38658e-31	1.1015	0.686	0.408	3.39517e-27	Fbxo36	Yes	non-TF	RPG1
1.05007e-46	1.10095	0.587	0.209	2.57119e-42	Dlx3	Yes	TF	RPG1
7.4165e-48	1.10036	0.684	0.302	1.816e-43	Ocln	Yes	non-TF	RPG1
3.58347e-75	1.09665	0.955	0.852	8.77449e-71	Smim14	Yes	non-TF	RPG1
9.39011e-90	1.09568	0.972	0.857	2.29926e-85	Atp2b1	Yes	non-TF	RPG1
2.51247e-36	1.09534	0.748	0.495	6.15202e-32	Dusp5	Yes	non-TF	RPG1
2.98708e-56	1.09486	0.877	0.592	7.31417e-52	Bend4	Yes	non-TF	RPG1
1.11427e-28	1.09455	0.486	0.194	2.72839e-24	Runx1	Yes	TF	RPG1
9.68683e-88	1.09347	0.974	0.828	2.37192e-83	Taf1	Yes	TF	RPG1
5.37255e-39	1.09327	0.573	0.223	1.31552e-34	Fbxo16	Yes	non-TF	RPG1
1.85922e-28	1.09272	0.462	0.185	4.55248e-24	Magea8	Yes	non-TF	RPG1
1.38574e-40	1.08943	0.745	0.416	3.39313e-36	Fos	Yes	TF	RPG1
3.21859e-43	1.08863	0.726	0.353	7.88103e-39	Cdc42bpa	Yes	non-TF	RPG1
1.97459e-52	1.08839	0.917	0.742	4.83499e-48	Grina	Yes	non-TF	RPG1
1.08222e-40	1.088	0.889	0.747	2.64992e-36	S100a6	Yes	non-TF	RPG1
1.18486e-61	1.08732	0.696	0.247	2.90124e-57	Il13ra1	Yes	non-TF	RPG1
4.02173e-29	1.08717	0.526	0.238	9.84762e-25	X1700031P21Rik	Yes	non-TF	RPG1
2.19447e-41	1.08651	0.667	0.306	5.37338e-37	Gnaz	Yes	non-TF	RPG1
1.84557e-33	1.08612	0.719	0.414	4.51907e-29	Ccdc73	Yes	non-TF	RPG1
6.6302e-51	1.08542	0.894	0.63	1.62347e-46	Igf1r	Yes	non-TF	RPG1
1.56152e-109	1.08535	0.986	0.91	3.82354e-105	Fyttd1	Yes	non-TF	RPG1
4.40489e-35	1.08508	0.519	0.19	1.07858e-30	Inca1	Yes	non-TF	RPG1
4.55365e-39	1.08433	0.837	0.571	1.11501e-34	Nanos3	Yes	non-TF	RPG1
5.91605e-25	1.08346	0.55	0.289	1.4486e-20	Spink2	Yes	non-TF	RPG1
1.04668e-46	1.08286	0.835	0.549	2.56289e-42	Foxr1	Yes	TF	RPG1
2.37698e-60	1.08255	0.79	0.363	5.82028e-56	Ttc21b	Yes	non-TF	RPG1
1.29726e-58	1.08238	0.748	0.317	3.17648e-54	Tmc7	Yes	non-TF	RPG1
7.58784e-57	1.082	0.91	0.661	1.85796e-52	Ncor2	Yes	TF	RPG1
4.12192e-48	1.08199	0.79	0.443	1.00929e-43	Clip1	Yes	non-TF	RPG1
3.33881e-42	1.07986	0.785	0.515	8.17541e-38	Ubtd1	Yes	non-TF	RPG1
1.76317e-44	1.07893	0.491	0.123	4.31731e-40	Gm44	Yes	non-TF	RPG1
4.09614e-50	1.07835	0.774	0.443	1.00298e-45	Hinfp	Yes	TF	RPG1
4.5411e-49	1.0776	0.802	0.469	1.11193e-44	Stxbp4	Yes	non-TF	RPG1
1.32502e-55	1.07754	0.903	0.707	3.24443e-51	Fam213a	Yes	non-TF	RPG1
2.39319e-33	1.07719	0.566	0.245	5.85998e-29	Barhl2	Yes	TF	RPG1
4.34327e-37	1.07661	0.757	0.482	1.06349e-32	Sp5	Yes	TF	RPG1
6.84729e-35	1.07653	0.493	0.17	1.67663e-30	Fabp9	Yes	non-TF	RPG1
2.02572e-35	1.07629	0.623	0.31	4.96017e-31	Esx1	Yes	TF	RPG1
1.46387e-52	1.07524	0.601	0.19	3.58443e-48	Nutm1	Yes	non-TF	RPG1
4.32228e-58	1.07466	0.915	0.603	1.05835e-53	Zmym5	Yes	non-TF	RPG1
2.74652e-44	1.07434	0.649	0.282	6.72514e-40	Prkar2b	Yes	non-TF	RPG1
3.49008e-29	1.07379	0.686	0.425	8.54582e-25	Lat	Yes	non-TF	RPG1
1.27339e-45	1.07188	0.795	0.493	3.11803e-41	Tmed3	Yes	non-TF	RPG1
1.56483e-39	1.07179	0.712	0.386	3.83163e-35	Sptbn2	Yes	non-TF	RPG1
4.87519e-46	1.0717	0.689	0.295	1.19374e-41	Mpdz	Yes	non-TF	RPG1
9.41829e-57	1.07013	0.84	0.518	2.30616e-52	Trafd1	Yes	non-TF	RPG1
2.35407e-55	1.06986	0.884	0.553	5.76417e-51	Whsc1l1	Yes	non-TF	RPG1
1.18742e-45	1.06966	0.559	0.17	2.90751e-41	Clgn	Yes	non-TF	RPG1
1.6804e-43	1.06808	0.729	0.381	4.11464e-39	Nt5m	Yes	non-TF	RPG1
9.79249e-56	1.06759	0.858	0.531	2.39779e-51	Arhgap29	Yes	non-TF	RPG1
2.59904e-36	1.06704	0.594	0.275	6.36401e-32	Mapre3	Yes	non-TF	RPG1
6.78391e-74	1.06528	0.948	0.799	1.66111e-69	Rnf216	Yes	non-TF	RPG1
6.12508e-50	1.06501	0.637	0.222	1.49979e-45	Xlr4a	Yes	non-TF	RPG1
1.5821e-23	1.065	0.406	0.156	3.87394e-19	BC049762	Yes	non-TF	RPG1
4.90048e-22	1.06457	0.347	0.11	1.19993e-17	Cfap53	Yes	non-TF	RPG1
1.40345e-74	1.06416	0.981	0.888	3.43649e-70	Capg	Yes	non-TF	RPG1
3.91024e-63	1.06404	0.941	0.802	9.57461e-59	Ift43	Yes	non-TF	RPG1
3.43521e-38	1.06379	0.745	0.467	8.41146e-34	Mgat4a	Yes	non-TF	RPG1
4.16932e-57	1.06351	0.889	0.687	1.0209e-52	Fam222b	Yes	non-TF	RPG1
1.88713e-63	1.06342	0.899	0.63	4.62083e-59	Fbxl20	Yes	non-TF	RPG1
3.80083e-37	1.063	0.594	0.247	9.30671e-33	Mllt3	Yes	TF	RPG1
5.73884e-47	1.06213	0.823	0.54	1.40521e-42	Gnb4	Yes	non-TF	RPG1
2.15868e-41	1.06208	0.844	0.601	5.28574e-37	Optn	Yes	non-TF	RPG1
1.52771e-35	1.0618	0.517	0.181	3.74074e-31	Btbd17	Yes	non-TF	RPG1
2.05817e-55	1.06011	0.906	0.663	5.03964e-51	Cntrl	Yes	non-TF	RPG1
1.40848e-23	1.05799	0.637	0.379	3.4488e-19	Ttn	Yes	non-TF	RPG1
1.18998e-52	1.05794	0.901	0.683	2.91379e-48	Lonp2	Yes	non-TF	RPG1
4.4422e-31	1.0577	0.453	0.154	1.08772e-26	Tcp11x2	Yes	non-TF	RPG1
1.71134e-31	1.05699	0.542	0.225	4.19039e-27	Cib2	Yes	non-TF	RPG1
2.28565e-54	1.05676	0.84	0.559	5.59665e-50	Ndrg4	Yes	non-TF	RPG1
5.68471e-47	1.05558	0.816	0.513	1.39196e-42	Scap	Yes	non-TF	RPG1
3.8313e-73	1.05517	0.92	0.658	9.38133e-69	Zbed5	Yes	non-TF	RPG1
2.18108e-52	1.05463	0.882	0.579	5.3406e-48	Ash1l	Yes	TF	RPG1
5.98172e-41	1.05432	0.561	0.194	1.46468e-36	Zfp248	Yes	TF	RPG1
3.85765e-40	1.05405	0.693	0.337	9.44585e-36	Tpbg	Yes	non-TF	RPG1
8.12687e-31	1.05361	0.573	0.262	1.98995e-26	A230065H16Rik	Yes	non-TF	RPG1
1.9035e-40	1.05351	0.783	0.505	4.66092e-36	Wdsub1	Yes	non-TF	RPG1
1.28233e-48	1.05347	0.87	0.593	3.13992e-44	Agap1	Yes	non-TF	RPG1
9.31746e-62	1.05322	0.722	0.267	2.28147e-57	Inafm2	Yes	non-TF	RPG1
3.53153e-39	1.05235	0.528	0.154	8.64732e-35	Jph3	Yes	non-TF	RPG1
3.01386e-49	1.05193	0.882	0.645	7.37975e-45	Ankrd26	Yes	non-TF	RPG1
1.97835e-68	1.05174	0.958	0.777	4.84418e-64	Fam204a	Yes	non-TF	RPG1
1.31686e-57	1.05001	0.915	0.7	3.22446e-53	Ccm2	Yes	non-TF	RPG1
6.93917e-60	1.04985	0.958	0.744	1.69913e-55	Kdm6b	Yes	non-TF	RPG1
1.19636e-56	1.04844	0.894	0.604	2.9294e-52	Taf4b	Yes	non-TF	RPG1
4.33131e-40	1.04816	0.767	0.462	1.06057e-35	X2900026A02Rik	Yes	non-TF	RPG1
1.38273e-43	1.04761	0.672	0.328	3.38576e-39	Bmi1	Yes	non-TF	RPG1
1.36355e-48	1.04747	0.733	0.342	3.3388e-44	Rnf130	Yes	non-TF	RPG1
6.62777e-35	1.04723	0.443	0.123	1.62288e-30	X1700016K19Rik	Yes	non-TF	RPG1
6.46823e-33	1.04466	0.509	0.198	1.58381e-28	Zfp618	Yes	TF	RPG1
4.41731e-21	1.04072	0.333	0.106	1.08162e-16	Pcsk2	Yes	non-TF	RPG1
2.4217e-85	1.03999	0.974	0.844	5.92977e-81	Sptlc2	Yes	non-TF	RPG1
9.91278e-29	1.03977	0.375	0.101	2.42724e-24	Fgf9	Yes	non-TF	RPG1
9.29692e-50	1.03893	0.847	0.593	2.27644e-45	P4ha1	Yes	non-TF	RPG1
5.47813e-46	1.03857	0.875	0.692	1.34137e-41	Gaa	Yes	non-TF	RPG1
1.59224e-53	1.03832	0.833	0.489	3.89876e-49	Plekhg2	Yes	non-TF	RPG1
5.49444e-45	1.03776	0.795	0.491	1.34537e-40	Pacs1	Yes	non-TF	RPG1
9.86763e-28	1.03767	0.592	0.308	2.41619e-23	Igfbp6	Yes	non-TF	RPG1
4.56907e-63	1.03748	0.934	0.808	1.11878e-58	Ufsp2	Yes	non-TF	RPG1
6.57397e-64	1.03563	0.908	0.621	1.6097e-59	Eps15	Yes	non-TF	RPG1
9.48997e-46	1.03493	0.677	0.31	2.32372e-41	Kcnab3	Yes	non-TF	RPG1
4.39705e-38	1.03479	0.774	0.537	1.07666e-33	Gmds	Yes	non-TF	RPG1
9.53713e-25	1.03409	0.488	0.227	2.33526e-20	Chrna4	Yes	non-TF	RPG1
9.36767e-42	1.03408	0.861	0.645	2.29377e-37	Ccpg1os	Yes	non-TF	RPG1
1.34914e-56	1.03369	0.854	0.566	3.3035e-52	Sh3bgrl2	Yes	non-TF	RPG1
1.03598e-31	1.0332	0.726	0.432	2.5367e-27	Zscan18	Yes	TF	RPG1
2.85003e-49	1.03034	0.818	0.469	6.97858e-45	Fam135a	Yes	non-TF	RPG1
4.91016e-32	1.02994	0.792	0.544	1.2023e-27	Wdr60	Yes	non-TF	RPG1
8.57441e-35	1.02991	0.715	0.427	2.09953e-30	Pgm2l1	Yes	non-TF	RPG1
6.12097e-68	1.02977	0.929	0.749	1.49878e-63	Hccs	Yes	non-TF	RPG1
1.07935e-43	1.02965	0.858	0.586	2.64289e-39	E130308A19Rik	Yes	non-TF	RPG1
2.24751e-76	1.02963	0.96	0.835	5.50326e-72	Cep85	Yes	non-TF	RPG1
5.62204e-38	1.02928	0.762	0.469	1.37661e-33	Pemt	Yes	non-TF	RPG1
5.02745e-37	1.02897	0.703	0.392	1.23102e-32	Stau2	Yes	non-TF	RPG1
2.05845e-28	1.02797	0.733	0.526	5.04031e-24	Cgrrf1	Yes	non-TF	RPG1
1.34199e-41	1.02617	0.755	0.429	3.28599e-37	Efna2	Yes	non-TF	RPG1
1.00445e-54	1.02543	0.892	0.656	2.45951e-50	Zyx	Yes	non-TF	RPG1
2.29124e-76	1.02534	0.962	0.835	5.61032e-72	Dhx40	Yes	non-TF	RPG1
5.27966e-66	1.02499	0.925	0.76	1.29278e-61	Ndel1	Yes	non-TF	RPG1
3.72791e-34	1.02475	0.469	0.148	9.12817e-30	Lpar3	Yes	non-TF	RPG1
8.24143e-87	1.02405	0.967	0.87	2.018e-82	Akirin1	Yes	non-TF	RPG1
1.4633e-39	1.02383	0.547	0.198	3.58304e-35	Clcf1	Yes	non-TF	RPG1
3.27616e-29	1.0237	0.514	0.223	8.02201e-25	Inafm1	Yes	non-TF	RPG1
1.2557e-39	1.02275	0.533	0.179	3.0747e-35	Mb21d1	Yes	non-TF	RPG1
9.15643e-53	1.02269	0.884	0.67	2.24204e-48	Dsn1	Yes	non-TF	RPG1
6.1502e-37	1.0226	0.844	0.628	1.50594e-32	Acbd3	Yes	non-TF	RPG1
5.50388e-53	1.02204	0.894	0.67	1.34768e-48	Mpp5	Yes	non-TF	RPG1
1.41448e-35	1.02117	0.627	0.31	3.46349e-31	Afap1l1	Yes	non-TF	RPG1
6.59036e-44	1.02114	0.693	0.315	1.61372e-39	Susd4	Yes	non-TF	RPG1
2.88684e-39	1.01968	0.712	0.379	7.06872e-35	Aim1	Yes	non-TF	RPG1
1.68734e-33	1.01915	0.443	0.136	4.13161e-29	Rhox2d	Yes	TF	RPG1
1.47728e-47	1.01882	0.7	0.317	3.61727e-43	Pik3r3	Yes	non-TF	RPG1
8.21691e-78	1.01856	0.979	0.808	2.01199e-73	Acsl3	Yes	non-TF	RPG1
8.26698e-26	1.01852	0.432	0.168	2.02425e-21	Micalcl	Yes	non-TF	RPG1
3.28524e-53	1.01831	0.913	0.654	8.04425e-49	Ip6k2	Yes	non-TF	RPG1
3.56277e-51	1.01778	0.932	0.698	8.7238e-47	Kmt2a	Yes	TF	RPG1
4.99408e-60	1.01581	0.953	0.755	1.22285e-55	Gtf2a1	Yes	non-TF	RPG1
4.69106e-37	1.01525	0.679	0.355	1.14865e-32	Tmem175	Yes	non-TF	RPG1
7.75149e-104	1.01504	0.991	0.936	1.89803e-99	Itm2b	Yes	non-TF	RPG1
4.94945e-46	1.01292	0.637	0.242	1.21192e-41	Bmp7	Yes	non-TF	RPG1
4.24653e-49	1.01163	0.774	0.463	1.0398e-44	Ripk4	Yes	non-TF	RPG1
1.4198e-35	1.00876	0.63	0.315	3.47651e-31	Hspa2	Yes	non-TF	RPG1
1.83481e-35	1.00855	0.776	0.498	4.49271e-31	Aff3	Yes	TF	RPG1
6.4598e-66	1.00836	0.955	0.828	1.58175e-61	Klhdc2	Yes	non-TF	RPG1
1.11575e-69	1.00832	0.965	0.842	2.73201e-65	Pdlim7	Yes	non-TF	RPG1
6.56196e-42	1.00779	0.795	0.473	1.60676e-37	Sox4	Yes	TF	RPG1
1.79552e-63	1.00714	0.932	0.766	4.39652e-59	Dtx2	Yes	non-TF	RPG1
2.81782e-38	1.00631	0.731	0.408	6.89973e-34	Ankib1	Yes	non-TF	RPG1
3.41765e-48	1.00558	0.894	0.645	8.36845e-44	Arfgef1	Yes	non-TF	RPG1
3.96553e-28	1.00548	0.587	0.297	9.71e-24	Cd302	Yes	non-TF	RPG1
1.40253e-45	1.00449	0.627	0.251	3.43424e-41	Hoxb8	Yes	TF	RPG1
8.06516e-29	1.00239	0.509	0.212	1.97483e-24	Tnfrsf25	Yes	non-TF	RPG1
1.89625e-20	1.0021	0.58	0.372	4.64316e-16	Kif26a	Yes	non-TF	RPG1
4.50629e-50	1.00201	0.858	0.599	1.10341e-45	Sccpdh	Yes	non-TF	RPG1
1.14702e-22	1.00044	0.439	0.192	2.80859e-18	Gm37933	Yes	non-TF	RPG1
5.3527e-50	1.00023	0.719	0.332	1.31066e-45	Fut10	Yes	non-TF	RPG1
2.64449e-26	-1.00121	0.705	0.804	6.47529e-22	Zfp296	Yes	TF	RPG3
5.80437e-26	-1.00217	0.184	0.451	1.42126e-21	Pcyt1b	Yes	non-TF	RPG3
5.09068e-113	-1.00239	1	1	1.2465e-108	Eno1	Yes	TF	RPG3
8.10212e-31	-1.00348	0.439	0.698	1.98389e-26	B4galt6	Yes	non-TF	RPG3
5.27526e-35	-1.00671	0.224	0.555	1.2917e-30	Gna15	Yes	non-TF	RPG3
1.38005e-59	-1.00725	0.778	0.927	3.37919e-55	Ctbp2	Yes	non-TF	RPG3
8.85176e-40	-1.00796	0.677	0.833	2.16744e-35	Dnase2a	Yes	non-TF	RPG3
7.30307e-21	-1.00846	0.814	0.76	1.78823e-16	Slc16a3	Yes	non-TF	RPG3
4.61616e-24	-1.00901	0.373	0.595	1.13031e-19	Triml2	Yes	non-TF	RPG3
3.35231e-23	-1.00912	0.269	0.509	8.20847e-19	Cnpy1	Yes	non-TF	RPG3
9.82053e-22	-1.01207	0.231	0.474	2.40466e-17	Gsta3	Yes	non-TF	RPG3
3.13222e-37	-1.01431	0.566	0.758	7.66955e-33	Prps2	Yes	non-TF	RPG3
8.2997e-24	-1.01813	0.354	0.553	2.03226e-19	Qprt	Yes	non-TF	RPG3
1.5309e-82	-1.01854	0.936	0.976	3.74855e-78	Etfb	Yes	non-TF	RPG3
4.28252e-33	-1.02048	0.217	0.538	1.04862e-28	Rfx2	Yes	TF	RPG3
4.39221e-12	-1.02324	0.856	0.791	1.07548e-07	Pim2	Yes	non-TF	RPG3
3.99737e-64	-1.0246	0.715	0.908	9.78797e-60	Ubqln4	Yes	non-TF	RPG3
3.1665e-43	-1.02639	0.788	0.888	7.7535e-39	Prelid2	Yes	non-TF	RPG3
4.21856e-67	-1.0277	0.724	0.929	1.03296e-62	Gm13251	Yes	non-TF	RPG3
3.651e-128	-1.0282	0.995	1	8.93985e-124	Eif4ebp1	Yes	non-TF	RPG3
5.27926e-29	-1.02882	0.443	0.652	1.29268e-24	Smpdl3b	Yes	non-TF	RPG3
3.4121e-34	-1.03118	0.085	0.414	8.35486e-30	Gm8909	Yes	non-TF	RPG3
9.75229e-37	-1.03207	0.531	0.747	2.38795e-32	Ydjc	Yes	non-TF	RPG3
2.41252e-81	-1.03612	0.873	0.958	5.90731e-77	Sephs2	Yes	non-TF	RPG3
5.31808e-37	-1.03769	0.328	0.661	1.30219e-32	Plekha7	Yes	non-TF	RPG3
2.3019e-30	-1.0387	0.467	0.667	5.63644e-26	B3gnt7	Yes	non-TF	RPG3
5.17886e-99	-1.03874	0.95	0.991	1.2681e-94	Ywhah	Yes	non-TF	RPG3
2.907e-26	-1.03885	0.222	0.498	7.11808e-22	Gm14820	Yes	non-TF	RPG3
1.54021e-106	-1.04079	0.948	0.989	3.77136e-102	Nudcd2	Yes	non-TF	RPG3
9.30491e-26	-1.04154	0.472	0.678	2.2784e-21	Myc	Yes	TF	RPG3
2.74038e-61	-1.04241	0.788	0.936	6.71011e-57	Fblim1	Yes	non-TF	RPG3
6.32526e-44	-1.04257	0.63	0.839	1.5488e-39	Ube2m	Yes	non-TF	RPG3
3.8125e-27	-1.04337	0.113	0.396	9.3353e-23	Chrna9	Yes	non-TF	RPG3
1.34147e-31	-1.0548	0.469	0.679	3.28472e-27	Ptpn6	Yes	non-TF	RPG3
3.32064e-63	-1.06082	0.818	0.929	8.13091e-59	Fntb	Yes	non-TF	RPG3
1.35532e-21	-1.06304	0.347	0.559	3.31864e-17	Gm6792	Yes	non-TF	RPG3
2.13697e-33	-1.06459	0.274	0.597	5.23258e-29	Nlrp12	Yes	non-TF	RPG3
2.37679e-37	-1.06708	0.281	0.606	5.81981e-33	Epha4	Yes	non-TF	RPG3
3.33225e-32	-1.06741	0.535	0.707	8.15935e-28	Tm7sf2	Yes	non-TF	RPG3
1.29534e-63	-1.0687	0.816	0.934	3.17178e-59	Gstm1	Yes	non-TF	RPG3
3.43178e-29	-1.07381	0.179	0.476	8.40306e-25	Dpysl3	Yes	non-TF	RPG3
2.51427e-86	-1.07393	0.894	0.973	6.15644e-82	Mrps28	Yes	non-TF	RPG3
1.67634e-29	-1.07759	0.639	0.76	4.10467e-25	Pycr1	Yes	non-TF	RPG3
1.34284e-70	-1.07785	0.8	0.918	3.28808e-66	Eno1b	Yes	non-TF	RPG3
7.1545e-101	-1.07926	0.958	0.987	1.75185e-96	Ccdc58	Yes	non-TF	RPG3
2.27722e-60	-1.07973	0.672	0.912	5.57599e-56	Ago2	Yes	non-TF	RPG3
6.5431e-42	-1.08096	0.708	0.828	1.60214e-37	Gng2	Yes	non-TF	RPG3
1.29375e-24	-1.0832	0.493	0.674	3.16789e-20	Ap1m2	Yes	non-TF	RPG3
4.18288e-93	-1.08379	0.946	0.982	1.02422e-88	Rbpms2	Yes	non-TF	RPG3
6.09084e-54	-1.08549	0.691	0.874	1.4914e-49	Yif1a	Yes	non-TF	RPG3
5.91764e-17	-1.08941	0.198	0.399	1.44899e-12	Gm26829	Yes	non-TF	RPG3
5.50005e-47	-1.09216	0.583	0.83	1.34674e-42	Kat6b	Yes	TF	RPG3
6.37052e-54	-1.09248	0.601	0.844	1.55988e-49	Gins2	Yes	non-TF	RPG3
2.71464e-41	-1.09277	0.295	0.63	6.64706e-37	Slc17a9	Yes	non-TF	RPG3
1.57818e-15	-1.09331	0.366	0.516	3.86434e-11	Dcxr	Yes	non-TF	RPG3
3.76021e-17	-1.09805	0.259	0.451	9.20725e-13	Nrp2	Yes	non-TF	RPG3
2.44195e-22	-1.09954	0.288	0.505	5.97935e-18	Fah	Yes	non-TF	RPG3
5.24294e-40	-1.10211	0.465	0.722	1.28379e-35	X1190005I06Rik	Yes	non-TF	RPG3
4.20648e-15	-1.10376	0.328	0.495	1.03e-10	Hesx1	Yes	TF	RPG3
4.58622e-36	-1.10439	0.417	0.67	1.12298e-31	Sigirr	Yes	non-TF	RPG3
9.6004e-26	-1.10545	0.276	0.544	2.35075e-21	Ctsc	Yes	non-TF	RPG3
6.05426e-55	-1.10761	0.592	0.861	1.48245e-50	Sfn	Yes	non-TF	RPG3
6.65918e-19	-1.10997	0.3	0.496	1.63057e-14	Kcnk1	Yes	non-TF	RPG3
5.0526e-22	-1.11241	0.149	0.392	1.23718e-17	X9330185C12Rik	Yes	non-TF	RPG3
3.11887e-67	-1.11257	0.823	0.936	7.63688e-63	Pfkl	Yes	non-TF	RPG3
1.40918e-60	-1.11264	0.151	0.628	3.45053e-56	Eras	Yes	non-TF	RPG3
3.09816e-46	-1.11347	0.698	0.842	7.58616e-42	Ndufaf3	Yes	non-TF	RPG3
2.3125e-111	-1.11379	0.955	0.993	5.66239e-107	Sugt1	Yes	non-TF	RPG3
3.33803e-42	-1.11667	0.406	0.729	8.17349e-38	Srek1ip1	Yes	non-TF	RPG3
5.86784e-31	-1.12038	0.375	0.619	1.4368e-26	Elf3	Yes	TF	RPG3
1.51948e-70	-1.12125	0.894	0.952	3.72059e-66	Epb41l4aos	Yes	non-TF	RPG3
1.22234e-101	-1.12149	0.953	0.987	2.99302e-97	Vdac1	Yes	non-TF	RPG3
7.78114e-34	-1.12149	0.387	0.645	1.90529e-29	Dtx1	Yes	non-TF	RPG3
1.04648e-36	-1.12397	0.568	0.742	2.56241e-32	Gpc3	Yes	non-TF	RPG3
4.24416e-69	-1.12433	0.792	0.947	1.03922e-64	Zfp42	Yes	TF	RPG3
6.69022e-42	-1.12589	0.257	0.61	1.63817e-37	Cbs	Yes	non-TF	RPG3
5.1729e-83	-1.12679	0.83	0.951	1.26664e-78	Usp10	Yes	non-TF	RPG3
1.14977e-137	-1.13574	0.995	1	2.81533e-133	Mkrn1	Yes	non-TF	RPG3
3.53575e-129	-1.13593	1	1	8.65763e-125	Rps4x	Yes	non-TF	RPG3
2.70755e-57	-1.13654	0.738	0.923	6.62971e-53	Rcn1	Yes	non-TF	RPG3
1.73281e-51	-1.14345	0.434	0.782	4.24297e-47	Mpp1	Yes	non-TF	RPG3
2.62842e-57	-1.1456	0.764	0.903	6.43594e-53	Mcts1	Yes	non-TF	RPG3
2.88959e-56	-1.15002	0.705	0.896	7.07544e-52	Klf3	Yes	TF	RPG3
1.64809e-35	-1.15571	0.495	0.731	4.0355e-31	Tns3	Yes	non-TF	RPG3
4.16247e-74	-1.15701	0.696	0.908	1.01922e-69	Glmp	Yes	non-TF	RPG3
1.77828e-72	-1.15901	0.849	0.947	4.35429e-68	Smarcad1	Yes	TF	RPG3
8.54626e-25	-1.15928	0.257	0.507	2.09264e-20	Htra1	Yes	non-TF	RPG3
6.00647e-36	-1.1621	0.325	0.63	1.47074e-31	Nmnat2	Yes	non-TF	RPG3
7.6469e-57	-1.16379	0.333	0.734	1.87242e-52	Tpp1	Yes	non-TF	RPG3
5.66864e-37	-1.16425	0.658	0.813	1.38802e-32	Cth	Yes	non-TF	RPG3
1.47256e-49	-1.16427	0.288	0.665	3.60572e-45	Inpp5d	Yes	non-TF	RPG3
9.04749e-23	-1.16444	0.274	0.504	2.21537e-18	Tmem37	Yes	non-TF	RPG3
7.33066e-137	-1.16561	1	1	1.79499e-132	H2afz	Yes	non-TF	RPG3
1.23903e-21	-1.16595	0.462	0.623	3.0339e-17	Marcks	Yes	non-TF	RPG3
1.0238e-38	-1.16685	0.571	0.767	2.50687e-34	Mid1ip1	Yes	non-TF	RPG3
2.28875e-24	-1.17163	0.208	0.48	5.60424e-20	Basp1	Yes	non-TF	RPG3
7.10657e-127	-1.17176	0.979	0.996	1.74011e-122	Pmm1	Yes	non-TF	RPG3
1.74118e-64	-1.17205	0.856	0.927	4.26344e-60	Iqgap1	Yes	non-TF	RPG3
5.7326e-75	-1.17419	0.809	0.925	1.40368e-70	Hadh	Yes	non-TF	RPG3
4.91843e-28	-1.17642	0.422	0.65	1.20433e-23	Arhgap8	Yes	non-TF	RPG3
5.89436e-22	-1.17875	0.276	0.496	1.44329e-17	Tmem40	Yes	non-TF	RPG3
4.66644e-38	-1.17959	0.472	0.731	1.14262e-33	Pcolce	Yes	non-TF	RPG3
3.10495e-56	-1.18027	0.45	0.804	7.60279e-52	Trim8	Yes	non-TF	RPG3
1.93992e-24	-1.18034	0.509	0.709	4.75009e-20	Klf4	Yes	TF	RPG3
4.8529e-48	-1.18278	0.587	0.848	1.18828e-43	E130012A19Rik	Yes	non-TF	RPG3
1.16277e-75	-1.18292	0.816	0.956	2.84715e-71	Pnp	Yes	non-TF	RPG3
4.1307e-56	-1.18354	0.375	0.76	1.01144e-51	Gm13151	Yes	non-TF	RPG3
2.21508e-80	-1.18563	0.809	0.952	5.42384e-76	Fbxo5	Yes	non-TF	RPG3
2.58918e-142	-1.18852	1	1	6.33986e-138	Set	Yes	non-TF	RPG3
4.05571e-42	-1.19182	0.387	0.709	9.9308e-38	Epas1	Yes	TF	RPG3
6.79464e-74	-1.19366	0.901	0.969	1.66374e-69	Ybx3	Yes	TF	RPG3
5.78037e-45	-1.19683	0.292	0.652	1.41538e-40	Fzd5	Yes	non-TF	RPG3
1.10071e-143	-1.19795	0.998	1	2.69521e-139	Tuba1b	Yes	non-TF	RPG3
2.53231e-70	-1.19842	0.795	0.941	6.20062e-66	Fbxo15	Yes	non-TF	RPG3
1.80807e-39	-1.1985	0.3	0.636	4.42724e-35	Gm13247	Yes	non-TF	RPG3
1.57627e-51	-1.19903	0.472	0.775	3.85965e-47	Ptgis	Yes	non-TF	RPG3
6.90221e-90	-1.19914	0.889	0.973	1.69008e-85	Agtrap	Yes	non-TF	RPG3
2.50775e-53	-1.20259	0.384	0.753	6.14048e-49	Sulf2	Yes	non-TF	RPG3
1.68865e-60	-1.21045	0.724	0.907	4.13483e-56	Echdc2	Yes	non-TF	RPG3
1.27101e-63	-1.21345	0.899	0.94	3.1122e-59	Mycn	Yes	TF	RPG3
1.47378e-106	-1.21848	0.915	0.993	3.60869e-102	Tomm5	Yes	non-TF	RPG3
9.69445e-46	-1.22278	0.533	0.762	2.37378e-41	Phyh	Yes	non-TF	RPG3
3.65325e-44	-1.22588	0.542	0.76	8.94535e-40	Rinl	Yes	non-TF	RPG3
6.13454e-99	-1.22661	0.875	0.978	1.5021e-94	Got1	Yes	non-TF	RPG3
5.57148e-94	-1.23026	0.986	1	1.36423e-89	Ifitm1	Yes	non-TF	RPG3
1.32277e-40	-1.23093	0.469	0.72	3.23894e-36	Cdc42ep5	Yes	non-TF	RPG3
2.05287e-45	-1.2346	0.642	0.826	5.02666e-41	Phlda3	Yes	non-TF	RPG3
4.61469e-50	-1.23681	0.5	0.797	1.12995e-45	Tcf7l1	Yes	TF	RPG3
8.9722e-41	-1.23693	0.333	0.656	2.19693e-36	X1700019D03Rik	Yes	non-TF	RPG3
1.7457e-58	-1.23907	0.88	0.943	4.27453e-54	Morc1	Yes	non-TF	RPG3
9.98963e-36	-1.24157	0.575	0.742	2.44606e-31	Pla2g10	Yes	non-TF	RPG3
1.80908e-36	-1.24333	0.436	0.679	4.42972e-32	Prdm5	Yes	TF	RPG3
8.16195e-135	-1.24965	0.979	0.996	1.99854e-130	Tma7	Yes	non-TF	RPG3
2.81561e-67	-1.25061	0.882	0.941	6.89431e-63	Ly6e	Yes	non-TF	RPG3
1.66948e-18	-1.25179	0.585	0.668	4.08788e-14	Cldn7	Yes	non-TF	RPG3
8.67788e-54	-1.25267	0.649	0.846	2.12486e-49	Alpl	Yes	non-TF	RPG3
5.57968e-66	-1.25571	0.807	0.938	1.36624e-61	Aldh2	Yes	non-TF	RPG3
6.50788e-29	-1.25587	0.406	0.617	1.59352e-24	Gng3	Yes	non-TF	RPG3
1.33017e-64	-1.25813	0.759	0.899	3.25705e-60	Rdm1	Yes	non-TF	RPG3
2.17709e-36	-1.26623	0.285	0.592	5.33081e-32	Slc1a3	Yes	non-TF	RPG3
1.02357e-39	-1.27238	0.226	0.566	2.50632e-35	Aoah	Yes	non-TF	RPG3
7.21668e-54	-1.27303	0.465	0.767	1.76708e-49	Mthfd1l	Yes	non-TF	RPG3
7.44305e-85	-1.27531	0.899	0.976	1.8225e-80	S100a10	Yes	non-TF	RPG3
3.60946e-46	-1.27825	0.347	0.7	8.83813e-42	Pmel	Yes	non-TF	RPG3
2.75815e-49	-1.27956	0.392	0.705	6.75361e-45	Stoml1	Yes	non-TF	RPG3
1.83424e-110	-1.28529	0.925	0.989	4.49133e-106	Dppa4	Yes	non-TF	RPG3
7.28247e-85	-1.28682	0.821	0.967	1.78318e-80	Csrp2	Yes	non-TF	RPG3
9.17992e-98	-1.28885	0.929	0.996	2.2478e-93	Asns	Yes	non-TF	RPG3
9.33438e-37	-1.28997	0.314	0.63	2.28562e-32	Cldn4	Yes	non-TF	RPG3
2.51218e-64	-1.29179	0.649	0.848	6.15132e-60	Mdp1	Yes	non-TF	RPG3
6.70836e-87	-1.29343	0.696	0.941	1.64261e-82	Ppp2r5c	Yes	non-TF	RPG3
1.18989e-73	-1.29635	0.67	0.896	2.91356e-69	Kifc2	Yes	non-TF	RPG3
1.87521e-105	-1.29926	0.896	0.989	4.59165e-101	Cyb5a	Yes	non-TF	RPG3
6.91771e-44	-1.30017	0.531	0.731	1.69387e-39	Glipr2	Yes	non-TF	RPG3
1.31744e-75	-1.30395	0.446	0.848	3.22589e-71	Fam63a	Yes	non-TF	RPG3
8.03419e-13	-1.30398	0.396	0.487	1.96725e-08	Lef1	Yes	TF	RPG3
6.24562e-58	-1.31078	0.538	0.806	1.5293e-53	Kdm4c	Yes	non-TF	RPG3
3.08758e-58	-1.31124	0.274	0.689	7.56025e-54	X1700061G19Rik	Yes	non-TF	RPG3
9.01637e-47	-1.31244	0.358	0.698	2.20775e-42	X2500002B13Rik	Yes	non-TF	RPG3
3.23299e-43	-1.3127	0.177	0.553	7.91629e-39	Etv1	Yes	TF	RPG3
6.95521e-52	-1.31488	0.208	0.623	1.70305e-47	Trim2	Yes	non-TF	RPG3
2.95586e-35	-1.32121	0.203	0.542	7.23773e-31	Cobl	Yes	non-TF	RPG3
1.334e-42	-1.32253	0.547	0.758	3.26642e-38	Ebp	Yes	non-TF	RPG3
4.47277e-50	-1.32286	0.583	0.802	1.0952e-45	Ppp1r14a	Yes	non-TF	RPG3
2.73105e-42	-1.32496	0.392	0.69	6.68724e-38	Chd9	Yes	non-TF	RPG3
6.29307e-47	-1.32799	0.347	0.674	1.54092e-42	Fez1	Yes	non-TF	RPG3
3.74985e-92	-1.33566	0.604	0.925	9.18189e-88	Gm13154	Yes	TF	RPG3
9.87722e-83	-1.33824	0.12	0.711	2.41854e-78	Zfp534	Yes	non-TF	RPG3
3.6671e-34	-1.34131	0.356	0.619	8.97926e-30	Gstm2	Yes	non-TF	RPG3
8.09681e-71	-1.35016	0.335	0.764	1.98258e-66	Def8	Yes	non-TF	RPG3
1.80206e-15	-1.35037	0.467	0.544	4.41251e-11	Ndufa4l2	Yes	non-TF	RPG3
3.25327e-103	-1.35474	0.833	0.976	7.96597e-99	Ezr	Yes	non-TF	RPG3
6.88943e-52	-1.35849	0.413	0.714	1.68695e-47	Hspb8	Yes	non-TF	RPG3
5.89704e-70	-1.36299	0.769	0.929	1.44395e-65	Cox6b2	Yes	non-TF	RPG3
9.9262e-34	-1.36711	0.361	0.661	2.43053e-29	Tbx3	Yes	TF	RPG3
1.82041e-73	-1.37511	0.58	0.883	4.45745e-69	Ubxn2a	Yes	non-TF	RPG3
6.60049e-53	-1.3766	0.255	0.661	1.6162e-48	Ildr1	Yes	non-TF	RPG3
6.08702e-61	-1.38021	0.479	0.795	1.49047e-56	Amt	Yes	non-TF	RPG3
2.18416e-109	-1.3817	0.967	0.985	5.34814e-105	Dhx16	Yes	non-TF	RPG3
8.6207e-79	-1.39266	0.726	0.936	2.11086e-74	Ppm1a	Yes	non-TF	RPG3
6.20806e-81	-1.39375	0.875	0.945	1.5201e-76	Ccne1	Yes	non-TF	RPG3
7.60637e-23	-1.39538	0.356	0.549	1.8625e-18	Smtnl1	Yes	non-TF	RPG3
6.50835e-54	-1.39659	0.476	0.773	1.59364e-49	Sox15	Yes	TF	RPG3
6.72777e-105	-1.39928	0.953	0.985	1.64736e-100	Tsc22d1	Yes	TF	RPG3
1.87109e-54	-1.39959	0.264	0.661	4.58155e-50	Gm21411	Yes	non-TF	RPG3
3.03484e-84	-1.40038	0.87	0.956	7.43111e-80	Anp32a	Yes	non-TF	RPG3
1.38276e-34	-1.40052	0.392	0.656	3.38584e-30	Gjb5	Yes	non-TF	RPG3
1.92569e-71	-1.40879	0.34	0.771	4.71524e-67	Pgm1	Yes	non-TF	RPG3
1.31401e-39	-1.40954	0.71	0.795	3.21749e-35	Pcsk1n	Yes	non-TF	RPG3
1.11752e-103	-1.41337	0.998	0.998	2.73636e-99	Pigp	Yes	non-TF	RPG3
2.00129e-99	-1.41775	0.833	0.962	4.90037e-95	Apobec3	Yes	non-TF	RPG3
1.06844e-92	-1.42184	0.856	0.96	2.61617e-88	Tceal8	Yes	non-TF	RPG3
1.88623e-86	-1.42195	0.726	0.947	4.61863e-82	Rpp25	Yes	non-TF	RPG3
3.92795e-95	-1.42403	0.816	0.947	9.61799e-91	X2610305D13Rik	Yes	non-TF	RPG3
3.07714e-100	-1.42854	0.783	0.952	7.53468e-96	Nipsnap1	Yes	non-TF	RPG3
1.41464e-60	-1.43065	0.436	0.782	3.46389e-56	Vangl1	Yes	non-TF	RPG3
6.8219e-104	-1.43158	0.913	0.978	1.67041e-99	Pycard	Yes	non-TF	RPG3
1.93021e-93	-1.43701	0.868	0.985	4.72631e-89	Sox2	Yes	TF	RPG3
2.36171e-58	-1.44043	0.41	0.738	5.78289e-54	Etl4	Yes	non-TF	RPG3
6.10362e-48	-1.44522	0.809	0.855	1.49453e-43	Peg3	Yes	TF	RPG3
8.59904e-22	-1.4456	0.264	0.487	2.10556e-17	X2610528J11Rik	Yes	non-TF	RPG3
7.61042e-137	-1.45345	0.998	0.998	1.86349e-132	Chchd10	Yes	non-TF	RPG3
1.10907e-52	-1.45442	0.257	0.661	2.71567e-48	H2.M5	Yes	non-TF	RPG3
6.0682e-141	-1.45974	0.988	1	1.48586e-136	Gsta4	Yes	non-TF	RPG3
5.6086e-45	-1.46448	0.382	0.685	1.37332e-40	Gm19705	Yes	non-TF	RPG3
8.5994e-89	-1.4672	0.672	0.916	2.10565e-84	Cndp2	Yes	non-TF	RPG3
1.02483e-93	-1.47021	0.762	0.962	2.50941e-89	Syngr1	Yes	non-TF	RPG3
1.08667e-57	-1.48166	0.498	0.782	2.66082e-53	Dhrs4	Yes	non-TF	RPG3
1.41627e-140	-1.48293	0.995	1	3.46789e-136	Ifitm2	Yes	non-TF	RPG3
5.61214e-81	-1.48597	0.642	0.89	1.37419e-76	Pml	Yes	non-TF	RPG3
1.20281e-45	-1.48737	0.283	0.632	2.94521e-41	Chmp4c	Yes	non-TF	RPG3
3.37196e-58	-1.49054	0.316	0.707	8.25658e-54	Gmfg	Yes	non-TF	RPG3
1.60853e-48	-1.49369	0.757	0.85	3.93865e-44	X1700097N02Rik	Yes	non-TF	RPG3
8.71197e-56	-1.49391	0.377	0.722	2.13321e-51	Tet2	Yes	TF	RPG3
3.67795e-27	-1.49571	0.446	0.619	9.00584e-23	Calca	Yes	non-TF	RPG3
2.87899e-65	-1.50631	0.573	0.822	7.04949e-61	Tubb2b	Yes	non-TF	RPG3
3.93669e-63	-1.50882	0.415	0.773	9.63939e-59	Comtd1	Yes	non-TF	RPG3
1.58509e-64	-1.51001	0.46	0.789	3.88124e-60	Lncenc1	Yes	non-TF	RPG3
1.03464e-44	-1.51572	0.368	0.678	2.53342e-40	Upk1a	Yes	non-TF	RPG3
1.77982e-62	-1.5167	0.547	0.819	4.35807e-58	Ddx58	Yes	non-TF	RPG3
2.37069e-48	-1.5195	0.625	0.791	5.80488e-44	Apela	Yes	non-TF	RPG3
1.77433e-49	-1.52175	0.38	0.689	4.34463e-45	Zic5	Yes	TF	RPG3
4.22532e-53	-1.52563	0.413	0.727	1.03461e-48	Enox1	Yes	non-TF	RPG3
5.34345e-87	-1.5274	0.526	0.885	1.3084e-82	Gm13225	Yes	non-TF	RPG3
3.44313e-76	-1.5321	0.531	0.861	8.43085e-72	Pipox	Yes	non-TF	RPG3
5.42956e-99	-1.53259	0.592	0.936	1.32948e-94	Mybl2	Yes	TF	RPG3
4.12769e-30	-1.53411	0.462	0.639	1.01071e-25	Glod5	Yes	non-TF	RPG3
1.00535e-78	-1.53481	0.941	0.956	2.46171e-74	Upp1	Yes	non-TF	RPG3
4.76954e-54	-1.53973	0.222	0.648	1.16787e-49	Lrrc34	Yes	non-TF	RPG3
1.27002e-90	-1.54129	0.958	0.989	3.10978e-86	Ldhb	Yes	non-TF	RPG3
5.54227e-100	-1.55299	0.887	0.971	1.35708e-95	Sgk1	Yes	non-TF	RPG3
7.06531e-57	-1.55713	0.679	0.863	1.73001e-52	Platr3	Yes	non-TF	RPG3
1.39848e-77	-1.56752	0.564	0.875	3.42433e-73	Tst	Yes	non-TF	RPG3
3.108e-113	-1.56776	0.946	0.978	7.61025e-109	Mdk	Yes	non-TF	RPG3
1.4356e-110	-1.58771	0.943	0.991	3.51522e-106	Dnmt3b	Yes	TF	RPG3
3.88235e-38	-1.59274	0.274	0.595	9.50632e-34	Krt42	Yes	non-TF	RPG3
8.40591e-121	-1.59279	0.884	0.995	2.05827e-116	Sms	Yes	non-TF	RPG3
4.3072e-52	-1.60174	0.382	0.714	1.05466e-47	Ppp1r1a	Yes	non-TF	RPG3
1.79641e-78	-1.60853	0.59	0.89	4.39868e-74	Ephx2	Yes	non-TF	RPG3
1.83603e-65	-1.61259	0.575	0.826	4.49571e-61	Platr17	Yes	non-TF	RPG3
2.14516e-20	-1.6155	0.604	0.679	5.25263e-16	Nupr1	Yes	non-TF	RPG3
2.14923e-76	-1.62004	0.512	0.852	5.2626e-72	Epb41l4a	Yes	non-TF	RPG3
6.5319e-38	-1.62561	0.425	0.659	1.5994e-33	Tmem238	Yes	non-TF	RPG3
6.65306e-64	-1.62857	0.41	0.767	1.62907e-59	Zfp459	Yes	non-TF	RPG3
1.80573e-101	-1.6377	0.809	0.969	4.42151e-97	Zfp57	Yes	TF	RPG3
5.50758e-83	-1.64215	0.597	0.903	1.34859e-78	Gldc	Yes	non-TF	RPG3
6.51303e-79	-1.65382	0.597	0.866	1.59478e-74	Ucp2	Yes	non-TF	RPG3
1.41465e-64	-1.66774	0.863	0.923	3.46391e-60	Dppa3	Yes	non-TF	RPG3
9.01028e-44	-1.67059	0.483	0.744	2.20626e-39	Gjb3	Yes	non-TF	RPG3
1.42716e-52	-1.67698	0.509	0.755	3.49454e-48	Lrrc2	Yes	non-TF	RPG3
4.71902e-121	-1.68163	0.703	0.971	1.1555e-116	Pgk1	Yes	non-TF	RPG3
9.14959e-57	-1.6839	0.686	0.846	2.24037e-52	Vim	Yes	non-TF	RPG3
8.25141e-61	-1.68893	0.531	0.786	2.02044e-56	Dhrs7	Yes	non-TF	RPG3
1.45707e-71	-1.68981	0.54	0.828	3.56777e-67	Pdlim1	Yes	non-TF	RPG3
1.19296e-103	-1.69063	0.642	0.947	2.92109e-99	Odc1	Yes	non-TF	RPG3
1.56041e-96	-1.69374	0.731	0.927	3.82083e-92	Psrc1	Yes	non-TF	RPG3
1.75085e-72	-1.70228	0.311	0.802	4.28713e-68	Tfcp2l1	Yes	TF	RPG3
2.59808e-94	-1.70307	0.613	0.908	6.36167e-90	Ass1	Yes	non-TF	RPG3
1.17006e-53	-1.70821	0.698	0.824	2.86501e-49	Tfpi	Yes	non-TF	RPG3
2.65651e-91	-1.715	0.63	0.896	6.50474e-87	Cdh1	Yes	non-TF	RPG3
2.26649e-90	-1.72723	0.71	0.93	5.54972e-86	Manba	Yes	non-TF	RPG3
3.6044e-72	-1.72753	0.241	0.723	8.82573e-68	Laptm5	Yes	non-TF	RPG3
2.71124e-121	-1.7292	0.889	0.987	6.63873e-117	Snrpn	Yes	non-TF	RPG3
6.85437e-19	-1.7293	0.538	0.634	1.67836e-14	Khdc3	Yes	non-TF	RPG3
3.20109e-77	-1.73328	0.717	0.883	7.8382e-73	Blvrb	Yes	non-TF	RPG3
8.55077e-97	-1.74127	0.62	0.908	2.09374e-92	Ak1	Yes	non-TF	RPG3
9.70042e-72	-1.7437	0.363	0.769	2.37524e-67	Gm13145	Yes	non-TF	RPG3
6.20649e-83	-1.74874	0.524	0.861	1.51972e-78	Gja1	Yes	non-TF	RPG3
2.09804e-88	-1.75086	0.686	0.919	5.13726e-84	Wfdc2	Yes	non-TF	RPG3
1.03249e-41	-1.75624	0.259	0.601	2.52817e-37	Bmp4	Yes	non-TF	RPG3
1.08417e-89	-1.77065	0.415	0.837	2.65469e-85	Ltbp4	Yes	non-TF	RPG3
5.28866e-68	-1.77887	0.677	0.896	1.29498e-63	Gm7325	Yes	non-TF	RPG3
2.44746e-103	-1.78466	0.436	0.888	5.99285e-99	Frrs1	Yes	non-TF	RPG3
5.70908e-84	-1.79278	0.55	0.866	1.39793e-79	Tcea3	Yes	non-TF	RPG3
5.05689e-67	-1.795	0.533	0.804	1.23823e-62	Folr1	Yes	non-TF	RPG3
1.64076e-99	-1.80143	0.498	0.896	4.01755e-95	Gpd2	Yes	non-TF	RPG3
1.277e-101	-1.80154	0.974	0.993	3.12686e-97	Trh	Yes	non-TF	RPG3
1.77447e-97	-1.80178	0.667	0.91	4.34496e-93	Zscan10	Yes	TF	RPG3
6.21029e-98	-1.80913	0.54	0.89	1.52065e-93	Urah	Yes	non-TF	RPG3
4.64089e-85	-1.80962	0.651	0.892	1.13637e-80	Socs2	Yes	non-TF	RPG3
1.0036e-112	-1.80966	0.658	0.945	2.45742e-108	Dppa2	Yes	non-TF	RPG3
3.83381e-66	-1.81616	0.427	0.777	9.38746e-62	Liph	Yes	non-TF	RPG3
1.35508e-97	-1.81829	0.849	0.971	3.31806e-93	Ckb	Yes	non-TF	RPG3
1.28703e-48	-1.85035	0.608	0.778	3.15143e-44	Cldn6	Yes	non-TF	RPG3
2.42697e-124	-1.85242	0.908	0.985	5.94268e-120	Crip1	Yes	non-TF	RPG3
8.5542e-52	-1.86265	0.479	0.788	2.09458e-47	Lefty2	Yes	non-TF	RPG3
6.42642e-81	-1.86759	0.573	0.883	1.57357e-76	Esrrb	Yes	TF	RPG3
1.2926e-98	-1.87076	0.474	0.883	3.16506e-94	Ctnnal1	Yes	non-TF	RPG3
1.03414e-98	-1.87388	0.498	0.885	2.53219e-94	AU018091	Yes	non-TF	RPG3
8.86544e-46	-1.89046	0.505	0.733	2.17079e-41	Lgals3	Yes	non-TF	RPG3
7.1562e-109	-1.90017	0.684	0.951	1.75227e-104	Arid5b	Yes	TF	RPG3
3.133e-145	-1.90345	0.998	1	7.67146e-141	Apoe	Yes	non-TF	RPG3
1.1641e-89	-1.90942	0.599	0.903	2.85041e-85	Fam25c	Yes	non-TF	RPG3
3.92429e-97	-1.90968	0.691	0.91	9.60901e-93	Platr10	Yes	non-TF	RPG3
6.89208e-114	-1.92654	0.802	0.949	1.68759e-109	Bcat1	Yes	non-TF	RPG3
1.98002e-110	-1.92724	0.667	0.93	4.84827e-106	Gdf3	Yes	non-TF	RPG3
5.37286e-47	-1.93512	0.5	0.701	1.3156e-42	Aire	Yes	TF	RPG3
9.6185e-126	-1.93541	0.719	0.965	2.35519e-121	Bcat2	Yes	non-TF	RPG3
4.46928e-92	-1.9401	0.729	0.91	1.09435e-87	Hsd17b14	Yes	non-TF	RPG3
3.78939e-108	-1.94174	0.715	0.938	9.27869e-104	Sfxn1	Yes	non-TF	RPG3
7.60544e-101	-1.94654	0.901	0.976	1.86227e-96	Mylpf	Yes	non-TF	RPG3
9.1544e-82	-1.95662	0.637	0.885	2.24155e-77	Klf2	Yes	TF	RPG3
5.51215e-97	-1.96137	0.559	0.881	1.3497e-92	Fgf4	Yes	non-TF	RPG3
1.44374e-119	-1.98113	0.847	0.971	3.53514e-115	Apoc1	Yes	non-TF	RPG3
8.62296e-94	-1.98671	0.462	0.861	2.11142e-89	Gpa33	Yes	non-TF	RPG3
3.37896e-125	-1.98944	0.821	0.965	8.27371e-121	Idh2	Yes	non-TF	RPG3
5.30586e-150	-1.99982	0.988	1	1.29919e-145	Utf1	Yes	TF	RPG3
2.08721e-139	-2.00552	0.901	0.995	5.11074e-135	Akap12	Yes	non-TF	RPG3
3.79103e-105	-2.06961	0.736	0.932	9.28271e-101	2021-09-01	Yes	non-TF	RPG3
2.56314e-86	-2.10878	0.531	0.868	6.2761e-82	Jam2	Yes	non-TF	RPG3
1.49248e-111	-2.11511	0.783	0.958	3.65449e-107	Nanog	Yes	TF	RPG3
6.22116e-125	-2.15511	0.969	0.985	1.52331e-120	Ifitm3	Yes	non-TF	RPG3
1.07458e-127	-2.15973	0.932	0.987	2.63122e-123	Spp1	Yes	non-TF	RPG3
6.94286e-144	-2.16106	0.998	1	1.70003e-139	Dppa5a	Yes	non-TF	RPG3
2.98901e-141	-2.16478	0.991	0.996	7.31888e-137	Tmsb4x	Yes	non-TF	RPG3
4.06888e-130	-2.16841	0.79	0.971	9.96305e-126	Slc7a3	Yes	non-TF	RPG3
8.35728e-120	-2.17574	0.616	0.954	2.04636e-115	Klf5	Yes	TF	RPG3
6.7123e-103	-2.17628	0.455	0.879	1.64357e-98	Zic3	Yes	TF	RPG3
1.64589e-148	-2.1865	0.983	0.998	4.03014e-144	Tdgf1	Yes	non-TF	RPG3
1.53854e-67	-2.20453	0.601	0.813	3.76726e-63	Otx2	Yes	TF	RPG3
3.09289e-121	-2.20593	0.974	0.984	7.57325e-117	Hspb1	Yes	non-TF	RPG3
5.00195e-84	-2.26579	0.601	0.901	1.22478e-79	Fabp3	Yes	non-TF	RPG3
1.7567e-143	-2.28577	0.915	1	4.30144e-139	Tdh	Yes	non-TF	RPG3
3.59739e-133	-2.29869	0.795	0.974	8.80858e-129	Tet1	Yes	TF	RPG3
3.6442e-135	-2.30948	0.908	0.984	8.9232e-131	Dnmt3l	Yes	TF	RPG3
1.12522e-123	-2.33281	0.698	0.952	2.75522e-119	Gtsf1l	Yes	non-TF	RPG3
5.16985e-134	-2.33818	0.828	0.989	1.26589e-129	Ooep	Yes	non-TF	RPG3
2.86388e-114	-2.38106	0.875	0.971	7.01251e-110	Stmn2	Yes	non-TF	RPG3
3.19767e-97	-2.43548	0.632	0.91	7.8298e-93	Nr0b1	Yes	TF	RPG3
1.05674e-147	-2.46403	0.899	0.995	2.58753e-143	L1td1	Yes	non-TF	RPG3

## Sheet: RPG4 VS RPG1
p_val	avg_logFC	pct.1	pct.2	p_val_adj	gene	significant	TF	cluster
1.04796e-30	2.49783	0.993	0.873	2.56602e-26	Smc1b	Yes	non-TF	RPG1
2.18901e-11	2.22131	0.686	0.345	5.36001e-07	Tmc3	Yes	non-TF	RPG1
5.67333e-29	2.21244	0.983	0.782	1.38917e-24	Sycp1	Yes	non-TF	RPG1
7.96551e-24	2.08144	0.934	0.727	1.95044e-19	Rpl10l	Yes	non-TF	RPG1
3.39448e-24	2.05988	0.955	0.673	8.31173e-20	Usp26	Yes	non-TF	RPG1
1.2168e-26	2.05818	0.972	0.764	2.97946e-22	Cox7b2	Yes	non-TF	RPG1
1.07478e-16	2.05224	0.884	0.745	2.63171e-12	Afp	Yes	non-TF	RPG1
1.01106e-26	2.04995	0.988	0.745	2.47567e-22	Gtsf1	Yes	non-TF	RPG1
2.59805e-26	2.01376	0.965	0.764	6.36158e-22	Stk31	Yes	non-TF	RPG1
1.22531e-23	2.00159	0.91	0.564	3.00028e-19	Tktl1	Yes	non-TF	RPG1
2.59838e-17	2.00029	0.851	0.564	6.3624e-13	Sphk1	Yes	non-TF	RPG1
1.09747e-27	1.99742	0.981	0.855	2.68727e-23	Nxf2	Yes	non-TF	RPG1
1.63645e-26	1.99312	0.96	0.782	4.00701e-22	Syce1	Yes	non-TF	RPG1
3.22993e-21	1.97538	0.915	0.636	7.90881e-17	Trf	Yes	non-TF	RPG1
1.64198e-27	1.96646	0.976	0.727	4.02055e-23	Scml2	Yes	non-TF	RPG1
6.1736e-29	1.95277	0.986	0.891	1.51167e-24	Ddx4	Yes	non-TF	RPG1
7.75601e-25	1.94855	0.958	0.636	1.89914e-20	Dmrt1	Yes	TF	RPG1
6.39138e-28	1.93229	0.993	0.836	1.56499e-23	Tex101	Yes	non-TF	RPG1
9.45031e-26	1.89086	0.976	0.818	2.314e-21	Mov10l1	Yes	non-TF	RPG1
7.39504e-27	1.89071	0.981	0.818	1.81075e-22	Taf7l	Yes	non-TF	RPG1
4.23368e-25	1.87324	0.95	0.727	1.03666e-20	Mageb4	Yes	non-TF	RPG1
9.66733e-25	1.87179	0.946	0.727	2.36714e-20	Taf9b	Yes	non-TF	RPG1
2.32263e-26	1.86174	0.979	0.909	5.68718e-22	Tex19.1	Yes	non-TF	RPG1
8.44342e-23	1.86101	0.962	0.873	2.06746e-18	Tcl1	Yes	non-TF	RPG1
6.73629e-12	1.84463	0.708	0.382	1.64945e-07	Gm595	Yes	non-TF	RPG1
7.1757e-29	1.83244	0.988	0.818	1.75704e-24	Slc25a31	Yes	non-TF	RPG1
2.30947e-16	1.83013	0.868	0.636	5.65496e-12	H19	Yes	non-TF	RPG1
4.72147e-28	1.79372	0.998	0.855	1.1561e-23	Fkbp6	Yes	non-TF	RPG1
3.73637e-18	1.78781	0.842	0.364	9.14889e-14	Zbtb16	Yes	TF	RPG1
5.73692e-21	1.78378	0.887	0.545	1.40474e-16	Tdrd1	Yes	non-TF	RPG1
2.08262e-24	1.77685	0.962	0.745	5.09951e-20	Asz1	Yes	non-TF	RPG1
6.92535e-23	1.77372	0.939	0.6	1.69574e-18	Gm364	Yes	non-TF	RPG1
4.01945e-23	1.7732	0.941	0.673	9.84204e-19	Tex11	Yes	non-TF	RPG1
3.65753e-24	1.77059	0.979	0.855	8.95582e-20	Tuba3b	Yes	non-TF	RPG1
3.99439e-27	1.76319	0.986	0.873	9.78067e-23	Mael	Yes	TF	RPG1
5.66639e-19	1.73567	0.875	0.436	1.38747e-14	Rbm46	Yes	non-TF	RPG1
2.94961e-21	1.72791	0.936	0.782	7.22241e-17	Gpat2	Yes	non-TF	RPG1
2.40523e-18	1.72761	0.863	0.473	5.88944e-14	Msx2	Yes	TF	RPG1
1.08601e-22	1.72451	0.943	0.782	2.65921e-18	Mmd	Yes	non-TF	RPG1
2.41397e-20	1.71954	0.936	0.745	5.91084e-16	X1700018B24Rik	Yes	non-TF	RPG1
1.28092e-16	1.71052	0.884	0.636	3.13645e-12	Zcwpw1	Yes	non-TF	RPG1
3.35873e-22	1.71021	0.958	0.764	8.22419e-18	Caprin2	Yes	non-TF	RPG1
1.27018e-13	1.70624	0.84	0.655	3.11016e-09	Sohlh1	Yes	TF	RPG1
5.68214e-16	1.70539	0.894	0.582	1.39133e-11	Nefm	Yes	non-TF	RPG1
9.7824e-08	1.7043	0.637	0.418	0.00239532	Ttn	Yes	non-TF	RPG1
1.3707e-21	1.68201	0.95	0.782	3.35629e-17	Rasl11a	Yes	non-TF	RPG1
1.37984e-09	1.66671	0.712	0.455	3.37867e-05	Scd3	Yes	non-TF	RPG1
7.11574e-30	1.66559	0.995	0.982	1.74236e-25	Sdc4	Yes	non-TF	RPG1
1.28489e-23	1.66235	0.967	0.745	3.14618e-19	Ret	Yes	non-TF	RPG1
3.22496e-26	1.66032	0.995	0.964	7.89664e-22	Tuba3a	Yes	non-TF	RPG1
5.07877e-14	1.65783	0.752	0.4	1.24359e-09	Sycp2	Yes	non-TF	RPG1
3.84051e-15	1.6527	0.804	0.436	9.40386e-11	Gm6880	Yes	non-TF	RPG1
9.5957e-18	1.65074	0.882	0.636	2.3496e-13	Tdrd12	Yes	non-TF	RPG1
1.50964e-24	1.63279	0.976	0.818	3.6965e-20	Jak1	Yes	non-TF	RPG1
3.63908e-24	1.63188	0.962	0.836	8.91066e-20	Dnd1	Yes	non-TF	RPG1
4.27016e-18	1.62854	0.863	0.509	1.04559e-13	Tex12	Yes	non-TF	RPG1
1.40542e-18	1.62336	0.884	0.618	3.4413e-14	Ankrd31	Yes	non-TF	RPG1
5.10476e-16	1.62129	0.769	0.255	1.24995e-11	Ccdc152	Yes	non-TF	RPG1
2.64788e-10	1.61982	0.665	0.345	6.48361e-06	Nfix	Yes	TF	RPG1
3.22471e-26	1.6151	0.991	0.964	7.89603e-22	Rpl39l	Yes	non-TF	RPG1
8.45435e-16	1.58944	0.837	0.509	2.07013e-11	Egr2	Yes	TF	RPG1
2.7868e-12	1.58316	0.696	0.291	6.82375e-08	Tmem132e	Yes	non-TF	RPG1
4.57102e-12	1.58283	0.802	0.6	1.11926e-07	Pcp4l1	Yes	non-TF	RPG1
2.73751e-20	1.58171	0.948	0.655	6.70306e-16	Dusp9	Yes	non-TF	RPG1
2.63082e-23	1.57842	0.969	0.891	6.44183e-19	Gng12	Yes	non-TF	RPG1
5.34155e-22	1.57825	0.948	0.818	1.30793e-17	Ankrd12	Yes	non-TF	RPG1
1.24243e-15	1.56312	0.842	0.491	3.0422e-11	Ccdc172	Yes	non-TF	RPG1
1.21576e-11	1.56274	0.792	0.545	2.97692e-07	Gm28050	Yes	non-TF	RPG1
2.11575e-20	1.5614	0.939	0.764	5.18062e-16	Prr19	Yes	non-TF	RPG1
6.45783e-11	1.55638	0.759	0.509	1.58126e-06	Fam221a	Yes	non-TF	RPG1
1.43825e-18	1.55151	0.896	0.527	3.52169e-14	Hoxb7	Yes	TF	RPG1
1.51975e-18	1.55106	0.908	0.691	3.72125e-14	X4930550L24Rik	Yes	non-TF	RPG1
9.34328e-11	1.54934	0.731	0.509	2.2878e-06	Figla	Yes	TF	RPG1
7.59825e-10	1.54198	0.693	0.4	1.86051e-05	Neb	Yes	non-TF	RPG1
4.2868e-22	1.53969	0.955	0.727	1.04967e-17	Piwil2	Yes	non-TF	RPG1
2.35241e-18	1.53579	0.929	0.709	5.76011e-14	X1700013H16Rik	Yes	non-TF	RPG1
2.7327e-19	1.53363	0.925	0.636	6.69129e-15	Tex13	Yes	non-TF	RPG1
7.21507e-16	1.52823	0.899	0.745	1.76668e-11	Tex15	Yes	non-TF	RPG1
7.83002e-20	1.52531	0.858	0.364	1.91726e-15	Xlr5a	Yes	non-TF	RPG1
9.10461e-15	1.52368	0.835	0.618	2.22936e-10	Hormad1	Yes	non-TF	RPG1
1.54991e-16	1.5193	0.889	0.564	3.79511e-12	Slc5a3	Yes	non-TF	RPG1
1.46258e-14	1.51779	0.884	0.727	3.58127e-10	Ifi27	Yes	non-TF	RPG1
1.27496e-12	1.51552	0.759	0.382	3.12186e-08	Hoxb5	Yes	TF	RPG1
3.60435e-16	1.50791	0.858	0.545	8.8256e-12	Pqlc1	Yes	non-TF	RPG1
2.32083e-14	1.49978	0.866	0.691	5.68279e-10	Gmpr	Yes	non-TF	RPG1
2.20202e-14	1.49697	0.856	0.564	5.39186e-10	Akr1b8	Yes	non-TF	RPG1
1.48174e-15	1.49673	0.908	0.745	3.62819e-11	C1qtnf4	Yes	non-TF	RPG1
3.59222e-07	1.49671	0.604	0.382	0.00879592	Gm9	Yes	non-TF	RPG1
5.10557e-18	1.49272	0.868	0.582	1.25015e-13	Luzp4	Yes	non-TF	RPG1
4.86868e-16	1.49235	0.856	0.509	1.19215e-11	Rbm44	Yes	non-TF	RPG1
2.26188e-26	1.48956	0.991	0.945	5.53845e-22	Mpc2	Yes	non-TF	RPG1
3.79202e-18	1.4872	0.92	0.8	9.28513e-14	Pcgf5	Yes	non-TF	RPG1
1.15039e-15	1.48391	0.83	0.473	2.81683e-11	Enpp4	Yes	non-TF	RPG1
5.33336e-21	1.47981	0.958	0.727	1.30593e-16	Sohlh2	Yes	TF	RPG1
4.98139e-18	1.47872	0.92	0.727	1.21974e-13	Syce3	Yes	non-TF	RPG1
8.11659e-10	1.46822	0.717	0.491	1.98743e-05	Foxf1	Yes	TF	RPG1
2.5583e-20	1.46143	0.948	0.655	6.26426e-16	Tex14	Yes	non-TF	RPG1
1.22221e-11	1.45145	0.783	0.509	2.99271e-07	Egr4	Yes	TF	RPG1
4.51274e-17	1.45096	0.915	0.655	1.10499e-12	Lpin2	Yes	non-TF	RPG1
5.36961e-14	1.44982	0.835	0.618	1.3148e-09	Foxr1	Yes	TF	RPG1
1.11968e-11	1.44971	0.733	0.418	2.74165e-07	Rab6b	Yes	non-TF	RPG1
2.4638e-15	1.44655	0.823	0.545	6.03286e-11	Txndc16	Yes	non-TF	RPG1
7.33261e-21	1.44032	0.95	0.709	1.79546e-16	Stag3	Yes	non-TF	RPG1
9.79822e-10	1.43628	0.719	0.418	2.39919e-05	Ccdc73	Yes	non-TF	RPG1
3.53842e-10	1.43239	0.75	0.509	8.66419e-06	Cox8c	Yes	non-TF	RPG1
6.5832e-14	1.43139	0.814	0.418	1.61196e-09	Hoxb6	Yes	TF	RPG1
8.64122e-18	1.42684	0.936	0.8	2.11589e-13	Chd3os	Yes	non-TF	RPG1
9.90413e-17	1.42438	0.896	0.727	2.42513e-12	M1ap	Yes	non-TF	RPG1
1.61868e-22	1.4213	0.995	0.927	3.9635e-18	Dazl	Yes	non-TF	RPG1
9.28696e-19	1.41744	0.92	0.727	2.27401e-14	Zbed5	Yes	non-TF	RPG1
5.63076e-10	1.41213	0.686	0.345	1.37875e-05	Pdzd2	Yes	non-TF	RPG1
5.51087e-16	1.40117	0.854	0.527	1.34939e-11	Pnma5	Yes	non-TF	RPG1
7.4715e-15	1.39981	0.92	0.818	1.82947e-10	Mpzl2	Yes	non-TF	RPG1
2.11125e-11	1.3933	0.7	0.327	5.16959e-07	Plb1	Yes	non-TF	RPG1
3.14703e-16	1.39256	0.88	0.636	7.70582e-12	Eif5a2	Yes	non-TF	RPG1
3.9249e-15	1.38247	0.849	0.527	9.61052e-11	Bin2	Yes	non-TF	RPG1
3.15623e-12	1.37055	0.884	0.764	7.72834e-08	Mospd3	Yes	non-TF	RPG1
2.84561e-09	1.36869	0.658	0.382	6.96775e-05	Dlgap1	Yes	non-TF	RPG1
5.85699e-13	1.36765	0.703	0.255	1.43414e-08	Foxc2	Yes	TF	RPG1
1.5453e-11	1.36339	0.802	0.527	3.78383e-07	Serp2	Yes	non-TF	RPG1
1.8103e-12	1.36334	0.816	0.545	4.43269e-08	Arhgap26	Yes	non-TF	RPG1
8.31426e-13	1.36028	0.833	0.527	2.03583e-08	X9530077C05Rik	Yes	non-TF	RPG1
1.06887e-10	1.35725	0.708	0.418	2.61723e-06	Actn2	Yes	non-TF	RPG1
6.08379e-18	1.35108	0.908	0.527	1.48968e-13	Nlrp4c	Yes	non-TF	RPG1
8.19557e-18	1.34694	0.922	0.709	2.00677e-13	Scaper	Yes	TF	RPG1
1.25795e-09	1.34525	0.611	0.255	3.08021e-05	Grk4	Yes	non-TF	RPG1
6.49629e-10	1.34327	0.755	0.473	1.59068e-05	Phf11d	Yes	non-TF	RPG1
6.47614e-14	1.34003	0.87	0.564	1.58575e-09	Sfmbt2	Yes	non-TF	RPG1
5.12011e-09	1.33395	0.724	0.473	0.000125371	Ropn1l	Yes	non-TF	RPG1
3.17721e-19	1.33162	0.906	0.455	7.77972e-15	Uba1y	Yes	non-TF	RPG1
1.65342e-17	1.32754	0.903	0.545	4.04858e-13	Gm4779	Yes	non-TF	RPG1
3.35567e-12	1.32653	0.792	0.527	8.21669e-08	Zglp1	Yes	TF	RPG1
1.28304e-11	1.32583	0.781	0.455	3.14164e-07	Slc9b1	Yes	non-TF	RPG1
5.25008e-11	1.32365	0.708	0.382	1.28553e-06	Henmt1	Yes	non-TF	RPG1
1.28523e-07	1.31885	0.625	0.291	0.003147	Rhox10	Yes	TF	RPG1
3.26075e-12	1.31849	0.837	0.582	7.98427e-08	Vps13a	Yes	non-TF	RPG1
5.86417e-14	1.31485	0.781	0.4	1.4359e-09	Gm15262	Yes	non-TF	RPG1
3.22408e-09	1.3129	0.646	0.345	7.89448e-05	Fry	Yes	non-TF	RPG1
6.60053e-20	1.31164	0.974	0.855	1.61621e-15	Mcam	Yes	non-TF	RPG1
2.84885e-07	1.30645	0.642	0.436	0.00697568	Spata33	Yes	non-TF	RPG1
2.78554e-16	1.30363	0.925	0.782	6.82068e-12	Abcb6	Yes	non-TF	RPG1
6.45318e-10	1.29956	0.663	0.309	1.58013e-05	Brdt	Yes	non-TF	RPG1
1.57743e-08	1.2983	0.686	0.436	0.000386249	Lat	Yes	non-TF	RPG1
7.10129e-17	1.29801	0.922	0.727	1.73882e-12	Sgk3	Yes	non-TF	RPG1
1.66873e-10	1.29624	0.724	0.436	4.08606e-06	Hcfc2	Yes	non-TF	RPG1
5.92293e-09	1.29362	0.717	0.491	0.000145029	Fgl1	Yes	non-TF	RPG1
4.95334e-12	1.28303	0.752	0.364	1.21287e-07	Rhox2a	Yes	TF	RPG1
5.40818e-17	1.28207	0.873	0.509	1.32425e-12	Fam234b	Yes	non-TF	RPG1
2.14125e-11	1.27742	0.854	0.655	5.24306e-07	Crlf1	Yes	non-TF	RPG1
3.37925e-11	1.27463	0.844	0.655	8.27443e-07	Optn	Yes	non-TF	RPG1
8.52175e-14	1.27393	0.811	0.491	2.08664e-09	Kdm1b	Yes	non-TF	RPG1
4.60639e-08	1.27206	0.705	0.509	0.00112792	Cpne5	Yes	non-TF	RPG1
3.03284e-16	1.27128	0.927	0.8	7.42621e-12	Usp2	Yes	non-TF	RPG1
7.93333e-27	1.26964	0.995	0.982	1.94255e-22	Cirbp	Yes	non-TF	RPG1
5.07229e-11	1.26616	0.642	0.218	1.242e-06	Bnc1	Yes	TF	RPG1
2.43904e-16	1.25931	0.92	0.709	5.97223e-12	Ccdc136	Yes	non-TF	RPG1
4.11242e-09	1.25853	0.663	0.364	0.000100697	Crispld2	Yes	non-TF	RPG1
5.91297e-11	1.2576	0.783	0.509	1.44785e-06	Wdsub1	Yes	non-TF	RPG1
8.14889e-09	1.25744	0.604	0.236	0.000199534	Id4	Yes	TF	RPG1
5.93302e-14	1.25689	0.842	0.491	1.45276e-09	Pnldc1	Yes	non-TF	RPG1
6.70449e-10	1.25255	0.788	0.545	1.64166e-05	Vps13c	Yes	non-TF	RPG1
3.70185e-17	1.25224	0.95	0.927	9.06435e-13	AI413582	Yes	non-TF	RPG1
1.84326e-08	1.25023	0.679	0.455	0.00045134	Cd82	Yes	non-TF	RPG1
1.3511e-09	1.24785	0.807	0.655	3.30831e-05	Aaed1	Yes	non-TF	RPG1
1.21876e-20	1.2417	0.991	0.8	2.98426e-16	Ccnd2	Yes	non-TF	RPG1
1.42859e-11	1.24009	0.854	0.727	3.49803e-07	Bcl6b	Yes	TF	RPG1
1.04472e-11	1.23843	0.651	0.236	2.5581e-07	Gfra1	Yes	non-TF	RPG1
4.75019e-21	1.238	0.976	0.855	1.16313e-16	Tsc22d3	Yes	TF	RPG1
2.63064e-14	1.23425	0.877	0.673	6.44138e-10	Dgat2	Yes	non-TF	RPG1
1.13769e-21	1.23358	0.976	0.909	2.78575e-17	Phf13	Yes	non-TF	RPG1
9.61985e-17	1.22991	0.927	0.836	2.35552e-12	Bcas3	Yes	non-TF	RPG1
5.46249e-17	1.22837	0.958	0.909	1.33755e-12	Skap2	Yes	non-TF	RPG1
1.2904e-20	1.2236	0.974	0.855	3.15967e-16	Taf1	Yes	TF	RPG1
4.69583e-10	1.22138	0.672	0.345	1.14982e-05	Shcbp1l	Yes	non-TF	RPG1
6.08025e-12	1.21693	0.821	0.527	1.48881e-07	Gnat2	Yes	non-TF	RPG1
1.99744e-07	1.21641	0.663	0.436	0.00489093	Tubg2	Yes	non-TF	RPG1
1.7344e-14	1.21517	0.828	0.509	4.24686e-10	Gm10439	Yes	non-TF	RPG1
1.16569e-09	1.20902	0.642	0.273	2.85431e-05	Myh6	Yes	non-TF	RPG1
1.29105e-07	1.20857	0.514	0.182	0.00316126	RP24.484I1.3	Yes	non-TF	RPG1
3.10555e-18	1.20763	0.948	0.8	7.60426e-14	Rnf216	Yes	non-TF	RPG1
1.17577e-08	1.2031	0.698	0.455	0.000287899	Xlr4c	Yes	non-TF	RPG1
4.46429e-17	1.20037	0.814	0.364	1.09313e-12	Gm15128	Yes	non-TF	RPG1
3.33285e-07	1.19517	0.526	0.2	0.00816081	Arhgap31	Yes	non-TF	RPG1
6.47925e-09	1.19207	0.597	0.255	0.000158651	Mapk10	Yes	non-TF	RPG1
4.15943e-13	1.19033	0.821	0.491	1.01848e-08	Smoc2	Yes	non-TF	RPG1
1.59663e-07	1.18951	0.755	0.582	0.0039095	Eea1	Yes	non-TF	RPG1
7.60481e-18	1.18923	0.821	0.327	1.86211e-13	Gm15107	Yes	non-TF	RPG1
3.89721e-15	1.18884	0.915	0.636	9.54271e-11	Nid1	Yes	non-TF	RPG1
1.25393e-09	1.18664	0.642	0.255	3.07038e-05	Zc3h6	Yes	TF	RPG1
1.61082e-17	1.18488	0.967	0.945	3.94425e-13	Ypel5	Yes	non-TF	RPG1
1.06271e-15	1.18471	0.932	0.8	2.60214e-11	Fbxo9	Yes	non-TF	RPG1
1.77745e-12	1.18343	0.84	0.582	4.35228e-08	Psma8	Yes	non-TF	RPG1
1.31447e-10	1.18035	0.731	0.4	3.2186e-06	X3830403N18Rik	Yes	non-TF	RPG1
2.30025e-11	1.17906	0.781	0.4	5.6324e-07	Smoc1	Yes	non-TF	RPG1
1.4732e-07	1.17753	0.509	0.164	0.00360727	Tnfrsf25	Yes	non-TF	RPG1
4.37097e-11	1.17688	0.781	0.455	1.07028e-06	Tnip2	Yes	non-TF	RPG1
4.88759e-19	1.17568	0.962	0.855	1.19677e-14	Ampd2	Yes	non-TF	RPG1
4.24642e-10	1.17519	0.79	0.564	1.03978e-05	Zic1	Yes	TF	RPG1
8.08048e-14	1.17479	0.858	0.545	1.97859e-09	Cpeb1	Yes	non-TF	RPG1
2.97275e-13	1.17311	0.925	0.782	7.27906e-09	Igsf21	Yes	non-TF	RPG1
9.81348e-14	1.17276	0.901	0.764	2.40293e-09	Tmem18	Yes	non-TF	RPG1
2.42962e-08	1.1725	0.809	0.745	0.000594916	Psmb9	Yes	non-TF	RPG1
1.82763e-12	1.17191	0.91	0.8	4.47514e-08	Fam134a	Yes	non-TF	RPG1
4.18076e-09	1.17172	0.623	0.273	0.00010237	Esx1	Yes	TF	RPG1
5.81174e-10	1.16846	0.679	0.309	1.42306e-05	Cilp2	Yes	non-TF	RPG1
5.81572e-16	1.16763	0.948	0.855	1.42404e-11	Ddx25	Yes	non-TF	RPG1
4.93942e-13	1.16705	0.87	0.636	1.20947e-08	Errfi1	Yes	non-TF	RPG1
1.28612e-15	1.16533	0.929	0.836	3.1492e-11	Prr5	Yes	non-TF	RPG1
8.13614e-09	1.16438	0.712	0.382	0.000199222	Sptbn2	Yes	non-TF	RPG1
1.82747e-11	1.16065	0.88	0.727	4.47475e-07	Epb41l4b	Yes	non-TF	RPG1
2.98391e-14	1.16061	0.922	0.764	7.30639e-10	Nup62cl	Yes	non-TF	RPG1
9.06383e-15	1.15906	0.92	0.709	2.21937e-10	Polr3gl	Yes	non-TF	RPG1
1.91481e-12	1.15839	0.887	0.745	4.6886e-08	Atg14	Yes	non-TF	RPG1
1.10513e-12	1.15675	0.899	0.655	2.70603e-08	Sipa1	Yes	non-TF	RPG1
3.56746e-07	1.15548	0.677	0.418	0.00873529	Irf8	Yes	TF	RPG1
1.378e-13	1.14911	0.892	0.745	3.37418e-09	Ptp4a3	Yes	non-TF	RPG1
9.57573e-18	1.14578	0.932	0.691	2.34471e-13	Tdrd5	Yes	non-TF	RPG1
2.59452e-08	1.14318	0.597	0.291	0.000635294	Matn4	Yes	non-TF	RPG1
2.18574e-09	1.14056	0.715	0.4	5.35199e-05	Pdgfb	Yes	non-TF	RPG1
1.66183e-11	1.13877	0.91	0.909	4.06917e-07	Gyltl1b	Yes	non-TF	RPG1
1.06741e-13	1.13636	0.884	0.564	2.61367e-09	X8030474K03Rik	Yes	non-TF	RPG1
1.44877e-10	1.13585	0.665	0.236	3.54747e-06	Usp9y	Yes	non-TF	RPG1
6.92594e-25	1.13447	0.995	1	1.69588e-20	Uchl1	Yes	non-TF	RPG1
5.72453e-26	1.13139	0.991	0.982	1.40171e-21	Tex30	Yes	non-TF	RPG1
3.15151e-15	1.12926	0.835	0.455	7.71678e-11	Xlr5b	Yes	non-TF	RPG1
2.8074e-12	1.12681	0.719	0.291	6.8742e-08	Exd1	Yes	non-TF	RPG1
9.90757e-15	1.1251	0.939	0.855	2.42597e-10	Fmr1nb	Yes	non-TF	RPG1
9.64893e-21	1.12494	0.981	0.945	2.36264e-16	Stat3	Yes	TF	RPG1
2.72438e-09	1.12453	0.745	0.473	6.67091e-05	Mgat4a	Yes	non-TF	RPG1
4.7831e-08	1.12317	0.696	0.418	0.00117119	Tmem53	Yes	non-TF	RPG1
2.80706e-12	1.12185	0.811	0.509	6.87338e-08	Fam217b	Yes	non-TF	RPG1
7.50064e-14	1.12167	0.856	0.618	1.83661e-09	Tmem38b	Yes	non-TF	RPG1
2.51425e-16	1.12079	0.958	0.636	6.1564e-12	Rnf17	Yes	non-TF	RPG1
1.71458e-08	1.11916	0.644	0.364	0.000419832	Adad1	Yes	non-TF	RPG1
1.41068e-14	1.11912	0.903	0.764	3.45419e-10	Zbtb43	Yes	TF	RPG1
1.36086e-10	1.11593	0.837	0.727	3.33219e-06	Mkrn2	Yes	non-TF	RPG1
5.36912e-15	1.11425	0.929	0.818	1.31468e-10	Acat1	Yes	non-TF	RPG1
6.58715e-14	1.11338	0.939	0.745	1.61293e-09	Ube2h	Yes	non-TF	RPG1
1.11818e-07	1.11181	0.509	0.164	0.00273798	Gsto2	Yes	non-TF	RPG1
7.724e-13	1.10935	0.922	0.818	1.8913e-08	X4932438A13Rik	Yes	non-TF	RPG1
5.66909e-11	1.10455	0.686	0.291	1.38813e-06	AU022751	Yes	non-TF	RPG1
1.76922e-11	1.1022	0.788	0.436	4.33212e-07	Mmp9	Yes	non-TF	RPG1
2.80136e-07	1.10219	0.715	0.473	0.0068594	Ubxn10	Yes	non-TF	RPG1
1.14735e-11	1.09922	0.719	0.291	2.80941e-07	Gm773	Yes	non-TF	RPG1
6.30009e-12	1.09851	0.908	0.727	1.54264e-07	Pim1	Yes	non-TF	RPG1
2.56828e-14	1.0968	0.818	0.418	6.28868e-10	Arl14epl	Yes	non-TF	RPG1
2.78483e-10	1.09508	0.774	0.491	6.81892e-06	Hinfp	Yes	TF	RPG1
5.5239e-13	1.09351	0.91	0.727	1.35258e-08	Akap11	Yes	non-TF	RPG1
1.62456e-09	1.09269	0.675	0.327	3.97791e-05	Lmbr1	Yes	non-TF	RPG1
1.21726e-07	1.09215	0.684	0.436	0.00298059	Zfp936	Yes	non-TF	RPG1
1.58472e-15	1.09071	0.962	0.964	3.88034e-11	X1110008P14Rik	Yes	non-TF	RPG1
4.21342e-09	1.08466	0.634	0.291	0.00010317	Tmem132c	Yes	non-TF	RPG1
3.55873e-17	1.08367	0.986	0.927	8.7139e-13	X4933434E20Rik	Yes	non-TF	RPG1
5.71774e-17	1.08325	0.972	0.873	1.40005e-12	Casc4	Yes	non-TF	RPG1
5.22028e-10	1.08211	0.856	0.673	1.27824e-05	Stat1	Yes	TF	RPG1
2.70828e-10	1.08195	0.712	0.382	6.63149e-06	Hoxb13	Yes	TF	RPG1
6.95549e-09	1.07913	0.691	0.327	0.000170312	Ppp2r2c	Yes	non-TF	RPG1
7.2973e-08	1.07602	0.693	0.491	0.00178682	Hs3st3b1	Yes	non-TF	RPG1
7.18891e-09	1.07464	0.604	0.255	0.000176028	Aifm2	Yes	non-TF	RPG1
2.70293e-08	1.0738	0.79	0.618	0.000661841	Zbtb20	Yes	TF	RPG1
1.9507e-08	1.07268	0.679	0.364	0.000477649	Tmem175	Yes	non-TF	RPG1
1.06269e-17	1.07175	0.95	0.927	2.60211e-13	Btbd10	Yes	non-TF	RPG1
1.60215e-07	1.06787	0.571	0.236	0.00392303	Smad6	Yes	TF	RPG1
1.987e-14	1.06773	0.941	0.909	4.86536e-10	Fsd1	Yes	non-TF	RPG1
3.32038e-27	1.06773	0.998	0.982	8.13028e-23	Sbno1	Yes	non-TF	RPG1
1.97716e-12	1.06731	0.83	0.509	4.84127e-08	Bhlhe41	Yes	TF	RPG1
2.00196e-08	1.06717	0.583	0.236	0.0004902	Rspo2	Yes	non-TF	RPG1
7.38062e-13	1.06541	0.932	0.8	1.80722e-08	X4930447C04Rik	Yes	non-TF	RPG1
9.64335e-09	1.0652	0.809	0.691	0.000236127	Txnrd3	Yes	non-TF	RPG1
8.66081e-10	1.06516	0.759	0.418	2.12069e-05	Rad9b	Yes	non-TF	RPG1
2.08664e-08	1.0628	0.672	0.418	0.000510936	Bmi1	Yes	non-TF	RPG1
5.52111e-12	1.06027	0.899	0.727	1.3519e-07	Abr	Yes	non-TF	RPG1
6.79565e-13	1.05947	0.87	0.6	1.66398e-08	Dnajb4	Yes	non-TF	RPG1
8.85108e-13	1.05883	0.814	0.382	2.16727e-08	X9230110C19Rik	Yes	non-TF	RPG1
1.81813e-13	1.05847	0.896	0.8	4.45188e-09	Mageb16	Yes	non-TF	RPG1
8.14013e-10	1.05662	0.83	0.673	1.99319e-05	Nmb	Yes	non-TF	RPG1
2.32298e-14	1.05496	0.932	0.764	5.68804e-10	Xlr3c	Yes	non-TF	RPG1
3.16207e-12	1.05356	0.936	0.818	7.74265e-08	Sh2b3	Yes	non-TF	RPG1
3.19932e-10	1.05355	0.863	0.745	7.83385e-06	Fam178b	Yes	non-TF	RPG1
1.52057e-15	1.05313	0.941	0.8	3.72327e-11	Rhox13	Yes	TF	RPG1
1.23121e-12	1.0518	0.847	0.527	3.01474e-08	Xlr3b	Yes	non-TF	RPG1
1.14712e-07	1.05142	0.594	0.273	0.00280884	Cbx8	Yes	non-TF	RPG1
1.56104e-13	1.05034	0.892	0.8	3.82236e-09	Mov10	Yes	non-TF	RPG1
5.62489e-08	1.0483	0.811	0.655	0.00137731	Crebrf	Yes	non-TF	RPG1
7.61557e-11	1.04399	0.637	0.2	1.86475e-06	Rhox7b	Yes	non-TF	RPG1
3.13046e-14	1.04267	0.917	0.655	7.66524e-10	Xlr3a	Yes	non-TF	RPG1
6.76528e-10	1.04167	0.708	0.364	1.65655e-05	Galnt6	Yes	non-TF	RPG1
2.43628e-14	1.03754	0.925	0.764	5.96549e-10	Slc39a6	Yes	non-TF	RPG1
4.99477e-10	1.03636	0.627	0.218	1.22302e-05	Hoxb8	Yes	TF	RPG1
1.86027e-15	1.03495	0.976	0.982	4.55506e-11	Cyct	Yes	non-TF	RPG1
1.31104e-07	1.03378	0.745	0.582	0.0032102	Fbxo32	Yes	non-TF	RPG1
2.54405e-11	1.02988	0.825	0.509	6.22936e-07	Pik3cd	Yes	non-TF	RPG1
3.12827e-14	1.02855	0.925	0.782	7.65987e-10	Tdrkh	Yes	non-TF	RPG1
1.47426e-07	1.02776	0.533	0.2	0.00360987	Mb21d1	Yes	non-TF	RPG1
1.27265e-10	1.02756	0.601	0.145	3.1162e-06	Nutm1	Yes	non-TF	RPG1
1.10415e-09	1.02679	0.842	0.618	2.70362e-05	Rnf214	Yes	non-TF	RPG1
1.4165e-12	1.02652	0.854	0.564	3.46845e-08	Lhx1	Yes	TF	RPG1
2.55103e-08	1.02538	0.651	0.309	0.000624644	Nab2	Yes	non-TF	RPG1
4.7734e-09	1.02258	0.788	0.582	0.000116881	Ppm1j	Yes	non-TF	RPG1
4.78146e-12	1.02253	0.875	0.745	1.17079e-07	Pygl	Yes	non-TF	RPG1
9.59427e-17	1.0219	0.96	0.836	2.34925e-12	Cep85	Yes	non-TF	RPG1
1.08204e-08	1.01988	0.847	0.745	0.000264948	Ocel1	Yes	non-TF	RPG1
7.45192e-09	1.01747	0.778	0.491	0.000182468	Syap1	Yes	non-TF	RPG1
2.76345e-07	1.0164	0.45	0.109	0.00676659	Magea5	Yes	non-TF	RPG1
3.60325e-12	1.01626	0.88	0.8	8.82292e-08	Morc1	Yes	non-TF	RPG1
4.61836e-09	1.01614	0.686	0.4	0.000113085	Casp7	Yes	non-TF	RPG1
1.51081e-11	1.01426	0.769	0.345	3.69938e-07	Col13a1	Yes	non-TF	RPG1
1.19042e-11	1.01264	0.932	0.782	2.91487e-07	Map7d2	Yes	non-TF	RPG1
1.33451e-08	1.01149	0.7	0.436	0.000326769	Hormad2	Yes	non-TF	RPG1
2.48323e-10	1.00587	0.696	0.345	6.08045e-06	Il13ra1	Yes	non-TF	RPG1
1.19764e-12	1.00488	0.922	0.745	2.93255e-08	Rasa2	Yes	non-TF	RPG1
6.75967e-10	1.0047	0.764	0.491	1.65517e-05	Pdp1	Yes	non-TF	RPG1
1.37221e-09	1.00445	0.837	0.6	3.35999e-05	Sfmbt1	Yes	non-TF	RPG1
4.2319e-08	1.00421	0.587	0.255	0.00103622	Dlx3	Yes	TF	RPG1
3.78725e-09	1.00335	0.854	0.673	9.27346e-05	Zfp36	Yes	non-TF	RPG1
1.4319e-09	1.00283	0.875	0.8	3.50616e-05	Gaa	Yes	non-TF	RPG1
1.44062e-16	-1.00118	0.84	1	3.52749e-12	Pgrmc1	Yes	non-TF	RPG4
2.35931e-19	-1.00229	0.026	0.327	5.77701e-15	Epdr1	Yes	non-TF	RPG4
3.64529e-07	-1.00282	0.104	0.327	0.00892587	Atf3	Yes	TF	RPG4
2.09979e-10	-1.0032	0.224	0.564	5.14154e-06	Otub2	Yes	non-TF	RPG4
3.79426e-10	-1.00349	0.481	0.764	9.29063e-06	Prkra	Yes	non-TF	RPG4
1.24041e-09	-1.00416	0.363	0.709	3.03726e-05	Trio	Yes	non-TF	RPG4
3.43499e-10	-1.00609	0.656	0.891	8.41092e-06	Tmem88	Yes	non-TF	RPG4
3.86841e-11	-1.00647	0.722	0.891	9.47218e-07	Tlcd1	Yes	non-TF	RPG4
6.76678e-15	-1.01541	0.873	0.964	1.65691e-10	Hmga1	Yes	TF	RPG4
2.19915e-19	-1.01688	0.104	0.527	5.38484e-15	Slc6a15	Yes	non-TF	RPG4
4.68569e-10	-1.01775	0.894	0.964	1.14734e-05	Epb41l4aos	Yes	non-TF	RPG4
1.63396e-09	-1.01924	0.472	0.745	4.00091e-05	Tyro3	Yes	non-TF	RPG4
4.6032e-21	-1.02052	0.917	0.982	1.12714e-16	Tmem234	Yes	non-TF	RPG4
1.96941e-08	-1.0209	0.314	0.618	0.000482231	Ell2	Yes	non-TF	RPG4
8.09217e-21	-1.02119	0.979	1	1.98145e-16	Prdx6	Yes	non-TF	RPG4
4.90101e-12	-1.0215	0.686	0.909	1.20006e-07	Trappc6a	Yes	non-TF	RPG4
2.08231e-07	-1.02555	0.186	0.455	0.00509874	Hmga2	Yes	TF	RPG4
2.14106e-13	-1.02654	0.649	0.909	5.24261e-09	Timm21	Yes	non-TF	RPG4
3.78515e-09	-1.03027	0.417	0.709	9.26833e-05	Tmeff1	Yes	non-TF	RPG4
9.24264e-19	-1.03052	0.708	0.964	2.26315e-14	Fam60a	Yes	non-TF	RPG4
8.05486e-13	-1.03084	0.127	0.473	1.97231e-08	Mapk8ip2	Yes	non-TF	RPG4
2.78302e-21	-1.03236	0.953	1	6.81451e-17	Vdac1	Yes	non-TF	RPG4
2.39353e-13	-1.03239	0.059	0.345	5.86079e-09	A830018L16Rik	Yes	non-TF	RPG4
8.24321e-24	-1.03387	0.958	1	2.01843e-19	Ccdc58	Yes	non-TF	RPG4
2.01822e-14	-1.03392	0.54	0.818	4.94181e-10	Rnpep	Yes	non-TF	RPG4
1.60996e-23	-1.03485	0.95	1	3.94215e-19	Ywhah	Yes	non-TF	RPG4
2.31338e-20	-1.03555	0.509	0.945	5.66454e-16	Zkscan17	Yes	TF	RPG4
5.80792e-29	-1.03843	0.026	0.436	1.42213e-24	Meis3	Yes	TF	RPG4
2.80028e-31	-1.03961	0.05	0.545	6.85677e-27	Lpar6	Yes	non-TF	RPG4
1.54556e-12	-1.03997	0.608	0.909	3.78445e-08	Pea15a	Yes	non-TF	RPG4
1.01592e-10	-1.04018	0.361	0.673	2.48757e-06	Bak1	Yes	non-TF	RPG4
8.47249e-15	-1.04053	0.901	1	2.07457e-10	Ybx3	Yes	TF	RPG4
7.68069e-08	-1.04141	0.231	0.491	0.00188069	Fbxo44	Yes	non-TF	RPG4
2.91987e-12	-1.04147	0.479	0.818	7.14959e-08	Rad51d	Yes	non-TF	RPG4
1.2492e-15	-1.04179	0.108	0.491	3.05878e-11	Trib2	Yes	non-TF	RPG4
4.20221e-10	-1.04182	0.637	0.818	1.02895e-05	Impa1	Yes	non-TF	RPG4
1.00488e-23	-1.04212	0.953	0.982	2.46055e-19	Cnpy2	Yes	non-TF	RPG4
2.1297e-16	-1.04219	0.149	0.582	5.21478e-12	Acot2	Yes	non-TF	RPG4
2.82129e-07	-1.04504	0.163	0.418	0.0069082	Wls	Yes	non-TF	RPG4
7.69531e-08	-1.04832	0.373	0.655	0.00188427	Hist1h1b	Yes	non-TF	RPG4
3.41915e-09	-1.05347	0.392	0.655	8.37214e-05	Chd9	Yes	non-TF	RPG4
3.73337e-19	-1.05561	0.894	0.982	9.14152e-15	Mrps28	Yes	non-TF	RPG4
1.24683e-11	-1.05585	0.167	0.509	3.05298e-07	Des	Yes	non-TF	RPG4
1.27914e-13	-1.05597	0.085	0.418	3.1321e-09	Pcsk9	Yes	non-TF	RPG4
1.54038e-15	-1.05627	0.606	0.891	3.77177e-11	Nt5dc2	Yes	non-TF	RPG4
7.94329e-13	-1.05741	0.116	0.455	1.94499e-08	Bcl11a	Yes	TF	RPG4
6.20047e-12	-1.05753	0.698	0.909	1.51825e-07	Nmral1	Yes	non-TF	RPG4
1.07115e-17	-1.05805	0.903	0.945	2.62282e-13	Bola3	Yes	TF	RPG4
1.66965e-13	-1.05858	0.866	0.927	4.08832e-09	Tmem261	Yes	non-TF	RPG4
4.44299e-09	-1.06105	0.351	0.636	0.000108791	C330021F23Rik	Yes	non-TF	RPG4
2.85333e-10	-1.06182	0.533	0.8	6.98667e-06	Mpnd	Yes	non-TF	RPG4
2.13312e-10	-1.06303	0.184	0.491	5.22317e-06	Pcyt1b	Yes	non-TF	RPG4
7.05535e-12	-1.06549	0.601	0.836	1.72757e-07	Pdpn	Yes	non-TF	RPG4
3.51398e-23	-1.06612	0.849	1	8.60433e-19	Mrpl23	Yes	non-TF	RPG4
5.71919e-11	-1.06705	0.458	0.764	1.4004e-06	Txndc15	Yes	non-TF	RPG4
1.56587e-10	-1.06768	0.13	0.436	3.8342e-06	Vldlr	Yes	non-TF	RPG4
3.67414e-12	-1.06963	0.384	0.764	8.9965e-08	Sulf2	Yes	non-TF	RPG4
4.38937e-16	-1.07038	0.031	0.309	1.07478e-11	Flrt3	Yes	non-TF	RPG4
5.4929e-12	-1.07506	0.844	0.982	1.34499e-07	Myo10	Yes	non-TF	RPG4
1.72082e-15	-1.07543	0.486	0.818	4.21359e-11	Pgk1.rs7	Yes	non-TF	RPG4
1.23206e-18	-1.07569	0.979	1	3.01682e-14	Igfbp2	Yes	non-TF	RPG4
1.44664e-07	-1.07635	0.59	0.782	0.00354225	Sri	Yes	non-TF	RPG4
3.44471e-13	-1.07891	0.354	0.709	8.43473e-09	Dapk1	Yes	non-TF	RPG4
4.35394e-09	-1.08051	0.533	0.727	0.000106611	Phyh	Yes	non-TF	RPG4
6.4478e-14	-1.08105	0.62	0.909	1.57881e-09	Zfp422	Yes	TF	RPG4
1.07598e-13	-1.08189	0.809	0.964	2.63465e-09	Fbxo5	Yes	non-TF	RPG4
1.13056e-25	-1.08611	0.998	1	2.76828e-21	Tuba1b	Yes	non-TF	RPG4
2.69879e-15	-1.08849	0.559	0.909	6.60825e-11	Ugdh	Yes	non-TF	RPG4
1.14339e-12	-1.09176	0.875	0.982	2.79971e-08	Ccne1	Yes	non-TF	RPG4
5.85926e-21	-1.09199	0.915	1	1.4347e-16	Tomm5	Yes	non-TF	RPG4
3.16354e-07	-1.09305	0.667	0.782	0.00774623	Mtcl1	Yes	non-TF	RPG4
1.23973e-16	-1.09324	0.96	0.982	3.03561e-12	Slc2a1	Yes	non-TF	RPG4
7.91271e-09	-1.09401	0.531	0.764	0.000193751	Cthrc1	Yes	non-TF	RPG4
6.16268e-10	-1.0947	0.259	0.582	1.50899e-05	Ptprk	Yes	non-TF	RPG4
1.10143e-13	-1.0973	0.087	0.418	2.69697e-09	Stc1	Yes	non-TF	RPG4
5.28464e-08	-1.09919	0.274	0.545	0.001294	Plpp2	Yes	non-TF	RPG4
4.42559e-18	-1.10019	0.875	0.982	1.08365e-13	Got1	Yes	non-TF	RPG4
6.79124e-10	-1.10098	0.601	0.836	1.6629e-05	Hacd1	Yes	non-TF	RPG4
3.98347e-12	-1.10177	0.255	0.618	9.75392e-08	Tcp11l1	Yes	non-TF	RPG4
2.16075e-18	-1.10893	0.809	0.964	5.29081e-14	Hadh	Yes	non-TF	RPG4
4.56562e-11	-1.11124	0.566	0.818	1.11794e-06	Shkbp1	Yes	non-TF	RPG4
4.15269e-08	-1.11172	0.101	0.345	0.00101683	Epha7	Yes	non-TF	RPG4
1.18821e-19	-1.1127	0.941	1	2.90946e-15	Tkt	Yes	non-TF	RPG4
3.82781e-15	-1.1166	0.762	0.982	9.37278e-11	Fem1b	Yes	non-TF	RPG4
1.09212e-11	-1.12157	0.151	0.473	2.67416e-07	Eras	Yes	non-TF	RPG4
1.85021e-09	-1.12203	0.337	0.636	4.53044e-05	Gpc1	Yes	non-TF	RPG4
5.01862e-16	-1.12276	0.127	0.527	1.22886e-11	Aif1l	Yes	non-TF	RPG4
2.46761e-16	-1.12644	0.474	0.855	6.0422e-12	Ctnnal1	Yes	non-TF	RPG4
2.09759e-22	-1.12846	0.113	0.6	5.13617e-18	B3gnt5	Yes	non-TF	RPG4
6.45862e-18	-1.12864	0.717	0.945	1.58146e-13	Impact	Yes	non-TF	RPG4
1.07579e-16	-1.12942	0.842	0.945	2.63417e-12	Hmga1.rs1	Yes	non-TF	RPG4
1.05651e-16	-1.13041	0.524	0.873	2.58697e-12	Cers2	Yes	non-TF	RPG4
3.34541e-15	-1.13161	0.097	0.473	8.19156e-11	Dclk1	Yes	non-TF	RPG4
2.89263e-11	-1.13291	0.703	0.909	7.08289e-07	Serpinh1	Yes	non-TF	RPG4
4.07362e-07	-1.13405	0.469	0.691	0.00997466	Cdc42ep5	Yes	non-TF	RPG4
5.75522e-13	-1.13679	0.465	0.8	1.40922e-08	Top2b	Yes	non-TF	RPG4
7.8056e-14	-1.13737	0.691	0.909	1.91128e-09	Yif1a	Yes	non-TF	RPG4
1.02027e-22	-1.13977	0.064	0.491	2.49824e-18	RP23.457J22.1	Yes	non-TF	RPG4
3.67178e-08	-1.14008	0.531	0.764	0.000899072	Ydjc	Yes	non-TF	RPG4
3.55808e-11	-1.14031	0.387	0.691	8.71231e-07	Dtx1	Yes	non-TF	RPG4
2.63162e-10	-1.14215	0.67	0.836	6.44379e-06	Vamp8	Yes	non-TF	RPG4
4.35475e-11	-1.14528	0.104	0.4	1.0663e-06	Shisa4	Yes	non-TF	RPG4
1.39929e-10	-1.14771	0.387	0.709	3.4263e-06	Ttc32	Yes	non-TF	RPG4
1.64407e-13	-1.1524	0.474	0.836	4.02566e-09	Arxes2	Yes	non-TF	RPG4
4.10547e-14	-1.15286	0.788	0.945	1.00527e-09	Tspo	Yes	non-TF	RPG4
9.22308e-10	-1.15505	0.472	0.745	2.25836e-05	Ptgis	Yes	non-TF	RPG4
2.59847e-11	-1.15628	0.363	0.727	6.36262e-07	Tubb3	Yes	non-TF	RPG4
7.40064e-16	-1.15979	0.085	0.436	1.81212e-11	Zcchc18	Yes	non-TF	RPG4
2.12987e-19	-1.16256	0.696	0.945	5.21521e-15	Glmp	Yes	non-TF	RPG4
1.22941e-14	-1.16373	0.097	0.455	3.01033e-10	Cldn3	Yes	non-TF	RPG4
1.55604e-11	-1.16491	0.573	0.782	3.81011e-07	Tubb2b	Yes	non-TF	RPG4
2.46892e-08	-1.1667	0.554	0.764	0.000604539	Bscl2	Yes	non-TF	RPG4
5.24709e-12	-1.16956	0.821	0.964	1.2848e-07	Csrp2	Yes	non-TF	RPG4
4.94338e-16	-1.17265	0.764	0.945	1.21044e-11	Mcts1	Yes	non-TF	RPG4
2.72369e-11	-1.1736	0.139	0.455	6.66922e-07	Pid1	Yes	non-TF	RPG4
1.2435e-14	-1.17498	0.856	0.945	3.04483e-10	Iqgap1	Yes	non-TF	RPG4
1.32821e-12	-1.17838	0.63	0.855	3.25225e-08	Ube2m	Yes	non-TF	RPG4
4.18687e-18	-1.18057	0.946	0.964	1.0252e-13	Rbpms2	Yes	non-TF	RPG4
6.83059e-17	-1.18101	0.929	1	1.67254e-12	Asns	Yes	non-TF	RPG4
8.69618e-16	-1.18115	0.217	0.655	2.12935e-11	X4632415L05Rik	Yes	non-TF	RPG4
1.38762e-15	-1.18846	0.849	0.927	3.39774e-11	Slc1a5	Yes	non-TF	RPG4
5.04984e-12	-1.18946	0.802	0.982	1.2365e-07	Sparc	Yes	non-TF	RPG4
6.08395e-17	-1.1897	0.019	0.273	1.48972e-12	Ptn	Yes	non-TF	RPG4
2.92122e-13	-1.19132	0.608	0.836	7.15291e-09	Prtg	Yes	non-TF	RPG4
2.55845e-17	-1.19466	0.842	0.945	6.26461e-13	Arl2	Yes	non-TF	RPG4
4.14804e-08	-1.19721	0.639	0.745	0.00101569	Pycr1	Yes	non-TF	RPG4
7.61311e-18	-1.1992	0.163	0.618	1.86415e-13	Pbx1	Yes	TF	RPG4
1.14039e-07	-1.19926	0.54	0.727	0.00279236	Pdlim1	Yes	non-TF	RPG4
1.32983e-11	-1.1993	0.672	0.836	3.25623e-07	Cndp2	Yes	non-TF	RPG4
1.11718e-16	-1.20106	0.08	0.455	2.73554e-12	Chst1	Yes	non-TF	RPG4
1.34074e-15	-1.20206	0.132	0.527	3.28293e-11	Ank2	Yes	non-TF	RPG4
7.68083e-20	-1.20243	0.059	0.436	1.88073e-15	Zic2	Yes	TF	RPG4
5.21527e-21	-1.20688	0.83	0.964	1.27701e-16	Usp10	Yes	non-TF	RPG4
8.37369e-14	-1.20723	0.533	0.855	2.05038e-09	Fam92a	Yes	non-TF	RPG4
1.54785e-26	-1.21137	0.932	1	3.79006e-22	Rdx	Yes	non-TF	RPG4
4.86156e-14	-1.21595	0.611	0.891	1.1904e-09	Zmat3	Yes	TF	RPG4
2.2746e-07	-1.21686	0.276	0.564	0.00556959	Ctsc	Yes	non-TF	RPG4
6.12757e-11	-1.21902	0.276	0.618	1.5004e-06	Nrep	Yes	non-TF	RPG4
3.85252e-13	-1.22157	0.769	0.945	9.43327e-09	Cox6b2	Yes	non-TF	RPG4
8.68304e-08	-1.22157	0.627	0.782	0.00212613	Crb3	Yes	non-TF	RPG4
1.53429e-16	-1.2216	0.542	0.873	3.75687e-12	Armcx1	Yes	non-TF	RPG4
2.98875e-21	-1.22618	0.057	0.455	7.31826e-17	Gap43	Yes	non-TF	RPG4
5.4062e-13	-1.24232	0.217	0.582	1.32376e-08	Efnb2	Yes	non-TF	RPG4
4.12847e-22	-1.24516	0.125	0.618	1.0109e-17	Tmc4	Yes	non-TF	RPG4
5.4051e-25	-1.24697	0.988	1	1.32349e-20	Tuba1a	Yes	non-TF	RPG4
2.901e-21	-1.24937	0.156	0.673	7.10338e-17	Amotl1	Yes	non-TF	RPG4
3.04075e-16	-1.25102	0.375	0.818	7.44558e-12	Sulf1	Yes	non-TF	RPG4
2.99999e-12	-1.25161	0.708	0.891	7.34577e-08	Fam64a	Yes	non-TF	RPG4
1.25815e-23	-1.25175	0.075	0.527	3.0807e-19	Zfp608	Yes	TF	RPG4
1.25357e-12	-1.25285	0.285	0.636	3.06949e-08	Slc1a3	Yes	non-TF	RPG4
4.12581e-18	-1.25298	0.899	0.945	1.01024e-13	Mycn	Yes	TF	RPG4
9.73049e-21	-1.25417	0.014	0.291	2.38261e-16	Car3	Yes	non-TF	RPG4
2.22027e-19	-1.2577	0.672	0.964	5.43656e-15	Ago2	Yes	non-TF	RPG4
8.91908e-14	-1.26662	0.34	0.691	2.18393e-09	Pgm1	Yes	non-TF	RPG4
5.51289e-10	-1.2669	0.094	0.364	1.34989e-05	Apln	Yes	non-TF	RPG4
5.53482e-13	-1.2694	0.3	0.691	1.35526e-08	Mycl	Yes	TF	RPG4
3.36168e-07	-1.27431	0.349	0.6	0.00823141	Stap2	Yes	non-TF	RPG4
1.92066e-19	-1.27736	0.139	0.6	4.70293e-15	Speg	Yes	non-TF	RPG4
2.47328e-09	-1.27983	0.333	0.618	6.05607e-05	X1700019D03Rik	Yes	non-TF	RPG4
4.63552e-13	-1.28051	0.849	0.982	1.13505e-08	Ckb	Yes	non-TF	RPG4
1.29284e-16	-1.28912	0.87	0.982	3.16565e-12	Anp32a	Yes	non-TF	RPG4
4.69486e-13	-1.29457	0.783	0.909	1.14958e-08	Nanog	Yes	TF	RPG4
3.65297e-29	-1.29786	0.979	1	8.94467e-25	Tma7	Yes	non-TF	RPG4
7.32726e-08	-1.29795	0.502	0.709	0.00179415	Rab25	Yes	non-TF	RPG4
2.61316e-15	-1.30009	0.333	0.727	6.39858e-11	Tpp1	Yes	non-TF	RPG4
3.70291e-25	-1.30906	0.995	1	9.06694e-21	Bex1	Yes	non-TF	RPG4
1.06638e-18	-1.31431	0.698	0.964	2.61113e-14	Ndufaf3	Yes	non-TF	RPG4
1.27615e-15	-1.31985	0.698	0.891	3.12477e-11	Abracl	Yes	non-TF	RPG4
3.77391e-14	-1.32024	0.899	0.982	9.24079e-10	S100a10	Yes	non-TF	RPG4
5.96195e-21	-1.32029	0.882	1	1.45984e-16	Ly6e	Yes	non-TF	RPG4
8.55723e-18	-1.32274	0.8	0.927	2.09532e-13	Eno1b	Yes	non-TF	RPG4
6.65094e-18	-1.32852	0.257	0.745	1.62855e-13	Tmem98	Yes	non-TF	RPG4
2.70473e-12	-1.32909	0.321	0.655	6.62281e-08	Notch3	Yes	non-TF	RPG4
1.69949e-07	-1.33577	0.283	0.527	0.00416137	Chmp4c	Yes	non-TF	RPG4
1.6959e-22	-1.33948	0.783	1	4.15259e-18	Nipsnap1	Yes	non-TF	RPG4
3.25522e-18	-1.34322	0.719	0.945	7.97074e-14	Bcat2	Yes	non-TF	RPG4
1.37719e-12	-1.34598	0.62	0.891	3.37218e-08	Ak1	Yes	non-TF	RPG4
9.46881e-16	-1.34814	0.5	0.855	2.31853e-11	Tcf7l1	Yes	TF	RPG4
2.88376e-07	-1.35271	0.816	0.945	0.00706116	B230312C02Rik	Yes	non-TF	RPG4
8.38708e-18	-1.35485	0.708	0.964	2.05366e-13	Gng2	Yes	non-TF	RPG4
1.01272e-14	-1.35508	0.347	0.764	2.47973e-10	Trp53i11	Yes	non-TF	RPG4
7.60897e-10	-1.35786	0.507	0.764	1.86313e-05	Serpine2	Yes	non-TF	RPG4
8.77116e-09	-1.35933	0.179	0.473	0.000214771	Dpysl3	Yes	non-TF	RPG4
3.34322e-18	-1.36616	0.597	0.964	8.18622e-14	Hmgn5	Yes	non-TF	RPG4
8.41524e-10	-1.36641	0.547	0.745	2.06056e-05	Ebp	Yes	non-TF	RPG4
1.48698e-21	-1.36926	0.134	0.618	3.64103e-17	Casp3	Yes	non-TF	RPG4
4.5391e-09	-1.38012	0.3	0.6	0.000111144	Stc2	Yes	non-TF	RPG4
7.72201e-15	-1.38371	0.443	0.818	1.89081e-10	Tmem47	Yes	non-TF	RPG4
1.23553e-17	-1.38439	0.191	0.636	3.02531e-13	Stxbp6	Yes	non-TF	RPG4
1.17596e-08	-1.38808	0.446	0.655	0.000287945	Calca	Yes	non-TF	RPG4
6.15521e-17	-1.39482	0.608	0.909	1.50716e-12	Dbn1	Yes	non-TF	RPG4
3.35818e-19	-1.40156	0.828	0.964	8.22285e-15	Crip2	Yes	non-TF	RPG4
2.48664e-16	-1.4076	0.646	0.909	6.08879e-12	Thoc7	Yes	non-TF	RPG4
1.31461e-10	-1.41224	0.403	0.709	3.21897e-06	Anxa5	Yes	non-TF	RPG4
1.10557e-21	-1.41303	0.991	1	2.70709e-17	Tmsb4x	Yes	non-TF	RPG4
7.02263e-14	-1.41333	0.642	0.927	1.71956e-09	Phlda3	Yes	non-TF	RPG4
5.51071e-21	-1.41472	0.642	0.927	1.34935e-16	Odc1	Yes	non-TF	RPG4
1.60092e-18	-1.41527	0.823	0.964	3.92002e-14	Pfkl	Yes	non-TF	RPG4
4.19333e-16	-1.42063	0.828	0.927	1.02678e-11	Cyba	Yes	non-TF	RPG4
8.51405e-18	-1.42221	0.901	0.964	2.08475e-13	Akap12	Yes	non-TF	RPG4
1.65956e-16	-1.42593	0.354	0.782	4.06361e-12	Rbmx	Yes	non-TF	RPG4
8.10013e-15	-1.4296	0.535	0.818	1.9834e-10	Arxes1	Yes	non-TF	RPG4
5.11339e-11	-1.43083	0.295	0.618	1.25207e-06	Nodal	Yes	non-TF	RPG4
4.78094e-24	-1.43897	0.833	1	1.17066e-19	Ezr	Yes	non-TF	RPG4
1.24454e-19	-1.44433	0.575	0.927	3.04738e-15	Nt5c	Yes	non-TF	RPG4
1.94136e-16	-1.44746	0.309	0.727	4.7536e-12	Arl4c	Yes	non-TF	RPG4
3.72485e-14	-1.45799	0.597	0.818	9.12067e-10	Ucp2	Yes	non-TF	RPG4
5.80467e-25	-1.46285	0.132	0.636	1.42133e-20	Prom1	Yes	non-TF	RPG4
9.6847e-08	-1.46464	0.212	0.473	0.0023714	Perp	Yes	non-TF	RPG4
2.83271e-12	-1.47051	0.304	0.636	6.93618e-08	Agpat3	Yes	non-TF	RPG4
2.96675e-15	-1.48147	0.988	1	7.2644e-11	Utf1	Yes	TF	RPG4
1.52401e-20	-1.48585	0.465	0.891	3.73169e-16	Mthfd1l	Yes	non-TF	RPG4
7.57156e-18	-1.51008	0.415	0.8	1.85397e-13	Comtd1	Yes	non-TF	RPG4
9.03425e-11	-1.51025	0.283	0.636	2.21213e-06	Hist1h4n	Yes	non-TF	RPG4
9.87751e-19	-1.51058	0.498	0.855	2.41861e-14	Dhrs4	Yes	non-TF	RPG4
5.13154e-19	-1.51704	0.014	0.273	1.25651e-14	Fabp7	Yes	non-TF	RPG4
5.49508e-17	-1.52129	0.585	0.873	1.34553e-12	Sox11	Yes	TF	RPG4
9.14362e-16	-1.54977	0.104	0.473	2.23891e-11	Mup6	Yes	non-TF	RPG4
6.87691e-20	-1.56667	0.177	0.636	1.68388e-15	Etv1	Yes	TF	RPG4
4.16785e-21	-1.57038	0.172	0.655	1.02054e-16	Tubb4a	Yes	non-TF	RPG4
4.09056e-09	-1.57403	0.691	0.8	0.000100162	Platr10	Yes	non-TF	RPG4
9.3245e-14	-1.57662	0.368	0.745	2.2832e-09	Cers4	Yes	non-TF	RPG4
3.96864e-22	-1.57678	0.111	0.582	9.71761e-18	Lpar4	Yes	non-TF	RPG4
6.57606e-16	-1.57797	0.587	0.873	1.61021e-11	Pck2	Yes	non-TF	RPG4
1.18375e-11	-1.58837	0.814	0.836	2.89852e-07	Slc16a3	Yes	non-TF	RPG4
2.21072e-23	-1.59145	0.358	0.873	5.41318e-19	Sh3bgrl	Yes	non-TF	RPG4
1.96049e-17	-1.59298	0.795	0.927	4.80046e-13	Tet1	Yes	TF	RPG4
3.43323e-16	-1.59592	0.295	0.727	8.40661e-12	Mogat2	Yes	non-TF	RPG4
4.06262e-22	-1.60041	0.241	0.727	9.94772e-18	Vrtn	Yes	non-TF	RPG4
4.48404e-17	-1.60702	0.731	0.927	1.09796e-12	Psrc1	Yes	non-TF	RPG4
6.26382e-19	-1.61189	0.667	0.891	1.53376e-14	Zscan10	Yes	TF	RPG4
2.26105e-14	-1.61372	0.455	0.8	5.53642e-10	Zic3	Yes	TF	RPG4
4.89245e-19	-1.62567	0.41	0.818	1.19797e-14	Bmyc	Yes	TF	RPG4
3.0581e-19	-1.62603	0.571	0.909	7.48806e-15	Mid1ip1	Yes	non-TF	RPG4
8.05628e-12	-1.62717	0.717	0.855	1.97266e-07	Blvrb	Yes	non-TF	RPG4
1.00971e-20	-1.63415	0.705	0.964	2.47237e-16	Map1b	Yes	non-TF	RPG4
2.59348e-18	-1.63617	0.498	0.836	6.3504e-14	Gpd2	Yes	non-TF	RPG4
4.69865e-09	-1.64535	0.908	0.964	0.000115051	Crip1	Yes	non-TF	RPG4
3.39293e-17	-1.64747	0.34	0.764	8.30794e-13	Slc1a4	Yes	non-TF	RPG4
1.38307e-14	-1.64987	0.875	0.927	3.38659e-10	Stmn2	Yes	non-TF	RPG4
4.78073e-14	-1.65171	0.288	0.636	1.17061e-09	Fah	Yes	non-TF	RPG4
2.8634e-22	-1.65491	0.649	0.927	7.01133e-18	Mdp1	Yes	non-TF	RPG4
3.56359e-20	-1.65686	0.406	0.855	8.7258e-16	Srek1ip1	Yes	non-TF	RPG4
2.08086e-10	-1.65747	0.351	0.636	5.0952e-06	Cxx1b	Yes	non-TF	RPG4
3.37152e-20	-1.65994	0.821	0.964	8.25551e-16	Idh2	Yes	non-TF	RPG4
1.14569e-17	-1.66998	0.3	0.709	2.80534e-13	Kcnk1	Yes	non-TF	RPG4
8.98392e-09	-1.67565	0.264	0.545	0.00021998	Ddit4l	Yes	non-TF	RPG4
6.01054e-14	-1.68628	0.535	0.8	1.47174e-09	Tm7sf2	Yes	non-TF	RPG4
2.0398e-27	-1.69011	0.884	1	4.99465e-23	Sms	Yes	non-TF	RPG4
2.37392e-09	-1.69425	0.729	0.873	5.81278e-05	Krt18	Yes	non-TF	RPG4
1.67341e-17	-1.70054	0.483	0.855	4.09752e-13	Tpm2	Yes	non-TF	RPG4
1.01238e-13	-1.70101	0.184	0.564	2.47892e-09	Fgf15	Yes	non-TF	RPG4
4.28762e-08	-1.70104	0.278	0.527	0.00104987	Chac1	Yes	non-TF	RPG4
7.92241e-24	-1.70703	0.068	0.509	1.93988e-19	Slc39a8	Yes	non-TF	RPG4
2.44839e-14	-1.70712	0.149	0.527	5.99513e-10	Pkdcc	Yes	non-TF	RPG4
4.06438e-26	-1.71266	0.127	0.655	9.95204e-22	Rnd3	Yes	non-TF	RPG4
9.39212e-12	-1.72121	0.974	1	2.29976e-07	Trh	Yes	non-TF	RPG4
6.02586e-12	-1.72776	0.425	0.709	1.47549e-07	Tmem238	Yes	non-TF	RPG4
6.72346e-12	-1.73024	0.809	0.855	1.64631e-07	Peg3	Yes	TF	RPG4
1.04406e-10	-1.73397	0.686	0.855	2.55647e-06	Vim	Yes	non-TF	RPG4
2.99069e-25	-1.75516	0.943	0.982	7.323e-21	Dnmt3b	Yes	TF	RPG4
2.98286e-09	-1.75596	0.13	0.418	7.30384e-05	Cyr61	Yes	non-TF	RPG4
1.96054e-21	-1.76431	0.802	0.964	4.80057e-17	Bcat1	Yes	non-TF	RPG4
1.82448e-17	-1.76896	0.316	0.727	4.46742e-13	Gmfg	Yes	non-TF	RPG4
2.36592e-14	-1.77329	0.382	0.727	5.7932e-10	Ppp1r1a	Yes	non-TF	RPG4
5.8241e-26	-1.81901	0.67	0.964	1.42609e-21	Kifc2	Yes	non-TF	RPG4
1.6962e-14	-1.82093	0.325	0.691	4.15332e-10	Cdk6	Yes	non-TF	RPG4
3.95727e-18	-1.8293	0.309	0.727	9.68977e-14	Itm2a	Yes	non-TF	RPG4
7.44426e-13	-1.85319	0.366	0.727	1.8228e-08	Dcxr	Yes	non-TF	RPG4
8.03884e-20	-1.85491	0.899	0.964	1.96839e-15	L1td1	Yes	non-TF	RPG4
1.10221e-17	-1.88006	0.026	0.309	2.69888e-13	Pitx2	Yes	TF	RPG4
1.96742e-17	-1.88134	0.514	0.836	4.81743e-13	Klf6	Yes	TF	RPG4
1.20187e-21	-1.89121	0.651	0.909	2.9429e-17	Socs2	Yes	non-TF	RPG4
1.92761e-20	-1.8931	0.983	1	4.71995e-16	Tdgf1	Yes	non-TF	RPG4
7.88788e-27	-1.91132	0.908	0.982	1.93143e-22	Nnat	Yes	non-TF	RPG4
2.1663e-08	-1.91422	0.125	0.382	0.000530441	Fgf8	Yes	non-TF	RPG4
3.47641e-16	-1.91572	0.686	0.909	8.51233e-12	Wfdc2	Yes	non-TF	RPG4
7.16861e-17	-1.92066	0.531	0.836	1.7553e-12	Dhrs7	Yes	non-TF	RPG4
5.13645e-23	-1.92802	0.198	0.709	1.25771e-18	Sgce	Yes	non-TF	RPG4
8.04892e-27	-1.94557	0.889	0.982	1.97086e-22	Snrpn	Yes	non-TF	RPG4
4.93798e-18	-1.94834	0.38	0.764	1.20911e-13	Zic5	Yes	TF	RPG4
2.6278e-28	-1.95551	0.384	0.927	6.43443e-24	Golm1	Yes	non-TF	RPG4
9.19141e-25	-1.96282	0.208	0.745	2.25061e-20	Basp1	Yes	non-TF	RPG4
5.60574e-26	-1.96904	0.703	0.945	1.37262e-21	Pgk1	Yes	non-TF	RPG4
3.14096e-20	-1.97698	0.79	0.964	7.69095e-16	Slc7a3	Yes	non-TF	RPG4
4.45648e-26	-2.00286	0.715	0.964	1.09121e-21	Sfxn1	Yes	non-TF	RPG4
2.02246e-19	-2.02328	0.568	0.873	4.95219e-15	Gpc3	Yes	non-TF	RPG4
4.76446e-28	-2.0304	0.557	0.964	1.16663e-23	Tpm4	Yes	non-TF	RPG4
7.754e-18	-2.03689	0.531	0.818	1.89864e-13	Glipr2	Yes	non-TF	RPG4
5.35807e-11	-2.03923	0.479	0.745	1.31198e-06	Lefty2	Yes	non-TF	RPG4
5.40175e-19	-2.04181	0.63	0.873	1.32267e-14	Cdh1	Yes	non-TF	RPG4
2.49229e-27	-2.04618	0.856	0.964	6.10263e-23	Tceal8	Yes	non-TF	RPG4
3.73902e-12	-2.04991	0.601	0.745	9.15536e-08	Otx2	Yes	TF	RPG4
1.98255e-21	-2.06321	0.856	1	4.85448e-17	Pim2	Yes	non-TF	RPG4
1.88549e-09	-2.08133	0.625	0.782	4.6168e-05	Apela	Yes	non-TF	RPG4
8.81447e-23	-2.08336	0.578	0.909	2.15831e-18	Cd24a	Yes	non-TF	RPG4
3.37261e-10	-2.10504	0.467	0.655	8.25817e-06	Ndufa4l2	Yes	non-TF	RPG4
1.16901e-31	-2.13962	0.946	1	2.86244e-27	Mdk	Yes	non-TF	RPG4
1.09511e-31	-2.14996	0.203	0.818	2.6815e-27	Sema6a	Yes	non-TF	RPG4
7.99611e-08	-2.23829	0.146	0.4	0.00195793	Npy	Yes	non-TF	RPG4
1.4157e-30	-2.26207	0.462	0.964	3.46649e-26	Marcks	Yes	non-TF	RPG4
1.20321e-17	-2.27835	0.486	0.873	2.94617e-13	Krt8	Yes	non-TF	RPG4
1.56212e-25	-2.3188	0.262	0.8	3.825e-21	Tspan7	Yes	non-TF	RPG4
8.33285e-17	-2.34842	0.71	0.873	2.04038e-12	Pcsk1n	Yes	non-TF	RPG4
2.10377e-28	-2.36326	0.179	0.745	5.15128e-24	Kif1a	Yes	non-TF	RPG4
2.34503e-10	-2.37948	0.283	0.6	5.74204e-06	Cd59a	Yes	non-TF	RPG4
5.57352e-16	-2.38339	0.318	0.745	1.36473e-11	Lefty1	Yes	non-TF	RPG4
7.07882e-11	-2.39809	0.585	0.745	1.73332e-06	Cldn7	Yes	non-TF	RPG4
1.40738e-27	-2.49399	0.524	0.945	3.44612e-23	Gja1	Yes	non-TF	RPG4
1.75792e-21	-2.5075	0.337	0.8	4.30445e-17	Cald1	Yes	non-TF	RPG4
1.36354e-23	-2.51884	0.524	0.891	3.33876e-19	Fabp5	Yes	non-TF	RPG4
4.92264e-17	-2.60059	0.406	0.745	1.20536e-12	Gng3	Yes	non-TF	RPG4
5.91521e-19	-2.62133	0.288	0.727	1.4484e-14	Fgf5	Yes	non-TF	RPG4
7.59735e-15	-2.65963	0.608	0.8	1.86029e-10	Cldn6	Yes	non-TF	RPG4
1.8658e-17	-2.76435	0.392	0.745	4.56859e-13	Car4	Yes	non-TF	RPG4
5.55114e-21	-2.93404	0.333	0.764	1.35925e-16	Car2	Yes	non-TF	RPG4

## Sheet: SCENIC_regulon_AUC_cluster
SSC1-4	RPG1	RPG2	RPG3	RPG4	Cluster	regulon	regulon_size	TF
0.0015358	0.00106034	0.000850293	0.00124185	0.00108789	1	Ptk7/Nptxr/Ifi35/Nf1/Plekha7/Fendrr/Snn/Sh2b2/Ceacam20/Hhat/Smim24/Luc7l2/Tmem259/Wnt3/Mtss1l/Spata45/Elf4/Myl2/Cdk12/Fanca/Mafk/Zbtb3/C77370/Neurl1a/Cd82/Gnmt/Hgh1/Lin54/Vasn/Zfp62/Mast3/Icam1	32	Gm14443
0.000350129	2.45341e-05	0	0.00023764	0	1	Lgi2/Phf24/Tcf20/Hpca/Dbndd2	5	Nr1h5
0.00139187	0.000600496	3.76307e-05	0.000612317	0	1	Fosl1/Zbp1/Irf5/Rara/Lama4/Cenpo/Nfatc2/Sh3kbp1/Cast/Crim1/Mmp12/Pigr/Fgd2/Kcne3/Tank/Armcx3/Dzip1l/Cnksr3/Plxna4os1/Cbx8/Antxr2/Srgn	22	Irf5
0.00133025	0.000687229	0	0.000601144	0	1	Zhx3/Cdh4/Zeb1/Usp32/Syce1l/Tmem100/Prkar2b/Gfra3/Pxk/Phf21a/Aldh1l2/Dab2/Ankrd44/Smad3	14	Zfp867
0.00136998	0.000460718	0.000251396	0.000329414	0	1	Arid3a/D1Pas1/Rev1/Adgrg1/Sox30/Prkce/Nab2/Hes5/Mapre2/Rab31/D330045A20Rik/Rab20	12	Hes5
0.000493533	5.26602e-05	0	0.000160644	0	1	Creb3l1/Dnah2/Kdm7a/Ptprk	4	Mbd4
3.15434e-06	0	0	0	0	1	Rad51b/Fam171a1/Btbd11/B230110G15Rik	4	Prdm1
3.61556e-05	0	0	0	0	1	Slc19a3/Prickle2/AF529169/A930003A15Rik/Nrcam/Rgs21/Slc6a1	7	Pgr
6.78325e-05	0	0	0	0	1	Spon1/Aldh1a2/Tank/Angpt4/Them7/Arid5a/Cib4/Rhof	8	Nr1h3
0.000196055	0	0	0	0	1	Dlx1/Hnf1b/Fras1/Mlkl	4	Dlx1
0.0001504	0	0	0	0	1	Dlg4/Helt/Crb2/Hoxd10	4	Helt
6.54847e-05	0	0	0	0	1	Gm4791/Inpp5j/Gjb2/Setbp1	4	Tcf21
2.06588e-05	0	0	0	0	1	Cd36/Arhgap28/Pknox2/Zfp503/Adgrb1	5	Pknox2
0.000145391	0	0	0	0	1	Sema4a/Gpr142/Gm8773/Peli3/Ccdc30/Lmln	6	Rfxank
0.0129774	0.0048675	0.00548108	0.000702961	0.00218734	1	Ccdc141/Enpep/Prdm11/Lhx8/Irf1/Ly6g6d/Gata3/Itga9/Cacnb3/Gyg/Chrdl1/AA467197/Nr2e1/Rad52/Olfml2b/Eef2k/Pde4c/Sbsn/Ubash3b/Pik3cg/Cd34/Ttn/Hmgn5/Parp10/Tmem246/Pcp4l1/Myt1l/Lhx6/F2/Foxo3/Rin2/Ophn1/Anxa4/Irf6/Gnb4	35	Gata3
0.00462012	0.0010345	0.0021202	0.000331325	0	1	Lmo1/Hook2/Lhx8/Adgrg1/Nfix/Camk2n1/Wnt3/Enpp5	8	Nobox
0.0400742	0.0367155	0.0217629	0.0191792	0.0210645	1	Sox4/Chic2/Srsf2/Foxf1/Mras/Mast3/Nanos3/Dmrt1/Rragd/Unc119/Tspan15/Fbxo41/Ypel3/Ppm1d/Kazn/Pcgf5/Rgmb/Egr4/Nab2/Fyn/Cirbp/Tcf3/Dusp5/Erg/Jund/Figla/Col1a1/Cpne5/Ergic3/Cebpb/Rrad/Tpbg/Trpv4/Foxo1/Hoxb8/Kdm5b/Celf2/Epn2/Zfand5/St3gal5/Gkap1/Hes5/Fam3c/Csnk1d/Hivep2/Marcksl1/Hnrnpll/Srrm2/Pacsin1/Hoxb4/Sdc4/Zcchc12/Fam46c/Ybx1/Mypop/Tomm70a/Tspan33/Mov10l1/Arf6/Utp18/Tmem63c/Pacs1/Prelid2/Tmem150a…	546	Egr4
0.0603005	0.0582412	0.0439797	0.0415363	0.0436753	1	Gjc1/Mga/Gtf2f1/Cbfa2t2/Sin3a/Ift81/Stxbp1/Coro1c/Cnot8/Mdm4/Ift46/Hspa4/Chd7/Traf3/Ankrd6/R3hdm2/Aak1/Phrf1/Mien1/Ubox5/Med1/Ormdl3/Smchd1/Kansl1/Lrba/Tmed10/Zcchc7/Bcorl1/Stag2/Prr14l/Mark2/Zmynd8/Ap1b1/Brd4/Shroom3/Gm26839/Aftph/Epb41/Taok3/Abca3/Pcx/Cit/Lyrm1/Nt5c2/Ivns1abp/Tulp4/Tmem101/Zbtb43/Per1/Rnf138/Bcl7a/Nfat5/Cyth1/Zfp202/Scfd2/Ptk7/Bcl2l1/Prrc2c/Camkk2/Prpf6/Uspl1/Cpsf3/Lrrc49/Mief1…	3717	Smarca4
0.158975	0.142932	0.00890718	0.00638618	0.0049166	1	Hoxb13/Hoxb5/Syt12/Dnd1/Cirbp/Hoxb9/Gkap1/Hoxb6/Mn1/Cacnb4/Hoxb8/Sdc4/Lhx1os/Nucb2/Mael/Hoxb7/Cox7b2/Tuba3b/Mpc2/Tuba3a/Gm13582/Foxa2/Bnc2/Ddx4/Cpxm1/Tnrc6b/Siah3/Tram1l1/Fev/Zbtb38/Sp5/Pias1/Six1/Msh5/Hoxb2/Barhl1/Ccdc172/Nck1/Mrpl48/Mettl8/Chic1/Mpped2/Uts2/Ubash3b/Angpt2/Zfhx2/Snx6/Fxyd2/Slc16a11/Neurl3/Bves/Ip6k2/Chrna10	53	Hoxb7
0.0360704	0.0339799	0.0202461	0.0200136	0.0197272	1	Trim21/Tnrc18/Usp18/Casp7/Nfix/Ddx60/Irf2/Znfx1/Nmi/Tapbp/Pik3r3/Isg20/Zbtb20/Irf1/Epsti1/Dusp5/Gata3/Zic4/Erap1/Jup/Ccdc6/Ifih1/Nr3c1/Zbp1/Phactr1/Tsga10/Bst2/Grhl2/Cd274/Parp10/Parp14/Snn/Ttn/Lca5/Cbx8/Smarcal1/Brinp1/Relb/Mtmr4/Zfp865/Cnot4/Kremen1/Mast3/Smg1/Ccnk/Bcl3/Tbc1d10a/Rbm11/Foxl1/Cacng2/Stat3/Kdm3a/Ntf5/Cic/Lactb/Ptprs/Midn/Rtbdn/Dnaaf3/Ddah2/Parp3/Scyl2/Xpc/Nav2/Ypel5/Bclaf1/Desi1/B…	1637	Stat1
0.0313383	0.0299251	0.0177522	0.0168056	0.0165607	1	Ankrd9/Trp53inp2/Irf2bpl/Aptx/Ubqln1/Klf11/Kif5c/Tm9sf4/Isl2/Fam76b/Mov10l1/Camta1/Ubald1/Crem/Nsun4/Fam117a/Homer2/Dvl1/A130010J15Rik/Ift81/Cmip/Pkp4/Ormdl3/Akt3/Tmem251/Rcan1/Sdcbp2/Trmt5/Epc1/Heg1/Trib1/Rela/Gprc5a/Creld1/Atp1b1/Ppp2r5b/Cnnm4/Nfil3/Arhgef7/Homez/Mapk10/Tfeb/Rara/Tgfbrap1/Sema6d/Malat1/Slc16a12/Azin1/Lyrm1/Zc3h8/Fosl2/Tbx6/Ak4/Fam110a/Asap1/Rab6b/Hsd17b7/Rasl10a/Cdkl5/Ncoa5/Syt…	393	Batf3
0.054908	0.051123	0.0298317	0.0285659	0.0272359	1	Exoc3/Emp3/Nkrf/Gfm2/Lrrc49/Usp11/Grsf1/Nr1d1/Gripap1/Gnl2/Ift46/Parva/Arih1/Lrrc27/Tro/Ppp1r7/Skiv2l/Ncstn/Rras/Sin3a/Tnk2/Unc13d/Rnf214/Ric8b/Ubr4/Araf/Helb/Tmem9b/Cbll1/Dr1/Dennd4a/Runx1/Pef1/Cep120/Zfp454/Gdpgp1/Lpar3/Polr2h/Csnk1g1/Eif3i/Tmcc1/Nckap5/R3hcc1l/Pcx/Nudt21/Ufc1/Pcm1/Amz2/Wdr37/Dync2h1/Foxo1/Kctd20/Rspry1/Abhd4/Phf23/Sec24c/Ptk7/Gm12216/Farsa/Dcaf13/Fancm/Pim1/Tsc22d4/Gosr2/Armc8…	849	Hdac6
0.0163784	0.0145533	0.00867114	0.00872396	0.00888023	1	Pdcd7/Fam214a/Eef2k/Sh3bp4/Enpep/Foxp2/Foxp1/Tle3/Zfp362/Phip/Cadm1/Cnot6/Peli2/Klf4/Grasp/Mgrn1/Hlx/Tle1/Gkap1/Foxo3/Frat2/Ptprs/Efna3/Nfix/Ddit4/Cux2/Pogz/Sin3a/Bend7/Slc38a2/Setd1b/Fendrr/Syne2/Mxi1/Akt3/Ihh/Atoh8/Ptbp2/Zfyve1/Smad3/Nr1d1/Arrdc3/Tmem184b/Phf21a/Hoxa10/Klhl24/Zfp143/Igf1r/Phf19/Enc1/Zswim6/Nol4l/Chd7/Crebrf/Tnrc6b/Sertad4/Zfhx3/Zfp217/Aff3/Nr3c1/Ptch1/Rictor/Stag2/Fbxo32/Etv5/K…	997	Foxo1
0.0504229	0.0405443	0	0.000320478	0	1	Afp/Mapk10/Sav1/Nfat5/Fam216a/Loxl4/Pigt/Ccl5/Grip1	9	Gm5751
0.147755	0.141071	0.114354	0.113297	0.114544	1	Dnaja1/Sf3b2/Polr2h/Tbrg1/Taf7/Supt16/Mrps10/Eif3g/Ppil2/Yipf1/Cirbp/Supt4a/Gtpbp4/Pak1ip1/Supt6/Pcsk4/Polr2f/Lsm1/Wdr43/Wdr76/Rplp2/Ubxn8/Mul1/Lrrc9/Scfd1/Alad/Gtsf1/Sfr1/Zscan12/Nudt21/Hspa8/Gltscr2/Ndufc1/Hmgb3/N4bp2l2/Zfp574/Csnk2a1/Dhps/Snx13/Safb2/Tjap1/Rpl34/Sept7/Map3k4/Pcm1/Btbd7/Prkar1a/Ccdc71/Mynn/Vdac2/Ccdc65/Acin1/Sgsm2/Pfdn6/Ssbp1/Zcchc9/Tmem128/Zfp422/Atg16l1/Mpc2/Zfp92/Tusc2/Cct2/…	1693	Taf7
0.00289149	0.00247601	0.000879042	0.000939152	0.000823417	1	Wdr81/Abcd2/Kif6/Prdm2/Osbpl3/Rspo3/Parp11/Osbpl2/Fam222a/Abat/Klhdc8b/Cpne4/Prkag2/Tanc1/C920006O11Rik/Dicer1/Ttc26/Tm9sf3/Slc36a1/Myzap/Egr1/Klhl21/Tead3/Smco2/Btbd7/Fbxo11/Pnma2/Wnt5b/Sfxn2/Cnnm1/Lhfpl2/Gucd1/Dvl1/Kansl1l/Siah3/Fam196a/P2rx7/Rad9a/Ap1g1/Tubb3/Plxna1/Dvl2/Dhrs3/Nr1d1/Mthfsd/Cdkl3/Figla/Bmpr1b/Usp15/Kansl1/Ppm1e/Kidins220/Rfx1/Slc38a5/Rbm3os/Wnt9a/Snw1/Tbcel/Adcy3/Dlg4/Tmem132e/…	67	Zfp959
0.00964126	0.00824352	0	0.000537092	0	1	Zdhhc14/Gtf2a1/Fbxl3/Neurl1a/Ascl3/Cntn6/Arap1	7	Pou4f1
0.0228992	0.0211641	0.0113677	0.0116036	0.011361	1	Sertad3/Syt11/Tbl2/Irf1/Pim1/Crebrf/Klf11/Trim37/Xpc/Dscr3/Pdp1/Kdm1b/Nefh/Radil/Stmn1/Coro1c/Nfya/Hook2/Hspbp1/Gpbp1/Nova2/Nlk/Skap2/Aldoc/Nlgn2/Ddah2/Nxn/Sin3a/Cyhr1/Mafk/Ddit4/Rnf138/Ntrk1/Elf4/Podxl/Lnx2/Fam189b/Gga1/Jph3/Ogg1/Fbxo46/Prdm1/Rtbdn/Tmub2/Pfkfb2/Stag3/Rbm11/Mad2l2/Eya3/Pih1d1/Lpin3/Izumo1/Bard1/Syngr4/Zfp821/Kank2/Nfyc/Rom1/Fbxo36/Gpn2/Hdac6/Hey1/Zfp367/Osbpl9/Ctdsp2/Trim41/Prpf4…	682	Klf11
0.00031314	0.00026224	0	0	0	1	D830030K20Rik/Ablim1/Zscan12/Zfp3/Vdr	5	Zscan12
0.0157048	0.0158773	0.0131874	0.0124115	0.0134592	1	Nfatc4/Nfkbid/Nfkb2/Pea15a/Tiparp/Cgn/Rela/Stx17/Junb/Erbb3/Itga3/Nr4a1/Zmat4/Klf10/Ppt2/Tmx4/Degs1/Slc25a12/Lrig2/Rbm15/Adcy10/Lrriq3/Dok4/Prkcsh/Map3k6/E2f2/Nab2/Egr1/Cdh15/D930032P07Rik/Sertad1/Bcl10/Hmox1/Lss/Coro1c/Ggt7/Lipe/Inafm1/Slc25a25/Gpatch2l/Mapkapk3/Sertad3/Rassf7/Hmgn5/Gucd1/Pou5f1/Rusc1/Alg11/Hpse2/Coro7/Adam15/Ralb/Gadd45b/Gprc5c/Phox2a/Lag3/Slc19a3/Tmem130/L3mbtl1/Tusc3/Atg2a/Pl…	624	Klf10
0.00554543	0.00581105	0.00213321	0.00130335	0.00202646	1	Sipa1l1/Grasp/Hoxb8/Ifih1/Foxo1/Rreb1/Tnks2/Mb21d2/Rasal2/Hexim1/Ypel2/Pan3/En1/Atg2b/Lrp6/Setd1b/Rbbp4/Nr0b2/Uvrag/Dclk2/Epb41l4b/Setdb1/Glis2/Herc1/Nbr1/Tial1/Taf4b/Zswim4/Cnot6l/Arrdc3/Rictor/Rora/Prickle1/Skor1/Kdm2a/Bcas3/Phf21a/Scamp1/Tmem101/Tanc1/Wdtc1/Snap25/Slc12a2/Glis3/Cacna1e/Fam65a/Arhgap31/Pdgfb/Ado/Wdr20/Slc22a17/Jmy/Tmem243/Kcnmb2/Shroom3/Clasp1/Abtb2/Gtf2a1/Tle1/Gigyf1/Pacsin2/C…	96	Foxj3
0.00496082	0.00493206	0.00198592	0.00140008	0.00215051	1	Sp4/Gata3/Sox4/E2f8/Plxnb1/Paqr9/Szt2/Pcbp2/Fam84b/Fam149b/Gadd45a/Arrb1/Gjb2/Yif1b/Mllt3/Ppil6/Crat/Mmp16/Eif5a2/Cep112/Zfp92/Mdc1/Zkscan2/Spata2/Wdr59/Bcorl1/Qsox2/St5/Zfp575/Tmtc1/Zfp438/Hoxb9/Avpr1a/Gdap1l1/Skap1/Vps8/Sh3kbp1/Crebbp/Cep120/Abcg1/Zpbp2/Brd4/Rorc/Parp11/Tceal3/Grk4/Qser1/Cnksr2/Rnft1/Cic/Exoc6/Vezf1/Clock/Ttc39c/Traf3ip1/Zfp771/Lmbr1/Siae/Diaph1/Trim3/Actr5/Riok3/Slc38a3/Nckap5…	275	Sp4
0.000994882	0.000994224	0	9.04451e-05	0	1	Olfr31/Lars2/Fbln5/Nek5	4	Tbx5
0.0183325	0.018293	0.0128926	0.0132033	0.0129729	1	Sox10/Lhfp/Gal3st3/Arid5a/Slc43a1/Stard10/Sppl3/Camkk1/Cdk19/Phf21a/Thsd4/Slc18a3/Mllt3/Elf4/Etv3/Abca1/Fnbp1/Pde4b/Mark4/Klf11/Cpsf4l/Abcg1/Nprl3/Arhgap21/Fam169b/Tnrc6b/Ppm1h/Abr/Lgi3/Hoxa7/St6galnac3/Klhl21/Chd3/Epb41/Phf12/Ypel4/Nsd1/Kcnd2/Brpf1/Zfp36l2/Msi1/Peli2/Cdkn1c/Sema4d/Nos3/Slc43a2/Sema3g/Pogz/Malat1/Apbb1/Kcnma1/BC005537/Phf19/Dyrk1b/Rab40c/Slc30a4/Irs2/D430019H16Rik/Pik3cd/Sox30/Co…	128	Zbtb17
0.038153	0.039797	0.0194549	0.0179509	0.0204805	1	Spen/Epc1/Wipf2/Kdm2a/Ubap1/Sf3a1/Scml2/Hsf1/Zbtb11/Klhl15/Zfc3h1/Sbno1/Brd2/Atp8b2/Csde1/Uba1/Tia1/Socs5/Mettl4/Zfp507/Usp47/Rab30/Ubn2/Rbm4b/Tbc1d14/Spred1/Wac/Abl2/Zfp638/Strn4/Mtmr3/Tdrd1/Lars2/Creld2/Alg12/Smg7/Eif1b/Nfix/Nfe2l1/Zfp91/Fam46d/Slc23a2/Srek1/Gbf1/BC005537/Zbtb40/Snx13/Safb2/Pds5b/Arfgef1/Sept7/Zfp644/Slc5a6/Smc4/Map3k4/Pcm1/Rnf40/Btbd7/Tmem91/Med24/Rab10/Usp24/Fbxl3/Clstn1/Lcla…	2571	Kdm5a
0.02903	0.0328311	0.00504673	0.00291739	0.00544117	1	Rgs12/Akt2/Ubr4/Sbf2/Tcf7/Sdc4/Dst/Smim14/Tnni3/Arid3a/Ube2h/Zfp185/Akirin1/Ypel5/Pdlim4/Insig1/Cpne4/Cdkl5/Il13ra1/Ssbp2/Irf2/Usp2/Aig1/Ccdc9/Ypel4/Ssbp3/Asap1/Stat3/Dgkz/Mcc/Trim21/St5/Csnk1g1/Klhl21/Stat1/Bcl2l1/Skap2/Wwc2/Fchsd1/Tanc1/Ubash3b/Nf1/Cd276/Btg2/Lrrc49/Gan/Fgd5/Ampd2/Matn4/Cacul1/Tox3/Rb1cc1/Slc41a1/Vcpip1/Zswim4/Tmc3/Depdc5/Prpf40b/Myo1f/Fbxo34/Nab1/Foxp1/Gmpr/Klhl5/Atp6v0a1/Rftn…	249	Stat3
0.0702876	0.0701668	0.0391092	0.0383499	0.0403139	1	Pde6d/Crtc2/Ifrd1/Arv1/Mxi1/Phf13/Fbxo46/Ddx49/Kmt2d/Ccdc150/Slc38a9/Serpini1/Nbr1/Clp1/Rdh14/Pemt/Tpgs2/Ppp2r5b/Hcfc1r1/Ifrd2/Khk/R3hcc1l/Tmem129/Ddx25/Dpf1/Tmub1/Higd2a/Calr3/Katnal1/Crebl2/Peli1/Lrwd1/Med24/Rpain/Adck1/Ralbp1/Tpr/Stradb/Rbbp9/Exoc4/Ddx4/Zkscan14/Serbp1/Thap11/Hace1/Ggps1/Cldn12/Babam1/Vti1b/Pdia5/Scamp3/Fbxo9/Wasf1/Ccdc117/Ipo13/Hscb/Mettl8/Nucb1/Dgat1/Fen1/Atp6v1f/Vps41/Dph2/…	1432	Thap11
0.0105601	0.0105442	0.00508248	0.0043256	0.00452427	1	Atg16l1/Phf23/Ube3b/Mbd1/Nfat5/Cdk9/Fbxo42/Exoc2/Tdrd3/Fgd4/Nf1/Ppp2r5e/Rab3ip/Mga/Zbtb21/Zfp182/Pgrmc2/Map7d1/Ctdspl2/Prkar2a/Lpcat2/Tab3/Kansl1/Fam134a/Rnf149/Zfyve27/Gm15008/Foxo4/Nkrf/Otulin/Hnrnpdl/Als2cr11/C77080/Fancl/Rad18/Acvr1b/Pnpla8/Tnrc18/Smarcd2/Pik3cd/Phf21b/Phf19/Furin/Ptprg/Rock2/Pogz/Mcam/Plekho1/Gm11696/Usp12/Kras/Mtmr2/C1ql1/Fus/Prkg1/Taf5/Rbm15/Sh3pxd2a/Raver2/Sirt1/Adamts10/…	670	E2f6
0.0373822	0.0375918	0.0199496	0.0178808	0.0185515	1	Pafah1b1/Hcfc1/Hnrnpa3/Smc4/Hnrnpa2b1/Pcif1/Gsk3b/Ddx6/Ppp6r3/Brd4/Hipk3/Tti2/Lrrc8a/Picalm/Rev3l/Atp8b2/Ap1g1/Polr2a/Hp1bp3/Pds5b/Rnf220/Slain2/Prrc2a/Eif1b/Cnot1/Prdm2/Rhof/Hoxb8/Fbrs/Safb2/Ptpn4/Bag6/Prr12/Wapl/Mrpl48/Wipf2/Ubn2/Sall3/Baz2b/Pcm1/Dcaf6/Brd2/Fubp1/Xkr6/Spats2/Foxm1/N4bp2l2/Gnaq/Pnpla8/Vcpip1/Sfmbt2/Mpp5/Dyrk1a/Fbxl3/Arid3b/Mga/Cnot3/Usp34/Tnrc18/Kansl1/Med1/Pdik1l/Elavl2/Sec23ip…	2095	Taf1
0.0214951	0.0233603	0.0152383	0.0132377	0.0122934	1	Zbtb40/Asna1/Cd164/Emc2/Prok2/Sumf1/Capn7/Faf1/Prpf19/Pank3/Ccdc9/Prkcsh/Insig1/Ap1s2/Slc25a51/Fbxl3/C77080/Ccnt1/Mapre2/Mbd5/Armcx4/Aida/Vps37b/Bmp2k/Diaph2/Cdk7/Hps1/Stk17b/Slmap/Pgrmc2/Slc12a6/Nup188/Elovl5/Mapkapk3/Bloc1s3/Dgat2/Vac14/Slc36a1/Ptbp1/Lncpint/Pip5k1a/Pcx/Dtna/Acsf2/Rcor2/Atg3/Arhgap12/Stx4a/Get4/Tet3/Slc25a36/Eif4e/Hotairm1/Net1/Plcg2/Slc16a1/D830030K20Rik/Plagl1/Vps11/Brox/Uvra…	110	Mios
0.0210338	0.0224063	0.0155948	0.0147132	0.0141503	1	Rab3b/Mavs/Zfp689/Slc16a14/Rhot1/Mynn/Lin9/Zbtb26/Aip/Tdp1/Prpf3/Lzts1/Akt2/Pskh1/Trafd1/Zbtb3/Vps72/Fem1c/Rbbp8/Ints7/Vcpip1/Tiam2/Zcchc17/AU022252/Matn3/Med26/Sike1/Fdps/Mrps30/Grhl1/Ccrl2/Espl1/Btbd9/Tti2/Phf12/Tbp/Ttc13/Acp2/C8g/Sec22b/Mtmr14/Hoxc13/Pcgf1/Rnft1/Stac2/Gpn3/Ldb1/Coq6/Tex11/Rabgap1/Tmem184b/Skap1/Ahctf1/Dhtkd1/Rap1a/Qtrtd1/Cmya5/Pdp1/Gatm/Il11ra1/Hlx/Isl1/Tuft1/Pum2/Mei1/Sfmbt1/…	795	Tbp
0.127977	0.131283	0.116751	0.112331	0.108706	1	Suz12/Ing3/Slc25a19/Naa35/Fam175b/Mns1/Atp6v1d/Fnbp1l/Sbf2/Kat2a/Matr3/BC003331/Cfdp1/Rsrc2/Babam1/Clp1/Phf13/Cdc40/Tubgcp3/Gkap1/Snx17/Usp16/Xpot/Swt1/Eif5/Ubqln1/Nol11/Fgd6/Banp/Mrpl11/Men1/Pprc1/Pnkd/Zw10/Suco/Aaas/Nme1/Lrrc51/Gbf1/Phactr4/Cnot4/Ehd4/Suclg1/Med24/Stk25/N4bp2l2/Chchd3/Skiv2l2/Acin1/Rpl18a/Psmd2/Ammecr1l/Psmd4/Rbm6/Mcm3/Papola/Zfp148/Zbtb44/Plaa/Rrs1/Ccdc191/Lta4h/Uqcrb/Cox7c/Rn…	460	Smc3
0.0393064	0.0395563	0.0324269	0.0292014	0.0279897	1	Creb3l2/Gse1/Pop5/Map3k1/Epb41/Erbb2/N4bp2l2/Naa50/Osbpl11/Ubald2/Pfkfb3/Plekhg2/Cep55/Dyrk1a/Fam46c/Fbxl14/Pou2f1/Mtus1/Fancb/Rab5c/Aspm/Cdc25c/Anln/Bnc2/Gpank1/Ranbp6/Smarca2/Cenpp/Exo1/Tle4/Thsd7b/Foxn2/Ccdc34/Nr3c1/Rbbp5/Asf1a/Ubap2l/Rnf19a/Rnf44/Klhl14/Cnot4/Bbx/En1/Gps2/Racgap1/Pcnt/Kirrel2/Trim59/Klf8/Hey1/Tfap2c/Gli3/Elavl2/Hspa2/Fgfr1/Matr3/Nedd4l/Tsc22d1/Btg3/Sart3/Bcl6/Oip5/Nusap1/Marc…	290	Tfdp2
0.0306364	0.0300422	0.0197701	0.0136015	0.0149302	1	Srbd1/Hnrnpul1/Ctdspl2/Extl3/Ssh2/Smad5/Brca1/Reep2/Atm/Casp8ap2/Tubgcp3/Supt16/Git2/Ccp110/Hist1h1e/Topbp1/Mcm3/Cdc42bpa/Zw10/Npat/Cyb5d2/Zfp367/Nup155/Zranb3/Kntc1/Taf1/Ankhd1/Kcnh2/Zfp407/Dock7/Wrn/Zfp384	32	Dnmt1
0.00179124	0.00193001	0.00067845	5.13514e-05	0.000122498	1	Mat1a/Cass4/Pcdh9/Lrrc15/Lnpep/A630075F10Rik/Syt12/Igf1r/Ncoa2/Pou2af1/Nfkb1/C030037D09Rik/Mn1/Usp32/Efnb1/Nfatc2/Aldh1a3/Gjd3/Mllt1/Plekha6/Nrxn2/Tmigd3/Galnt16/Sall1/Rps6ka3/Cdk14	26	Pax7
0.00210923	0.00209512	0.000629397	0.000424116	0.000137436	1	Pdgfrb/Osbpl7/Gpx3/Wscd1/Tns1/Phox2a/Slc35a3/Coro2a/Lrrn1/Nek8/Edn3/Gdap1l1/Ptpn4/Elmod3/Thsd4/Dsp/Xdh/Chrdl1/Rnf145/Dzank1/Dsc1/Lhx8/Nr2c2/Naglu/Mettl22/Hoxa2/Scn7a/Lce1l/Ikzf4/Ovol2/Hdc	31	Tbx1
0.013926	0.0140253	0.00663506	0.00460048	0.00520903	1	Slc12a5/Zfp821/Mfng/Lpin3/Larp1/Dnaaf3/Tcf3/Cyfip2/Zfhx2/Anks1/Myo9b/Drap1/Gas2l1/Ppp1r16a/Arhgef2/Pou2f2/Eepd1/Macrod2/Mafk/Arrdc3/Cdk16/Ctdspl/Slc4a2/Sertad4/Adgrl1/Rnf19a/Ncoa3/Ece2/Camk2g/Pcmtd2/Wdr26/Zbtb1/Syt11/Wdr62/Hotairm1/Vapb/Ralgapb/Mtmr4/Tdrd1/Arhgap29/Atg2a/Tnni3/Tpcn1/Ccdc28a/Eif5a2/Maml1/St8sia1/Armcx2/Cacnb3/Cend1/Dtna/Uchl4/Nckipsd/Npffr1/Copb2/Smim14/Kansl3/Syt9/Fam76a/Ccdc50/P…	717	Brf1
0.0418815	0.0419322	0.0281663	0.0248241	0.024872	1	Dbnl/Noc3l/Srpr/Asb6/Tbrg4/Rmnd5b/Rbck1/Tcf7/Disp1/Urm1/Secisbp2/Patl1/Gtf2h1/Rras/Tsr1/Rpe/Bcl10/Pradc1/Znhit1/Sf3a3/Stk40/Tro/Stx4a/Cdk9/Pih1d2/AU019823/Map1s/Gosr2/Dhx38/Arhgef1/Sirt6/Wdr36/Dcaf10/Tufm/Topaz1/Itpr3/Coro1c/Ttf1/Inip/Arhgef7/Pik3r2/Tpm3/Acin1/Dph2/Tmem199/Ppme1/Nfat5/Mcm7/Il12rb1/Chtf8/Tsc22d4/Dis3/Smchd1/Aip/Ercc1/Cxadr/Hoxaas3/Ubr4/Atmin/Wdr1/Trappc11/Rrp12/Srp72/Myl4/Las1l/Se…	573	Ubtf
0.00555594	0.00498547	0.00407478	0.00255956	0.00210516	1	Rtn1/Ints8/Stxbp5l/Paqr9/Esr1/Pkhd1/Bcl6/Abcd2/Erich3/Antxr2/Rpgrip1l/Ncor1/Fam53b/Olfml2b/Ptprr/Rpl3l/Srcin1/Eva1c/Cxxc4/Prokr2/Bcor/Rarg/Hydin/Hoxa9/Zcchc4/Lin28b/Ino80b/Lhx6/Acin1/Insig2/Bdh1/Atxn7/Zfyve9/Sri/Tub/Ank3/Ccnb3/Cdk14/Zeb2/Msi2/Tmem178b/Ralgps2/Stau1/Fktn/Sdc4/Akt3/Rttn/Rasal2/Fam135a/Chit1/Smchd1/Cep70/Rgma/Ppp1r9a/Macrod2/Entpd1/Pdpn/Prtg/Ogt	59	Bcl6
0.0434657	0.0413087	0.0373632	0.0323138	0.0322073	1	Fancg/Cdca2/Brip1/Fbxw2/Minpp1/Tigd3/Rbbp8/Mbnl3/Taf1/Ubxn1/Cdc45/Eri3/Prim1/Gm16845/Isg20l2/Wwp2/Sbno2/Fbxo22/BC004004/Nudcd3/Ovca2/Kif4/Wdr83os/Fam173a/Nr1h2/Mrps16/Zdhhc4/Pcyt1a/R3hcc1l/Aagab/Arfgap1/Ppp1r2/Rabep2/Atad2/Simc1/Tmem52/Mad2l2/Nup62/Tom1/Myo18a/Raver1/Gpr19/Sys1/Ddx50/Med9/Slc35f3/Rad18/Prim2/Rusc1/St3gal4/Psmc3ip/Chek1/Nupl1/Rhbdd2/Nup155/Serinc3/Rfc3/Clspn/Scai/Klf9/Cep55/Slc12a…	1097	Nelfe
0.00196754	0.00171587	0.000986773	0.000476107	0.000877571	1	Prdm1/Sp4/Cnih2/Nbea/Top2b/Magi1/Nudt18/Runx1/Msl2/Tesk2/Mmd2/Gem/Zglp1/Hoxb4/Ino80d/Ube2h/Btbd11/Crot/Sptbn2/Kdm3b/Flnc/Tox/Pih1d2/Strn3/Zfp462/Cbx4/Cacna1c	27	Zfp712
0.0111171	0.0105425	0.00776293	0.00599775	0.00693345	1	Micall1/Mog/Zfp185/Padi3/Calb2/Ina/Memo1/Gjc1/Ncoa7/Phactr4/Ercc1/Mapkap1/Zfp367/Ap2b1/Zc3h14/Tmem184c/Tph1/Zbtb43/Phf21a/Smad6/Ppil4/Usp12/Agk/Atp6ap1l/Dbx2/Cdk6/Zfp775/Snta1/Zfp647/Arhgef19/Psmf1/Pacsin1/Taok3/Ago1/Ccdc65/Tram2/Ambra1/Xpa/Cep135/Ninj1/Zfp202/Atrnl1/Thrap3/Hdlbp/Bdh1/Prpf3/Ncoa3/Arhgef3/Nup210/Zdhhc9/Prrg2/Rad9a/Smyd2/Hivep1/Ophn1/Igfbpl1/Cdk5rap2/St8sia5/Tnfaip6/Cept1/Vrtn/Tmem…	305	Polr3a
0.129326	0.128595	0.12222	0.117916	0.120765	1	Rnaseh1/Ube2k/Cope/Rpl21/Ehd4/Orc5/Vamp3/Dusp11/Spata7/Gpalpp1/Dctn4/Arid4a/Stag2/Mastl/Ubxn4/Dda1/Zfand5/Lmbrd1/Ppwd1/Rft1/Mien1/Atp5g1/Wdr82/Rce1/Slc35e1/Sde2/Cdkal1/Recql5/Eif5/Mcm2/Iws1/Cdk11b/Gars/Rrnad1/Ndufb6/Hist1h2ai/Hoxb5/Smdt1/Phf20/Dcaf12/Sf3a1/Diablo/Uhrf1bp1l/Usp48/Pafah1b2/Cpsf2/Rad23a/Psmb2/Ufsp2/Tsc22d4/Usp14/Ubl4a/Pcbp4/Armcx3/Pelp1/Gpr19/Prpf4/Rsbn1/St13/Med24/Ube4a/Osbpl9/Prep…	716	Uqcrb
0.000847439	0.000656748	0.000137323	1.70249e-05	0	1	Itpr1/Ryk/Trpc7/Otos/Grxcr1/Tgm3/Dock9/Csmd2/Endod1/Kcnip3/Grxcr2/Magix/Zfp385c/Zfp740/Chml/Srgap1	16	Cbfb
0.0775959	0.0709599	0.0580593	0.0527086	0.0525888	1	Tmem161b/Tssc4/Cep41/Pcyt1a/Ptrh2/Lrrc28/C87436/Zbtb43/Dis3/Osbpl2/Arfgap1/Helq/Taf1b/Ppih/Farsa/Emc3/Otub1/Ube2f/Rubcn/Ilf2/Cdc40/Psmb3/Zfp597/Cc2d1a/Tti2/Fam103a1/Clp1/Med18/Nol6/Ccnl1/Abhd10/Cstf3/Dap3/Fam98a/Zkscan6/Sde2/Pex11a/Wdr83/Vps51/Blzf1/Ndufs7/Crnkl1/Hexim2/Thap1/Ubxn6/Ptpn1/Nubp1/Nol10/Sike1/Ddx19b/Cfap36/Stx12/Rpl34/Toporsos/Becn1/Txnl1/Otud4/Zfp213/Nkapl/Ctdsp1/Tceanc2/Zfp612/Dnaj…	1391	Gtf2f1
0.0402696	0.0382145	0.0295057	0.0253355	0.0277959	1	Zfp60/Ptpn1/Spice1/Rfc3/Haus6/Gpatch2l/Tmem161b/Pdcd11/Trim41/Tssc4/Lrrc49/Nudt5/Arfip1/Gemin8/Timmdc1/Slc25a46/Ankrd42/Wdr93/Zcchc9/Uggt1/Ccdc39/Cstf2t/Slc39a9/Rnf185/Rapgef6/Coa5/Csnk1g1/Rpl37/Supt16/Dhx8/Tsc22d4/Fbxo28/Stpg2/Hdac7/Wdr76/Zkscan1/Arhgef7/Prpf6/D430042O09Rik/Pih1d2/AU019823/Yipf3/Gtpbp2/Sart1/Setd5/Chd2/Xrn2/Tmem128/Tro/Znhit2/Rpl32/Stag2/Suds3/Etv3/Gatad2a/Golga1/Arfip2/Yme1l1/Z…	669	Elf2
0.0237015	0.021324	0.0111156	0.00766528	0.00948869	1	Tcf7l2/Tfap2c/Orai1/Rilpl2/Tnrc6c/Hapln1/Sfrp1/Sdc4/Chic2/Hivep2/Fendrr/Gnao1/Plekha3/Foxf1/Bnc2/Cnot6l/Tnrc18/Kansl1/Kcnma1/Irs4/Cited2/Abca1/Ano1/Pitpnm2os1/Nr2e1/Gnas/Egr1/Sox5/Klhdc3/Ypel3/Gm12216/Tacc1/Zbtb38/Gpbar1/Chd7/Celf2/Mnx1/Dixdc1/Igsf3/Hhex/Pdcd4/Prickle1/Stxbp5l/Bcl6/Stk35/Nanos3/Nucb2/Aldob/Tmem229b/Cryl1/Egr4/Heca/Pnoc/Il19/Hoxb2/Ubxn10/Serinc5/Faxc/Ccna1/Lrmp/Sox3/Frmd6/Efcab6/M…	505	Foxf1
0.0737416	0.0709211	0.058174	0.0519475	0.052404	1	Flot2/Sec14l2/Ddx19b/Fam13b/Palm3/Nasp/Ubald1/Cgn/Prr14l/Rps16/Mark2/Ap1b1/Timmdc1/Pcyox1/Wdr33/Nr1d1/Mpp5/Zbtb43/Ash1l/Rnf138/Ppp6c/Sugp2/Btg2/Usp8/Arpc1b/Kifc1/Atf2/Ift81/Pla2g6/Dennd4a/Rcan3/Ralgps2/Josd1/Tnip2/Inpp5b/Fhl1/Stag1/Prr19/Zbtb38/Cstf3/R3hcc1l/Nrbf2/Fsd1l/Sipa1l1/Atp7a/Pik3c2a/Nab2/Urm1/Dip2b/Creb1/Phactr4/Taf12/Ddx27/Ubap2/Sirt4/Rps10/Gjc1/Plekho2/Sfmbt2/Ezh1/Cbfa2t2/Ubtf/Irf2bpl/…	691	Cebpz
0.0175772	0.016429	0.0125902	0.0103604	0.0111143	1	Atxn7l1/Dmtf1/Zfp110/Kat7/Ascc2/Tcp1/Bcl6b/Bcl10/Chrd/Ggt7/Syt11/Sugt1/Exoc2/Crk/Tbc1d22a/Pld3/Mrps23/Pex7/Adcy7/Kcnj15/Stox2/H13/Mllt6/Plekhs1/Rapgef3/Icam1/Hoxa7/Zfp143/Rela/Nrbf2/Tnip2/Wars/Nfe2/Sh2b1/Vps4b/Arid3a/Mafk/Spink10/Med12/Slc35b3/Susd4/Cpt2/Dusp2/Qars/Gsn/Lpin3/Thap7/Rmdn1/Gripap1/Panx1/Prepl/Dnajb1/Naa30/Mogs/Got1l1/Tnni3/Bin3/Arhgef7/Sec24a/Zkscan1/Ing4/Acvr2a/Mief1/Mpzl3/Ccar2/Zs…	559	Rela
0.0593494	0.0435888	0.0344417	0.0212263	0.0345875	1	Lonrf3/Dynll2/Marcksl1/Eef2k/Asb9/Stra8/Pdcd4/Pcgf5/Nxf3/Bves/Ldlrad3/Zbtb44/Cdkn1c/Elf4/D330045A20Rik/Zmym3/Foxo1/Dmrt1/Erg/Rragd/Nfix/Mycl/Psd3/Peli2/Pfn2/Tnrc6a/Mxd4/Epb41/Rasa2/Jmy/Tle3/Ggnbp2/Ccnjl/Gm9112/Thsd4/Tet3/Hes1/Bcl7a/Rara/Ddah1/Dtnbp1/Smagp/Topaz1/Aff3/Gm7334/Fam214a/Prkar2b/Lmo1/Muc1/Mum1l1/Btg3/Add3/Tmem150a/Gkap1/Tdrd5/Egflam/Foxo3/Epb41l3/Six3/Tle1/D030056L22Rik/A930011G23Rik/M…	72	Dmrt1
0.0131914	0.0106741	0.0076312	0.00632374	0.00937784	1	Erbb2/Tpbg/Btg2/Dtx3/Snx33/Ank2/Xkr7/Fam219a/Tcf7l2/Irf1/Irf2/Rnf6/Tmc3/Bcl2l11/Lpp/Bcl6/Mllt3/Mrc2/Rbms3/Chrm3/Sema6c/Chic1/Ubash3b/Rbms1/Il11ra1/Col5a2/Foxo1/Tdrd5/Bnc2/Il6st/Ablim1/Tnc/Atp1b1/Cbx8/Abcd2/Rab19/Pcdh9/Epb41l1/Rab38/Ube2r2/Acap2/Myo1g/Pcdh18/Baz2b/Rasal2/Erg/Lhx6/Zc4h2/Hmx3/Hhip/Gsk3b/Sema6d/St3gal2/Zfand6/Snai1/Lgr6/Rnf13/Rab34/Ttn/Pgap3/Akap12/Gm12216/Ophn1/Cdk14/Boc/Csrnp3/Olfm…	143	Mbnl2
0.00466361	0.00394067	0.00191805	0.00110863	0.00277615	1	Tef/Inpp4a/Phf19/Zbtb20/Hoxa10/Gtf2ird1/Ptprs/Phldb2/Bbc3/Adcy5/Thrb/Prok2/Wdr81/Nr1d1/Rabl6/Per1/Ciart/Zfp711/Pcx/Phlpp2/Jph3/Hnrnpul2/Dgki/Tmem200c/Ablim1/Cys1/Cyhr1/Fbxo11/Vps37c/Abcg1/Adarb1/Thra/Tle1/Atxn1l/Akna/Btg1/Elf4/Gas2l1/Jund/Lrrc8a/Gjc1/Pde1a/Wt1/Trp53inp2/Nfkbiz/Il12rb2/Phc2/Fhit/Ahcyl1/Egfr/Hoxa11/Lekr1/Sertad4/Mobp/Fnip1/Akap7/Klf15/Tlr4/Ube2z/Dst/Inpp5k/Rbbp6/Fam198b/Akt3/Abhd8/…	287	Tef
0.00263989	0.00245161	0.00144028	0.00114166	0.00179218	1	Trim21/Creb3l1/Lrrn2/Epha3/Chd3/Cebpg/Ctsz/Fam171a1/Foxp1/Pafah2/St3gal4/Rorc/Nhsl1/AI661453/Foxf2/Fbxo42/Rhobtb1/Zfp384/Numb/Vldlr/Rps6ka5/Dgcr8/Tcf7l2/Unc5b/Pomgnt2/Tmcc3/Rhbdf1/Kcnk3/Pear1/Efnb1/Lrrc8d/Adcy7/Nckap5/Otoa	34	Zfp868
0.00173268	0.00135332	0.000143793	0.000308241	0.000810959	1	Erich3/Plag1/Celf4/Hoxa5/Hoxaas3/Atxn1/Pax2/Nr2e1/Wscd2/Pomc/Shtn1/Brms1l/Ppp1r1b/Hivep1/Ovol1/Mroh5/Pou4f1/Hoxa7/Lmo1/Sox3/Gm826/Sh2d3c/Tbx1/Egr1/Ildr2/Onecut1/Tekt2/Mllt6/Rabgap1l/Arhgap21/G730013B05Rik/Kbtbd2/Dnajc1/Vmo1/Ptprr/Zdhhc14/Asprv1/C1ql1/Fbrs/Sema6d/Mmp14/Mxi1/Sh3gl2/Wls/Hoxa9/Smarca1/Hoxb9/Pax5/Gpc4/Stk10/Cdkn1b/Stom/C1ql2/Ccdc73/Akr1b10/Lrrc1/Socs1/Epha3/Shroom4/Pkp3/Gas2/Ccnb3/Pls…	118	Hoxa7
0.00384762	0.0035837	0.00252859	0.00253818	0.00316441	1	Crocc/Dgki/Apc/Osbpl1a/Fam185a/Mga/Pcx/Cage1/Slc38a9/Tecpr2/Ets2/Gpkow/Iffo2/Ptpn6/Nhej1/Arhgap23/Ralgapb/Fam214a/Zfp773/Cdc14b/Patl1/Il31ra/Trmt11/Irf2/Uba6/Mei1/Tspan13/Bcar3/Sult6b1/Ccdc102a/Trim25/Etv6/Wdr7/D430042O09Rik/Akap7/G3bp2/Nid2/Grb10/Cptp/Msantd2/Scnn1b/Acvr1/Gatm/Aldh1a2/Tspyl4/Lrrc51/D030068K23Rik/Cabin1/Syce1l/Zic4/E330013P04Rik/Ubxn10/Lrriq4/Gramd1b/Tex12/Tmco4/Setmar/Sgk2/Hmgn3…	78	Zfp850
0.0228011	0.017556	0.00431744	0.00494981	0.00807043	1	Lmo1/Gnaz/Txndc16/Figla/Sohlh1/Dtna/Lemd1/Fam178b/Ttn/Nfix/Btg2/Cnppd1/Kdf1/Rasa3/Dapk2/Atp6v1h/Pak6/Sbsn/Zfp398/Irf6/Rapsn/Tph1/Ttyh2/Ninj2/Ntrk1/Rorc/Klhl31/Ormdl3/Tmem86a/Atp6v0d1/Unc5a/Dnmt3a/Vps26a/Prkag2/Tdrd1/Cln3/Stat5b/Crb3/Vps37c/Usp12/Zfp438/Bmp7/Ciart/Slc6a4/Nmnat3/Ttc39b/Tsc1/Atxn3/Rab6b/Hs3st1/Arrdc3/Mpp2/Mobp/Epha8/Tubg2/Tekt2/Ap1m2/Tap2/Tcn2/Stx1a/Ypel5/Ctns/Xlr5c/Pcdh12/Themis3/G…	108	Figla
0.0207955	0.0185303	0.0104435	0.00949792	0.0136191	1	Apbb1/Smarcd2/Gypc/Skap2/Ccdc141/Mbd2/Mast3/Gabarapl1/Atp8b5/Snx8/Afap1/Ptk7/Sertad3/Wiz/Myadm/Nhsl1/Plec/Dgke/Ldlrap1/Jade2/Dhx35/Wbscr27/Cnnm2/Pdlim7/Swi5/Stat3/Syncrip/Creb3l1/Tank/Kcnip2/Pcgf3/Msn/Siah2/Radil/Csnk1g1/Fbrs/Arhgap28/Snap25/Leprot/Arfgap3/Cald1/Zfand5/Arrb1/Lbh/AI464131/Fbxo44/Ddr1/Nfkb2/Clic4/Adcy10/Urb1/Pik3r5/Rsrc2/Ddah2/Efhb/Rtn2/Tuft1/Spa17/Myh9/Sptan1/Elovl1/Klf13/Exoc1/He…	93	Klf7
0.0155215	0.0127149	0.00658775	0.00649247	0.0091437	1	Foxo3/Sertad4/Fbxo32/Jmy/Aff3/Ddit4/H3f3a/Igsf3/Fras1/Xkr6/Dcaf6/Grb10/Gata3/Thsd4/Fam214a/Sfxn3/Irf1/Tmem167b/Ndrg4/Enpep/Sh3bp4/Faap20/Mpzl3/Ctsf/Serinc5/Lhx8/Abcg1/Cyp39a1/Stat2/Tbc1d32/Ptch1/Crebrf/Slc38a2/Btg1/Tfdp2/Peli2/Vat1/Cdkn1b/Foxo1/Pik3ip1/Tbc1d30/Ep300/Tnrc6b/Otud1/Paip2b/Gadd45b/Cpsf4l/Igf1r/Ptbp2/Tmem116/Phf21a/Sin3a/Cdkn2aip/Zfhx2/Mtr/Atxn3/Clip3/Nr1d1/Ncoa2/Tmem86a/Zfp532/Tle3/F…	670	Foxo3
0.0277568	0.0231157	0.0101403	0.00896583	0.0142616	1	Errfi1/Cd47/Cdkl5/Spsb1/Nos1ap/Klhl15/Col25a1/Afap1l2/Plekhm3/Ethe1/Gadd45g/Hspa12a/Lmo1/Cdkn1c/Socs1/Prdx4/Gse1/Tuft1/Ppp1r2/Gar1/Marcksl1/Kctd20/Atp1b1/Sertad2/Celf2/Zbp1/Irf5/Irf2/Elk4/Arhgef3/Itpk1/Sema6d/Bcas1/Mpc2/Galnt13/Plekhh2/Sp110/Cartpt/Tox/Elavl2/Pcgf5/Gm12216/B2m/Snn/Extl2/Il6ra/Bcorl1/Skap1/Pycard/Cnot7/Azi2/Tfdp2/Il1rap/Srsf2/F830045P16Rik/Hey1/D930015E06Rik/Arid5a/Chaf1b/Slc7a2/R…	338	Irf8
0.0198879	0.0192501	0.0103067	0.01055	0.0136795	1	Ddit4/Ptbp2/Epb41/Mbnl2/Crebrf/Mllt3/Fbxo32/Sfrp1/Nr3c1/Cmip/Pim1/Rlim/Plppr1/Arhgap28/Snrk/B4galt1/Efcab6/Btg1/Adcy10/Ubash3b/Msi2/Tnrc6a/Foxp1/Arid5b/Lmo4/Cadm1/Peli2/Ubald1/Grasp/Kdm2b/Brd3/Gm29443/Tcf7l2/Ago4/Nfix/Elmsan1/Foxf2/Slit2/Rnf220/Uhrf2/Zfhx4/Ezh1/Xpo7/Dok2/Rxra/Pou2f1/Ppp3ca/Fam114a1/Fam60a/Setd1b/Fendrr/Rhof/Syne2/Cited2/Halr1/Atoh8/Ogt/Smad3/Gnb4/Nek7/Phf21a/Epb41l5/Ckap5/Ip6k1/F…	942	Foxp1
0.0139346	0.0127445	0.00295449	0.0026642	0.00632461	1	Syt11/Rab15/Dennd4a/Acot10/Zfp84/Tead3/Fut1/Epas1/Kctd12b/Afp/Usp13/C1galt1/Pfkm/Tiam1/Gm973/Wdr62/Klf4/Ahi1/Fbxo8/Pla2g4a/Lrrc8b/Slc25a15/Abcc5/Ttn/Cdh1/Cipc/Acer1/Zmynd8/Ankrd35/Upk1a/Cfap45/Cyp4f39/Nav2/Grhl2/Ubald2/Slc5a11/Apba1/Aasdhppt/Clnk/Trp53inp1/Senp1/Efnb2/Mapk10/Zbtb7b/Zfp507/Slc40a1/Dtna/Erbb2/Znrf2/Celf4/Atp6v1c1/Zbtb20/Ddc/Nfkbiz/Zic3/Notch2	56	Grhl2
0.02562	0.0254533	0.0172834	0.015534	0.0192369	1	Arc/Tnni3/Ccdc9/Wdr26/Egr1/Gnb2/Slc25a25/Uggt2/Pcolce/Rhot2/Gosr2/Dusp5/Klhl15/Purb/Stk40/Mtf1/Ier2/Bcl6b/Kdm6b/Brox/Nfia/Zdhhc4/Map3k11/Sirt7/Lyrm7/Pik3r1/Rbck1/Emp3/Nf1/Tmem9b/Wdr3/H13/Junb/Pik3r2/Nfatc2/C77080/Kcnc3/Vasn/Golga3/Mib2/Fhl3/Midn/Usp19/Ubxn10/Lfng/Actg1/Fosl2/Cyp19a1/Stambpl1/Klf10/Trib1/Ptpn1/Rprd1b/Chuk/Sft2d1/Bcl10/Map1s/Myo9b/Cdh15/Zyx/Akirin1/Plekhg2/Nanos3/Rhoj/Svep1/Pcdh10/…	775	Egr1
0.00583106	0.00546561	0.0017292	0.00105627	0.00275784	1	Rxra/Cdkn1c/Slc6a4/Msi1/Unc5a/Micall1/Inafm2/Grk5/Ell2/Reep5/Creb3l1/Siah2/Adamts3/Kras/Cdk8/Gfra2/Myzap/Bcor/Amd2/Acvr1b/Ctdspl/Mnt/Atp5g2/Ank/Socs5/Nuak1/Gm15800/Tsku/Pcsk4/Ets1/Zfp108/Pax2/Dynll2/Rin2/Fzd10/Zc3h7b/Sertad4/Bend4/Dusp2/Ptprs/Zfp217/Tmem255a/Spsb1/Boc/Foxf2/Runx1/Col1a1/Zswim4/C1galt1/Srf/Ankrd63/Rpap1/Heg1/Gucd1/Epc2/Six4/Zfp661/Btg1/Atp8b2/Hic1/Rap1b/Klf7/Rhog/Ccdc88c/Lgi3/Galn…	272	Ets1
0.0123986	0.0125471	0.00500223	0.00512315	0.00649651	1	E130218I03Rik/Spag9/Ppp2r2d/Gk5/Pafah1b1/Clk4/Zmiz1/Gtf2f1/Fam117a/Zbtb11/Slc25a36/Mlc1/Plk4/Lmbrd1/Cdip1/Dennd5a/Adnp2/Ensa/Rara/Usp36/Ppp2r5b/Arhgef7/Sec1/Zfp574/Ahctf1/Ttc19/Lockd/Kcnj16/Mettl25/Armcx4/Ccdc103/Scyl2/Racgap1/Has2/Tmem39a/Dvl1/Golga3/Leng8/Myh14/Map4/Rrnad1/Tnfaip1/Synj2/Emc3/Gcc1/Rps6ka3/Alkbh5/Tmbim1/Pitpnm3/Apbb1/Elf4/Cdkal1/Zwilch/Nr5a1/Rgs7bp/Foxp1/Ccnl1/Atg16l2/Crebrf/Cep5…	543	Atf2
0.0252555	0.0251105	0.0148824	0.0156971	0.0171476	1	Dnajb9/Rer1/Eif2a/Gpatch2l/Tmem128/Cdca5/Safb/Stard3/Prkab1/Uggt1/Shq1/Nif3l1/Arl5b/Utp14a/Klhl15/Actr6/Nr1h2/Gdap2/Zzef1/Ensa/Tmem80/D1Pas1/Thap1/Ap1m1/Nup107/Pcif1/Ost4/Bcap31/Zfp280c/Abt1/Cdc7/Mios/Chn1/Srfbp1/Camkmt/Trmt5/Eaf2/Eif1ad/Gm20604/Sike1/Ppp6c/Osgepl1/Grwd1/Ndor1/Ankrd11/Rnf25/Rnf114/Minpp1/Morn2/Plekho2/Mars2/Samm50/Spink10/Nubp1/Nrbp1/Ergic3/Slc30a2/Slc16a11/Fgd4/Gabpb1/Rabgap1l/P…	356	Thap1
0.102779	0.0911083	0.001958	0.000893531	0.0149071	1	Dgat2/Cpeb1/Fbxl20/Dusp9/Hhex/Dnd1/Ddx4/Usp3/Smoc2/Dmrt1/Tktl1/Hes1	12	Sohlh2
0.00675033	0.00575898	0.000100814	0.00102975	0.00155342	1	Kctd13/Rbm22/Galm/Elfn1/Rnd1/Smchd1/Pyroxd1/Map3k12/Arl4d/Vdr/Prkd2/Gcnt4/Frs3/Lmo2/Akap5/Vav3/Gng2/Prkg1/Rgs6/Elavl2/Nhsl2/Tlk2/Klhl15/Scnn1a/Glmn	25	Gm10479
0.0122408	0.0100496	0.000319163	0.00101525	0.0024123	1	Clk4/Rasd2/Nr1d1/Bbc3/Txnip/Thra	6	Nr1d1
0.0256186	0.0218466	0.0194295	0.0199014	0.020388	1	Paf1/Abca7/Pim1/Hist1h3a/Atp1b1/Irf8/Gtf2b/Prkcz/Lonrf3/Rcn2/Rffl/Fbxo32/Rnd1/Cdc25c/Snx33/Tubb2a/Mylip/Hspa2/Gadd45g/Boll/Hjurp/Epc1/C87436/Olfml2b/Atxn3/Gem/Mad2l1bp/Klf13/Spice1/Camk2d/Gas2l3/Tex11/Polr2a/Lcor/Arhgap11a/Efcab11/Mtss1/Hspa1a/Fmo5/Ube2i/Cep89/Rbm10/Nek2/Mum1l1/Ank2/Ly6g6e/Slit2/Tuba4a/Fam72a/Mtr/Ppwd1/Qpctl/Ubash3b/Ska2/Nsdhl/Kif24/Sertad2/Pias1/Tubb4b/H2afy/Arl4a/Nobox/Rhof/Aur…	413	Gtf2b
0.00735445	0.00271489	0.000263342	0.000477539	0.00157594	1	Tfap2d/Gm12830/Hoxc9/Isl1/Mapt/Scn8a/Spock2/Micu1/Hdac5/Csdc2/Insm1/Prepl/Meis3/Hoxc4/Gk/Gfra1/C1ql1/Neurod4/Lpar4/Ipcef1/Myt1/Crabp1/Daam1/Glis1/Gm16063/Mef2c/Cplx2/Tgfbr3/Pdzrn3/Arid3c/Pax8/Ifi205/Neurod1/Zfp395/Bpifb6/Dlk1/Msi1/Tmem169/D930032P07Rik/Eomes/Tnfrsf19/Sgip1/Crabp2/Hoxb8/Heg1/Plag1/Lockd/Notch2/Slc39a6/Elavl4/Myo19/Prdm6/Sfrp1/Cacna2d1/Epb41/Sulf2/Mnt/Ocln/Anapc15/Ephb2/Clgn/Gspt2/…	68	Hoxc4
0.0105766	0.00331345	4.33716e-05	0.000593263	0.000522067	1	Crabp1/Hoxd11/Matn2/Helt/Hoxd10/Meg3/Nedd4l/Pmp22/Gas1/Agtr2/Pdgfrl/Clec14a/Srpx2/Cstad/Trim44/Eml5/Pvt1/Gpm6b/Tfap2b/Tbx15/Lpar1/Edil3/Angpt2/Pthlh/Rbms3/Gpnmb/Gsn/Vgll3/Frrs1/Slc9a7/Aspn/Wls/Nrp1/Ficd/Dnm3os/Gli2/Hipk3/A930004D18Rik/Pi15/Col5a2/Bdnf/Lrrn3/Gas2/Ghr/Sh3pxd2a/Islr/Hist1h1c/Cygb/Sspn/Ptn/Calcrl/Tll1/Efna1/Wnt5a/Pdlim5/Rnase4/Nptn/Hoxa11/Col3a1/Me1/Pla2g4a/Gdf6/Hoxd8/Gulp1/Hoxa10/Nc…	78	Hoxd10
0.0003925	0.000151239	0	0	0	1	Asic1/Grm4/Fzd9	3	Barx2
0.0062122	0.00211695	0	0	0	1	Cend1/Nicn1/Dynlt3/Ccdc30/Fbxo32/Wnt3/Zmym3/Adcy5/Ttc33/Zfp667/Vsig1/Hmox2	12	Zfp667
0.00162377	0.00124635	0.000475686	0.000874815	0.000721739	1	Sema4g/Foxk1/Barhl2/Bin3/Trpv4/Gm13003/Acsl5/Cda/Ell/Zbtb16/Ubxn10/Agpat1/Tbx6/Cadm4/Fgd4/Nfkbia/Phactr1/Nr1h4/Ccrl2/Nr2e1/Iqcf5/Arhgap18/Slc6a2/Dennd1b/Cish/Palm3/Ercc6/Tspan18/Stat2/Cldn14/Cyp46a1/Olfr94/Pex26/Gucy2g/Fgd2/Clip3/Slc22a7/Dok4/Pisd/Kcnq4/Cbx7/Hdac10/Vsig1/L3mbtl3/Zbtb40/Cux2/Per1/Nabp1/Isg20/Myzap/S100a4/Rhoq/Nos2/Ptpre/Mfsd5/Lrfn3/Tapbpl/Gem/Trpm6/Snx29/Wdr62/Zswim3/Bend5/Ncan/Gm…	69	Nr1h4
0.0375218	0.0346105	0.0243519	0.0278624	0.0280571	1	Atf6b/Dvl2/Rad9a/Ctsa/Atp6v1h/Commd8/Ppp1r1b/Kdm6a/Mcoln1/Syngap1/Fam118b/Tnpo2/Crebrf/Slc36a1/Rab9/Fkbp6/Hspbap1/Bbc3/Lzts2/Commd9/Nptn/Mapre2/Unc93b1/Snrpa/Zfp503/Pld3/Asna1/Nt5c3/Socs2/Zfp438/Slc38a7/R3hcc1l/Sdf4/Scamp3/Eif4e/D1Pas1/Hdac5/Tsc1/Mms19/Zbtb8os/Rbbp4/Gse1/Adck1/AW549877/Slc38a2/Cgn/Stx6/Elmsan1/Ilf3/Rab24/Pepd/Bcas3/Ryr1/Trip6/Pura/Vps16/Metap1d/Ehmt2/Aspscr1/Dnmt3a/Zfp512/Espn/Pl…	1260	Usf1
0.00148787	0.00102888	8.09967e-05	0.00016074	0	1	Rela/Ccl2/Hist1h3g/Crls1/Tnfrsf1a/Ednrb/Rgs16/Osbpl7/Mex3a/Tnk1/Gm8579/Fam46c/Syt1/Dpagt1/Rccd1/Slc12a8/Rgs13/Pars2/Ints6/Klhl25	20	Gm14325
0.0342923	0.0289628	0.0152663	0.0152458	0.0144782	1	Zmym3/Ccdc6/Stat1/Irf1/Sertad3/Ddah2/Eef2k/Dapk2/Irf2/Socs1/Znfx1/Nub1/Parp10/Elf4/Bbx/Psmb9/Tapbp/Gse1/Erap1/Nfix/Usf1/Etv6/Ifih1/Zbtb20/Phactr1/Il18bp/Cd274/Macrod2/Ptch1/Cenpo/Dennd2d/Zbp1/Gnb4/Foxp1/Cdk6/Tapbpl/Ttc39b/Gsdmd/Ankrd6/D930015E06Rik/Msi2/Cd47/Rassf5/Abhd16a/Cd302/Atoh8/Tap2/Ifi44/Lpp/Smim14/Uba7/Wars/Tmem229b/Itpk1/Gata3/Pik3cb/Stat3/Cdc42ep4/Erg/Mpc2/Parp14/Psme1/Pycard/Cers6/Phf…	1463	Irf1
0.0013596	0.000882933	0	2.12308e-05	0	1	Faap100/Abcf3/Ovgp1/Bivm/Fam214a/Nrros/D330050G23Rik/Stox2/Trmt2b/Hvcn1/Lppos/Myo15/Grk6/Tnks1bp1/D930007P13Rik/Calb2/Crygs/Tceal7/Rbm12b1/Plekhh3/Ice2/Kcnip2/Gsto2/Prepl/Pnldc1	25	Zscan21
0.00796659	0.00559334	0.000901041	0.0023523	0.00223439	1	Proser2/Fbxo32/Sypl2/Ccdc88c/Dusp1/Hoxc13/Irs4/Ildr2/Ralgapa2/Hps6/Tmem246/Nefh/Ube2q2/Trappc8/Sec11c/Pfn2/Ankrd37/Rhoh/Rarg/Abca15/Rgmb/Snap29/Gtf2a1/Tex12/Zfp593/Parp6/Gpr146/Kdelc1/Rhbdf1/Pdk2/Reln/Rragc/Vps37b/Ptprs/Chd3os/Cipc/Nckap5l/Hepacam/Fam83f/Mccc2/Lats2/Snn/Metap1d/Mnt/Pdia4/Smad2/Enoph1/Pdp1/Scai/Krt71/Rbm19/Lrig3/Slc5a6/Stx6/Zfyve26/Zfp318/Dnajb9/Frat2/Gm19345/Depdc7/Lipe/Abcb6/Rho…	96	Hey1
0.0262139	0.0214842	0.014242	0.0154068	0.0154842	1	Rragd/Bcl6/Zfp629/Tbc1d17/Ank2/Tmem88/Kansl1/Cnksr3/Oxld1/Fras1/Wdr44/Ptch1/Mtss1/Fam222a/Bbip1/Armcx4/Mapkapk3/Taf7/Slc44a2/Supt20/Ing1/Tmem101/Ip6k1/Ppp2r5e/Mbnl3/Dynlt1b/Zfp638/Hipk1/Fam216a/Klhl28/Spast/Tdg/Adad2/Snx21/Tsc22d4/Ccdc88c/Tmem128/Tram1l1/Nln/Rapgef6/Cd164l2/Cenpp/Cdk17/Purb/Actn2/Polg/Bcor/Trmt112/Sgol1/Ctsa/Rai1/Gtf2f1/Nfs1/Metap1d/Ska2/Synj2/Fam173a/Pced1a/Cdkn1b/Tmem33/Ahcyl2/…	217	Supt20
0.000203101	0.000110656	0	2.09743e-05	0	1	Phf21b/Tmem139/Crls1/Ptch2/Klhdc8a/Stim2/Btbd11/Sorbs1/Actn3/Dmkn/Hs3st1/Osgin1/Egfr/Emp1/Arhgef9	15	Lbx2
0.000892292	0.000530649	0	0.000101035	0	1	Pax8/Arfgef3/Cfap58/Rev1/Cmya5/Mypn/Tspan18/Gm5141/Mmel1/Map3k1/Gucy2g/Igsf5/Mroh2a	13	Pax8
0.00316086	0.00233549	0.000720926	0.00124892	0.000959941	1	Smarca2/Ednra/Tbc1d5/Nespas/Rxra/Tmem229b/Smim20/Esx1/Kansl1l/Rnf145/Tmem161b/Tspan4/Efna3/Sytl3/Sema3d/Dtx1/Grhl2/Yes1/Elane/Zfp516/Slc4a11/Rmnd1/Prkcq/Akna/Plxdc1/Dbnl/Sp7/Lmntd1/Gm12216/Synm/Prok2/Cdkl3/Epb41l2/Rufy3/Plxna1/Mga/Atf7/Tbcel/Slc25a19/Bcl11a/Ntrk1/AW146154/Dctd/Prpf40b/Ccz1/Ccdc88c/Ocln/Col14a1/Apba2/Eva1b/Camk2d/Rab3b/Plekhh1/Rspo2/Syk/Pla2g4e/Fadd/Trip6/Gm16063/Sez6/Zfp609/Arhga…	78	AW146154
0.000746736	0.000507499	0	0.000125131	0	1	Chrna4/Tspan9/Glis1/Kcnh2/Nr2f6/Fam78a/Papd5	7	Vax2
0.00108484	0.00130819	0.000465179	0.000699536	0.000832382	2	Atxn2/Usp13/Oxgr1/Trpv4/Dip2c/Lrrn2/Retsat/Arl4c/Wipf1/St7/Mecom/Lrrc18/Gna11/Jrk/Baz2b/Plekhh1/Cnnm1/Mapk8/Cpeb3/Sptbn4/Slc25a15/Reck/Prr5l/Tmem40/Adcy7/Irf6/Dnaic1/Tbc1d8/Pstpip1/Fam134a/Chd9/Serac1/Bcl3/Nxn/Ccdc73/Lipc/Sfta2/Anxa6/Pappa/Srxn1/Col20a1/Hist1h2ai/Filip1/Scara5/Tead1/Gm3336/Cenpo/Myh13/Acta1/Ppfia3/Cend1/Hist3h2a/Spp2/Slc44a2/Ergic2/Crtc3/Ces5a/Slc1a4/Gm973/Meg3/Plekha6/Slc25a35/H…	147	Nr2c1
0.00100864	0.00143118	0.00023715	0.000360677	0.000633183	2	Mapkap1/Pax6os1/Aldh1a3/Hes5/Gm20753/Neurod2/Gbx1/Crtac1/Zbtb12/Lrig3/Hivep2/Vstm2b/Panx3/Anks6/Stk35/Bmp1/Kdm6a/Lmo3/Zfp710/Notch2/Adamts10/Cldn10/Lhcgr/Synj2/Gm2109/Tox/Lmo7/Pou2f2/Tchh/Rhof/Gria3/Tox3/Crh/Adgrl3/Gng4/Lbh/Ttc4/Tbc1d4/Pcsk4/Thoc7	40	Dlx6
0.00293084	0.00398882	0.000528199	0.00102223	0.00216458	2	Igfbp4/Rora/Midn/Fbxl19/Pdgfb/Sipa1l1/Ccne2/Tcf7/Susd4/Pmepa1/Tjp1/Ssfa2/Neurl1a/Fkbpl/Kdm6a/Ccnk/Ptpn13/Magi1/Nkain1/Myo6/Fancd2os/Ncs1/Mon1b/Elf2/Zbtb7b/Irs2/Rbms1/Zfp532/Cited2/Adnp/Mink1/Prtg/Tmem200c/Dennd4b/Rfx1/Kdm2b/Setd3/Plcb3/Rfx3/Fxyd1/Slc12a4/Mark4/Erc2/Syt3/Zswim6/Galnt7/Rasal2/Foxo6/Rundc3b/Kpna4/Nmnat3/Hlx/Sez6/Vdr/Wiz/Abcd3/Ppp2r2d/Ikbip/Purg/Fxyd2/Nab1/Fchsd1/Gtf2i/Fbxo11/Ltbp3/H…	224	Zfp189
0.0111276	0.0205869	0.00273474	0.00564757	0.00740381	2	Igsf21/Smad7/Sptbn1/Bnc1/Slc38a1/Bhlhe41/Ppfibp2/Gramd1b/Uvrag/Dctn1/Col5a1/Zic1/Slc12a5/Trappc8/Sept6/Ccr10/Zfp512/Tfeb/Brwd3/Foxc2/Eno2/Rora/Pcdh12/Tgif1/Atp6v0b/Mn1/Vps50/Efemp2/Ptbp1/Lrrc8a/Osbp/Igf2/Slc20a1/Rev3l/Satb1/Crocc/Clcf1/Ibsp/Morc2a/Cc2d1b/Cd82/Trim55/Muc1/Hdac7/Itga3/Igf2r	46	Bhlhe41
0.0049933	0.0067702	0.00187941	0.00283274	0.00325829	2	Chmp7/Ccdc88c/Hnrnpul1/Abl1/Mrc1/Zkscan8/Gucd1/Kcnh2/Ophn1/Fam110a/Slc25a22/Pdik1l/Thbs2/Gsk3a/Thsd4/Taok3/Letm2/Wt1/Ceacam20/Iffo1/Rbck1/Sdccag8/Mgat4c/Cited1/Ppt2/Usf3/Dnajc15/Hras/Rai1/Mitd1/Ptprg/Kmt2b/Ccr2/Grb7/Klk8/Trim46/Pfkm/Tnpo2/Tnk2/Dmxl1/Mfap2/Rtkn/Ptprf/Ubash3b/Epha2/Tead3/Zfp775/Chrnb4/Gphn/Pias3/Lrrc56/Lrrc1/Etfdh/Adcy5/Gne	55	Zfp12
0.00345683	0.00576872	0.000375368	0.00172904	0.00212834	2	Dusp7/Sirpa/Cep85l/En1/Sdk2/Tmem55a/Ntng1/Pcdhgb4/Stambpl1/Ncoa3/Lifr/Scara3/Mrc2/Fgf3/Ehmt2/Fam20b/Cebpg/Nr2f1/Zfp36l2/Ccng2/Fst/Vax1/Slc12a2/Uncx/Lrrc32/Celf2/Cables2/Podxl/Clock/Itpr3/Cep76/Lin54/Zswim6/Six2/Stard10/Wwtr1/Zmym4/Eln/Aldh3b1/Fev/Cbx4/Sh2b3/Usp13/Trak1/Dusp9/Zfp217/Magi1/Adm/Ptprb/Zic1/Rasal2/Chd5/Ccnyl1/Trf/Med13l/Tbc1d1/Nfic/Ggh/Wdr31/Ppt2/Vgll4/Sumo2/Scml2/Rxra/Acvr1b/Gzf1/Hlx…	82	Hlf
0.00032021	0.000468436	6.09203e-05	0.000170204	0.00019956	2	Lysmd2/Pou2f3/Nr2c1/Ccdc28b/Appl2/Asb2/Fam19a4/Cep126/Atat1/Wee1	10	Irf3
0.0461004	0.0465888	0.00992522	0.0257537	0.0239654	2	Ahi1/Usp15/Dlgap3/Rnf6/Smcr8/Cdk14/Mt1/Nfkb2/Pih1d2/Ddit4/Slc9b2/Jade2/Zfp827/Itga3/Arhgef7/Vps41/Borcs5/Ubap1l/Dtna/Sec14l1/Bmpr1b/Scn1b/Krt14/Batf/Elac2/Ccdc71l/Edem2/Tm6sf1/Zfp36/Icam1/Bin3/Tmem43/Fam83g/Plppr1/Fbxw11/Mapk10/Ddr1/Scml4/Cpsf7/Galk2/Dennd4b/Rbm45/Psd/Zfand4/Aak1/Rhpn1/Tbc1d10a/Map3k5/Snx9/Tbrg1/Rbfox2/Vgll4/Elmo3/Mak16/Ino80/Pomc/Zfp185/Crem/Abcc5/Psma8/Ift43/Pde11a/Snapin/Bst2/…	118	Stat5a
0.00497734	0.00527792	0.00229083	0.00394896	0.00354351	2	Fbrs/Grhl2/Ing2/Gtf2a1/Morc2a/Abr/Ctdspl/Plekha1/Nrd1/Nav2/Sos2/Ctr9/Lmnb2/Fam172a/Cdc73/Maff/Sirt3/Mark3/Vezf1/Bbc3/Pax6/Epb41l1/Kdm6a/Adamtsl4/Spata2/Ocln/Wbp1l/Zfp219/Pank4/Tnfaip8l3/Atg13/Usp15/Tmem200b/Gm4961/C77370/Zdhhc7/Sulf1/Abcd4/Tbr1/Zfp110/Zfhx2/Otud5/Tgif1/Alms1/Urm1/Arhgef1/Maml2/Lhx6/Camk2g/Ints6/Tbc1d2/Klhl2/Radil/Jph3/Trmt11/Emd/Ntm/Cenpq/Csmd2/Six1/Phf21a/Arid2/Amd2/Hist1h1e/Sca…	254	Zfp110
0.000744845	0.000948553	1.19204e-05	0.000165405	0.000289751	2	Pars2/Rxra/Hdac5/Zfp143/Zfp628/Foxc2/Lmx1a/Trim24/Itga9/Dlx1as/Prr5l/Satb2/Zc3h14/Fyn/Lingo1/Tob1/Sox3/Rptoros/Nos1ap/C2cd5/Phf12/Mbnl1/Kctd15/Bhlhe41/Cyld/Srrm3/Nedd4l/Setmar/Itgb5	29	Lmx1a
0.0427832	0.0431924	0.00850076	0.0191695	0.0183987	2	Mpped2/Cdkl2/Chn2/Smim22/Mt1/Nf1/Itm2b/Slc16a11/Sphk1/Cnot6l/Spp2/Defb29/Emp1/Adamts1/Cd82/Clic6/Lamp2/Nanos1/Timp2/Klhl36/Slc39a1/Casr/Elovl6/Camk1d/Nfix/Crlf1/Ptrf/Asgr1/Rhbdl2/Slc12a3/Trim7/Espn/Cish/Adgrg1/Wnt3/St5/Myt1l/Mgst1/Aldh4a1/Bcl9l/Cav1/Lox/Pvalb/Procr/Tinagl1/Gngt2/H19/Gm4961/Spag1/Elf4/Plat/Elk3/St3gal2/Zfp652/Meg3/Ahnak/Adh1/Phf19/Pcx/Mapre3/Ddx50/Loxl1/Tubg2/Dclk1/Rhbdd1/Radil/Id…	82	Nfix
0.00261154	0.00298425	0	0.000758165	0.000719953	2	Elmsan1/Bin3/En2/Jph3/Myzap/Plxnd1/Rhof/Ptprf/Gm16863/Btbd16	10	Cptp
0.00143637	0.00156617	1.43058e-05	0.000300468	0.000455515	2	Rassf2/Dmtn/Jph3/Neurl1a/Nrp2/Isl1/Pgf/Zscan22/Trim45/Ikzf2/Capn6/Prkab2/Arhgap31/Pstpip1/Stra6/Vipas39/Ephb3/Hsd11b2/Car11/Osm/C530044C16Rik/Plpp4/Tspan18/Zhx1/Gprc5c/Phc2/Dab2/Csmd2/Cstf2t/Nox3/Dscam/Lama5/Rnf152/Nxph4/Mdfi/Kdm8/Pdgfrb/Limk1/Qsox2/Sphk1/Spsb4/Ppfibp2/Parvb/Tmem263/Ldb1/Tbc1d12	46	Ikzf2
0.0086111	0.00990282	0.00572899	0.00436472	0.00567308	2	Pou3f1/Egr4/Mtss1l/Mex3a/Bend5/Smtn/Foxo1/Igf1r/Frat2/Otud4/Plekha3/Pbx1/Plxnc1/Vash2/H1fx/Cdk2ap1/Zmynd11/Pax6/Baz2b/Sufu/Phf19/Dpf1/Slc30a1/Tcf12/Tmem57/Clk2/Efnb2/Grp/Foxp1/Ccng2/Znrf1/Edem1/Filip1l/Cbx6/Satb1/Tsc22d2/Dynll2/Tbx1/Cdk9/Dram1/Cux2/Abi1/Dact3/Pdcd4/Usp1/Dbp/Fbxl14/Crmp1/Tet3/Afap1/Clock/Zfand4/Zswim6/Mras/St5/Tshz2/Slain2/Has2/Reps1/Ssh2/Bag5/Arhgef17/Ripply2/Cldn11/Zkscan8/Ddhd1…	193	Sox4
0.0081655	0.00981045	0.005066	0.00319681	0.00571227	2	Nxph4/Fam109a/Barhl2/Rxra/Iglon5/Lhx2/Josd1/Gtpbp1/Zmiz1/Scnn1a/Cic/Lhx1/Pitpnm1/Wapl/Inppl1/B3gat2/Pdgfa/Sppl3/Mxra7/Prrx2/Gfra1/Abr/C1ql1/Pou2f2/Fgf3/Rora/Msx1/Dab2ip/Sept6/Cntln/Smad6/Tmem132e/Aldh1a3/Sox6/Itgav/Elavl2/Inpp5b/Tnrc6a/Col25a1/Hoxb9/Plxnc1/Neto2/Id4/Tbc1d5/Il1rapl1/Slc8a3/Tox3/Mef2c/Lyrm1/Skida1/Tbx19/Dusp5/Zfp385b/Cnnm3/Fam117a/Arhgap35/Rpgrip1/Egr2/Itga1/Tmie/Adrbk1/Paxip1/Pdgf…	208	Lhx2
0.00269377	0.00323278	0.00126702	0.000781991	0.00171171	2	Bhlhe22/Bcorl1/Mark4/Gon4l/Syt11/D930015E06Rik/Rpe/Crebrf/Tubgcp4/Ccdc50/Ikbkg/Stk11ip/Urm1/Mpzl3/Atp7a/Wdr37/Ikzf1/Slc12a6/Zfp408/Jrk/C330027C09Rik/Tmem69/Zfp395/Sgpl1/Dock6/Elk3/Dnajc14/Ccdc9	28	Elf4
0.00312409	0.00350772	0.00120129	0.000657484	0.00163406	2	Celf3/Ralgds/Tmem130/Efcab7/Jmjd8/Plec/Ubxn10/Fgf6/D330045A20Rik/Tmem237/Pacrgl/Capsl/Cdnf/Oscp1/Ccser2/Tbc1d32/Ube2u/Prdm4/Poc1b/Ptpn4/Sppl2b/Pnp2/Psd3/Agbl3/Zfand4/Junb/Lmbrd1/Tbx3os2/Dffb/Star/Snap25/Ift122/Dexi/Pik3r2/Fam181a/Mpped2/Bmf/Fndc3a/Ccdc171/Cd68/Crygs/BC048403/Pskh1/Rab36/Syt5/Nsmf/Ranbp10/Fbrs/Dtna/Btbd17/Enkur/Skap1/Phldb1/Snx24/Xpr1/Kif9/Agbl4/Tmem9/Phc2/Itgb3bp/Slc35a2/Tecpr2/F…	181	Rfx8
0.00381865	0.00515549	0.000980078	0.000183112	0.00265958	2	Slc16a2/Uncx/Slc14a1/Sphk2/Zfp608/Pitx2/Abl1/Gpc6/Hoxd3os1/Meox1/Lrrc32/Zeb2/Tshz1/Dpagt1/Hoxd8/Gli2/Slitrk5/BC030336/Lbh/Klhl29/Wipf1/Slc1a3/P4ha3/Fam122a/Meox2/Cep41/Tbkbp1/Rcan2/Rtca/Tmem9/Cachd1/Gnal/Dnm3os/Tmem119/Pomc/Evx1os/Fam46a/Efcab11/Mbd6/Pwwp2b/Hoxd9/Meis1/Hoxd4/Tm7sf2/Hoxa2/Zfp503/A830082K12Rik/Pgf/Hotairm1/Sncaip/Lmf1/Slc35d1/Morc4/Lbx1/Gem/Six1/Crybb1/Trim24/Lockd/Tril/Car14/Sh3rf…	107	Hoxd9
0.0228653	0.0274208	0.0145041	0.0133023	0.0178579	2	Ccnd2/Ppp1r18/Lmna/Zic1/Etv5/Lhx1/Junb/Abr/Bcl6b/Sh2b3/Tmem132e/Mcam/Trib1/Zic4/Fgf18/Hspa12b/Epha2/Cdc42ep3/Ppp1r9b/Dlx3/Creb3l1/Egr2/Rapgef3/Tmem59l/Igsf21/Klk8/Gpsm3/Plvap/Tmc8/Sez6/Tns2/Fam107b/Lat/Dusp6/Nid1/Tubg2/Vsx1/Erf/Casz1/Dlx4/Vasp/Kcnc2/En1/Arhgap31/Sh3bp2/Grasp/A330009N23Rik/Exoc3l4/Cacng6/Rnf122/Hdac7/Etv4/Nrxn2/Clcf1/Myh6/Sox13/Egr1/Zfp618/Samd14/Stat5a/Gnas/Prkd2/Spry4/Ptrf/Arhga…	1205	Egr2
0.0204118	0.022134	0.0112997	0.0106394	0.0150366	2	Golga2/Cep170/Zdbf2/Ube2o/Mospd3/Pskh1/Dact1/Cnot3/Chn1/T/Stat5b/Map1lc3a/Elovl5/Ube2h/Zc3h4/Ptprs/Fam71e1/Barhl2/Emc10/Vegfa/Atp6v0c/Purb/Chd7/Samd4/Cic/Wee1/Gtf2a1/Tsc22d2/Msi2/Efr3a/Csnk1g2/Ubn2/Adnp2/Slc17a7/Pkp4/Apbb2/Zfp131/Erlin2/Gtpbp10/Clcn5/Klhl15/Sptb/Csnk1g3/Bves/Msl1/Rab3ip/Ptbp2/Atp13a3/Ralgps2/Rnf44/A430078I02Rik/Cdc14b/Braf/Scyl2/Mxi1/Atxn1l/Baz2b/Trp53inp2/Jund/Fam53c/Ubap2l/Sreb…	467	Nfe2l1
0.0151711	0.0202307	0.00569578	0.00448024	0.00461199	2	Ntrk1/Cdk5/Zfp532/Rai1/Fbxo11/Arhgap35/Phc2/Ncor2/Sp4/Hoxb8/Lhx1os/Ppp1r9b/Col13a1/Zfhx3/Ddi2/Pogz/Chd3/Ppp1r18/Clcf1/Xkr6/Trim41/Midn/Zic1/Chd5/Kcnc2/Setd5/Zfp217/Crlf1/Phf12/Grasp/Zfp36l1/Pou3f1/Rnf44/Nlgn1/AI314180/Zbtb16/Tanc1/Elavl2/Glis2/Ralgds/Ptpn4/Fgf9/Rnf145/Armcx2/Dlx4/Ahdc1/Tead3/Rasgrp2/Sh2b3/Sox4/Ptch1/Taok1/Tfeb/Sbk1/Prox1/Asxl1/Srf/Ccnd2/Gigyf1/Zfp710/Pdcd7/Bcor/Arhgap31/Gpr137/Kd…	150	Glis3
0.0061327	0.00845125	0.00264246	0.00220865	0.00219238	2	Tcf7/Fyn/Magi1/Zfp536/Mast2/Loxl4/Nova1/Kif2a/Jag1/Cdk17/Pou3f1/Cdkn2c/Mex3a/Ddhd1/Sptb/Cdc14b/Tle1/Rfwd2/Flnc/Cpeb1/Xpo7/Slco2a1/Dyrk1a/Crebbp/Slc26a9/Fbxo11/Csnk1g1/Asxl1/Tmem200c/Repin1/Zswim6/Pogz/Slc12a2/Epb41l2/Brd4/Git1/Prrc2a/Ammecr1l/Ube2q2/Gan/Plcl2/Med12l/Fam126a/C130026L21Rik/Per3/Fbxl14/Pitpnm2/Otud4/Fzd10/Mtss1l/Trp53inp2/Tnks1bp1/Herc1/Akap6/Rai14/Ube4b/Il17f/Plcl1/Mgat4b/Lrp6/Oprm…	139	Tcf7
0.0389117	0.0494547	0.00491209	0.000452333	0.00218143	2	Sp7/F2/Ablim1/Aqp5/Ccnd2/Lamb2/Gopc/Slc12a5/Zfp516/Ern2/Rgs16/Tmem8b/Spast/Stra8/Frat2/Tmem65/Tspan9/Tub/Rbm20	19	Vdr
0.00219079	0.00281486	0.000380725	0.000222208	0.000393787	2	Foxf1/Igsf5/Stxbp5l/Sugp2/Gpbar1/Cntln/Slc6a12/Hoxb6/Sorcs3/Sipa1l3/Rfesd/Prodh2/Calr4/Flrt1/Msx1/Zbtb7c/Hoxb8/Myog/Efcab6/Epha6/Prkab2/Setd7/Micu3/Klhdc8a/Hoxb2/Efnb3/Efcab5/Hapln1/Fam214a/Kazald1/Pgf/Trim21/Cic/Nfatc2/Inpp4a/Tmppe/Znrf3/Tmem56/Lpo/Mef2d/Rwdd3/Kcnmb3/Clgn/C2cd3/Otud7b/Rimbp2/Sypl2/Mobp/Trpv4/Nucb2/Flrt2/Il7/Gli3/Adam26b/March8/Lrrn1/Crebbp/Setd1b/Gm13375/Wt1/Chd3/Mllt3/Has2/Zfhx…	74	Hoxb2
0.0267202	0.0362025	0.00359439	0.000944608	0.00332665	2	Map3k14/Ccdc181/Kdm2b/Ldb1/Erf/Ccnd2/Hivep3/Rhof/Cd82/Dennd6a/Rnf144b/Lhx1os/Rnf182/Fgf9/Cryz/Nfix/Celf2/Ado/Stat1/Hnrnpll/Zfp36l1/Nav1/Rasl12/Ypel4/Vangl2/Dab1/Hpcal1/Gcgr/Snap25/Sptbn1/Hivep2/Tex10/Nrgn/Kdm6b/Vasp/Rai1/Msx1/Tmem59l/Slc7a1/Baalc/Hoxb6/Cnih2/Smad6/Abr/Zic4/Ctcflos/Tspan5/Grm3/Zfp467/Mob4/Gprc5c/Slc41a1/Dhrs3/Trp53i11/Cyb561/Dnah2/Fam98a/Bcl6b/Scamp5/Epha2/Myt1l/Cacng8/Lmna/Cdc42e…	65	Zic4
0.000377004	0.000484306	0	3.36295e-05	0	2	Rhobtb1/Tnk2/Ppp1r12b/Zfp474/Cyp27b1/Dffb/Gpr173/Pfkfb3/Zdhhc9	9	Zfp119a
0.00133594	0.00191554	0	0	0	2	Klc4/Arap1/Zfp821	3	Zfp821
0.000215029	0.000288142	0	0	0	2	Hes7/Sptb/Onecut3/Fgf18/Nr2f6	5	Onecut3
4.355e-05	5.87895e-05	0	0	0	2	Sorbs1/Mapk8ip1/Lpin3/Gpr83/Mylk/Tank/Tmem8b	7	Zbtb49
0.000171928	0.000233299	0	0	0	2	Zfp521/Slc39a11/Cxcl14/Sprr1a	4	Zfp69
0.000530934	0.000687572	0	0	0	2	Dlx1/Ephb3/Onecut3/Nfkbiz/Tle6/Hs3st3b1/H3f3a/Fam109a	8	Isl2
0.000155346	0.000204016	0	0	0	2	C3/Kif17/Dlk2/Itsn2/Grm3/Fbxl15/Angpt2/Rgl1/Qsox1	9	Tfap2b
0.0233981	0.0263635	0.0144347	0.014647	0.0169362	2	Tcam1/Trank1/Ankrd40/Nol6/Cox4i2/Fip1l1/Arih2/Per1/Ercc6l/Cdkl5/Cdkn1a/Snx27/Camkk2/Rai14/Calb2/Arhgap30/Ssh2/Npepps/Adamtsl4/Rps6kb1/Pdik1l/Slc25a15/Cgrrf1/Ptgr2/Ccdc73/Ppp2r5e/Tmem184b/Gpcpd1/Tob1/Efcab2/Fgfr1/Zfand6/Arhgef2/Gtpbp1/Gm7334/Adam17/Tsga10/Cep164/Shc4/Rasal2/Elk3/Ints2/AI413582/Spred2/Srek1/Auts2/Elf4/Uqcc1/Akirin1/Tmpo/Tubg2/Elmo2/Tbl2/Mpped2/Qrich1/Acly/Hdac6/Fbxo36/Timmdc1/Aff4/…	329	Cpeb1
0.0686091	0.088689	0.0116351	0.00282391	0.020491	2	Ccnd2/Tvp23b/Prrx1/Chchd7/Pdgfrl/Emp3/Cacnb4/Fbrs/Phactr2/Meis1/Ebf1/Gas2/Hmcn1/Foxc2/Gm15417/P3h1/Col6a1/Dhrs3/Ikzf4/Atxn7l1/Gypc/Hoxd11/Maged2/Ppp3ca/Hoxa5/Tbcc/Fkbp10/Daam2	28	Hmgn3
0.0176616	0.0209967	0.00630677	0.00563359	0.00847566	2	Zfp574/Ahi1/Ankrd9/Gnl1/Myh14/Mxd4/Syngr3/Nckap5l/Nfkbid/Klf10/Heca/Rbms2/Glis2/Tgif2/Rab9/Arhgef2/Gramd1b/Pcsk1/Per1/Map1lc3a/Sik1/Sema7a/Iffo2/Tbc1d7/Sdcbp2/Ing1/Fam65a/Ubqln1/BC048403/Mef2d/Akt3/Creb5/Has2/Wbp1l/Col6a6/Pea15a/Mrrf/Zmynd15/Vangl2/Pcbp4/Nos1/Scyl2/Dchs1/Plekha1/Akirin1/Relb/Slc30a9/Kdm6a/Hdac4/Csnk1e/Egr2/Pcx/Trp53inp2/Ptprs/Azin1/Nsun4/Dusp8/Nr1d2/Prkcz/Sh2b3/Id1/Epb41l3/Zfp593…	128	Tgif2
0.0461645	0.0530783	0.0350104	0.035349	0.0367867	2	Fam178a/Usp15/Nbr1/Smc4/Itpr1/Phf23/Clcn6/Kdm5a/Zscan20/Lin54/Ctdp1/Slc35b4/Anapc1/Wnk1/Setd5/Ppp1r8/Nfxl1/Marf1/Pan2/Phc2/Mis12/Casc3/Smim13/Gtf3c2/Setmar/Sav1/Ankrd40/Clec16a/Zfp74/Rpgrip1l/Smug1/Gtpbp2/Fto/Tob2/Zfp568/Elfn1/Adam17/Mga/Pprc1/Scaf1/Rbm5/H3f3b/Dnajc10/Tmtc3/Msl1/Phf21a/Ptprs/Bub1b/Vipas39/Ptpn23/Skp2/Tle4/Fbxo46/Azi2/Trak2/Mbd6/Pds5b/Vcpip1/Fbxw11	59	Setdb1
0.000204143	0.000341801	0	0	1.35276e-05	2	Vangl2/Cdh20/Ntf3/Ror1/Thap2/Robo2/Tlcd2/Cd83/Clu/Slc35f6/Serpinb7/Arid1b/Mesdc1/Nap1l3/Wbp1/Plk3/Spsb4/Stk39/Gramd1a	19	Traf4
0.0272428	0.0417518	0.00209129	0.000730821	0.00708044	2	Lhx1/Egr2/Fam107b/Zic1/Vsx1/Mmd/Msx2/Socs5/Msx1/Erf/Mab21l2/Rasl11a/Hoxb5/Nefm/Pcdh1/Smad6/Btbd17/Nmb/Il17rd/Dusp6/Cdc42ep3/Epha2/Dlx3/Hoxb6/Shroom3/Ccnd2/Zic4/Kcnn3/Tmem132c/Hebp1/Foxa2/Fgf3/Tmem132e/Lrrc15/Id4/Soga3/St8sia1/Clcf1/Cldn17/B4galt4/Alox12b/Fam109a/Myh14/T/Col13a1/Fzd9	46	Msx2
0.00795757	0.0092589	0.00511972	0.00526894	0.00573536	2	Sympk/Nlk/Trim41/Dgkz/Mapre3/Cacng8/Mink1/Foxo6/Nav2/Id4/Zfp629/C77080/Kif3c/Zfp747/Egr2/Cblb/Zbtb7b/Pdgfrb/Mgrn1/Arfip1/Dyrk1a/Phf8/Hlf/Xpr1/Basp1/Zfp800/Snap91/Pgm2l1/Clstn1/Zfp532/Cep120/Dennd1a/Hps5/Ctnnd1/Cdc25b/Senp2/Pak3/Khsrp/Pxk/Intu/Zbtb22/Htt/Lsm14b/Ssh2/Rec8/Ppp1r18/Kdm5a/Sun2/Pten/Cyb5d2/BC005537/Scaf4/Snrk/Setd3/Nbea/Zfp703/Eef2/Med1/Btf3l4/Pwwp2a/Kdm1b/Ubn2/Trib1/Slc27a1/Mknk2/Dpag…	338	Phf8
0.00116626	0.00227358	0.00109883	0.000875269	0.00130185	2	Etv2/Scn5a/Herpud1/Sgk2/Cgn/Zscan20/Gm5431/Fitm1/Katnal2/Prok2/Zfp605/Creb3l4/Gal/Atp2b4/Ntrk1/Zbtb33/Hcfc2/Flnc/Dusp9/Fkbp14/Pde1b/Entpd5/Nudt18/Mgll/Slc39a5/B230110G15Rik/Nf1/Tyro3/Cyp4f18/Dlx6os1/G6pc3/Foxred1/Mastl/Dnase1l3/P3h1/Atp1a1/Fam174b/Hoxb3/Foxl1/Arfgef2/A430078G23Rik/Mex3c/Serpinh1/Map4k1/Mcc/Smarca2/Fam71e1/Gse1/Prkcz/Zfp36l1/Kdm8/Syt7/Armcx3/Abracl/Ring1/Samd4/Ispd/Zfp710/Tmem101/…	83	Creb3l4
0.000713452	0.00167684	0.000434993	0.000199743	0.000368223	2	Rhobtb2/Phc2/Rad9a/Hoxb5/Pcdhb5/Rorc/Ntng1/Mmp16/Lrrk1/Hes7/Cops3/Etv4/Plpp7/Dnal1/Olfr1321/Trappc10/Cnnm1/Slc35g2/Reep1/Atf3/Armt1/Nphs1/Zfp14/Syne1/Rad51d/Ccdc32/Rara/Gfra1/Slc43a1/Pard6a/Pde8b/Ikzf2/Nfkbil1/Ppt2/Kctd12/Sgpp1/Zfp367/Lrrc9/Otub2/Esyt1/Ripply1/Gpt2/Plekhg2/Dnaic1/Hunk/Meox2/Hoxd3os1/Arg1/Zfp652/Stra6/Qsox1/Coa5/Plod3/Lat/Smim19/Sik3/B3galt4/Nmnat1/Tdrd3/Fam63b/Mid1ip1/Pola1/Ldb1/…	68	Hes7
0.0329484	0.050676	0.0299013	0.0255539	0.0311512	2	Mn1/Lhx1/Sphk1/Stard3/Tmem59l/Dusp9/Nxph4/Mgmt/Clec11a/Txn1/Ccnd2/Exoc3l4/Gatsl2/Tsc22d2/Foxc2/Ccnd1/Rasgrp2/Zbtb7b/Prkcd/Cacfd1/Kcnc2/Hoxb6/Med13l/Atp1b2/Col13a1/Scn2b/Igsf21/Gfra1/Fgf9/Elavl2/Efnb1/Nfix/Cdk5/Atl2/Pex5/Tubgcp2/Angel1/Dmrt2/Morf4l1/Prrx2/Ptges2/Kansl1l/Sfmbt2/Thrap3/Inpp5f/Pafah1b1/Neil3/Osbpl8/Ptrf/Ube2g1/Hid1/Mab21l2/Nuak2/Zmiz1/Igfbp6/Cep350/Nefm/Tuba1a/Maged2/Hes1/Arap3/Igf2/…	192	Zfp467
0.000822829	0.00358541	0	0.000509122	0	2	Fam109a/Tmem132e/Pnpla2/Sez6/Csrnp1/Chga/Max/Klhl23/St3gal1	9	Dlx3
3.85032e-05	0.000192007	0	0	0	2	C230014O12Rik/Esrrg/Cacna1i/Cxcr5/Ly6h/Mdga2/Ano6/Fam171a1/Nsg1	9	Esrrg
0.000216011	0.000909095	0	0	0	2	Nfatc2/Grhl1/Sbno2	3	Grhl1
6.89914e-05	0.000301776	0	0	0	2	Lpl/Epha3/Lama4/Vrk2/C1qtnf1/Taar5/Col5a1/Osmr/Tbx18/Gm5089/Thbs2/Arfip1/Ebf2/Calcrl/Zmynd11/Arap1/Snhg18/Pcdh7/Pik3r1	19	Hif1a
0.000410633	0.000845951	0.000326356	0.000397511	0.000426973	2	Reep2/Tatdn2/Nr5a1/Nos3/Ptpn3/Ppp2r5e/Skiv2l/Prkce/Palm3/Gba2/Csf2rb2/Lce1m/Atp13a3/Trio/Tex35/Zfp384/Adamts4/Dmkn/Adgrb2/Wbscr17/Usf3/Nrarp/Cxcl16/Bod1l/Plin5/Gm10863/Sema4c/Arhgap28/Nos1/Igsf9b/Sel1l/Cited1/Adcy7/Kremen1/Myh7/Plekhh1/Hoxa3/Dusp22/Sult1d1/D830013O20Rik/Samd14/Efnb3/Zfp768/Qsox1/Padi1	45	Nr5a1
0.00388141	0.00871818	0.00164848	0.00322575	0.00331087	2	Hoxb6/Golt1a/Ccnd1/Barhl2/Hoxb4/Tbx6/Adamts10/Tnrc18/Hoxb5/Lhx5/Sall3/Ano1/Ints6/Elavl2/Cdc25b/Chrd/Hoxb9/Cyb561/Arhgap21/Irf2bpl/Sema3f/Nxph4/Nfatc2/Sptb/Smad6/Msn/Ndst2/Lhx1/Pkp1/Adarb1/Chga/Med13l/Ppp1r14b/Prrx2/Zfhx3/Nfasc/Nr3c1/Cdc42ep3/Adgrb2/Hoxb7/Map7d1/Sipa1l3/Sh2b3/Lmx1a/Polr3gl/Fzd2/Ccnyl1/Socs5/Cacfd1/Ssbp3/Kmt2a/Git1/Vav2/Wipf2/Arf6/Nefm/Ranbp9/Cited2/R3hdm2/C1ql1/Hoxb8/Skor1/Ttc30a1…	94	Hoxb9
0.00230881	0.00475794	0.000890533	0.00163936	0.00212806	2	Mnt/Zfp282/Naglu/Slc39a11/Emsy/Btbd11/Igf2r/Tmem246/Nme2/Tnpo2/Shroom4/Slc20a1/Apba1/Zfyve26/Ilvbl/Krt17/Fem1c/Hcfc2/Tesk2/Rbm15b/Lmo4/Slc39a9/Gm5577/Ankrd37/Dusp23/Cyth4/Smim1/Szt2/Cd3eap/Pabpc4/Ece2/Rapgef3/Yes1/Igf1/Myzap/Elovl3/Dusp9/Bcl7a/Thbs3/Aldoc/Slc5a6/Sqrdl/Pdia5/Met/Per3/Bad/Ipo9/Armt1/Rara/Tbata/Mfap3l/Lamc3/Srf/Gtf2a1/Golga5/Qsox1/Tfr2/Sorbs1/Angptl1/Gpr19/Klhl14/Apbb2/Cpxm1/Lin28b/…	84	Mnt
0.0253684	0.0262193	0.0244236	0.0246395	0.0245557	2	Cenpo/Rnf38/Inpp4b/Cdc42ep3/Kcng3/Mterf1a/Ajap1/Rusc2/Arid3a/Apbb2/Pde2a/Malat1/Cldn14/Dnase1l3/Pik3r1/Slc6a17/Tasp1/Pmepa1/Adamts2/Zfp217/Lrrc9/Atp2a3/Nfatc2/Neurl1a/Galm/Fuk/Tmem102/Tmem184b/Ppp2cb/Rsph3b/Fli1/Slc23a2/Hoxc13/Foxn2/Barhl1/March8/Pafah2/Prox1/Rffl/Paqr7/Cflar/Wdr25/Rtbdn/Il1a/Btf3l4/Map3k3/Trib1/Fam216a/Efhd2/Slc17a5/Btbd10/Sh3bp2/Scn5a/Fra10ac1/Xiap/Hotairm1/Endov/Pih1d2/Miat/Wn…	71	Zfp94
0.00196199	0.00444233	0	0.000132476	0	2	Pde2a/Dbx2/Serp2	3	Batf
0.00021129	0.000469585	0	1.37102e-05	0	2	Unc13b/Chst1/Slc13a2os/Tceanc/Rubcn/Ncoa7/Smpdl3a/Baiap2l1/Sbno2/Pik3c2b/Rnase9	11	Gm4922
0.000100598	0.000281306	0	0	0	2	Htr3b/Cd109/Atoh8/D430019H16Rik/Nr1h4/Pkhd1/Elf1/Hs3st1/Kcnj1/Gramd1c/Prg4	11	Tbx6
0.00147922	0.00364349	0	0	0	2	Plppr1/Zfp36/Camk1g/Gnaq/Ikzf4/Map3k14/Tctex1d1/Zfp382	8	Zfp3
0.00245405	0.00389811	0.000320659	0.00053095	0.000974872	2	Cacna1a/Gli1/Nus1/Secisbp2l/Zfp131/Prdm16/Nrbp2/Pif1/Clec11a/Ccdc71l/Lrrc49	11	Prdm16
0.000311505	0.000581422	1.98816e-05	0	0.000104323	2	Tmx4/Gata2/Zfp36l2/C130071C03Rik/Paqr9/Tshz2/Tgm2/Cmya5/Pced1a/Shroom4/Psd/Rab11fip3/Hist3h2a/Syngap1/Fgd2/Col25a1/Srcin1/Setd7/Hdx/Rnf39/Nrg2/Kbtbd13/Krt15/Dexi/Cyp46a1/Park2	26	Gata2
0.00617768	0.010142	0.0018474	0.00181807	0.00318557	2	Hook2/A130010J15Rik/Yif1b/Tmc4/Fdxr/Noxa1/Lmntd1/Lpin1/Prpf39/Arfgap3/Srebf1/Aff4/Itsn1/Hnrnpll/Nr3c2/Slc25a44/Rad51ap2/Ippk/Syngr2/Insig1/Tnfrsf9/Zbtb37/Sp6/Gpt/Sumo2/Dalrd3/Fchsd1/Fam117a/Shroom4/Epha1/Katnb1/Zbtb8b/Strn3/Nnt/Zfp516/Magel2/P2rx4/Plk2/Sertad3/Lrp10/Slc25a28/Lnx2/Homer2/Atp6ap2/Mob3c/Lasp1/Dolk/Gm15800/Pdp1/Rtn4/Ankhd1/Maml1/Ift80/Malt1/Sp4/Bcl2l1/Ier3/Ppp6r1/Ccni/Clock/Rprml/Slc…	122	Sp6
0.0176656	0.0357292	0.00561812	0.00357277	0.00920329	2	Ube4b/Dag1/Fbxl20/Zfp385a	4	Kat2a
0.0015798	0.00257807	0.000726321	0.000637104	0.00118217	2	Orai1/Orai2/Lipe/Cpne2/Igf1/Pak6/Fndc1/Lin52/Ccdc80/Col5a1/Rxra/Stxbp5l/Tbl1xr1/Nr2f2/Scube3/Rbfox2/Dedd/Creb3l1/Rnf145/Slc6a4/Pcdh9/Cyp4f13/Picalm/Emp3/Itga2b/Adrbk1/Sox13/Me1/Dnajc27/Ffar4/Begain/Sox30/Chst2/Fam78a/Mprip/Phldb1/Pgap2/Tsc22d2/Lrrc4/Pappa/Hoxa1/Wasf1/C77080/Lamb2/Dag1/Chd8/Hyal1/Dennd5b/Plcl1/Ncoa2/Chd3/Cdk13/Dmp1/Nlgn2/Epb41l1/Relt/Tnrc18/Hnrnpul2/Prkd2/Trps1/Vsig8/Rxrg/Ppt2/Nav…	260	Rxra
0.00650023	0.0084433	0.00525768	0.00458564	0.00621866	2	Rabgef1/Prpf40b/Araf/Ip6k2/Camkk1/Tdp1/Tmx2/Gm10863/Spint1/Eefsec/Bend6/Gbas/Reep2/Map2k5/Dok1/Sohlh2/Clcf1/Gm20604/Cenpo/Prkcz/Ubxn7/Fgfbp3/Rnf122/Rusc2/Plekha1/Ankrd6/Aldh1a2/C8b/Rreb1/Clasp1/Nr5a1/Kptn/Coro1c/Hoxb1/Stk38/Tm9sf2/Cnnm4/Cyth4/Has2/Slc38a9/Magt1/Pcgf2/Relt/Ctsw/Cenpq/Rilpl2/Rfx8/Fst/Ccs/Dhrs3/Ntng1/Usp20/Mpzl1/Trrap/Epb41l5/Plekha5/Tbc1d5/Lrrc8d/Kank4os/Borcs5/Nabp2/Pgf/Nbl1/Prkd2…	170	Hsf1
0.0012814	0.00209873	0.000417019	5.50279e-05	0.000696585	2	Cep152/Rhno1/G730013B05Rik/Car8/Neurl1b/Plcl2/Tnrc18/Adamts10/Tshz1/Vsx2/Cited2/Fgfr1/Sgcd/Pias1/Elavl2/Col12a1/Slc24a4/Wnt3a/Adamtsl2/Zfp110	20	Vsx2
0.0272641	0.0370848	0.0185202	0.011252	0.0192141	2	Hoxb9/Arhgef10l/Gsn/Rad21/Ppp1r9b/Dab1/Sh3bp1/Slk/Pdgfb/Ccnd2/Il1rapl1/Zfp618/Pde4a/Cdk18/Irf2bpl/Pced1b/Igf2/Zmiz1/Slc9a3r1/Nanos3/Gm14486/Hdac7/Slc41a1/Zfp36l1/Spry4/Irx3/Dlx3/Ubald2/Mcam/Rnf217/Fgfr1/Nxph4/Mbd5/Kcnc2/Ppp1r1b/Sh2b3/Mab21l2/Ncor2/Unc5b/Col5a3/Pcdh1/Klf16/Tcea2/Dusp7/Trpv4/Pcbp4/Col5a1/Acan/Pold4/Epha2/Fnbp1l/Igf2bp1/Tmem256/Cacng8/Foxl1/Fjx1/Chd4/Tmem229b/Prr5/Vsx1/Cd82/Slc9a1/D…	160	Zic1
0.00744366	0.0104631	0.00749022	0.00469787	0.00708225	2	Aak1/Relb/Brd4/Trp53bp1/Cep112/Sertad2/Atf7ip/Sirt1/Abr/Atad5/Pcsk4/Ankrd6/Fam53b/Zdhhc5/Zer1/Cenpj/BC005537/Kif21a/Hcfc1/Taf4b/Asxl2/Kpna4/Emilin3/Pik3cd/Mink1/Trip11/Nfatc3/Ep300/Tial1/Epb41l1/Agbl5/Slc4a11/Zbtb26/Setd2/Esr1/Ldb2/Agmat/Zeb1/Nrip3/Prkar2a/Mcmbp/Pprc1/Lysmd3/Rbm15/Mmgt1	45	Bdp1
0.0254764	0.0286415	0.0254363	0.0215825	0.0242578	2	Chd7/Tead1/Foxf1/Prkce/Rest/Pax6/Cxxc5/Ptp4a2/Bahcc1/Hoxb4/Rims1/Setd5/Nfix/Ubap2l/Zfhx4/Otx2os1/Acsl3/Mxi1/Ube2e3/Rap1a/Wnk1/Rbm24/Kdm6b/Pwwp2a/Basp1/Rgmb/Chic2/Cdk9/Taok1/Tcf3/Ubn1/Tob2/Psip1/Col1a1/Mga/Sox4/Srrm2/Ank1/Irf1/Cdk12/Ggnbp2/Nrarp/Qrich1/Ptpra/Zcchc3/Asap1/Lgi2/Rundc3b/Rbfox2/B4galt2/Amigo1/Slc9a2/Jmy/Tle1/Qser1/Eml4/Mafg/Dgkz/Prkacb/Mycbp2/Rab10/Marf1/Gm53/Rab22a/Egr4/Btg3/Ttc19/Se…	1138	Hdac2
0.0268111	0.0307877	0.0278085	0.0252544	0.026958	2	Lmna/Spry4/Epha2/Foxp4/Ubald2/Dalrd3/Shc1/Arhgef1/Ss18/Rgl2/Dhx38/Stk40/Zfp568/Dusp5/Limd2/Junb/En1/Sdccag3/Arhgap9/Glis3/Icam1/Tead4/Dusp6/Azi2/Leprotl1/Mtpn/Zfp628/Rtel1/Bcl6b/N4bp3/Taok1/Trim32/Fubp3/Lfng/Jup/Phc2/Rnf19a/Stard10/Cirbp/Srxn1/Myo1c/Crlf1/Tmem59l/Mmp9/Tln1/Ppp1r18/A930004D18Rik/Ipo8/Smad7/Vasp/Arap3/Cfap45/Lat/Nek7/Sox13/Elovl1/Qsox1/Crtc2/Aco1/Eif2b5/Dusp7/Ankrd60/Pced1b/Rilpl1/…	1214	Etv4
0.0153929	0.0187379	0.0165124	0.0151131	0.0153469	2	Wipf2/Setd2/Gatad2a/Tanc1/Sppl3/Kansl1/Rab11fip3/Brd4/Prickle1/Rasal2/Pogz/Nfat5/Ppp2cb/Zfp106/Scaf4/Ahdc1/Pura/Ankrd11/Ankrd28/Epc2/Sp3/Rbbp6/Bmpr1a/Ctnnb1/Cbfb/Qk/Prr12/Atf7ip/Galnt7/Ptpn12/Cdk13/Hnrnpul1/Nbea/Rfx4/Fmnl2/Rock2/Cul3/Gna13/Mbd6/Znrf2/Mprip/N4bp1/Mycbp2/Rasa1/Scaf11/Rnf111/Tnks2/Plpp3/Trim44/Pbx2/Wiz/Rfwd2/Usp34/Sirt1/Pdzd8/Arih1/Alms1/Mta1/Rab40c/Agap1/Dock9/Raver2/Slc30a1/Ap4e1/…	1994	Rad21
0.0328713	0.0352609	0.0308316	0.0274137	0.0270689	2	Nkrf/Btg3/Brca2/Fbxo42/Trim37/Lhx2/A430005L14Rik/Tspan18/Fam178a/Grik2/Ubac1/Wee1/Pard6b/E2f3/Rbl1/Cdc6/E2f1/E2f8/Uhrf1/Mcm3/Mcm4/Cdc25a/Clspn/Lig1/Pola2/Atad2/Chaf1a/Pole/Ebf2/Sfmbt1/Ung/Mcm5/Tbx6/E2f7/Cdca7/Luc7l2/Phf21b/Melk/Baz2a/Abr/Limch1/Dut/Qser1/Cdc45/Nutm1/Klhl15/Ift27/Hist1h4i/Paxbp1/Mypop/Ret/Cdt1/Hist1h2an/Hist1h2af/Dmrt2/Ccdc155/Pold3/Usp37/Slbp/Usp1/Pabpc4/Scube1/Ppm1b/Dek/Dmtn/His…	668	E2f1
0.0161929	0.018394	0.0144118	0.00986709	0.0100902	2	Prkar2b/Mapkap1/Tm9sf3/Tmem110/Slc25a33/Psme3/Rnf115/Gnb2/Get4/Utp18/Ip6k1/Fam134a/Bcl6/Hdac2/Ctnnbip1/Faf1/Lmtk2/Cpn2/Max/Apex1/Bcor/Rbm15b/Fbxo10/Coro7/Nup188/Rxra/Vac14/Stx6/Hoxd9/Socs5/Hdac4/Tulp4/Synj2/Gclc/Klf3/Clcn6/Arfgef2/Rab21/Pdp1/Tmem108/Rbbp6/Capn7/Aspscr1/Prdm4/Fbxo33/Gpsm2/Ddx3x/Gna13/Plagl1/Ryr1/Eif4g1/Ctdsp2/Dennd6a/Brd2/Ahcyl2/Atp13a3/Stt3b/Pdk2/U2af2/Aff4/Fbxl5/Mef2d/Cyhr1/Rc3h…	224	Tcf3
0.0167517	0.0179631	0.0147474	0.0123476	0.0139875	2	Card11/Uvrag/Rffl/Shoc2/AA467197/Ccl17/Gp1bb/Rimkla/Nfkbid/Wnt3/Tmc3/Dennd4a/Dnajb4/Msra/Gtf2a1/Rab36/Foxp1/Atp6v0d1/Peli1/Rorc/Zbtb25/Hoxd13/Emp3/Pou2f2/Dlgap1/Adal/Lamc2/Elf1/Dbx2/Fchsd1/Ubtd1/Hmg20a/Malat1/Fam134b	34	Rorc
0.000833327	0.000973768	0.000768855	0.000414382	0.000570243	2	Kri1/Cnot6/Tspan2/Zfhx2/Ovgp1/Kank4os/Nckap5l/Hivep2/Zfp524/Tbl1xr1/Samd4/Ppm1e/Cacfd1/Gata3/Vsig1/Mbd2/Foxf1/Slc6a17/Zfp787/Myh3/Lhx1os/Rai1/Sema6b/Skor1/Fam49a/Plag1/Tmem132e	27	Zfhx2
0.00348984	0.00657375	0.00110531	0.000236955	0	2	Hoxb6/Hc/Ncs1/Tesk2/Morc2a/Hoxb9/Gcnt2/Ppp2cb/Hoxb5	9	Hoxb4
0.000320612	0.000628043	9.2734e-05	4.94385e-05	0	2	Cacna1e/Jak2/Cyp2u1/Slc12a5/Gm15441/Trim9/Dock9/Pou4f1/Tmem132c/Cln6	10	Nfatc3
0.0323182	0.0443278	0.0229614	0.019758	0.021467	2	Foxo6/Mcam/Abr/Etv5/Tmem59l/Camkk2/Arhgap31/Cdc42ep3/Cd82/Btbd17/Sh2b3/Zic4/Vasp/Prkd2/Etv4/Mmp9/Rapgef3/Nr4a1/Ptprn/Ldb1/Lhx1os/Fam65a/Rab5c/Ampd2/Ccnd2/Nfix/Midn/Hoxc4/Lhx1/Kdm6b/Snap25/Lmna/Lgals1/Arhgef1/En1/Clcf1/Hdac7/Tpm3/Adam15/Dhrs3/Gm7030/Ptp4a2/Tanc1/Ppp1r9b/Fblim1/Ptrf/Prim2/Dusp5/Spry4/Myo18a/Agap2/Hoxb8/Bcl6b/Map7d1/D730001G18Rik/Arap3/Grm4/Tnfrsf1a/Plekho2/Rpl29/Pdgfb/Mef2d/Arhgef9…	139	Bcl6b
0.0165152	0.0243573	0.00714558	0.00512546	0.00633161	2	Ncoa2/Abr/Mex3d/Fbxw7/Rapgef2/Hnrnpll/Smarca2/Numb/Ccnd2/Prrx1/Gsk3a/Bicd2/Azin1/Glis3/Cxcr5/Ddx17/Herpud2/Cacna1e/En1/Skor1/Hoxb8/Ccnyl1/Sptbn1/Lpo/Tanc1/Zmym4/Dusp7/Sfmbt2/Phc2/Ube2q1/Dlx3/Sall3/AI314180/Angel1/Rasl11a/Igf2bp1/Nr3c1/Mcam/Efr3b/Hhex/Sptb/Nxph4/Barhl2/Trip12/Tab2/Nol4/Inafm2/Calr3/Slf1/Camk2d/Plxnc1/Gadd45gip1/Ptrf/Rbm33/Mb21d2/Dusp6/Med13/Zcchc24/Zic1/Tle4/Map7d1/Kl/Llgl2/Zeb1/P…	162	En1
0.000412705	0.000622825	0.000161936	4.25257e-05	0	2	Fbln2/Chga/Gata5/Il21r/Arhgef9/Ptpn3/Cpa2/Eif2ak3/Clip4/Nmur1/Ccdc85c/Msi1/Fam13b/Zfp800/Anks1b/Ripply2/Slc19a3/Ascl2/Smox/Zfp609/Fbxl18	21	Gata5
0.00506872	0.00820174	0.00298768	0.00125825	0.00152783	2	Sntg1/Magi3/Cdk17/Sos1/Atp8b2/Smg1/Rock2/Fbrs/Ahctf1/Prkd3/Spred1/Tanc1/Xiap/Zfp36l1/Gm20753/Per3/Ap1g1/Nfat5/Sec63/Mbd5/Mycbp2/Ptpn13/Frs2/Med13l/Ptpn12/Zdhhc5/Trim41/Elavl2/Pik3cd/Ccni/Nab1/Igf1r/Ccdc112/Camsap2/Csk/Hcfc1/Sox5/Arhgap32/Ep300/BC005537/Zfp217/Dcaf5/Cdkn2a/Cul3/Sfmbt2/Luc7l2/Nbea/Zdhhc21/Dyrk1a/Herc1	50	Kmt2a
0.0159622	0.0180994	0.0150183	0.0136583	0.0137095	2	Jade3/Sin3a/Aak1/Qser1/Oxr1/Nbea/Furin/Dcbld2/Kansl1/Gnas/Tead1/Mnt/Klf9/Tbl1xr1/Fbxo11/Kdm2a/Foxo3/BC005537/Spen/Fbxw7/Ep300/Setd1a/Utp14b/Ftx/Traf3/Phf12/Tcf7/Stag1/Ncoa2/Smad7/Filip1l/Gatad2a/Ppp6r1/Trrap/Chn1/Tox3/Fam102b/Podxl/Tmem158/Nck2/Polr2a/Map3k7/Abl2/Xiap/Dst/Uggt1/Slc5a6/Atp13a1/Frat2/Map4/Tnpo2/Gmeb1/Pigt/Nolc1/Cyfip2/Ireb2/Prr12/Spata13/Cmip/Fam117b/Atp1a1/Pik3c2b/Dock10/Ston2/Xkr…	1209	Sin3a
0.00465717	0.00784184	0.00354553	0.00165212	0.00293922	2	Hoxb5/D030056L22Rik/Crlf1/Fam169b/Hoxb4/Dusp5/Pcdh1/Hoxb6/Tfeb/Foxa2/Hnrnpll/Hoxb8/Tfap2c/Skor1/Sall3/Chd7/Adam10/En1/Gnas/Lhx1/Pde4a/Sox4/Kcnip3/Rasa1/Robo1/Spry4/Hic1/Cbx6/Msx1/Myo15/Fxyd2/C1ql3/Gkap1/Irs4/Zfp618/Sfmbt2/Hoxb9/Slc12a5/Akap1/Slc23a2/Clasp2/Orai3/Zcchc24/Atp6v0c/Cpsf2/Hoxb7/Nr2f6/Frat2/Ppp1r1b/Pou3f1/Hoxa10/Cnnm3/Mink1/Tab2/Usp32/Peak1/Bmi1/Runx2/Dmtn/Inafm2/Rph3a/Slain2/Hoxc4/Sco…	146	Hoxb8
0.000405571	0.00077825	0.000246779	6.34677e-05	0.000183293	2	Med24/Rfx1/Ttc26/Pstpip1/Tsnaxip1/Qsox2/Gm19345/Slc1a2/Usp30/Neurl4/Hoxc13/Mast4/Zfp367/Akap10/Lrfn4/Actr5/Slc12a4	17	Rfx1
0.00717962	0.00957765	0.00529764	0.00293967	0.00384965	2	Plekhm1/Shb/Ahi1/Scn7a/Il13ra1/Taok3/Bcl3/Lmna/St7/Rnf217/Tex264/Egflam/Wwc2/Pik3cd/Lamc2/Pkp4/Pcsk2/Ppfibp2/Itpk1/Irf2bpl/Mag/Trim47/Glt8d2/Syk/Irf2/Col5a1/Ldlrap1/Fhod3/Gja5/Ankk1/Myo9b/Rnf19a/Stat1/Lst1/Itga1/Mesdc1/Tfap2c/Akap6/Kansl1l/Ssbp2/Itpka/Dtna/Vat1l/Ccdc54/Scn1b/Ripk2/Smg9/Dusp22/Stat5a/Nsun6/Grhl3/Sox9/Socs3/Ap1s1/Immp2l/Elf3/Tcf20/Xkr8/Cntnap1/Cldn11/Polk/Upf3b/Mtus1/Pecam1/Npr2/Cg…	307	Bcl3
0.042824	0.06407	0.0359123	0.0118155	0.0169979	2	Chd7/Foxc2/Fzd2/Hoxb13/Hoxb8/Hoxb6/Ccnd2/Fam107b/Hhex/Gprc5c/Foxa2/Id3/Hoxb5/Plvap/Nxph4/Hoxb2/Sall3/Msx2/Elavl2/Sp5/Gfra1/Lhx1os/Lhx1/Hoxb7/Hoxb4/Rasl11a/Sept6/Mn1/Nefm/Chrna4/H2afy2/Bhlhe41/Zic1/Zic4/Tcl1/Col13a1/Gp5/Klhdc2/Hoxb9/Hs3st3b1/Wif1/Matn4	42	Hoxb6
0.00287794	0.00489214	0.00227428	0.000484258	0.00119271	2	Plekho2/Glis1/Trrap/Rb1/Elmod2/Rictor/Cntln/Sptan1/Zpbp2/Pmepa1/Zfp146/Cep120/Sp4/Sema6d/Setd1b/Foxo3/Syne2/Pcdh7/Pou4f1/Dnajc27/Nab2/Lmnb2/Atf6b/Tnrc18	24	Rb1
0.00536627	0.0104687	0.00744989	0.00903493	0.00570123	2	Tbc1d4/Barhl2/Map2/Irf2bpl/Hps3/Nrtn/Chd7/Fgfr1/C77080/Foxa2/Bnc2/Plvap/Neil3/Sptbn2/Egr2/Fam131b/C1ql1/Cryl1/Parp8/Col13a1/Prrc2a/Grasp/Ep300/Clip1/Hoxb1/Tgif1/Sorbs1/Zswim6/Prr5/Skor1/Pou3f1/Gfra2/Midn/Ctnnbip1/Lhx1/Erich2/Arsg/Itpkb/Rest/Zfhx3/Hopx/Camkk2/Syt12/Tiam1/Tspan8/Hoxb6/Akap1/Itsn2/Abca1/Phc2/Ncan/Sfmbt2/Ppp3ca/Edem3/Tshz3/Adcy5/Cdkn2aip/Rfx8/Dab2ip/Shroom4/Cd109/Halr1/Mapkap1/Ptpn4/…	158	Foxa2
0.00170085	0.00228773	0.00178193	0.001869	0.00183441	2	Zdhhc16/Nprl3/Max/Hpca/Fosl2/Zic1/Erbb3/Msi2/Gigyf1/Wdr62/Slc35a5/Akap11/Slc36a1/Prpf39/St6gal1/Zcchc2/Hps5/Ext1/Hoxb8/Hoxc13/Pcx/Cep170/Slc12a6/Aqp5/Tsku/Sap30l/Neurl2/Arfgef2/Fzd9/Rasal3/Kazn/Vps33a/Esrp1/Uso1/Zmym6/Trappc8/Esrp2/Mtch1/Ptbp1/Fam174b/Asph/Brwd3/Tdg/Cyhr1/Wdr19/Fam63b/Polg/Mtus1/Slc11a1/Usp36/Tmem165/Il17rc/Akap10/Rps6ka5/Arhgef16/Cry2/Raver1/Lrp2/Cdr2/Zfp747/Lurap1l/Elmsan1/Os9/…	336	Max
0.000310444	0.000692552	0.000536767	0.000512692	3.35853e-05	2	Cited4/Ccdc177/Btbd16/Spdef/Unc5a/Lrrc1/Spi1/Wdr11/Hey2/Vps18/Gm527/Mark4/Cd300lb/Creb3l4/Nxf3/Cngb1/Adcy7/Lbh/Mmp16/Gpsm3/Slc37a1/Foxj2/Tjp2/Nfatc2/Stat5b/Mtif3/Ubash3b/Fam114a1/Dclre1c/Bcor/A330074K22Rik/Nos3/Usp53/Lpin3/Mbd1/Gjd3/Hopx/Rab35/Tarsl2/Slc28a1/Grap2/Ccdc88b/Lemd1/Ly6g5c/Npl/Myl2/Lrfn5	47	Spdef
0.000857257	0.00141913	0.00102163	0.000919786	0.000416978	2	Kcnc2/Rapgef3/Zfp384/Bhlhe22/Efnb1/Ypel4/Ntf5/Pik3c2b/Mark4/Syt6/Cyb561/Pth1r/Suv39h2/Matn4/Bcl6/Vat1/Pura/Esrp1/Tspear/Epha8/Slc17a7/Bahcc1/Tox3/Chd3/Tns4/Ube4b/Otx2os1/Adgrb1/Spred1/N4bp3/Gtf2ird1/Fam131b/Six3/Dlgap3/Vil1/Acsl5/Dio1/Elk3/Aqp3/Cbx4/Scn4b/Prx/Zfp219/Smad3	44	Zfp341
0.0778053	0.0803169	0.0760887	0.0712049	0.0628614	2	Elf2/Rfc3/Uhrf1/Ung/Smc4/Cited1/Zgrf1/Neil3/Gm9833/Brca1/Mcm5/Nasp/Usp32/Cenpp/Mcm2/Rrm2/Helq/Aunip/Cdc6/Pola1/Tmem245/Adamts10/Cdc45/Esco2/Skp2/Rpa2/Rbm44/Mei1/Slc35a3/Atad5/Dtl/Clspn/Top2a/Cdca7/Mcm3/Ttf2/Arl6ip6/Cdt1/Topbp1/Cdca2/Lrr1/Msh6/Psmc3ip/Piga/Lig1/Cenpk/Ppil1/Hist1h1b/Gadd45a/Rad54l/Brip1/Atad2/Mcm6/Cdc20/Cdx2/Hook1/Ky/Osbpl6/Mcm4/Sdc1/Trim37/Hnrnpul1/Baz1b/Nmu/E2f2/Txlna/Dck/Siah1b/…	373	Brca1
0.00251131	0.00295481	0.00210485	0.00166441	0.000890637	2	Ell/Cbll1/Sptb/Col13a1/Dusp22/Tmcc3/Arhgap12/Il19/Llgl2/Adal/Pank1/Vsig10/Jph3/Edem1/Tfap4/Ihh/Rasgef1b/Glul/Bnc2/B230323A14Rik/Gtf2a1/Kcnc2/R3hcc1l/Tbl1xr1/Mllt3/Pm20d2/Dock11/Smg9/Ier5/Plpp6/Palm3/Zmym4/Rai14/Tacc1/Phactr1/Zcchc11/Scml4/Adamts10/Tnfrsf23/Cdkn2aip/Grap2/Deptor/Tfap2c/Hs3st2/Camkk2/Mn1/St5/Asgr1/Pou2f3/Rgma/Dtna/Zmat4/Kansl1/Trpv4/Snx27/Steap2/Btbd11/Wdtc1/Ank3/Crat/Tfeb/Zfhx3/Ga…	202	Foxk1
0.000778729	0.00101343	0.000578127	0.000381838	2.89411e-06	2	Trpm4/Arhgap23/Stat6/Tmem170/Ralgapb/Trib1/Rap1gap/Nol4l/Acp2/Ism1/Zfp385a/Rab26/Mtmr4/Usp27x/Galnt6/Pygm/Halr1/Eva1a/Enc1/Aebp1/Tmem52/Lama4/Syt12/Rbm4/Atn1/St6gal1/Dusp2/Ramp2/Cysrt1/Pnma2/Lgals8/Wdr86/Slc17a7/Phc3/Cenpo/Gm19345/Nr2c2/Map4k2/Unc5a/Trim39/Myh6/Pcdhgc5/Pcx/Ccdc97/Phf21b/Ibtk/Tmem57/Itpkb/Bcl9l	49	Zscan22
0.0116643	0.0152394	0.00845925	0.00895946	0.0062295	2	Aff4/Dhx35/Socs5/Gba/Cln3/Scamp3/Zfp385b/Trappc2l/Zbtb25/Gsx2/Ptch1/Zbtb8os/Hoxd4/AW549877/Ctns/Kdm6a/Rhno1/G6pc3/Zfp438/Pdcd6ip/Amn/Dpagt1/Golim4/Pik3c2a/Mgat1/Dhdds/Akap10/Slc35e3/Ap4m1/Slc39a11/Nudt11/Prok2/Bean1/Polr3a/Tmf1/Arl5b/Ccdc126/Gm3696/Ttbk2/Extl2/Slc7a2/Tsc22d1/Khk/Mpv17/Sc5d/Lrrc8b/Fam214b/Pdk2/Jade1/Derl3/Nt5dc3/Tbc1d13/Zeb2/Gosr2/Coro1b/Egr2/Fgd4/Lmln/Rab3gap2/Gm10406/Mcf2l/Hmox1…	171	Mlx
0.00155452	0.00264308	0.00123703	0.00109793	0.000487378	2	Traf3ip1/Pfkm/Meg3/Nbr1/Efna3/Filip1l/Phyh/Msc/Rcor1/Trib2/Dab2/Rnf182/Cacna1a/Fam53c/Msra/Bmpr1b/Xpo7/Klhl28/Arhgap21/Tjp2/Exph5/Plekhg3/Ier3/Zfp532/Garnl3/Vwa5a/Slc30a1/Cers2/Ap4e1/Lmo4/Rictor/Arl15/Med27/Lpgat1/Vti1a/Gpr137b/Pwwp2a/Il6ra/Taf4b/Foxb2/Gadl1/Nav1/Slc4a2/Hivep2/Med13l/Rfx3/Tgif2/Tox3/Foxj2/Adnp/Adh7/Cldn22/Lmo1/Fhl1/Cbx7/Slc39a8/Plcb4/Erg/Lmbr1l/Ino80d/Rhobtb3/Lin54/Zeb2os/Creb3l1…	103	Foxj2
0.000613696	0.00101858	0.000380646	0.000303724	0	2	Lzts2/Zkscan8/Atp1a3/Relb/Soga3/Ptch1/Hoxd3/Tmem132c/Osbpl1a/Gli1/Snph/Prdm16/Mab21l2/Atp8b2/Mpped1/Mmel1/Sox9/Tfr2/Creb3l1/Gm10863/Plekho2/Tshz1/Fam222a/Mex3a/Fzd2/Notch3/Stard10/Grasp/Arhgap31/Slc38a3/Tifa	31	Gli1
0.000260959	0.00142383	0.00048402	0.000364698	0	2	Lrrc10b/Fam117b/Zfp827/Satb1/Fgf21/Lysmd3	6	Hmx3
0.000648504	0.0016146	0.000706275	0.000486586	0.000100405	2	Ptch1/Tcf12/Pax9/Zeb2/Fzd1/Npas3/Ebf1/Pde3a/Asxl3/Prune2/Hhip/Zfhx4/Meis2/Stk39/Adgrb2/Smad1/Pknox2/Mllt3/Tenm4/Bcl9l/Fign/Zfp503/Scn3a/Creb5/Gpt2/Ptges/Arhgef10l/Filip1l/Satb1/L3mbtl3/Tfap4/Mecom/Wdfy3/Uncx/Meis1	35	Hoxa5
0.0167667	0.0207397	0.0176139	0.0154761	0.0136716	2	Rest/Hoxa3/Cacng4/Prkd3/Ivns1abp/Ppp1r16a/Gatsl2/Flrt1/Ccnt2/Efcc1/Osbpl3/Mxd4/Igf2bp2/Tcf12/Ift140/Adap1/Zbtb2/Ube2g1/Msl1/Jph3/Faf1/Aqp5/E130308A19Rik/Myo1c/Tmem8b/Hdgfrp3/Tmem158/Eml4/Bcl2l11/Wasf1/Ube2e2/Tox4/Brwd1/Snrk/Ildr2/Marcksl1/Ahctf1/Pacsin2/Tmem56/Mef2d/Midn/Fzd2/Bnc1/Ppp1r14b/Ing2/Cdk16/Rnf44/Peli1/Podxl/Setd1a/Klf4/Bend4/Mpdz/Ccdc158/Strn4/Rap1b/Neto2/Eif4g1/Plekhg2/Pianp/Frs2/Msx1…	398	Wrnip1
0.00118423	0.00102017	0.000510627	0.000745128	0	2	Zfp217/Rapgef2/Fbxl14/Crybg3/Atxn7l1	5	Nf1
0.00037205	0.000335902	0.000161324	0.000233951	0	2	Crebl2/Dmrta1/Crygs/Plxnb3/Zfp524/Mllt6/Ago1/Nfam1/Cplx4/Cyp27b1/Serpinf2	11	Zfp93
0.00477932	0.00497884	0.00240448	0.0025693	0.00127206	2	Mdm4/Pde5a/Sfmbt1/Trim11/Pex12/Shprh/Rnf185/Atf6/Cend1/Slc37a4/Gjd3/Rttn/Tmem248/Tk2/Casp2/N4bp2l1/Zfp91/Astn1/Il2/Tmem216/Tmsb15b1/Agr3/Ttll10/Hrh1/Aifm3/Tbc1d1/Rreb1/Ccdc134/Ptpn6/Uba6/Tbc1d13/Myl3/Gm561/Zranb3/Ccdc66/Mtmr7/Ttll8/Plec/Heatr1/Acin1/P2rx4/Mavs/Agtpbp1/Sec23a/Mtus2/Uggt1/Abi1/Fst/Slc30a3	49	Prdm10
0.000835706	0.000672537	0.000397771	0.000250465	0	2	Trib2/Casp3/Fam214a/Alcam/Rin2/Rbm12b2/Mbnl1/Slc26a2/Nid2/Fbxo48	10	Mybl1
0.000545826	0.000423845	0.00023508	0.000279514	0.000111722	2	Fam222a/Grk4/Lrrn1/C920006O11Rik/Bcl7a/Grhl2/Zfp956/Myl2/Qrich2/Gls2/Mon1a/Zfp574/Fhl1/Lrrc8b/Ccdc88c/Bend3/Foxn3/Odc1/Lmo2/Crem/Tmem8c/Myo18b/Hoxd4/Lrig2/Gm7538/Flrt1/Srgap2/Kcnk5/Pop1/Myt1l/Iffo2/Plxna1/Rorc/Tbc1d5/Cux2	35	Zfp963
0.00109439	0.00104494	0.00115387	0.00105663	0.000686624	2	Taok1/Glcci1/Atad2b/Akt3/Dcun1d4/Cacna2d1/Chrdl1/Igsf8/Foxo3/Prss12/Vegfc/Slc10a4/Epb41/Angptl1/Dusp26/Plekha7/Nfix/Zfp521/Nmnat2/Nfkb1/Slc16a2/Nrn1/Etv2/Hoxb13/Slc30a10/Ammecr1l/Casp2/Tgfb1i1/Ophn1/Morn4/Mllt6/Tnks1bp1/Zfp423/Dnm3os/Camk2g/Fcer1g/Sertad2/Megf8/Fbln5/Tns1/Pknox2/Sox5/Dlx3/Zfp532/Fam117b/Dyrk2	46	Smad3
0.000396588	0.000393056	0.00029651	0.000518873	0.000155334	2	Psd3/Hopx/Kdsr/Zmat4/Ddhd1/Ston2/Acot10/Lhx6/Runx1/N4bp2l1/Rel/Ank2/Klhl13/Gm525/B3gat2/Capn1/C230014O12Rik	17	Zmat4
0.00243428	0.00234307	0.00053937	0.00126415	0.000324273	2	Sema4a/Gm10415/Nme8/Taok3/Gadd45g/Kdelr1/Vangl1/Lyrm1/Zbtb20/Hoxb3/Slc7a7/Celf2	12	Kdm4a
0.000129243	0.000158108	0	9.6554e-05	0	2	Lpar4/Zfp2/Gfra1/Simc1/Aldh1l1/Chrdl1/Lrrtm4/Sp8/Tenm4/Mid1/Sox1/Trim2/Kif21b/Ccdc85a/Gse1/Pdzrn3/Ints6/Rttn/Fam189a1	19	Sox1
0.000410015	0.000457603	0	0.000210295	1.34068e-05	2	Abcb4/Rnf182/Sh3bp5/Ston2/Mypop/Ovol1/Pax2/Tspan8/Zfp14/Angpt2/Sdcbp2/Adcy5/March8/Ccdc88c/Procr/Irf6/Itpkb/Sorbs2/Otx1/Dact1/Vrk2/Zfp593/Stom/Zfp280c/Pkib/Carf/Ppfibp1/Pde3b/Myh7/Tfeb/Ky/Ankrd46/Slc7a7/Ablim1/Hipk3/Dhrs3/March9/Proser2/Foxp4	39	Pax2
0.00343091	0.00389604	7.65917e-05	0.00200795	7.76458e-05	2	Prss38/Zcchc12/Smim3/Lmna/Mbd5/Dmbx1/Adcy9/Cdh15/Isg20/Etv3/Mier3/Synj2/Cacna1c/Zmat4/Gm4872/Abcb1b/Runx1/Fam185a/Prepl/Slc4a11/Phc3/C130074G19Rik/Dnajc27/Tmco3/Hyou1/Hpse2/Soga3/Dmrtc2/Dusp18/Slc20a1/Abcc3/Myd88/Alg2/Rps6kb2/Bcas1/Fibin/Il12rb1/Gsn/Tpcn1/Lrrc15/Efhd2/Clasrp/Ankrd45/Pold4	44	Runx1
0.0002858	0.000396016	0	6.67419e-05	0	2	Zmat4/Cish/Lurap1/AI854703/Dlgap2/Trim69/Srgap3/Slc4a8/Rad54l/Bmi1/Mastl/Csn1s2a/Kcna4/Kif19a/Fem1c/Efna3/Efhd2/Krt20/Ubxn10/Arnt2/Dmbx1/Polm/Pcgf1/Scn8a/Fam212b/Runx1/Crybg3/Nrxn1/Helt/Gas7/Chst8/Micu1/Ano4/Atxn7l1/Nrarp/Stom/Osbpl6/Aff1/Col7a1/Inpp5b/Sema5b	41	Dmbx1
0.000548377	0.000739608	0	0.00011845	0	2	Fam198b/Nrn1/Ppm1m/Trim44	4	Smarcc2
0.039348	0.0444056	0.0287749	0.0329958	0.0303297	2	Bhlhe40/Atp11b/Cnnm1/Sohlh1/Snap91/Actn2/Hotairm1/Smc3/Scpep1/Usp27x/Atg14/Slc25a51/Acap2/Diaph1/C2/Pank1/Ubtd1/Rab5b/Lrba/Hs1bp3/Cgnl1/D830030K20Rik/Gna13/Unk/Lrrc56/Cand1/Tnfrsf21/Sec11c/Mfsd11/Zbtb2/Zranb3/Cpa2/Kcnj15/Rbbp4/Zbtb5/Mms19/Mtch2/Trip6/Atp6v1c1/Pnldc1/Rcl1/Ccdc88c/Crocc/Spryd4/Unc50/Frmd4a/Uvrag/Snn/Ints6/Lipe/Chn2/Gpa33/Polr1d/Sec23ip/Wee1/Myt1l/Unc5a/Apex1/Usp32/Picalm/Wdr81/Nptn…	210	Arntl
0.000963379	0.00128694	0.000171502	0.000540028	0.000292714	2	Klhl20/Zfp316/Tcte3/Dlx1as/Zkscan1/Ppp2r5d/Plcl1/Man2a1/Adcy3/Adamts14/Nomo1/Hsf3/Cyld/Hist1h2aa/Cox15/Slc43a1/Csmd2/Gm5083/Rnf5/Vps51/Pars2/Ttc39a/Elk4/Clmn/Ttf2/Hist1h2ak/Lin52/Mbnl1/Ttll6/Dnaaf3/Nupl1/Cep41/Hist1h2bp/Hist1h2an/Stpg1/Efcab7/Mga/Entpd7/Hist1h2ag/Chm	40	Elk4
0.0053968	0.00679974	0.00268673	0.00396143	0.00201082	2	Ep300/Nf2/Sin3a/Ctnnb1/Med13/Tob2/Abl1/Neo1/Hoxb9/BC005537/Cecr2/Pprc1/Uhrf2/Elmsan1/Fnip1/Akap1/Pwwp2a/Mga/Esr1/Fbxw7/Fbxo42/Fbxo11/Luc7l2/Wwc2/Fzd4/Purb/Taf4b/Ptpn3/Gli3/Scamp1/Zfhx3/Frat2/Nol6/Lmnb2/Atf7ip/Cep170/Itpr1/Prrc2a/Clasp2/Zfp36l1/Setd1b/Cdk17/Crocc/Cbfa2t2/Adgrl1/Sp1/Zfp217/Ccdc9/Wdr62/Dag1/Tfap4/Ptprs/Mark4/Reps2/Glis2/Uso1/Wipf2/Npepps/Ubap2/Pik3cb/Gnb2/Stk11/Tjp2/Phf21a/Qser1	65	Ep300
0.000200398	0.000321096	0	0.000116294	0	2	Tlx3/Plk3/Rcsd1/Ints6	4	Tlx3
0.000553493	0.00118444	3.40739e-05	0.000439736	0	2	Eps8/Ncoa2/Zfp385b/Pou6f1/Nrip3/Jakmip2/Irf2bpl/Slc25a29/Efna3/Lrrk2/Klhl25/Gas7/Bfsp1/Sertm1/C1galt1/Bcl6/Garnl3/Slit3/Arhgap42/Tmem53/Arhgap33/Lmntd1/Med27/Mmp9/Fgf13/Arhgap31/Tbc1d8b/Dtna/Igf1/Socs5/Cbln1/D930032P07Rik/Sez6/Scn8a	34	Pou6f1
7.24871e-05	0.000145208	0	3.26375e-05	0	2	Il16/Zfp341/F13a1/Gm15800/C1qc/Snai2/Bhlhe22/Arhgap24/C1galt1/Dab2/Slain1/Slc10a2/Mmp13/Atxn7/Trpc6/Gsx2/Ikzf1/Ereg/Pax9/Hoxa11	20	Bhlhe22
0.000583838	0.00123493	0	0.000263674	0	2	Cpeb4/Msx1/Coro2b/Zbtb7b/Mbnl3/Spag16/Slc19a3/Cdc42ep3/Bdnf/Ebf1/Creb5/Lipg/Dip2c/Rps6kl1	14	Prop1
0.00259025	0.00294566	0	0.00211103	0.00121096	2	Ift57/Kctd6/Csnk1d/Eef2kmt/Plxnb1/Pank1/Hspa12a/Car6/Agl	9	Rxrb
0.000683163	0.000851191	0	0.000694678	0.0002246	2	Ryr1/Endod1/Per1/Cdk5rap1/Wwc1/Gm15348	6	Zfp932
0.000166157	0.000138884	0	0.000125371	0	2	Hoxa5/Emilin2/Hoxb4/Unc13b/B3gnt5/Kctd12/Kif21b/Notch3/Nrn1/Acvr2b/Sema6d/Slc6a9/Meox1/Mex3b/Uncx/Hoxd3/Hoxd4/Cited1/Filip1l/B4galt2/Ttc28/Cd36/Nts/Fgf3	24	Uncx
0.00306088	0.00304028	0	0.00366454	0	2	Snn/Synrg/Anks1b/Cyp2c70/Rmnd1/Hormad1	6	Gm6871
0.00299891	0.00467174	0	0.00400936	0	2	Per3/Prkd3/Nufip2	3	Gmeb2
0.00182087	0.00247248	0.000976066	0.00219271	0.00020322	2	Nfatc2/Rxrg/Suox/Slc27a5/Mpzl3/Osbpl7/Gsx2/Fxyd6/Ush2a/Pdgfra/Chaf1a/Fntb/Papolg/Cplx2/Tmem252/Cacna2d1/C130074G19Rik/Gal/Mcc/Wipf1/Rprml/Hes5/Stk35/Scd3/Dlx6os1/Gm5113/Il12rb1/Uvrag/Egr2/Elavl2/Elmo1/Fam150b/Elk1/Tpbg/Pdha1/Mid2/Dpf1/Ahcy/Pax6os1/Lrp10/Nfib/Hdx/Adcy7/Paqr4/Bahcc1/Musk/Slc6a14/Agfg2/Ssh2/Syt12/Heg1/Barhl1/Arhgap18/Hdac4/Chn1/Six4/Rtn4/Osbpl3/Slc6a4/Izumo1/Fbxo3/Gas7/Cxcl14/Baiap2…	70	Gsx2
0.000284866	0.00043865	0.000161072	0.000285306	0	2	Rims3/Hoxd3os1/Ccdc9/Mia/Atp13a4/Atp1b2	6	Zfp82
0.00083163	0.0030264	0.000353955	0.00147824	0	2	Fbxl19/Mief1/Chd8	3	Zdhhc5
0.00163331	0.00307402	0	0.00155931	0	2	Dmxl1/Ank1/Bloodlinc/Foxd4	4	Foxd4
0.00024451	0.000381431	0	0.000223229	0	2	Otx1/Reln/Phlpp1/Wee1/Lrch1/Ginm1/Efna3/Grm8/Nt5c1b/Hoxd12/Cntn2/Ddx49/Tbx21/Cd2/Hcrtr2/Cyld/BC052040/Cp/Cftr/Elk4/Parpbp/Slc12a3/Stpg1/Ugt2b35/Adcy3/Uty/Syt3/C6/Mbnl1	29	Hoxd12
0.00126219	0.00178357	0.000422727	0.00125962	0.000460783	2	Cnnm2/Zswim6/Smad6/Rreb1/Ccdc9/Cep126/Snx32/Sox5/Has3/Wipf1/Tank/Gpr101/Grm1/Orai3/Pnoc/Cend1/Lemd1/Myo1e/Rlim/E130114P18Rik/Acsbg1/Hspa13/Ppard/D3Ertd751e/Gm15417/Vwf/Ncoa1/Trim46/Rhbdd3/Stag2/Pde4dip/Ccnyl1/Rusc2/Khsrp/Tmem65/Nbr1/Tcf15/Kirrel2/Fbxo28/Eaf2/Runx1/Aknad1/Foxa2/Raver2/Ccdc18/Dennd2a/March9/Rnf128/P3h1/Rbpjl/Lclat1/Grk5/Pag1/Hoxb5/Ctnnd1/Nova1/Halr1/Gucd1/Lrig3/Asph/Zranb3/Jade3/Dn…	77	Rbpjl
0.000385437	0.000516772	0.000438605	0	0	3	Slc9a5/Lix1l/Slc16a2/A930004D18Rik/Angptl1/Nfkb1/Myo9b/Bach2/Msn/Angpt1/Zbtb1/Mfhas1/Clmp/Has2/Phf24/Megf10/Arfgef2/Atad2b/Col25a1/Slc26a6	20	Nfkb1
0.00301196	0.00294018	0.00257599	0.000390834	0.000778669	3	Pde2a/Sp7/Msx1/Cmya5/Nyap1/Phf12/Irs2/Dynll2/Hdac5/Wwc2/Kif21b/Vwa5b2/Hoxc9/Crabp2/Bves/Trib1/Rmdn2/Ing1/Chd3/Sorbs1/Elf4/Gse1/Kras/Slc36a1/Hoxb4/Adamts16/Dcaf5/Stat5a/Scnn1a/Pantr1/Nr2c2/Zfp512b/Phldb1/Bend4/Ube2e1/Dll1/C1ql1/Fgf3/Skor1/Zfp516/Plxnc1/Arid5a/Dph1/Inppl1/E2f8/Arid3a/Zfp36l2/Acsf2/T/Iglon5/Coro2b/Fli1/Pls3/Zfp687/Rasgrf1/Smarcd3/Casz1/Erf/A930004D18Rik/Azin1/Sv2c/Cnnm3/Lhx2/Lmo3/Dl…	78	Barx1
0.000271114	0.000276067	0.000262047	0.000168366	0.000170738	3	Lace1/Ppara/Cfp/Btbd8/Grm3/Nr2f6/Fmnl1/Tmem211/Lrrc38/Itgb3/Dscaml1/Zbtb7c/Cdh10/Tbc1d14/Aifm2/Daam1/Syngap1/Sez6l/Mfap3l/Sept4/Cyp4f16/Adap1/Matn3/Cyp2d12/Usp24/Phf1/Xist/Cyp2d40/Fam131a/Rab11fip3/Dip2a/Epb41l1/Snap25/Thap4/Dnajc18/Ppfia3/Mycl/Nbea/Fer1l4/Gm10804/Acsl5/Hoxc10/Eps8l2/Il12b/Snx29/Dnase1l3/Mdga1/Acbd5/Dirc2/Gtpbp2/AA467197/Pdik1l/Slc16a9/Nlgn2/Rap1gap2/Gsc2/Slc9a1/Slc25a35/Axin1/Ei…	60	Ppara
0.00271818	0.00225531	0.00270596	0.00144616	0.00138878	3	Tbx3/Cbln1/Nr5a2/Vars2/Hoxa1/Efna5/Rai1/Gse1/Ccnjl/Ctcf/Snx13/Ccdc71l/Cdh22/Pdp1/Slc25a12/Cbx4/Wipf2/Camk2d/Cux1/Nfrkb/Usf3/Capn7/Dock3/Zfp462/Dmrt2/Hoxc8/Kdm7a/Cxxc4/Hoxd3os1/Mnt/Med14/Cdk13/Adcy9/Cacna1c/Pgm2l1/Zmym4/Myo6/Gm15867/St3gal4/Rimklb/Sertad4/Slc6a15/Arhgef12/Proser2/Peg10/Fam60a/Zfp292/Hoxb5/D930032P07Rik/Kifc3/Tmem178/Ccdc88c/Fam110b/Chd3os/Wdhd1/Zfp654/Cdkn1c/Aqp5/Creb5/Rbl1/Cbx6/T…	155	Zbtb14
0.000413013	0.000380677	0.000354706	0.000106692	0	3	Tnfrsf9/Chil1/Lbr/Slc5a4a/Tdrp/Notch4/Nfe2/Shc4/Thsd4/Zfp957/Ldlrad3	11	Nfe2
0.000632198	0.000673043	0.000761704	0.000256798	2.70322e-05	3	Ildr2/Has2/Pabpn1/Zfp521/Dcun1d4/Cerk/Atad2b/Dcst1/Evi5l/Ppp1r3b/Ccl24/Pcca/Pofut1/Rara/Akt3/Tet3/Ranbp6/Gnat1/Megf10/Cenpb/Tenm3/Ibtk/Cuedc1/Kcnj8/Mir17hg/Rft1/Mepce/Eva1b/Smad3/Ctdsp2/Ctag2/Rom1/Dpp9/Col10a1/Fbxo44/Gck/Lats2/Lyrm1/Cep128/Fancd2os/Plscr3/Mtmr9/Rgp1/Dock2/Crocc/Prss12/Rgs2/Trps1/Dixdc1/Tbx3/Angpt1/Bad	52	Rara
0.00171944	0.00286067	0.00250324	0.000933736	0.00236216	3	Pear1/Uggt2/Trip11/Lhfp/Rhof/Zfp395/Slc43a1/Sall1/Bcl6/Slc39a9/Zbtb33/Gjb2/Rasgrf1/Arid2/Sfmbt2/Arntl/Iffo2/Fhl2/Mgat1/Fzd2/Jun/Ptpn13/Baz2a/C1ql1/Jade3/Atp8b2/Prdm16/Ints8/Dnah2/Fras1/Osbpl10/Cited2/Txlng/Vwa2/Sirt4/Rtl1/Hoxb9/Bend6/Lhx6/Ip6k2/Taok3/Fendrr/Fbrs/Tbc1d5/Zfp628/Utp14b/Nol6/Sesn3/Spsb1/Stxbp5l/Esrrg/Mbd5/Zfp385c/Smox/Cebpb/Pantr1/Crebrf/Skor1/Gata3/Mafk/Zkscan8/Tlx3/Armcx6/Atxn2/Cd2…	75	Zfp612
0.00525798	0.00777297	0.00793271	0.00397949	0.00578956	3	Zfhx2/Tmem132e/Samd4/Pdgfa/Celf2/Fxyd1/Adcy5/Gpr137b/Tmtc1/C130026L21Rik/Dlg4/Nuak2/Krt19/Nol4l/Bin3/Kcnk3/Neurl1b/Ppp1r9a/Loxl3/Stard10/Kcng4/Alx4/Synpr/Phlpp2/Fendrr/Rgs7/Trim60/Jmy/Gata3/Pear1/Gnb2/Rras/Ep300/Plekhg3/Hoxc13/Plp1/Cryab/Kcns2/Fap/Kdm2b/Fam117b/Marcksl1/Krt2/Skor1/Cacfd1/Ap5b1/Sntb2/Cd82/Lemd2/Fgf6/Dpy19l2/Zfp362/Zmat4/Gm16702/Ado/Spsb2/Nrxn2/Prkar2a/Paxbp1/Mllt6/Pantr1/Senp2/Ift…	105	Alx4
0.000685702	0.00107963	0.00139083	0.000507111	0.00102379	3	Adcyap1/Ccl22/Limk2/Slc6a19/Prrt2/Slc7a7/Slc5a4a/Creb3l1/Mab21l2/Crygf/Tcf24/Mcu/Clip4/Micalcl/Pcyox1l/Gnas/Adcy5/Gpr17/Abtb2/Prkcb/Btbd17/Plagl1/Msx1/Tjp2/Soga3/Homer2/Itpkb/Mtmr11/Baiap2l2/Rbm26/Galntl6/Cntnap4/Gabrr3/Rbm14/Sp5/Pifo/Nprl3/Bmx/Lsp1/Nlk/Cenpo/Gm15217/Sash3/Porcn/Pnck/Myh7/Prkcd/Pak6/Plin1/Arhgef39/Exoc3l/Pitpnm1/Rai1/Hdac4/Nrg2/Sfn/Sh2b3/Phospho1/Dok1/Zc3h11a/Vps37b/Ncoa2/St3gal5…	73	Pdx1
0.000168614	0.000915196	0.00211589	0.000172193	0	3	Il6ra/Znrf1/C8a/Sez6/Slc26a9/Agtr2/Fgf13/Foxd1	8	Zhx3
0.000541503	0.000810453	0.00118246	0.000527718	0.000357361	3	Slc35e4/Angptl1/Rhobtb3/Smad3/Greb1l/Six1/Epha4/Zfhx4/Six2/Zfp521/Col25a1/Scara3/Kctd8/Erf/Gpr82/Nr2e1/Sulf1/Adgra2/Akap2/Pla2g3/Gal/Dpp9/A930024E05Rik/Dusp7/Angpt1/Ppp1r3b/A2m/Wnt5a/Fig4/Des/Aldh1a2/Dirc2/Crocc/Tead3/Eln/Coch/Sema6d/Uncx/Sfrp2/Prss12/Drd3/E2f7/Asxl1/Zfp27/Bmpr2/Mpdz/Nfkb1/Nfat5/Slc35f5/Siah1a/Nav1/Hey1/Nnt/Nfatc4/Akt3/Col11a1/Hlf/Fzd7/Fam174a/Nrn1/Ikbkg/Prkg1/Fgfr2/Fbn1/Spry2/Zf…	91	Six2
0.00101878	0.0024878	0.00390239	0.000414117	0	3	Phf3/Fggy/Zfp74/Map2	4	Zfp74
0.00129929	0.00148921	0.00173227	0.00118893	0.00127723	3	Afap1l2/Sympk/Sgms1/Gnas/Lcp2/En1/Clasp1/Glis2/Serpinb11/Nr2f2/Cdc42ep3/Prelp/Git1/Slc6a1/Phactr1/Pik3c2a/Csrp2bp/Il1r1/Trim32/Nfia/Xkr6/Gon4l/Trim41/Angel1/Prex1/Tcf7l2/Fblim1/Ddx3y/Lpin1/Ndst1/Arhgap31/Crabp2/Chpf/Myo18b/Hyls1/Galnt14/Apln/Zbtb37/Asph/Bcl9/Nr2f6/Etv2/Vangl2/B4galt3/Rab27a/Hoxa11/Pou4f1/Rhoj/Clcf1/Vsig8/Ramp2/Ttpal/Rasal2/Dennd4a/Gpc4/Slc44a2/Akap7/Irf2/Zfyve9/Cbx2/Lrfn4/Yap1/Cc…	66	Ets2
0.00119686	0.0015159	0.00258142	0.000836658	0.000960604	3	Zfx/Ncoa2/Raph1/Slc36a1/Abl1/Kdm6a/Mesdc1/Frat2/Glis2/Dyrk1a/Msl1/Rhobtb1/Nfix/Cux2/C1ql4	15	Mecp2
0.000657988	0.000774909	0.00288691	9.94175e-05	0	3	Ncoa7/Crls1/Cpsf4l/Abhd2/Mbd3l1/Cep120	6	Sox10
0.00101563	0.000700457	0.00171277	0.000638014	0.000177308	3	Erf/Nfib/Fzd4/Ptbp1/Arid3a/Hlf/Nfia/Fbxw7/Gse1/Pcsk2/Ctnnb1/Zic4/Prr12/Klf4/Nxph4/Myt1l/Rnf145/Clec11a/Pbx3/Zfp608/Cebpb/Zfp628/Bcor/Sp9/Sox6/Crim1/Otx1/Tenm4/En1/Zfhx4/Grhl2/Prkd1/Stox2/Sertad4/Dhrs3/Cacna2d3/Cldn34b2/A830082K12Rik/Foxc1/Runx1t1	40	Zfp160
0.000874508	0.000798114	0.00117778	0.000546608	0.000453602	3	Maf/Galnt3/Hoxc9/Barhl2/Bcor/Elmsan1/Baiap2/Zc3h14/Barx2/Hoxc11/Mn1/Reep1	12	Hoxc11
0.0100527	0.00659179	0.0174143	0.00288001	0.00304697	3	Nrep/Trib2/Ptk7/Pdzrn3/Fras1/Slc44a1/Ncald/H2afy/Hoxa1/Atoh8/Crebrf/Tcf7l2/Os9/Abca1/Rictor/Bahcc1/Bahd1/Orai1	18	Tcf7l2
0.000533255	0.000457025	0.000762901	4.04651e-05	0.000345087	3	Aldh18a1/Pde1c/Hoxa10/Gabrb2/Map3k8/Tmem108/Plau/Nrg2/Aff1/Fgd4/Prkab2/Carns1/Tmem79/Ift140/Specc1l/Fam13a	16	Plag1
0.000663664	0.000873267	0.00114351	0.000338369	0.000277142	3	Lpin3/Nin/BC024978/Ppp1r9b/Chmp4b/Pex3/Zbtb18/Nol6/Mesdc1/Rap1a/Crtc2/Ascl1/Atp1b2/Yif1b/Ccdc134/Cp/Pomc/Smtn/Cnnm4/Senp1/Adora2b/Adtrp/Aftph/Olfr459/Hdgfrp2/Snx14/Erbb4/Med16/Crtac1/Msi1/Reps1/Vav3/Gm15217/Tmem218/Arhgef3/Hist1h4c/Zfp568/Hspa2/Dok5/Srsf2/Dnase1l3/Shisa8/Gm11437/Samd8	44	Pparg
0.015412	0.0154917	0.0174891	0.0116571	0.0112336	3	Plxdc1/Cdkl5/Zer1/Exoc7/Dhx8/Bcl9l/Slc4a11/Rap2b/Arpc1b/Prkar2a/Prss36/D930032P07Rik/Chmp4b/Poc1a/Mrrf/Magt1/Gigyf2/Chn1/Cenpo/Dpf1/Efcab11/Acbd3/Ccdc65/Rad52/Rims3/Pde4a/Adgrg1/Pop7/Fbxl18/Zbtb34/Sertad1/Kat7/Hey1/Ank2/Gpkow/Zfp24/Ncmap/Rbm3/Camk1/Arhgef2/Cbx5/Abi2/Robo1/Cdc42ep2/Pag1/Myo6/Pacsin2/Chst5/Amd1/Wdtc1/Zdhhc9/Mllt10/Cep164/Myh14/Angptl4/Cttnbp2nl/Esco1/Fam234a/Ptprs/Tnfrsf10b/Prr5/Pi…	265	Polr3g
0.000999321	0.00110205	0.00123264	0.00030124	0.000376859	3	Gatb/Plcb4/Nell2/Tmprss12/Gm29508/Spata13/Sdccag8/Mical3/Siah2/Nav2/Max/Zfp384/Ppic/Nmnat3/Osbpl6/Hmga1/Prox1/Efnb3/AU040320/Satb2/Peak1/Lin28b/Setd2/Gml2/Slc46a1/Boc	26	Zfp276
0.0125231	0.00893649	0.0528237	0.0382771	0.00530216	3	Ankrd13b/Tenm4/Tmem30b/Ifitm1/Cntnap2/Cpxm1/Nespas/Syne4/Six4/Six1/Pou4f1/Sertad4/Rara/Col2a1/Nr2f2/Meis2/Ppp1r3b/Igfbp5/Stc1/Armcx3/Ext1/Emcn/Arsa/Hoxa3/Nr2f1/Sox17/Mdga2/Plpp3/Lrrc28/Rgma/Foxf2/Zdhhc21/Hsd11b2/Zbed3/Rcn1/Zfp628/Mobp/Cdk14	38	Six1
0.000842107	0.0012508	0.00576893	0.00411667	0	3	Camkv/Nhsl1/Esrrb/Tagln3/Sbk1/Kif13a/Gm15417/Stx4a	8	Cpsf4
0.000786247	0.00191395	0.00872088	0.00717153	0	3	Klhl10/Bmp4/Paip2b/Ccl4/A1cf/Rpap1/Serpinb2/Fhl1	8	Gfi1b
0.000960392	0.00122048	0.00347112	0.00293298	0.000802078	3	Rbms3/Fam126a/Setd1b/Tsku/Bmp4/Sorbs3/Tbc1d9/Phc2/Epsti1/Ppm1l/Parp3/Grm7/Mterf1b/Il6ra/Cachd1/Jag1/Zbtb5/Foxf2/Ntn1/Apobec2/Rb1/Man1c1/Acvr2a/Casp12/Cd38/Ppp1r12a/Zfp202/Fut10/AW549877/Slc8b1/Serping1/Gm7325/Whamm/Cbl/Msn/Pxk/En1/Tbc1d30/Far1/Rbm47/Stag2/Cdk17/Nup153/Id4/Il17rc/Noa1/Eme1/Jag2/Shroom2/Usp6nl/Tnrc18/Gnas/Spats2l/Col8a2/Nmi/Smad7/Osm/Parp12/Nckap5/Rasgrp3/Enpp2/Uba7/Gadd45g/Ddx58/A…	260	Irf9
0.034473	0.0353396	0.0419789	0.0457326	0.0306945	3	Rap2a/Klhl5/Gls2/Mesdc1/Ddx54/Top2a/Mkl1/Rps6ka5/Pknox1/Zfp27/Hrh1/Zcchc2/Lats2/Hist1h2af/Zmat4	15	Pknox1
0.000471842	0.000632867	0.00504778	0.00495694	0.000428781	3	Nrxn1/Itsn2/Gtpbp1/Scrn1/Ptpn6/Tnfaip8/Olig1/Mesdc1/Zfp462/Bcl9l/Ntn1/Pmel/Chrna9/Kifc1/Mbp/Morc1/Cdkn2a/Raph1/Gm8817/Nt5e/Cabs1/Klf4/Pou2f3/Tnfrsf19/D830032E09Rik/Atf7ip/Cers3/Arid1b/Btg1/Taar1/Kit/Arhgap42/Gm19583/Gpr39/Prr15l/Slc23a2/Nxn/Dapk1/Tlx3/Rhobtb3/Slc40a1/Opa1/Sspo/Ndrg1/Zmynd11/Ttyh3/Zfp185/Kdm6a/Prrc1/Plcxd3/Arvcf/Lamtor3/Asxl2/Thra/Celrr/Sgk2/Klf2/Clu/Chmp4c/Klf9/Hes7/Zmym2/Reep1/F…	79	Pou2f3
0.0103306	0.0111541	0.0144866	0.0149324	0.00996356	3	Sp2/Rnd1/Nfyb/Lrig1/Herpud1/Cdc25c/Usp46/Fam3c/B9d2/Myh7/Myo9b/Ntf5/Azin2/Cux2/Cep41/Snx21/Slc12a8/Aloxe3/Nyap1/Syngr3/Tfb1m/Frmd4b/Efs/Setd7/Ccnb1/Nfatc2ip/Mlxip/Xab2/Tmem120a/Zbtb37/Hmox2/Msc/Man1a2/Grk5/Rnf169/Gpx2/E2f3/Cnnm2/Mdc1/Zswim4/Elavl4/Atg9a/Isca2/Fbxo5/Ephb3/Hif3a/Aldh16a1/Dag1/Tmem150cos/Fbxo42/Atg10/Exoc1/Cldn17/Rabgef1/Zbbx/Mccc1/Adnp/Klk9/Rnf128/Arfip1/Hbegf/Kdelr1/Ffar4/Pole4/At…	364	Sp2
0.00112522	0.00198128	0.00804321	0.00719227	0.00259946	3	Cnpy1/Bcl3/Ago1/Nfic/Wdr81/Fosb/Cacnb1/Rnd1/Slc45a3/Bcam/Nr1d1/Ass1/Nrtn/Phf12/Strada/Ccdc9/Tubb2b/Pura/S100a16/Lpcat4/Fxyd6/Gm6792/Dusp16/Tgfbr3/Smad4/Golga5/Smim3/Pard3/Thra/Cep57l1/Adrb3/Ccng2/Tgfb2/Zfp292/Sbno2/Egfr/Lasp1/Ring1/Tbx3/Epha4/Fcho1/Cited4/Afap1/Syngr3/Cpt1a/Il12rb2/Rpap1/Stat6/Bbc3/Kansl1l/Abhd11os/Cndp2/Plekhm1/Klf4/Ptpn12/Numbl/Fn1/Dscr3/Tbx4/Itga1/Nfkb1/Hsd11b1/Efnb2/Gpm6b/Clc…	125	Klf15
0.0066599	0.0074077	0.0340417	0.0233437	0.0112675	3	Ccdc102a/Ulk1/Dlgap3/Nbl1/Bak1/Basp1/Gm5424/Sfn/Hmga1/Bbc3/Cited4/Tjp3/Ahnak/Ly6g6c/Kcnd1/Anxa2/Atp2b4/Morc1/Dlc1/Kcnn4/Fxyd6/Ptp4a3/Cd44/Adrb3/Klf4/Kdelr1/Arid5b/Slc29a1/Sox2/Pou2f3/Ass1/Stab2/Ncoa3/Glis2/Casz1/Jade2/Setd1b/Rims3/Asphd1/Trp73/Osr1/Notch3/Atp6v0a4/Cyth3/Krt17/Pou5f1/Tnik/Cav2/Ncam1/Nfia/Fermt2/Arvcf/Alpl/Slc44a2/Vim/Ywhag/Timp1/Klf16/Gm6792/Pprc1/Usp43/Smad4/Ina/Erbb3/Ephb3/Cdkn1…	131	Klf4
0.00559289	0.00662641	0.0310847	0.022343	0.00907224	3	Tes/Kifc3/Diaph1/Ctnnal1/Htra1/Kit/B4galt6/Wnt7b/Pecam1/Wdr45/Klf9/Kat2b/Elavl2/Jade1/Fosl2/Pfkp/Mrps31/Rbpj/Gltscr2/Amt/Lif/Helz/Rab11fip1/Pla2g6	24	Mta3
0.000141073	0.000773893	0.0102415	0.00707796	0.000323316	3	Adam19/Rbm47/Tesk2/Spic/Tbc1d9/Gstm3/Slc28a1/Mrm1/Hipk4/Gstm1/Leap2/Apoa4/Sult6b1/Ptgds/Plekhb1/Cldn4/Cast	17	Sox15
0.000482904	0.000733274	0.00686328	0.00529972	0.0012622	3	Smarca2/Asb4/Pkp4/Bdnf/Egfr/Tbx18/Ints6/Gulp1/Zfx/Nrp2/Man1a/Rab11fip2/Klf5/Edil3/Flrt3/Cask/Eya1/Rfx7/Col5a2/Col3a1/Usp9x/Zeb2/Rspo3/Adamts1/Prrx1/Steap4/Lamc1/Col6a3/Enpp1	29	Gadd45a
0.0112409	0.00856134	0.0605769	0.0436498	0.0145709	3	AA467197/Ift46/Esrrb/Fabp3/Tbx3/Stat2/Stard10/Axin2/Irf6/Tcp11/Gjb5/Rnd1/Lef1/Anxa2/Kdelr3/Mylpf/Aard	17	Tbx3
0.000271433	0.000452278	0.0109205	0.0051543	0.000953648	3	Crtac1/Esrrb/Lmo7/Ncoa1/Rreb1/Kifc3/Parvb/Alpl/Tns3/Klf4/Pkp4/Lamb3/Olig1/Dsp/Glis2/Gm19705/Vps54/Mmp24/Kat6b/Tfcp2l1/Rbm47/Ngfr/Atp1a1/Epas1/Rhobtb2/Acsl5/Gm38509/Sulf2/Crb1/Elf5/Rab27a/Sec24b/Wwc1/Sh3tc1/Rhbg/Ckap4/Fgd4/Itpka/Tnfaip8/Zic3/Perm1/Nacc2/Trim2/Grhl3/Calcoco2/Bmp4/Cdhr1/Npy2r/Adgrb1	49	Esrrb
0.000113794	0.000132052	0.00145315	0.000888207	0.000506284	3	Dlg2/Cd4/Ikzf1/Ank2/Alx3/Ttc25	6	Ikzf1
0.00805339	0.0108405	0.0149336	0.0125764	0.00882053	3	Usp7/Zbtb34/Brd4/Qser1/Rnf139/Slc23a2/Msi1/Arid2/Dgcr8/Dst/Usp42/Epc2/Slc40a1/Wnk1/Lsm14a/Six4/Rfx7/Adgrl1/Ankrd28/Pola1/Ubr5/Purb/Fbrsl1/Pdzd8/Bcl7a/Thra/Ehmt2/Atp2a2/Syncrip/Plxna1/Larp1/Skil/Cebpb/Rap1a/Sulf2/Top2b/Slc30a1/Prkar2b/Nufip2/Slc16a1/Pomgnt1/Sap30l/Ank/Emd/Wnt7b/Gmeb2/Wac/Rbpj/Usp9x/Adrbk1/Arap2/Foxa2/Gna13/Sec24d/Slc44a1/Taok1/Rcc2/Slc17a7/Fbxw7/Nr2f1/Tmem65/Zfp276/Cep170/Zfp777/P…	312	Zfp281
0.0212345	0.0232178	0.0284987	0.0245371	0.0226059	3	Rrm2/Atad5/Tcf19/Ogg1/Phlpp2/Med18/E2f2/E2f8/Uhrf1/Ezh2/Prox1/Kdm6a/Rfc3/Ppp2r5a/Fam134c/Dmc1/Cdc45/Magi1/C1ql4/Tmem246/Phactr2/Cdt1/Rbm47/Cenpq/Wdr76/Gm3696/Otub2/Cdc7/Pax1/Hist1h2an/Mgat4e/BC003331/Tyms/Pold3/Lrr1/Rad51ap1/Slc25a24/Nav1/Nfatc4/Psmc3ip/Rfx1/Pianp/Grhl1/Brca1/Dscc1/B4galnt1/Rnf168/Ncapg2/Ogdh/Sart1/Cnpy3/Ccdc125/Cenpk/Msantd3/Cnnm2/Lpcat4/Ccar2/Xrra1/Znfx1/Prdm4/Ppfibp2/Mlycd/Pec…	332	E2f2
0.00201732	0.00360281	0.00844563	0.00501327	0.00380155	3	Fblim1/Ak4/Shank3/Cd93/Loxl3/Dph1/Gdf9/Ntn1/Klhl8/Dyrk2/Pgc/Fzd8/Gpr83/Casz1/Cux2/Camsap2/Hipk3/Trim29/Alpk3/Sox5/Egr3/Plekhn1/Bhlhe41/Rbp3/Tmod1/Abr/Wwc2/Kdm6b/Bhlhe40/Galnt15/Hoxb8/Lhx4/Izumo1r/Lhx2/Ptprj/Igf2bp1/C77080/Ebf4/Sptb/Hpca/Prox1/Nr2c2/Plxna1/Iffo2/Zbtb7b/Tspan1/Eml1/Lhx1/Id4/Gm13375/Clcf1/Dok4/Hoxd13/Adipoq/Rbfox3/Sap130/Arhgef7/Gm5424/Tead1/Tfeb/Dlx3	61	Tfeb
0.00482236	0.00670157	0.00706404	0.00649886	0.00593205	3	Map4k2/Itpr3/Tmem229b/Smyd2/Lin54/Susd6/Tenm4/Chmp4b/Ly6i/Prcp/Plekhg2/Smg7/Dpf1/Klhl38/D430042O09Rik/Sod3/C2cd2l/Sertad1/Nr2f6/Samd14/Elmsan1/Nin/Sptbn1/Mafk/Ppm1l/Spag16/Platr22/Als2cr12/Pnoc/Galnt6/Il17re/Gys2/Pxk/Bcl11a/Zic5/Nfatc2/Spire2/Psd3/Gas2l1/Fam63b/Ybx1/Crlf1/Scube3/Ttr/Arhgap27/Cxadr/C9/Plcb3/Pnpla6/Zbtb40/Pkp4/Iqsec1/Maml3/Dennd1a/Usp9x/Trim63/Clstn3/Aco2/Gm14015/Kbtbd2/Snn/Hnrnpul…	97	Nr2f6
0.00168797	0.00279149	0.00372461	0.00273718	0.00244102	3	Greb1l/Ccdc9/Zfp27/Dusp7/Nps/Atrnl1/Kctd8/Has2/Bach2/Col10a1/Usp6nl/Gpr137/Kctd12/Dchs1/Smad3/Rbfox1/Epha2/Dcun1d4/Ephb3/Evi5l/Sertad4/Arnt2/Zscan12/Sirt4/Taf1a/Megf10/Rhog/Zfp143/Ripk1/Pih1d2/Trip4/Hoxb4/Fbxw11/Egr2/Tnfrsf1a/Mark2/Uspl1/Klhl28/Bcl6/Golga3/Igf2bp1/Hypk/Map7d1/Wac/Atp13a1/Csrp2bp/Sec24c/Gtpbp2/Wdr45/Foxp4/Pip4k2a/Lef1/Shc1/Ccz1/Ahdc1/Tmem59l/Efnb3/Numb/En1/Prss12/Strn/Gon4l/Aak1/D…	77	Erf
0.0121656	0.0155238	0.0170183	0.0147934	0.0147622	3	Zmiz1/Bmpr2/Pabpc4/Adgrb2/Rnf44/Ptprg/Tbx3/Sos1/Acvr2a/Ankrd11/Rfx7/Ankrd28/Morc2a/Sos2/Stt3b/Sin3a/Gfra1/Sp3/Pabpc1/Prrc2a/Atxn7l3/Foxc2/Atp2a2/Msantd2/Samd1/N4bp2/Hcfc1/Qser1/Filip1l/Oxr1/Atp13a3/Slc7a1/Hmx3/Kansl1l/Nrip3/Hhip/Sipa1l1/Atf7ip/Lmo2/Pan3/Zfx/Mepce/Stk40/Spred1/Zfp91/Lsm14a/Pds5b/Ahctf1/Klf16/Tlk2/Ssfa2/Clk2/Cul3/Csnk1d/Tjp1/Msl1/Trim33/Jmy/Ror2/Nckap1/Mapk9/Pitpnm2/Dennd2a/Etf1/Pd…	1237	Hcfc1
0.000797527	0.0016546	0.00223613	0.00139966	3.28152e-05	3	Rpap1/Epha4/Prr12/Nrxn1/Megf10/Ecm2/Slc22a15/C2cd4a/Foxj2/Rcbtb1/Themis2/Gnat1/Cux2/Ccser2/Sncaip/Dnajc27/Acan/Rnf144a/Kcnk9/Chdh/Msl3l2/A230077H06Rik/Paqr8/Shroom4/Bach2/Adgra3/C130026L21Rik/Pmepa1/Pex2/Lrrc52/Nrxn3/Rad52/Brinp2/A930004D18Rik/Klf4/Chst15	36	Smad4
0.0226508	0.0412976	0.0584675	0.0414593	0.0173038	3	Extl1/Lemd2/Creb5/Epas1/Dst/Mef2c/Cd63/Cdon/Elk3/Myh7/Gramd1a	11	Elk3
0.0736145	0.0789672	0.082295	0.0772132	0.0731598	3	Mcm4/E2f1/Suz12/Pcna/Ung/Uhrf1/Wdr76/Ezh2/Olfm3/Dnajc9/E2f8/Mcm2/Gpr19/Rbl1/Cdc25a/Mcm6/Rbbp4/Mcm3/Rad51ap1/Zgrf1/Slbp/Rpa2/Rara/B3gat2/Peg3/Pola1/Mfsd11/Pole/Cmc1/Prim1/Hells/Pold1/Nf2/Rfwd3/Dscc1/Fbxo47/Aass/Pecam1/Mcm5/Fbxo5/Dhfr/Atad2/Rrm2/Ccne2/H2afz/Cdca7/Cdc6/Cdc45/Hmgb2/Zfp367/Gins2/Tuba3a/Ctnna2/E2f7/Ppm1g/Hist1h2an/Hist1h2af/Rora/Brca1/Top2b/Osbpl11/Rnf168/Nfatc2ip/Pus3/Neil3/Bard1/Mcm1…	376	E2f8
0.000735545	0.00124844	0.00153414	0.00114198	0.000720321	3	B3galt2/Gna14/Slc9b2/Zcchc6/Hpcal1/Rhno1/Ptch1/Slc35a5/Il2ra/Rgs3/Rmnd1/Mad2l1bp/Flad1/Wdr86/Toporsos/Pigv/Sugct/Gnptg/Cck/Pced1a/Timm10	21	Smarcb1
0.0241439	0.0181598	0.02566	0.0226083	0.0248388	3	Csnk1e/Atxn1/Nefh/Arid3a/Irf2/Cxxc4/Fam212b/Fgd3/Kank1/Arvcf/Tshz3/Foxo3/Nfil3/Ly6g6d/Dmrt3/Tnrc18/Hmgb1/Nfatc4/Sez6/Rhof/Lmo4/Crebrf/Zfp651/Gatsl2/Pias1/Sgip1/Gm5577/Ap5b1/Gtf2ird1/Tyro3/Syt3/Wars2/Sall1/Tnk2/Klf7	35	Arid3a
0.0245955	0.0234757	0.0247242	0.024063	0.0242012	3	Galk1/Nagk/Tlcd2/Zbtb32/Gfap/Akna/Zswim1/Dapp1/Elk1/Kremen2/Chsy1/Dpp6/Gp2/Ccdc170/Il15/Inpp5k/Tesk2/Ptprtos/Synj2/Pla2g6/Trmt2a/Osbp2/Hps1/Arid3c/Slc25a22/Scamp2/Mks1/Casp9/Dvl1/Dubr/Hspa12a/Btg2/Zfp2/Haus4/Wnt7b/Taf6l/Galnt6/N4bp2/Pisd/Cabp7/Shf/Gm11127/Cd164l2/Tspear/Cttnbp2nl/Gtf3a/Ddx27/Ush2a/Cd79b/Tbc1d22a/Tmem8b/Ranbp17/Aim1l/Lin37/Fam46c/Nfyc/Acsl5/Cdx1/Ubald1/Fhl1/Ap1s1/Psmf1/Yif1b/Khk/P…	129	Nr1h2
0.000316863	0.000236727	0.00035237	0.000316463	0.000265615	3	Acsf2/Chst2/Rbbp4/Sulf1/Fas/Tenm4/Hoxb3/Mecom/Fli1/Sypl2/Trim45/Itga9/Esr1/Sema6d/Prtg/Meis2/Lmnb1/Mllt6	18	Fli1
0.064569	0.0597802	0.0634453	0.0613653	0.0592166	3	Eri3/Srgap2/Sp2/Aspm/Tuba3b/Sesn2/Prpf40a/Ndufs8/Cep89/Rnf6/Ppp1r10/Smim4/Ddx6/Gmppb/Srf/Cstf1/Tctn3/Col1a1/Aurka/Ppp2r5b/Arl6ip1/Tubb4b/Pwwp2a/Med24/Ndufaf2/Brd8/Kif20a/Dnajc30/Arl16/Ubtd2/Ogg1/Sertad2/Fxyd5/Kansl2/Grcc10/Ankrd49/Calm2/Cnpy3/Ube2f/Ercc8/Tacc3/Hsd17b12/Tspan33/Top2a/Gfi1b/Med29/Hmgb2/Plekho2/Fahd1/Akr1b3/Cebpg/Gpx3/Gca/Sars2/Pnn/Rogdi/Pgap2/Hoxb13/Hexim1/Ncoa2/Rnf121/Ccnb3/Aldh1a…	460	Pole3
0.000150941	0.000115509	0.000276376	8.59e-05	0.000199001	3	Ebf3/Hoxd8/Runx1t1/Gadd45a/Atxn7l1/Smarca2/Prrx1/Smim3/Lrrc32/Thbs2/C1ra/Bhlhe22/Cdx2/Hoxd11/Pgf/Tshz1/Emcn/Sh3rf1/Sned1/Rspo3/Gas1/Tnfrsf11b/Ccdc80/Zfhx4/Sema3d/Mitf/Slit3/Nfkbiz/Col3a1/Mafb/Pdgfra/Nrp1/Hoxd4/Ntrk2/C1qtnf7/Adamts1/Gulp1/Sh3bgrl/Casp12/Btbd3/Edil3/Cyp7b1/Fmo6/Adamts5/Pik3r1/Asb4/Ereg/Tnfrsf21/Gria4/Fzd1/Sertad4/Sgcb/Arhgap24/Tnfsf15/Gm14461/Cables2/Gli2/Zfx/Egfr/Pabpc4l/Trps1/Pde…	97	Hoxd8
0.00301658	0.00290446	0.0060437	0.00138756	0.00410025	3	Atp1a1/Sall1/Zfp512b/Sp7/Cramp1l/Nfib/Dll1/Stx16/Kdm2b/Fev/Adcy5/Arid4a/Cmya5/Nrxn2/Il6st/Hmgn5/Frmd4a/Lhx1os/Fli1/Gse1/Epas1/Hmga1/Acsf2/Wwc2/Fbrs/Rab26/Zfp36l2/Bahcc1/Zfp516/Zfhx3/Clcf1/Coro2b/Unc5a/Crebrf/Tead1/Morc2a/Bcl7a/Crlf1/Hp1bp3/Bmi1/Sulf1/Homer2/Samd4/Fcho2/Dll4/Nrep/Lrrn1/Alx4/Dph1/Hoxb8/Svil/Tnrc18/Chd3/Nsd1/Jmy/Tspan4/Reps1/Atp8a2/Capn1/Nfix/Trim71/Plekho1/Tgfbr1/Pls3/Trp53i11/Zswi…	86	Kdm2b
0.000606381	0.000601496	0.00249163	0.000628463	0.00147277	3	Samd4/Zfp275/Thtpa/Hoxa4/Ank2/Efna1/Psd3/Baz1a/Slc30a4/Lgalsl/Ephb2/Atf5/Zmat4/Hopx/Ell2/Pcdh9/Unc13b/Pik3c2b/Phlpp1/Shank3/Fbxw7/Golph3/Lemd2/Camk2n1/Gbe1/Morc4/Traf3/Adgrb2/Uncx/Pou4f1/Atp11c/Magix/Cep250/Wnt3/Wnt5b/Syt2/Msi1	37	Hoxa4
0.000395889	0.00105221	0.00426681	0.00115607	0.00291232	3	Dcn/Bgn/Timp2/Emp1/Mxra8/Mgst1/Rhoj/H19/Efemp1/Sparc/Gria3/Pmp22/Islr/Lox/Col3a1/Tnmd/Aspn/Eva1c/Ccl2/Adamtsl3/Trib2/Pdk4/Col1a1/Lgals3bp/Pappa/Gsn/Nfia/Agtr2/Angptl2/Plxdc2/C4b/Cd109/Ptgfr/Loxl1/Fmod/Lrrc17/Pik3r1/Cryab/Serpine1/Itm2a/Scara5/Ahnak/Col6a3/Mgp/Krt13/Mme/Prelp/Olfml3/Lgals9/Matn2/Itgax/Fbln5/Sqrdl/Spats2l/Mmp2/Itga5/Ebf1/Nynrin/Col5a1/Ccdc80/Dclk1/Fibin/Slc16a2/Lsp1/Wisp1/Inhbb/Pod…	117	Nfia
0.00171039	0.00174187	0.00296275	0.00143784	0.00195652	3	Tmcc2/Xkr6/Ppp1r3g/Cox4i2/Gas2/Col9a1/Nrip1/Fmnl2/Hoxa3/Glis2/Nrp2/Pkd2/Abl1/Sema3f/Mecom/Chga/Smad3/Rbbp6/Prrc2b/Pmaip1/Ptprs/Acss1/Tbc1d5/En1/Sesn1/Aff2/Setd1b/Ddb1/Maml3/Tox3/Fam84b/Tbx3/Mdfic/Cnot6l/Rxra/Col27a1/Rbbp5/Tmem2/Zfp143/Ppm1d/Phactr4/Apobec2/Gnas/Lhx2/Irs2/Nfat5/Csrp2/Tyro3/Dennd5b/Ptch1/Dagla/Cnst/Hoxa1/Fam114a1/Nek7/Lysmd2/Meis1	57	Foxk2
0.00589763	0.00909081	0.0162108	0.00600455	0.00852504	3	Slit2/Fgf3/Mef2d/Mex3a/Col25a1/Lbh/Eomes/Gal/Cpa2/Inafm2/Clstn3/Dusp2/Id3/Pacsin3/Nfasc/Ephb3/St8sia1/Osr2/Pcsk2/Fam43a/Zfp524/Krt26/Zfp36l2/Msx1/Fam107b/Plekhg3/Epha2/Chga/Hhat/Ubtd1/Ovol2/Lpo/Neil3/Gm15713/Cxcl14/Ptprn/Rbfox1/Rasgrf1/A330009N23Rik/Lipg/Arhgap18/Foxj2/Vsx1/Atp8b2/Hlx/C77080/Emp3/Foxo4/Cmya5/Fos/Cdkn1c/Lhx2/Kctd12/Penk/Dpf1/Erf/Wnt5a/Ier5l/Epha7/Klhl21/Capn1/Hhex/Msx2/Egr3/Fblim1…	170	Msx1
0.00108398	0.00144017	0.00238871	0.00129847	0.00160164	3	Ankrd2/Gm6792/Arv1/Cyhr1/Lrrc49/Etv4/Sftpd/Sec23a/Flnc/Pld5/Phgr1/Ugt8a/Prm3/Stab2/Nuak2/Cant1/Sigirr/Znrf1/Ston2/Barhl2/Fam81a/Nat8l/Tfeb/Traf3ip1/Aebp1/Cntn6/Snai3/Cd300lf/Hdac7/Coro2b/Evpl/Aars2/Filip1/Zar1l/Elmo3/Arhgef2/Chrna1/Cox6a2/Cadm2/Tuft1/Nfix/Tunar/Zfp385a/Ccdc88c/Slc35c1/Dmxl1/Coro1a/Synj2/Sec22a/Oc90/Dab2ip/Cpa2/Espn/Steap2/Ncoa5/Rasgef1b/Cenpv/Otx1/Ssh2/Ampd2/Bpgm/Lrat/Mslnl/Cpsf4…	110	Snai3
0.00340975	0.00352708	0.00559534	0.00397455	0.00272096	3	Slc22a5/Nfat5/Phf6/Cplx2/Fam214a/Phlpp1/Tcf7l2/Plekha3/Sppl3/Fbrsl1/Ybx2/Btg1/Sec23a/Arfgef2/Srf/Lsm14b/Esrrb/Zbtb4/Supt6/Cnot6l/Rps6ka4/Sptan1/Diaph1/Tssk6/Gm13375/Gatsl2/Relt/Lmtk2/Sec16a/Cdkn1c/Max/Irf6/Baiap2/Crtac1/Zbtb2/Zmiz1/Lsp1/Fgf4/Ak1/Ptprn/Msi2/Emilin2/E2f8/Mmp17/Pura/Ccdc47/Tcf7l1/Azin2/Tmem43/Slc25a40/Trp53inp2/Zbtb7b/Arc/Arid3a/Aldh1a2/Sgk1/Dnajb3/Rreb1/Plekho1/Camk2n2/Wdr81/Lag3/Z…	97	Atf6
8.35777e-05	0	0.000289841	0.00012903	0	3	Sema6d/Stra6/Xkr4/Pak3/Shf/Fgfrl1/AI646519/Zfp608/Lpar1/Nfkb1	10	Zfp697
0.00184057	0.00226022	0.00463914	0.00220391	0.0023178	3	En1/Smad3/Slc39a13/Adcy9/Parp6/Col6a6/Zfhx2/Mgrn1/Slc44a2/Gm5424/Serpina1e/Sfxn2/Trappc3/Dcaf10/Nek7/Ssh1/Glis2/Uap1/Ctdsp1/Hdac7/Bmp1/Map3k9/Pdik1l/Xkr6/Zfp408/Pou2f2/Tshz3/Plekha1/Bcorl1/Nrxn2/Trp53inp1/Irx2/Gpr137/Hnrnpul2/Zfp865/Trip4/Bcl7c/Nuak2/Cacng2/Rprd2/Rcc2/Fbxl3/Bend3/Sort1/Spsb1/Ppp6r1/Cacna1e/Tead4/Tjap1/Adcy5/Mb21d2/Fam78a/Hoxb4/Ip6k1/Rev3l/Fzd2/Sptb/Tfap2c/Sema7a/Stard10/Gm15800/N…	179	Elk1
0.000395211	0.000899756	0.00628181	0.00156909	0.00190746	3	Plekhg1/Srgap3/Unc5b/Trdmt1/P2rx7/Sec24b/Kat2b/Gm3143/Wdr47/Pdzd4/Calcoco2/Platr26/Camkv/Kdm6a/Mafk/Slc12a8/Cdhr1/Lsm14a/Gm10857/Plekha6/Erc2/Ipmk/Odf2l/Arfgef1/Gm8817/Bhmt2/Ncoa3/Fhit/Rnf125/Rabggtb/Zfp189/Kcnq5/Tmem72/Fam167b/Pdzrn3/Fam25c/Lpar1/Ankfy1	38	Gcm1
0.00114598	0.000588952	0.0102725	0.00207108	0.000859952	3	Jup/Ston2/Kcnk5/AA467197/Cnpy1/Nhsl1	6	Grhl3
0.00419236	0.00343306	0.0537925	0.0157742	0.0101229	3	Arhgap21/Arid5b/Sfmbt2/Arhgap27/Kctd15/Trib2/Rbm47/Tfap2c/Ulk1/Tprn/Foxf1/Grin1/Ass1/Itpka/Alpl/Hmgn5/Thbs3/Aqp3/Plekhg3/Socs2/Kbtbd13/Aif1l/Ckb/Sox15/Sik3/Ptpn6/N4bp3/Pla2g15/Atxn2/Lck/Cmtm5/Sncg/Ctnnal1/Mpst/Sfn/Tst/Zfp553/Itpk1/Gadd45a/Rhobtb2/Prkch/Sept9/Snx18/Cdk6/Arid3b/Prdm14/Rin1/Ramp3/Syde2/Cpsf4l/Fermt3/Cep57l1/Fam214a/Lpar3/Gjb3/Adam19/Anxa6/Ptgdr2/Ly6g6e/A730004F24Rik/Mageb16/Nfkb1/Zf…	126	Tfap2c
5.87105e-05	0.000219339	0.0015418	0	0	3	Msc/Recql5/Cc2d1a/Cnpy1/Olig3/Naif1/Lrrn4cl	7	Msc
0.000261083	0.000704101	0.00522188	0.000672334	0	3	Mtus1/Dab2ip/Itpkb/Soga3/Zswim4/Kif3c	6	Sox18
0.00312392	0.00206041	0.0079281	0.00231953	0.00298826	3	Tcf7l2/Svep1/Tbx15/Lingo1/Hoxd13/Dmrt3/Nfil3/Rbm4/Mllt6/Plag1/Hoxc12/Fign/Hoxa10/Hoxa7/Hand2/Mttp/Hoxa9/Samd14	18	Hoxa9
0.00195425	0.00140398	0.00534566	0.00102493	0.0011753	3	Nr3c1/Lhx6/Cntnap4/Mxd4/Tmem94/Itpr1/Slc4a2/Adra2a/Jazf1/Unc5a/Mlec/Sertad4/Gm3376/Zbtb20/Gk5/Gja6/Homer2/Fam78b/Ankrd6/Rbfox1/Rptor/Lhx5/Cdc42ep3/Clcn5/Ankrd13b/Pik3cb/Sfn/Stxbp5l/Slc30a4/Gm13580/Atg16l2/Dusp4/Camsap2/Ttpal/Mypn/Rabgef1/Pik3ca/Vav2/Nobox/Nkd1/Mark4/Ddah1/Gata3/Cdkl5/Kctd4/Dgkk/Shroom2/Mllt3/Clip4/Ddc/Gatsl2/Cnot6/Zfp143/Asb6/Tgfbr3/Tenm3/Zfyve9/Tekt2/Them7/Crocc/Tbx6/Vav3/Fli1/A…	77	Lhx6
0.000245824	0	0.00317861	1.16222e-05	0	3	Adamtsl1/Spic/Nmi/Trmt61a/Kctd12b	5	Olig1
0.00935407	0.00751197	0.00856705	0.0103472	0.00818615	4	Phactr1/Gfi1/Pcdh19/Fam26f/Fam122b/Nrip1/Pappa/Lbh/Rhoh/Psmb8/Hgf/Dlgap1/Rb1/Kcnb1/Spp1/Dolpp1/Inppl1/Ctso/Map4/Chmp5/Ifi35/Ikbkg/Epx/Prnp/P2ry14/Ifi47/Gbp3/Pnliprp1/Ccz1/Aldh4a1/Cacna1c/Gnb4/Nr3c1/Cds1/Ube2l6/Rcor1/Stat1/Prkab2/Map3k8/Pdgfrl/N4bp2l1/C1ra/Lgals3bp/Amer1/Osmr/Ogfr/Il1rn/Arhgap31/Socs5/Ubash3b/Kctd6/Nras/Bmpr2/Nek8/Cntf/Sgk1/Rasal2/Hmgn5/Spta1/Lrtm1/D130017N08Rik/Irf2/Asap1/Tcf7l2/…	264	Irf2
0.000743748	0.000476529	0.000389468	0.000884037	0.000465429	4	Ctf1/Ccdc22/Trhde/Gm10415/Thsd7b/Sirt4/Zc4h2/Rttn/Zkscan5/Tbx2/Fam222a/Ddx3y/Dchs1/Tmem206/Dlg4/Cic/Lrrc8a/Nfkb1/Mslnl/Pcsk7/Plekha6/Slc16a2/Nr3c2/Cntln/Fzd4/Pkd1/Angpt1/Kitl/Lrsam1/Lin28a/Rasd2/Ntf3/Zfp27/Ttyh1/A930024E05Rik/Filip1/Cwc22/Socs7/Per2/Tbx18/Atxn7/Zdhhc14/Tmem255a/Col25a1/Yif1b/Mepce/Eif4a2/Bcas3os1/Gria3/Zdhhc24/Cyld/Lpar1	52	Tbx2
0.000119865	3.34251e-05	0	0.000187557	0	4	Tbx15/Dhrs3/Hoxa9/Pdgfrb/Trim7/Hoxd13	6	Hoxd13
0.000423113	0.000128111	0	0.000655789	0	4	Sox30/Amotl2/Fnip1/Me1/Rxrg	5	Zfp317
0.0100258	0.0130668	0.0149436	0.0200482	0.0132181	4	Jade2/Rnf2/Tead1/Arid2/Mnt/L3mbtl3/Zc3h7b/Barhl2/Arid1b/Rnf44/Mpped2/Lin54/Six4/Sox2/Adgrl1/Etv5/Zbtb7a/Tab2/Wnt5a/Elmsan1/Usp9x/Fbxl3/Irf2bpl/Ppp2r5c/Pura/Baz2a/Casz1/Fbxw7/Otx2/Gtf2i/Nav2/Helz/Wnk1/Pds5a/Arhgap12/Zfp217/Pum2/Mapk6/Pabpc1/Neurl1b/Taok1/C230014O12Rik/C1galt1/Skil/Enah/Atp2a2/Tob2/Mtus1/Ubr5/Mga/Msantd4/Rnf139/Papola/Zic3/Phc1/Lrba/Larp1/Xkr6/Qser1/Ehmt2/Ptprf/Lsm14a/Dync1h1/Rtn2/…	584	Sp1
0.0354294	0.0591969	0.0856007	0.117089	0.045758	4	Arid2/Tgif1/Elmo1/Ndrg2/Rest	5	Tgif1
0.000380508	0.000825556	0.00087173	0.00162166	0.000249444	4	St7l/Zkscan8/Sox6/Proser1/Soga3/Ankrd1/Ltbr/Neurl1b/Ryr3/Uty/Zc3h6/Sost/Pecam1	13	Sox6
0.00291088	0.004231	0.0038008	0.00560974	0.00366506	4	Rnf44/Dhx58/Bin1/Rnf145/Lamb3/Atl2/Fgfr1/Pbx2/Igfbp5/Zfhx4/Fbxo11/Creb1/Syncrip/Crim1/Zic3/Zfp618/Dicer1/Pik3c2b/Gcnt2/Ncoa3/Pura/Gm10863/Bcor/Slc4a4/Foxp3/Aff1/Pum2/Hoxa2/Aff4/Tshz3/Msi1/Zfp217/Plgrkt/Rgl2/Hormad2/Dclk1/Marf1/Fn1/Phc2/Smad4/Kdm3b/Mex3a/Nfib/Dlx6/Lamc1/Zfyve9/Hivep3/Vdr/A830082K12Rik/Ppm1a/Sncaip/Midn/Baz2b/Bmpr2/Rimklb/Ints8/Setd1b/Mark4/Qser1/Ctnnd1/Epas1/Wnt5a/Adgrl1/Cdc42ep3/…	126	Zfp740
0.000496148	0.000721296	0	0.00126473	0.000529643	4	Cdk18/Rfx5/Cd74/Mvb12b/Epb41/Kcnc2/Setd1b/Steap3/Ptprd/Mtus2/Gm2447/Smg7/Gpx2/Tfdp1/Greb1/Nr2c2/Zer1/Tm6sf1/Trpm3/Pantr1/Zdhhc14/Cpeb4/Fev/Anxa4/Nedd4l/Fbxo42/Arrdc3/Zfp672/Celf6/Irgc1/Rabgap1l/Kremen1	32	Rfx5
0.00304892	0.00368035	0.000926545	0.00827033	0.00143488	4	Rab9/Scamp1/Adamts5/Nrep/Dclk1/Matn2/Cpa6/Gria3/Tbx15/Svep1/Maml2/Hoxd13/Ltbp1/Gas2/Nrp1	15	Hoxd11
0.000140092	0.000608962	0	0.00150591	0	4	Fgfr3/Rorc/Apoa2/Ppp1r1b/Muc1/Rilp/Ppp1r21	7	Mxd3
0	0	0	0.000144992	0	4	Pdgfc/Vstm4/Osr2/Zcchc24/Npas4	5	Irf4
0.0187033	0.0183454	0.0195586	0.0230075	0.0195693	4	Usp32/Lrrc8a/Faiml/Tnpo2/Map3k1/Amd1/Napepld/Larp4/Barhl2/Ipo11/Spred2/C330007P06Rik/Zfp593/Ddx28/Fancd2/Lonp1/Fam76b/Tex10/Chpf/Xpnpep3/Wdhd1/Hlf/S1pr2/Rps29/Efr3a/Itfg2/Fbxo34/Nrxn1/Cstf3/Zfp219/Sp1/Rdh10/Slc20a1/Slc19a2/Orc1/Itga6/Agfg1/Sgk1/Syde2/Bloc1s1/Amd2/Otud6b/Mecr/Rps28/Skil/Dctn4/Ikzf5/Pom121/Pelp1/Ccnl1/Fam179b/Usp38/Ocrl/Tmem125/Cyp1a1/Zfp536/Clcn6/Sh3rf1/Alg11/Cenpi/Usp28/Fbxo42/Ja…	453	Atf1
0.00775342	0.00742895	0.012322	0.023784	0.00977304	4	Angptl2/Egfr/Cnpy1/Wisp2/Grin1/Eng/Spp1/Arhgap24/Il1r1/Hoxa11/Cdh4/Cxcl5/Itga1/Ptgs1/Galnt14/Csgalnact1/Ctsk/Kit/Gm16894/Tet2/Rab3il1/Ddit3/Ednra/Pdgfrb/Tbc1d24/Arhgap6/Thra/Ano9/Tnfrsf21/Trim8/Tnfsf11/Ccdc80/Pla2g4a/Crtac1/Meg3/Nfix/Wscd1/Steap4/Gm2115/Wls/Bdnf/Ric1/Dynlt3/Nedd4l/Grb10/Mt1/Fam92b/Psd/Fgd4/Gcnt2/Fabp3/Thsd4/Postn/Myo18a/Klhl5/Chd5/Angpt4/Rab3a/Tceal1/Sirt7/Hoxd10/Serpine2/Efemp1/…	80	Mitf
0.000536835	0.000379304	0.00114157	0.00399952	0.000830028	4	Lmo7/Sema3f/Trim8/Atxn7l3/Slc5a11/Hspg2/Pura/Zkscan17/Fam129a/Tmem40/Six4/Myo18a/Kit	13	Pura
0.000488259	0.00142623	0.000791879	0.00268234	0.0017122	4	Sv2c/Med16/Mvb12b/Sost/C1qtnf6/Slc16a6/Msx1/Atp1b4/Pkd1l2/Pou3f3/Isl1/Ccnd1/Hist1h2aa/Pantr1/Hoxc10/Ptges/Slc10a2/Ficd/Sorbs2/Zbtb2/Zkscan8/Epc2/Gm5860/Kcnab3/Scaf1/Prdm1/Nlrx1	27	Pou3f3
0.00113782	0.000895508	0.000978818	0.00153749	0.00118947	4	Cdkn1c/Ctdspl/Sod3/Trim7/Wbp1l/Daam2/Fhl2/Fhl1/Rnf219/Ltbr/Lrrc2/Tlk2/Zbtb34/Hoxb3/Elf1/Celf4/Zfp608/Six4/AB124611/Shtn1/Slc14a1/Creb3l2/Kif13a/Aldh1a1/Zc4h2/Adamts2/Adamts1/Nuak2/Pak3/Kat6b/Gli1/Fbxo41/Fbn1/Kirrel2/Axl/Fbxl4/Atp1a3/Usf2/Abhd3/Hsd11b1/Hoxd9/Ahnak/Atoh8/Lmcd1/Cacna2d1/Emp2/Fam134b/Vangl1/Cnksr3/Lonrf3/Sema6d/Pou3f4/Prnp/Disc1/Apoo/Dusp26/Cx3cl1/Zfp512b/Cbll1/Wt1/Trim39/Fam171b/Mbn…	117	Elf1
0.000574232	0.000488519	0	0.00230482	0.000879489	4	Synpo/Nrp2/Zdbf2/Tmcc2/Hrk/Yipf2/Tspan18/Pdlim4/Mmp16/Phactr3/Nr2c2/Klhl31/Pax1	13	Pax1
0.0069215	0.00325942	0.0192307	0.0199513	0.00910833	4	Arsi/Heg1/Kcng4/Dtna/Prok2/Rtn1/Ldhb/Otx1/Fgfr3/Abhd3/Pik3cb/Phactr1/Tceal7/Reln/Pde4b/Gata3/Lrrc8e/E2f3/Lrrc8b/Agpat4/AI427809/Fhl1/Kcnma1/Tnfaip3/Hid1/Pdzrn4/Creb3l1/Lsp1/Anxa7/Isl1/Csn2/Siah2/Lrrn1/Ttn/Scml4/Cntfr	36	Otx1
0.00607108	0.00624164	0.011069	0.010418	0.00815482	4	Zhx1/Bmp1/Rapgefl1/Picalm/Srsf4/Smg7/Iqgap2/St8sia1/Pgap3/Ap2a1/Acox1/Tmem8b/Smad3/Usp12/Ralgapb/Zfp367/E2f3/E2f1/Neurog3/Habp4/Gprc5c/Cdc6/Dtl/Pole/Gemin8/Zfp217/Mex3c/Rnf145/Hoxa3/Zbtb8os/Col1a1/Mmachc/Cdk1/Thbs1/Tub/Efna1/Kcnj13/Zbtb5/Rprd1b/Prkdc/Zdhhc3/Aida/Ebf1/Rps6ka3/Rbbp4/Topbp1/Chek1/Sema3c/Enox1/Snrk/Itpr1/Btg3/Micu1/Tab1/Gmeb2/Sertad4/Pip5k1a/Cyp39a1/Lmbr1l/Basp1/Wdfy3/Fosl2/Dmc1/Zwil…	259	E2f3
0.0111263	0.0143722	0.0609896	0.0591099	0.0314399	4	Tmem102/Osbpl1a/Itpka/S100a10/Morc1/Sfn/March5/Aplp1/Vim/Nsmce4a/Dpysl3/Rab27a/Tet2/Grb2/Il2rg/Zbtb7a/Atp6v0a4/Slc25a39/Ptafr/Trim2/Strada/Prkch/Rbm47/Tet1/Vac14/Pitpnc1/Srrm4os/Ephx2/Hexdc/Arhgef19/Klf3/Elmsan1/Ephb3/Ddx58/Zfp296/Wwc1/Zfp384/Abhd11os/Klf9/Upk1a/Fzd5/Spry2/Sigirr/Hspb1/Ywhah/Gm6792/Rbpj/Tnk2/Slc39a4/Rell1/Ass1/Stat6/Nr6a1/Pmm1/Etv4/Arid5b/Bmp4/Sox2/Fam3c/Fn1/Kat6b/Dlgap3/Map3k3/A…	610	Klf2
0.00992893	0.0106447	0.012629	0.0128872	0.0111519	4	Ptpn4/Lemd3/Tead1/Mstn/Slc34a1/Sppl3/Rnf19a/Lgsn/Lingo2/Top2a/Gsk3a/Grk5/Ttk	13	Foxm1
0.0178144	0.0225174	0.0353687	0.0340005	0.0280699	4	Apc/Mllt6/G3bp2/Znrf2/March7/Zfp384/Tmpo/E030030I06Rik/Rbm27/Lonrf3/Arcn1/Ccdc71l/Rab22a/Hdgf/Ep300/Hnrnph1/Pabpc1/Ppp1cc/Hcfc1/Zfp703/Cul3/Mkrn3/Arhgap9/Zfp217/Nfat5/Ankrd17/Tnpo2/Atm/Pum2/Gramd1b/Jmjd1c/Syndig1/Tbx3/Jag1/Lsm14a/Usp24/Rfwd2/Lpp/Crebbp/Trrap/Smad5/Bod1l/Caprin1/Brwd3/Nmt1/Grik3/Med13l/Zcchc10/Plcb1/Znrf1/Jade1/Fndc3a/Gli3/Smarcad1/Trpm3/Pabpc4/C77370/Snx18/Ubr5/Wdr82/Gopc/Med14/H…	193	Suz12
0.0206278	0.0187561	0.0263116	0.028367	0.0249507	4	Shh/Cox17/Tbc1d8/Anxa4/Pik3cb/Nol4l/Fam212a/Ank1/Lin28a/Nacc1/Tnnt1/Rarg/Tmem116/Igfbp6/Cdk14/Wdr3/Pacsin1/Eif2b5/Ints3/Wdr53/Eef2k/Zfp710/Pax7/Dcaf4/Slc9a3r2/Gpr153/Fastkd5/Bpifb5/Sema6a/Nedd4l/Gas2/Lpar6/Gabarapl2/Glis2/Elmo2/Ankrd9/Htatip2/Trp53i11/Cacnb3/Wt1/Trim46/Trib3/Ahdc1/Fam234a/Psen2/Ina/Cep112/Lhx8/Gabbr1/Esr2/Mesdc2/Cmip/Adcy9/Slc22a18/Rab24/Asb8/Egfl7/Cerk/Pnoc/Tnfrsf10b/Slc39a14/Su…	305	Rarg
0.0309278	0.0336913	0.0858041	0.107761	0.0676446	4	Fzd7/Erbb3/Ptch1/Apoa2/Tmsb4x/Hist1h1c/Ppp2r2d/Nrp2/Akap12/Tsc22d1/Rps12/Cdkn2d/Tmem102/Tpm2/Mrpl2/Cast/Trpm3/Tmem9/Mut/Clstn3/Hspbap1/Serbp1/Chd8/Zfp516/Fam129a/Upk3bl/Slc16a6/Lockd/Lmo4/Slc7a3/Dlg5/Apela/Klf9/Sgms1/Btbd11/Jarid2/Llgl2/Dab2ip/Gm10863/Suz12/Zic2/Mir17hg/Rpl22/Elf3/Dmd/Id2/Zcchc16/Psrc1/Loxl2	49	Kdm4c
0.00952104	0.0114472	0.0261192	0.0312545	0.0207861	4	Gm10863/Jup/Grb7/Jade1/Cep57l1/Taok2/Bcl11a/Dnmt3b/Foxo6/Sptbn4/Col1a1/Cggbp1/Iqgap1/Rpe/Pou5f1/Arhgef19/S1pr2/Itsn1/Phc1/Rabep2/Myo10/Eml2/Hmg20b/Fam129c/Aldh6a1/Anxa4/A930018P22Rik/Ctdsp2/Mast1/Nfya/A330033J07Rik/Tesk2/Prss36/Chrnb1/Dennd3/Tvp23b/Ltbp4/Rest/Apeh/Rnf5/Ccng2/Amhr2/Klf9/Tjp3/Zmat4/Ndrg1/S100a11/Trim2/Mtss1/Actn4/Helb/Pgpep1l/Ubald2/Elmod1/Fbxo27/Dstn/Prrxl1/Strn3/Otx2/Tmem205/Slc6…	390	Klf9
0.0422432	0.0446469	0.143411	0.149842	0.0993771	4	Aurka/Abcc3/Kcnc3/Ube2c/Pmel/Tmprss4/Pitpnc1/Pdcl/Lif	9	Zfp958
0.00460631	0.00629255	0.0307245	0.0356482	0.0211151	4	Zer1/Cpne2/Zic3/Cnpy1/Fzd5/Ltbp4/Lad1/Cabp1/Rab3d/Atp6v0a4/Adamts14/Rps6ka1/Itga3/Ahdc1/Dnajc25/Rreb1/Pmm1/Tcf20/Etv5/Glis2/Gnmt/Car4/Galnt6/Sept1/Fgf17/Pkdcc/Ddx58/Dnah2/Twf2/Pafah2/Plekhg3/Klf15/Slc39a4/Ass1/Ptk2b/Acsl5/Fam214b/Pip5k1b/Plekha7/Trim8/Smad7/Frmd4b/Zbtb7a/Agpat2/Dolpp1/Nnt/Arid5b/Ybx1/Kat2b/Bmp8a/Lasp1/Kif5b/Slc45a3/Sap30/A730004F24Rik/Mpp1/Srrm4os/Fgf4/Acaa1a/Map2k3/Stat6/Dnajc13…	70	Mybl2
0.01788	0.0274025	0.0964041	0.104624	0.0667183	4	Adam19/Trim8/Sox2/Cdx1/Tgif1/Ctbp2/Set/Zic3/Dusp4/Rbm47/Tle4/Tet1/Olig1/Afap1/Klf5/Cdyl/Txlng/Sntb2/Ppp2r2c/Cnpy1/Rfx2/Rpp25/C77370/Txn1/Smad6/Ezh2/Tjp2/Stmn2/Zfp462/Fblim1/Capn1/Nmnat2/H1fx/Llgl2/Nr0b1/Max/Phc1/Ctcf/Glud1/Gadd45a/Csrp2/Tcf7l1/Zmiz1/Tmsb4x/Tfap2c/Pcsk6/Vim/Dennd1b/Myc/Prr12/Tns3/Ccne1/Lasp1/Mgat4b/Nav1/Epas1/Pou2f3/Tcea3/Fzd5/Smarcad1/Sgk1/Arid2/Cyp2a22/Fgf4/Ube2c/Podxl/Lhx1/Lnce…	126	Sox2
0.0259567	0.0296075	0.0765393	0.0819189	0.061101	4	Arid5b/Sigirr/Sox2/Apoe/Pmm1/Apoc1/Cndp2/Pigp/Hook2/Zbtb7a/Dmtn/Stat6/Upk1a/Hspb1/Stmn2/Tubb3/Bmp4/Klf3/Fblim1/Anxa2/Etv4/Srrm4os/Lasp1/Trim8/Tjp3/Rundc3a/Actn4/Ubald2/Bcam/Tmub2/Cast/Rasal1/Ppfia3/Ass1/Gm5424/Mapkapk3/Rcor2/Pick1/Ell2/Wnt7b/Morc1/Sema4a/Zscan10/Slc6a8/Ywhah/Sept9/Peg10/Mgst3/Arhgap9/Rabac1/Pkp3/Arhgef19/Zfpm1/Ntf5/Sfn/Ggt1/Adrb3/Zfp296/Ngfr/Slc16a3/Smtn/Rbpms2/Twf2/Alpl/Klf9/Btb…	878	Klf5
0.0190191	0.0262611	0.099893	0.10048	0.0778845	4	Trim8/Trim2/Stmn2/Kctd15/Sox2/Evx1/Tns3/Nanog/Gbx2/H2afz/Gm5089/Folr2/F2rl1/Ybx3/Pdlim1/Fntb/Spats1/Arid5b/Esrrb/Ckb/Hspb1/Apoe/Lmo7/Myc/Klf9/Mdk/Hmg20b/Nucks1/Apom/Tmem37/Tfcp2l1/Fgf5/Cbx7/Nr0b1/Tbx3/Zic3/Gm5424/Ezh2/Lima1/Smarcad1/Tubb3/Rcor2/Zic5/Klf15/Jam2/Plcxd3/Set/Ccne1/Tcea3/Hspb8/Aars2/Foxh1/Llgl2/Galm/Ak4/Foxj1/Gpr137/Piezo1/Azin2/Loxl4/Aqp3/Tuba1b/Vim/Sox15/Nipsnap1/Klf2/Rrm2/Basp1/N4b…	380	Nanog
0.00668323	0.00575029	0.0150433	0.0151428	0.0114306	4	R3hcc1l/Bcl10/Ikbkb/Pabpn1/Rap2c/Cacnb3/Fermt2/Parp8/Mageb16/Inpp5k/Gata3/Ssh2/Stat1/Zpbp2/Snx5/E330013P04Rik/Zscan12/Daam1/Nfkb2/Nfkbia/Gm19345/Irf5/Irf8/Nfkbid/Ccl2/Pde4dip/Ppfibp2/Tifa/Cdc20b/Slc6a12/Pcsk2os1/Asb8/Kcnk6/Dhx32/Epb41l1/Gli1/Gm3336/Fbxw4/Kremen1/Sox5/Birc2/Mob3c/Rhoq/Nr4a1/Pomgnt1/Tanc2/Clstn3/Relb/Maats1/Mcoln2/Fam43a/Aire/Wwc1/Lamc2/Dnmt3l/Gm10863/C77080/Spats1/Furin/Tnip1/Dock…	99	Relb
0.0139566	0.0163063	0.0392484	0.0381413	0.0281926	4	Upk1a/Bmp4/Kifc3/Plec/Mob3c/Elk3/Anxa6/Gsg1/Cdx1/Cast/Ass1/Fn1/Wnt7b/Sema4a/Cdc42ep1/Ywhah/Sept9/Cdc42ep3/Carhsp1/Gata6/Eif2b5/Zfp618/Clip4/Morf4l2/Ncoa3/Tet2/Trim72/Farp1/Zfp532/Zfp608/Rtn2/Afap1/Ppm1j/Acaa2/Lgals3/Pik3cb/Myc/Calcoco2/Enho/Tmsb4x/Sncg/Nr5a2/Fancm/Jam2/Slc25a12/Uri1/Atg13/Kri1/Ppp1r35/Ankrd54/Mageb16/Zbtb7a/Ephb3/Agrn/Tubb2b/Klf3/Elovl1/Tpm3/Gsn/Lmna/Dlgap3/Fblim1/Etv4/S100a10/It…	838	Klf3
0.090936	0.0903929	0.130704	0.129231	0.117316	4	Cep57/Fam76b/Cenpm/Ccng1/Rassf7/Fam204a/Rbm15/Kbtbd8/Rplp0/Nfkbib/Eif4a1/Rheb/Fer/Igfbp6/Fam19a4/Net1/Polr3k/Fam160a2/Epc1/Slit3/Haus5/Gla/Ltbp4/Rragc/Srsf3/Sec1/Shkbp1/Htatip2/Rpl13a/Jun/Acyp1/Ldhb/Mrpl51/Cdk16/Cox6b2/Fbxo5/Rpl18a/Bdh1/Ywhab/Dda1/Srm/Pdcd10/Nup214/Ddias/Sf1/Adra1a/Ech1/Rab26os/Trmt2a/Zfp428/Hsd17b10/Las1l/Prmt5/Sgms1/Oaz1/Esco2/Rrm2/Rhebl1/Sh3bgrl3/Psrc1/Asf1a/Lyrm7/Fyb/Hspa14/M…	702	Pole4
0.000428979	0.000786206	0.00807731	0.00771814	0.00512757	4	Tead4/Klf1/Hspb8/Ncs1/Unc13a/Myl7/C1qtnf6/Iqgap2/Grasp/Krt42/Car12/Gkn1/Kirrel2/Myrf/Gm5424/Wnt7b/Isg20/Mmp17/Ugdh/Dbndd2/Hoxb1/Acaa1b/Napb/Gpr88/Tchh/Colec11/Ferd3l/Mmrn2/Cited4/Angpt2/Tmem150a/N4bp3/Crtac1/Epas1/Ccne1/Setd1b/Atg9b/Inhbb/Hspa2/Stac2/Gcnt2/Casz1/Ace/Srf/Pcdh7/Cacna2d1/Gli3/Lasp1/Btbd7/Kcnip4/Grm4/Tpbg/Vash2/Cpa2/Slc29a1/Mad2l2/Fgf5/Hist1h2bl/Pglyrp1/Atf3/Olfr985/Atg4d/Epb41/Myc/P…	111	Tead4
0.0274581	0.03431	0.0591881	0.0642686	0.0545569	4	Rasal2/Elavl2/Ccnd1/Sox11/Zfp532/Epha4/Bmp4/Tnfrsf19/Hs3st3b1/Adm/Fzd7/Socs2/Lhx2/Sh2b3/Rhoc/Amotl2/Klf6/Spry2/Junb/Trim8/Gbx2/Nxph4/Frmd6/Zmiz1/Pcdh19/Skor1/Tgif1/Emsy/Hes3/Gria3/Ctbp2/Socs5/Ank/Gbx1/Glis2/Igf2bp1/Pfn1/Six1/Oaf/Etv5/Klf3/Spry4/Myc/Cdkn1a/Ppm1a/Sp5/Stmn2/Inpp4b/Tmsb10/Ier2/S100a10/Crmp1/Fhod3/Actb/Pomgnt1/Cav2/Ybx1/Tcf23/Raly/S1pr2/Tbx15/Rpp25/Rhbdf1/Rap1a/Nfia/Yes1/E2f8/Rcor1/Ap…	256	Myc
0.0187119	0.0231959	0.0389378	0.0409033	0.0348808	4	Jarid2/Arid2/Klf4/Jade1/Sox2/Rcc2/Bend3/Sall4/Pabpc1/Enah/Phc1/Aff4/Npepps/Rbmxl1/Hnrnpd/Ppp1r9a/Zic1/Ank/Rest/Efna5/Tle4/Cdk17/Spen/Gnb2/Nsd1/Ep300/Ankrd11/Zfp710/Socs2/Helz/Chd1/Stt3b/Wnt7b/Pds5a/Arhgap12/Sp3/Epas1/Notum/Trio/Pum2/Brd4/Prrc2a/Zkscan8/Grb2/Rab27a/Msl2/Atp2a2/E2f8/Slc20a2/Igf2bp1/Qser1/Slc7a1/Rdx/Ubr5/Zcchc11/Sesn3/Tfeb/Flna/Pomgnt1/Ahctf1/Klf16/Wapl/Rapgef1/Rbfox2/Clk2/Gna13/Itg…	1050	Trim28
0.0126068	0.0169635	0.044334	0.0431182	0.0382159	4	Grhl2/Eif4g1/Dusp4/Ftx/Lrp2/Glt28d2/Dyrk3/Sept4/Cdv3/Esrp1/Rsf1/Kpnb1/Uba52/Sox13/Spred2/Tnpo2/Mapkapk3/Cep57l1/Raly/Chd1/Senp2/Brpf3/Taf15/Sf1/Gga3/Tpbg/Tmem55b/Sema3b/Tcf20/C1galt1c1/Klf5/Wasf2/Syne1/Cdc25a/Gata6/Nhs/Stap1/Gadd45a/Tmem243/Rarg/Adamts7/Nmnat2/Ddx3x/Grwd1/Smg7/Rcn1/Lgr6/Rps4x/Vax1/Amotl2/Gpr19/Smarcad1/Hmx2/Ccr10/Itga6/Ubl3/Diaph1/Pax9/Rbpms/Tnpo3/Cyb5d2/Otud6b/Bad/Thbd/Rnf215/Hs…	134	Chd1
0.02336	0.0255835	0.033916	0.0333619	0.0313305	4	Plekhh3/Prkacb/Sufu/Nck2/Nrf1/Slc16a6/Cdc42bpg/Cand1/Riok3/Fzd10/Cdk19/Prkd3/Fam107b/Rbm24/Spry4/Camsap2/Foxp4/Ube2c/Nid2/Plk1/Slc38a3/Dynll1/Syncrip/Nfic/Atl2/Phip/Dcbld2/Zfx/Rnf4/Papolg/Zic1/Nfat5/Grin2b/Hey2/Cxcl14/Fam83d/Dennd1b/Celsr2/Mapk9/Olfm1/Flrt2/St8sia6/Cacnb4/Pgm2l1/Magi3/Ap2a1/Nufip2/Tbl1xr1/Arntl/Ptpn1/Lmnb1/Ak4/Sirt1/Rab5a/Sp3/Ptch2/Pld2/Setbp1/Trappc8/Nfyb/Dmxl2/Hivep2/Rnf19a/Min…	103	Nrf1
0.0248285	0.0188898	0.0268234	0.0307106	0.0256833	4	Cd82/Socs5/Nfkbid/Klhdc8b/Mageb16/Psmd7/Map3k6/Plb1/Lamb2/Arhgap27/Dennd2d/Crlf1/Nr4a1/Rab5c/Gas2l1/Zbtb32/Dhrs11/Gdap1l1/Plxnd1/Clstn3/Nfix/Nr2f6/Ctdsp1/Ppp1r18/Pear1/Zyx/Ppp1r37/Arhgef2	28	Nr4a1
0.0190353	0.0163433	0.0206682	0.0223219	0.0197749	4	Tubb2a/Mfsd2a/Rtn1/Hoxb2/Pdp1/Bcl2l11/Lef1/Orai1/Ak8/Mllt6/Fam102a/Stx11/Prelid2/Sgk1/Gopc/Radil/Scn5a/Rnf4/Ccdc180/Prune2/Arl1/Irf2/Rbms1/Prkaca/Zcchc12/Lmo1/Sccpdh/Hey1/Slc29a1/Gata3/Zic2/Foxo3/Pdcd11/Sertad1/Cited1/Bcl7c/Slc38a2/Fscn1/Tfap2e/Tcam1/Efcab6/Grb2/Actn2/Fmo5/Map3k9/Zdhhc23/Fendrr/Spred2/Sox10/Xk/Gphn/Trpc4/Mib1/Gm4890/Ep300/Tbx3/Dock3/Hoxb13/Cacna1a/Tbrg4/Pdp2/Irf2bpl/Kcnt1/Rusc1/B…	285	Wt1
0.00276334	0.00122136	0.00976858	0.0171315	0.00677223	4	Sned1/Rspo3/Tbx18/Gm2115/Spp1/Steap3/Ednra/Hoxa7/Hoxa10/Hoxa9/Bdnf/Enpp1/Ccdc80/Ank/Gpm6b/Hoxa11/Srpx2/Thra/Mafb/Arhgap24/Gas1/Pla2g4a/Ctsk/Hoxa5/Adamts1/Fgd4/Eng/Gda/Mitf/Trpc6/Casp4/Trim8/Trhde/Grb10/Gadd45a/Ly96/Mmp14/Fmo6/Bhlhe22/Lrrn3/Rbms1/Mmp13/Matn2/Hoxd8/Nrep/Chga/Ereg/Wnt5a/A530013C23Rik/Zfc3h1/Nfatc1/Ambn/Crabp1/Nedd4l/Timp2/Serpine2/Trps1/Shc1/Tmem150a/Il1r1/Igf2r/Arhgap6/Pcdh7/Ntrk2	64	Hoxa11
0.00241272	0.00197553	0.0197047	0.0336989	0.0114802	4	Nol4l/Spp1/Runx2/Prrx1/Dgkz/Wisp2/Cd53/Osmr/Zbtb33/Fbn1/Pik3r1/Gpr183/Ncald/Mfap3l/Ap1g1/Adarb1/Igfbp7/Il7r/Dmxl1/Loxl1/Col6a3/Gpx5/Gjb2/Dgat1/Gfra1/Mtmr11/Foxl1/Rgs6/Gpm6b/Cbx2/Scml4/Lum/Slit3/Lama4/Arhgap24/Alox12e/Rfx2/Col5a1/Sstr3/Col3a1/Stom/Enpp6/Arhgap32/Pdgfra/Dbx2/Anxa1/Cped1/Srpx/Copz2/Apitd1/Neat1/Ago3/Mrvi1/Bcl2l1/Zfp507/Wnt5a/Rlim/Harbi1/Lmo4/Epb41l3/Ankrd6/Emx2os/Nhsl1/Colgalt2	64	Runx2
0.00524747	0.00373566	0.0324037	0.0550917	0.0189186	4	Pde4a/Spp1/Mmel1/Atxn1/Rnf11/Dtna/Ip6k2/Elmo1/Nefh/Pnpla6/Mif4gd/Rbm20/Zfp687/Stat5a/Asgr1/Lrrc9/Ube2q2/Arid3a/Grap2	19	Zfp623
0.00531176	0.00541601	0.00972852	0.0140548	0.00811102	4	Hdac9/Psrc1/Gprin3/Rbms3/Nfia/Elf1/Ppp2r2b/Cxcl16/Pappa/Anxa1/Maf/Rnase4/Sorbs3/Irf7/Gpm6b/Mab21l1/Il1rn/Ifi44/Ecm2/Apbb2/Olfml3/Epha3/Ddr2/Syde1/Spp1/C1rb/Col5a2/Pdgfrl/Lgals9/Fndc3b/Ifit1/Lsp1/Casp12/Osmr/Loxl3/Tox/Stambpl1/Mme/Ltbp2/Igf2/Sspn/Ttc8/Fap/Frk/Lox/Erbb2/Col1a1/Lgals3bp/Pvt1/Mgp/Lpl/Plec/Chl1/Osr1/Cdh11/Nr2e1/Il15/Htra1/Fmo3/Robo1/Wnt5a/Map6/Cstad/Lrrn3/Nfic/Ifitm3/Rtp4/Ifit3/Thsd4/…	310	Irf7
0.00407743	0.004688	0.0118836	0.0189195	0.00806619	4	Flnb/Gm38509/Laptm5/Etl4/Tdrp/Rbm47/Rab27a/Shank1/Dolpp1/Ntn1/Stat6/Tsc22d1/Fblim1/Rnf125/Krt42/Adprh/Scgb3a1/Plekha7/Sgk2/Tenm4/Gm11733/Adgrb1/Frmd4a/Mip/Tbx21/Sec14l4/Alpl/Ncoa1/Hrh3/Neil1/B230312C02Rik/Ezr/Ass1/Fam129b/Kat6b/Itpk1/Ncoa3/Il2rg/Cysrt1/Cdx1/Krt17/Lif/Rab17/Nod1/Pigz/Rasal1/Zbtb7a/C130073F10Rik/Dmtn/Cblc/Cox17/Dnmt3b/Klf9/Gm5424/Stk11/Qrich2/Apela/Gdf5/Tubb3/Gm10863/Atp6v0a4	61	Nr0b1
0.00699557	0.00494645	0.0770739	0.136017	0.0773547	4	Spp1/Prrx1/Dnm3os/Cald1/Cyr61/Dab2/Snai2/Osmr/Gas1/Runx1t1	10	Snai2
0.00605008	0.00816932	0.017045	0.0254668	0.0155268	4	Tbx3/Zbtb7a/Skor1/Ctbp2/Hlf/Lockd/Gabarapl1/Arid1b/Kat6b/Pcdh7/Tead1/Axin2/Mapt/Ppp2r5c/Zfp697/Ly6g6e/Ino80/Atxn10/Usp25/Klf3/Rbpj/Dusp4/Pik3cb/Tle2/Emd/Pim1/Wnt7b/Lzts3/Rtn2/Ell2/Aplp1/Slc35g2/Jak3/Ppfia4/Junb/Igfbp5/Trps1/Celf4/Ephb3/Rasgrp4/Apoe/Dhrs13/Filip1l/Rai1/Inhbb/Mmp16/Yap1/Ror2/Hopx/Creb3l1/Ago2/Dock6/Grk6/Cbx4/Tbx3os2/Ptbp1/Id2/Cxxc5/Epn1/Meg3/Basp1/Atxn7l3/Cdc42ep5/Atl2/Cnnm2/Ube2q1…	143	Zbtb7a
0.00198686	0.0321448	0.173073	0.292891	0.127582	4	Otx2/Ctbp2/Tet1/Zic3/Snrpn/Gatsl3/Pigp	7	Zic3
0.0343416	0.0437599	0.0490886	0.0512225	0.0459619	4	Pdgfa/Elovl6/Ubald2/Kdm5b/Adipor1/Mkrn1/Jade1/Chd7/Nfix/Pabpc1/Hes1/Cxxc5/Fzd10/E130102H24Rik/Adgrl3/Mtus1/Gata6/Smad7/Ivns1abp/Foxf1/Axin2/C230014O12Rik/Adgrb2/Otx2/Tgif1/Klf9/Tcf3/Gkap1/Frmd5/Mpped2/Igf2bp1/Cacna1a/Irf2bpl/Dlgap3/Etv5/Srrm2/Zfp710/Tpbg/Spred2/Wnt3/Chd1/Sall3/Camkk2/Ppp2r5e/Zic4/Tox3/Fbxl20/Dpf1/Jup/Wwc1/Slc44a1/Ank/Wapl/Itpr3/Snx18/Plk3/Setd3/Tbx3os2/Ubl3/Ppp1r18/Ak4/Rad23b/Pit…	768	Rest
0.0421838	0.0480792	0.0481067	0.0498455	0.0494798	4	Abr/Smad7/Ccnd2/Dalrd3/Jakmip1/Arap1/Stard10/Pcdh1/Spry2/Tjp2/Dusp6/Hnrnpll/Adrbk1/Vasp/Rhobtb2/Bcl6b/Ptprg/Dusp4/Lat/Gm805/Txnrd1/Zic4/Nav1/Atp2c1/Limk2/Rap1gap/Slc9a3r1/Zfp943/Myo18a/Lyzl4/Jak1/Ccm2/Cd68/Clstn3/Anapc13/Ubald2/Elovl6/Amd2/Foxo1/Ramp2/Erf/Tead1/Inppl1/Fosl1/Gm11190/Fbxo3/Ctnnd1/Med14/Slc38a1/Tmem59l/Ppp1r18/Trib1/Egr2/Igsf21/Cd82/Rasgrp2/S100a11/Tmem132e/Pald1/Gale/Usp38/Tnfrsf25…	1369	Etv5
0.0169072	0.0209795	0.0218408	0.0222831	0.0224922	4	Slc40a1/Tab2/Rad21/Otud5/Kat2b/Sema6c/Ep300/BC005537/Tmcc1/Tspan12/Qrich1/Smad4/Sox12/Phf21a/Mdm4/Pitpnc1/Lsm14a/Tle4/Jmjd1c/Trim56/Rtn4/Qk/Nipbl/Cdkn1b/Cecr2/Nbea/Dpysl3/Myo10/Phip/Btk/Pgm2l1/Otud4/Kdm7a/Upf1/Ankrd6/Usf2/Luc7l2/Pif1/Fyn/Prmt5/Tle3/Lmtk2/Zfhx3/Arpp21/Zbtb18/Brd3/Gm15800/Sin3a/Jarid2/Slc7a7/Qser1/Rhot1/Slc17a6/Zmynd8/Cnot6/Sp1/Matr3/Myh9/Gtf2i/Dag1/Fam46c/Sp3/Sox10/Sox4/Tmcc3/Chd7…	354	Bptf
0.0129463	0.0157318	0.0169095	0.0175348	0.0173705	4	Inpp5d/Mylk2/Wnt7b/Irgc1/Grhl3/Lck/Hmga1/Tns3/Rbbp8nl/Adgrb1/Tlx3/B3gnt7/Crtac1/Ppl/Ccdc33/Cltb/Rps6ka1/Adamts14/Spock2/Tinagl1/Smyd2/Urm1/Ldb3/Aldoa/Rnpepl1/Fam131c/Gm20611/Megf6/Egfl7/Slc35c1/Gfpt2/Otos/Rbm47/Qrich2/Hook2/S1pr2/Lrrc75a/Ralb/Jup/Cdk18/Prr7/Baiap2/Kifc3/Fam212a/Vstm2b/Stac2/Plk5/Tbx21/Lamb3/Rhod/Dolpp1/Wnt6/Lama5/Banf2/Gm10640	55	Gm10093
0.000469335	0.000526871	0.00126906	0.00185914	0.00205676	4	Ptgdr/Smco4/Ccdc85a/Chst3/Rac3/Efna1/Btbd19/Agpat1/Polk/Rpe/Etv2/Alg10b/Lrrc1/Aldh3b1/Dnajc4/Sp8/Ercc1/Trim11/Dph7/Stx3/Smug1/Slc9a3r2/Ap1m2/Cuzd1/Slc50a1/Gmip/Zfp362/Agps/Csrp1/Ptpn6/Ccdc187/Mgst3/Krt42/Fgf12/Hnf4a/Lpar4/Sh3bp5l/Gar1/Cd37/Aldh1l1/Msra/Zfp715/Gm6792/Slc46a1/Mkrn3/Ccnyl1/Bcar3/Fhad1os1/Agbl5/Runx1t1/Ankrd35/Dennd1c/Pcsk9/Clmn/Urm1/Slc39a8/Wdr35/Sall2/Dpp6/Mef2d/Wdr11/Phlda2/Slc7a2…	75	Etv2
0.0217775	0.0259421	0.0509821	0.0738557	0.0747657	4	Snrpn/Tfe3/Phc1/Slc1a5/Rpl17/Tdgf1/Gls2/Enpp2/Zic2/Pvt1/Rlbp1/Anp32a/Gng2/Syngr1/Clmn/Foxr2/Zdhhc12/Slc25a13/Pknox2/Zfp592/Maoa/Klf9/Cald1/Tle4/Lef1/Gpr20/Pspn/Pipox/Ptch1/Ctbp2/Trpm3/Fam57b/Soat2/Hivep1/Grm6/Krt18/Cldn7/Prune2/Hypk/Ndufaf3/Ccdc58/Eif4a2/Trps1/Hmga1/Glo1/Ctnnal1/Lima1/Otx2/Sox15/Zic5/Ptp4a1/Tnk1/Rnf145/Wfdc2/Kdm4c/Coro2b/Slc1a4/Dnmt3b/Gopc/Helb/Palld/Acoxl/Phlda3/Pitx2/Zbtb7a/Fgf…	330	Otx2
0.00173853	0.00203109	0.0122308	0.0213584	0.0213971	4	Spns2/Yes1/Lmx1b/Immp1l/Pfdn4/Itsn2/A630023P12Rik/Gm805/Gm11190/Fahd2a/Rnf144b/Zfp462	12	Snrpb2
0.0122425	0.0111255	0.0321585	0.0573542	0.0500487	4	Cachd1/Prelid2/Trim8/Map1b/Cdk6/Foxr2/Pnma2/Otx2/Kifc1/Kifc5b/Psrc1/Dnmt3a/Ctnnb1/Gtf2ird1/Nedd4l/Nrep/Lef1/Spry4/Fblim1/Setd7/Apela/Fjx1/Notum/Wdfy3/Hes3/Lin28a/Fzd7/Itpka/Ptpn9/Sgk1/Trim2/Slc38a2/Sox12/Tle4/Wtap/Pou2f1/Pcdh18/Gli2/Sall1/Foxh1/Akap12/Ebf1/Bcl2l11/Lima1/Fgf15/Mmp11/Tfcp2l1/Ccng1/Aff4/Hist4h4/Armcx1/Igfbp2/Enc1/Elmo1/Eif4ebp1/Apom/Slc25a12/Narf/Slc25a10/Mobp/Lif/Ebf2/Mllt10/Bcl11a…	199	Lef1
0.00108502	0.00236141	0.00519743	0.00870103	0.00765643	4	Adamtsl5/Prickle2/Ythdf3/Ebf3/Prune2/Wbp1l/Vangl1/Zfp367/Vsir/Pdgfra/Vdac1/Zfyve16/Dcaf5/Sirt2/Wnt9a/Cul7/Nell1/Tfap4/Cd47/Ahcyl1/Gphn/Mpp7/Rgs12/Gucy2g/Ube2d2a/Dusp9/Sdc1/Inppl1	28	Tfap4
0.0026227	0.00283958	0.00367849	0.00426426	0.00376338	4	Camk2n1/Celf2/Fzd10/Cdk14/Zfp787/Hoxa10/Tmeff1/Foxp2/Grk5/Myh14/Rbbp4/Zfp36l2/Ell/Myo1c/Mbd5/Yap1/Bptf/Ep300/Xpo7/Zfp462/Tgif2/Fam117b/Hdac5/Bcl11a/Magi1/Plp1/Mex3a/Nr2f1/Adgrb3/Limch1/Slc7a1/Spred3/Katnal1/Plec/Psen1/Gm6277/Lhx6/Lhx4/Themis/Pitpnm2/Ajuba/Trp53inp2/Angel1/Gprc5d/Lin28a/Herpud2/Cables2/Rb1cc1/Scel/Stk35/Fam199x/Fras1/Prr12/Pom121/Nras/Ypel1/Pcsk2/Sema4b/Plekha7/Lhx2/B4gat1/Dll3/Ag…	164	Sox12
0.0379323	0.0416315	0.0619223	0.0739463	0.0680257	4	Rarg/Foxred2/Gm5148/Bptf/Ccnyl1/Pepd/Nfia/R3hcc1l/Gapdh/Dnmt3a/Hnrnpa3/Ankrd13a/Abhd17b/AW549877/Asxl2/Lmnb1/Mtm1/Zmat4/Otud1/Cbx6/Set/Lmtk2/Utp14a/Slc25a13/Cbx7/Cxxc5/Atp7a/Rnf145/Irf9/Cep250/Serbp1/Lox/Sgk1/Zfp608/Qser1/Pfdn4/Ncl/Ank2/Casp9/Dusp10/Gem/Capn7/Chrm4/Esrrb/Khsrp/Tmem102/Atp6v1c1/Maff/Mtch1/Hipk2/Slc25a44/Btf3l4/Plekhg3/Ceacam18/St3gal3/Acy1/Snx5/Zmynd11/Bend3/Aif1l/Etl4/Notum/Rab15…	370	Tfe3
0.0337834	0.034929	0.0561886	0.0646725	0.0580804	4	Ddx6/Gls2/Chek2/Sp2/Hykk/Nfkbib/Cdh18/Lyrm7/Rcor1/Hmgb2/Hist1h3h/Ppm1b/Nlk/Rbm15/Gas2l3/Fahd1/Nadk2/Rtn4/Ift27/Capsl/Acyp1/Pptc7/Ppp6r3/Thy1/Hoxb13/Gca/Poc5/Set/Kcnc3/Sqle/Cat/Ncapd2/Zfp280c/Glul/Celf2/Slc41a1/Scoc/Pars2/Rps6ka2/Ptch1/Plk1/Srrm3/Lpar4/Mpp7/B230217C12Rik/Aurkb/Pdk2/Fam160a2/Clasp2/Ddx19b/Cnot1/Chka/Srsf3/Bub1b/Rnf2/Pif1/Mxd1/Nudcd2/Hmmr/Hmgcs1/Cdca3/Ccng1/Id2/Dcun1d4/Zbtb26/Cenpk/…	1015	Nfyb
0.000503205	0.00164412	0.0163781	0.0219293	0.0179512	4	Apln/Uri1/Cnn1/Tbr1/Rimbp3/Cmtm5/Klf9/Fgf15/Cdk5r2/Otx2/Slc5a5/Tal2/Thpo/B3gat1/Gdap1l1/Iba57/Car3/Sox2/Vrtn/Insl3/Nanog/Mthfd1l/Lrp11/Gng3/Tnni1/Arhgap27/Cplx3/Fut9/Cxcl12/Lef1/Il10/Slc39a5/Atp2b2/Pfkl/Prr7/Evl/Cep170b/Pcolce2/Phyhip/Fzd5/B230312C02Rik/Elf5/Pbx1/Bfsp2/Prps2/Slc16a3/Lin28a/Bcl11a/Chst1/Unc5b/Apoe/Trim54/B3gnt7/Gabbr1/Gata1/Gm3558/Ager/Trp73/Smarca1/Myrf/Cabp2/Lpar4/Sap30/Ell2/Egf…	82	Zic5
0.0246874	0.0290447	0.0568374	0.0604793	0.0592001	4	Maz/Kdm6a/Iscu/Mesdc1/Dnmt3b/Cdk2ap1/Agrn/Zmynd11/Ehd3/Msh6/Eif2s3x/E2f8/Suz12/Hmga1/Mdc1/Gins2/Mllt10/Zic3/Gpd2/Spry2/Gab1/Rtn4/Tubb2b/Cpox/Slc6a15/Cdc25a/Ctcf/Smad7/Zfp462/T/Arid1a/Jarid2/Nodal/Zmynd8/Znrf2/Palld/Picalm/Smarcd1/Trim24/Ppp1r9a/Nmt1/Nucks1/Fchsd1/Rbm15/Nhp2/C77370/Sept9/Set/Wwc1/Sigirr/Apaf1/Ybx3/Ccne1/Cradd/Wdtc1/Azin2/D930048N14Rik/Psen1/Urm1/Fez1/Uba52/Wrn/Csrp1/Ppp1r35/Socs2/…	712	E2f4
0.0353743	0.0442913	0.109442	0.129331	0.12417	4	Gpatch4/Hook2/Rreb1/Mtdh/Enoph1/Sfxn2/Zfp462/Hdgfrp2/Nfx1/Paics/Wbp2/Esyt1/Bex1/Avpi1/Gnptg/Ldhb/Lactb2/Tesk2/Ino80c/Mtus1/Arhgap12/Ankrd27/Nr2c2ap/Spns1	24	Hdac1
0.118032	0.122214	0.154804	0.162086	0.16254	4	Vapa/Shmt2/Cep57l1/Atg4c/Brms1l/A230072E10Rik/Eno1/Slc29a1/Katnbl1/Hmga1/Tkt/Dcun1d4/Lmnb2/Azi2/Zbtb7a/Zfp24/Rps11/Arl6/Npm1/Rbpms2/Ppp6c/Capg/Shkbp1/Ddx4/Rangap1/Ndufb2/Gys1/Trp53/Prdx6/Osbpl1a/Aldoa/Pkm/Msra/Ostc/Lrpap1/Ramp2/Ralb/Dda1/Psma2/Zfp473/Gspt1/Heg1/Tmod3/Rps13/Tpx2/Men1/Mrpl17/Elavl4/Gm12866/Cfl1/Mdh1/Vrk1/Rab34/Timm13/Zfp771/Nkiras1/Mus81/Rpp21/Trub1/Zfp110/Plin3/Mitf/Ubald1/Bckdk/P…	403	Trp53
0.0546478	0.0559785	0.0864006	0.0999366	0.0997079	4	Ezr/Slc7a7/Cfl1/Tlcd1/Kcnk5/Ppm1a/Nod1/Nup62/Nsd1/Kbtbd8/Ppp1r14b/Gpatch4/Rprd2/Pif1/Uty/Amd2/Nle1/Trim59/Crlf1/Otx2/Tle4/Zfp771/Sema6a/Plekha7/Epb41l4aos/Srm/Rragd/Pou3f1/Dimt1/Nhp2/Atp2a2/Zfp292/Bola1/Sall4/Qser1/Cnpy2/Slc25a10/Rtn4rl1/Nfil3/Ptp4a1/Sfxn2/Eif4e3/Gja1/Polr3e/Fbxo42/Slc20a1/Top1/Larp1/Mid1ip1/Zfp574/Igfbp2/Caln1/Tshz1/Wdr77/Enoph1/Timm9/Tnfrsf21/Dzip1/Aff4/Enox1/Ccdc6/Eef1a1/Klhl1…	365	Mycn
0.00102997	0.00141069	0.00801426	0.0106124	0.0107745	4	Pcgf3/Fkbp14/B230312C02Rik/Fap/Mmp14/Hunk/Fbln2/Btg1/Tpp1/Nfia/Fabp3/Myot/Ltbr/Sparc/Gpm6b/Gas6/Pde1a/Arl8a/Igfbp3/Nfkb1/Otub2/Pmepa1/Steap3/Osmr/Tbx4/Bace1/Bgn/Nr1d1/Eps8/Timp2/Hspb8/Cebpb/Pid1/Ltbp3/Sbno2/Tns1/Pappa/Cnpy1/Col1a1/Ssbp4/Ptpn9/Pamr1/Tubb4a/Camk1/Sspn/Tcf4/Ptprm/Raph1/Thrb/Dysf	50	Thra
0.0410161	0.045968	0.0740701	0.0902935	0.0903324	4	Dnmt3b/Cdkn1a/Ass1/Prrx2/Plxnb2/Egfl7/Lck/Nipsnap1/Ggt1/Id1/Slc9a3r1/Ctcf/Plin3/Rgs3/Uqcc1/Rpl17/Map2k3/Ctbp2/Gm5424/Twf2/Tcf20/Fblim1/Tha1/Cyb5r3/Egr1/Rnf122/Ncoa3/Ak1/Ywhah/Slc1a5/Txlng/Lama5/Jund/Nodal/Dock6/Bcar1/Cpsf2/Rpl41/Cdk18/Cep170b/Fkbp8/Cdc42ep2/Grb2/Igf2bp1/Zer1/Tmem184b/Mapkapk3/Rcor2/Nol6/Krt18/Eng/Kirrel2/Aif1l/Eef2k/Setd1b/Wdr62/Zfp143/Pim3/Sall2/Zfp428/Lrrc8a/Rcc1/Extl1/Gse1/Cdc…	215	Mthfd1
0.00469757	0.00737129	0.0261306	0.0395386	0.0362867	4	Trim36/Rarg/Epas1/Crls1/Rnf19b/S1pr2/Wnt7b/Arrdc3/Fermt2/Igfbp2/Gcnt2/Hormad2/Cdk14/Numbl/Crtac1/Dlx1as/Ccnyl1/Vpreb3/Ruvbl2/Ephb4/Csrnp1/Nr2e1/Hoxa10/Llgl2/Hist1h2bm/Diaph1/Prune2/Casz1/Mab21l3/Atp1a1/Pom121/Gemin6/Lasp1/Gtf2ird1/Myc/Sema4b/Pcyt1b/Stac2/Paupar/Apela/Pnpla3/E2f8/Fgf5/Helz/Pnck/Nr6a1/Cdk6/Capn1/Stmn2/Hist1h2an/Notch1/Limch1/Ak1/Gas2/Zmat4/Hesx1/Srm/Jup/Ulk4/Il1a/Tet2/Csad/Faxc/Sat…	146	Pou5f1
0.0231327	0.026745	0.0334676	0.0331392	0.032739	4	Hacd3/Kif2c/Ptrf/Kansl1/Pdik1l/Nup205/Xpo1/Grk6/Mapk14/Mapk6/Ccnb2/Fbxw2/Zfp36l1/Ncaph/Grm5/Zkscan8/Pwwp2a/Foxp2/Ube2c/Cdc20/Cdkn3/Fastkd5/Tex10/Zfp609/Trmt2b/Usp42/Med18/Acot7/Mospd1/Traf3/Khdrbs1/Ddx6/Yap1/Yif1b/C1qtnf6/Trim2/Gnas/Gsg1/Bora/Ssrp1/Ccdc163/Arhgap19/Lix1l/E2f8/Rmi1/Aftph/Tjp2/Kdm3b/Gtf3c2/Nanos1/Fbxl19/Mxra8/Pak6/Fmnl3/Bptf/Gpr176/Purb/Rad54l/Inpp5b/Rps6kb1/Rasal1/Cep250/Rab5c/Apb…	528	Gtf3c2
0.00210452	0.00446035	0.0086413	0.00833222	0.00859875	4	Fbxw11/Gm38509/Lrrc4c/Cyp2c65/Parp16/Plxnb3/Fam46c/Sytl3/Epas1/Tle6/Nr4a1/Wars2/Bcor/Gm14124/Zfp60/Cast/Zfp791/Ier2/Itgb7/Cds2/Ggh/Sdcbp2/Ddit4/Sh3gl2/Pura/Nol4l/Gatsl3/Rreb1/Esrrb/Lurap1l/Dctn2/Cdk5/Efs/Ssc4d/Ccdc88c/Nodal/Tjp3/Stat4/Bmp4/Bmf/Psen1/Plekhh3/Socs3/Rab20/Celf4/Ppfibp2/Prdm14/Zp3/Abhd17a/Rmdn2/Fahd2a/Gsta3/Zbtb7b/Bod1l/Sirt5/Nav1/Miat/Tpd52/Etv1/Rev3l/Serpina9/Stat6/Ankrd36	63	Zfp296
0.289075	0.322001	0.348583	0.367338	0.354185	4	Cnot8/Aldoa/Cdkn2d/Cyb5r3/Pim3/Actb	6	Rab7
0.0527161	0.0947956	0.180755	0.226323	0.210987	4	Mlf2/Eif2b5/Pcbp1/Srm/Tmem55b/Slc2a1/Ybx1/Utp18/Dyrk3/Ttc39b/Ldha/Ywhah/Anxa2/Ldhb/Sfxn1/Slc25a33/Fer/Glrx5/Slc6a14/Iqgap2/Dock1/Dusp4/Stt3b/Slc38a4/Cd4/Klf3/Celf1/Tet2/Eng/Tmem9/Sgol1/Hk2/Palld/Ppp1r9a/Fzr1/Gprin2/Cnnm2/Fam3c/Arhgap27/Cd63/Slc45a4/Gnb2/Sfxn2/Dnajc25/Foxn2/Ptch1/Ing2/Gm10863/Dsg2/Zdbf2/Ror2/Slain2/Lpcat1/Ell3/Smim17/Cnksr3	56	Sap30
0.337682	0.434028	0.56947	0.613546	0.633487	4	Aldoa/Rps4x/Gapdh/Uck2/Ddit4/Prelid2	6	Tpi1
0.00109324	0.00206153	0.0134612	0.016967	0.0195284	4	Satb1/Fgf13/Ntn1/Myrf/Spry4/Zfp608/Ccdc120/Otx2/Cnpy1/Apela/Maml2/Clgn/A930019D19Rik/Id2/Gbx2/Phlda3/Rpp25/Epha4/Foxh1/Cdx1/Tcea3/Prom1/Loxl4/Pabpn1/Etv4/E130102H24Rik/Slc34a3/Vim/Lrrn2/Hspb8/Slc8a2/Rxrg/Prima1/Slc25a21/Nrp2/Ankrd35/Plcxd3/Ppard/Tcf15/Obsl1/Ptpn9/Gdf5/Zfp687/Bmp4/Arhgef25/Nckipsd/Tspan13/Adamtsl1/Car2/Gcnt2/Creb3l1/Myc/Hunk/Cyr61/Ldb3/Slco5a1/Mras/Dusp6/Gadd45b/Plpp1/Atg4a/Eomes/…	102	Gbx2
0.0165388	0.0179996	0.0253019	0.0285322	0.0315111	4	Bcor/Arid2/Ptch1/Pabpc4/Jade1/Gem/Xpo1/Ccnt2/Ppp2r5c/Bcl7a/Gli2/Gtf2i/Chd1/Hpcal1/Bicd1/Pmepa1/Mkx/Stk39/Pum2/Rap2b/Cdk9/Ptp4a1/Gpr153/Tgif2/Cdk2ap1/Ankrd27/Foxp4/Sema5a/Pja2/Ugdh/Numbl/Pgap2/Cdkl5/Zfpl1/Nampt/Usp36/P2ry2/Rnf139/Fbxl4/Cdx1/Gdap1l1/Tnpo2/Dnmt3a/Slc25a19/Ddit3/Pml/Mid1ip1/Zkscan1/Ankrd13b/Zbtb34/Pomgnt1/Pds5b/Gdi1/Nek7/Lrp8/Fbxo42/Lemd2/Elovl1/Slc6a17/Btbd3/Rxrb/Sncb/Lamtor3/Fam219…	784	Maz
0.0594943	0.0635113	0.0941203	0.100755	0.11957	4	Chac1/Trib3/Herpud1/Gpc1/Pycr1/Ndufa4l2/Slc1a4/Asns/Slc1a5/Prlr/Aars/Cers2/Glipr2/Sesn2/Pck2/Ier2/Gabbr1/Clcn3/Aldh18a1/Zdbf2/Actg1/Hnrnpa3/Zbtb7a/Tcf4/Pkm/Xpnpep1/Ddx28/Gapdh/Mcl1/Eif4a2/Rdh11/Tmem17/Vstm2l/Ikzf1/Sec16a/Gstcd/Ppp2r5c/Fuca2/Emc7/Gpt2/Nars/Cars/Rps27/Nupr1/Odf2/Cdv3/Psen1/Ipo7/Ttc32/Elovl1/Padi4/Ddit3/Eif1/Mllt10/G0s2/Stc2/Maged2/Slc7a7/Bbip1/Sars/Fam84b/Mthfd2/Wars/Tcea1/Atf5/Slc…	744	Atf4
0.0101355	0.0116264	0.0164492	0.0168213	0.0192143	4	Stag2/Gsk3b/Xist/Yy1/Amd1/Ppp2ca/Syncrip/Pds5b/Dcaf5/Ptp4a2/Prrc2a/Prdm2/Ppm1b/Shoc2/Rock1/Strn3/Dcun1d4/Xkr6/Ctnnb1/Gnaq/Foxn2/Rnf2/Mga/Slmap/Zfc3h1/Hnrnpl/Usf2/Mapkap1/Iffo2/Ep300/Kdm6a/Ska1/Pten/Nipbl/Rad21/Ube3a/Ctbp2/Bcorl1/Pnrc2/Ctnnd1/Wdr44/Luc7l3/Ankrd40/Pabpn1/Chn1/Kdm5c/Akirin2/Tcf4/Ncor1/Trp53bp1/Ubtd2/Gabpa/Trub2/Cenpl/Mapk6/H1fx/Hmga1/Pdik1l/Has2/Prkacb/Fem1b/Smad1/Golga4/Pum2/Sec16a…	611	Yy1
0.00218117	0.00229365	0.00588865	0.00594197	0.00662498	4	Tsfm/Kcnma1/Phactr2/Top2b/Fbrsl1/Enam/Pfn2/Prrx1/Kif19a/Mafk/E130102H24Rik/Enho/Dtx3/Phactr1/Ldb2/Usp32/Smo/Hoxa5/Agap3/Tmem9/Stc1/Atxn7l1/Tfpt/Yipf2/Tmem218/Matn3/Hcar2/Sema6d/Kif3b/Maff/Plekho2/Ankrd40/Olfr658/Sept4/Pde1c/Kcnj1/Cdkn1b/Dynlt1b/H1fx/Cacna2d1/Tpm2/Wdr92/Ikzf4/Cdk5rap2/Ncoa6/Pbxip1/Ago1/St6galnac5/Arrdc3/Neurl3/Scn8a/Scn11a/Msh5/Rfx6/F13b/Aldh3a1/Nbeal2/Sox13/Sbsn/Adamts15/Btbd16	61	Zfp128
0.000547575	0.000526293	0.00392973	0.00341928	0.00436974	4	Ctsc/Pla2g4a/Loxl4/Zfp180/Stat4/Csrnp1/Tyro3/Coro2b/Ascl1/Osm/Agrp/Scgb3a1/Rmnd5a/Sppl3/Zic3/Sfmbt2/Ric8b/Taar1/Foxp3/Pou4f1/Batf2/Mycn/Grhl2/Cxcl14/Myh7/Lemd1	26	Stat4
0.00987728	0.00968407	0.0177836	0.0170872	0.0186611	4	Atp6v1h/Mtus1/Mapkapk3/Zbtb40/Hpca/Rprd1b/Plekha6/Ehbp1/Zap70/Ccdc47/Ank2/Zfp296/Ino80c/Lcorl/Snx5/Pabpc4/Rlbp1/Ccser2/Trip4/Stc2/Gata5/Slc35a5/Slc35b2/Tef/Maff/Fem1c/Bsn/Rad23a/Adprhl1/Smpdl3b/Nmu/Gm826/Ears2/Map4k1/Cndp2/Thumpd2/Gadd45b/Wee1/Dcbld1/Mnt/Zpbp2/Rps29/Ankrd37/Zfp593/Muc4/Snn/Sox2/Wwc1/Ccdc103/Mctp2	50	Zfp960
0.0403263	0.0437473	0.0547499	0.0542779	0.0575957	4	Fbxo28/Myl12a/Mapk9/Hoxd4/Atf6/Sp8/Rab34/Acyp1/Cox4i2/Msn/Dab2/S100a10/Atp2a2/B4galt4/Fgfr1/Tmem178/Grap2/Trnt1/AU015836/Hpgds/Skil/Cep250/Myo1b/Osbpl8/Ugt8a/Itsn2/Lsm14a/Tmed5/Eya3/Mlec/Cwf19l1/Trip4/Ostc/Fut8/Mesdc1/Pura/Slc16a1/Fam117a/Pfdn4/Rps6kb1/AI464131/Spint1/Tfe3/Pak1/Tbc1d8/Efcab5/Tank/Tenm4/Scara3/Zfp521/Txnrd1/Sfmbt2/AU022751/Wipf2/Tnpo2/Rnf145/Trim24/Gm19583/Rtn4/Chst3/Arhgap32/Hrh1…	70	Cers5
0.064537	0.0722749	0.103034	0.104798	0.108975	4	Hnrnpd/Ctcf/Smc4/Cdh6/Pkn2/Lef1/Srrt/H1f0/Myh10/Sox2/Tmem47/Pih1d1/Gins1/Pbx3/Dna2/Ska2/Hmgb2/Khsrp/Tceanc2/Wbscr27/Tyro3/Dennd5b/Slc2a1/Atad5/Pa2g4/Mcm5/Prim1/Dis3l/Tnpo3/Ankrd37/Rpl39/Xpo1/Ccna2/AW209491/Plekhm1/Cipc/Nt5dc2/Bmpr2/Hoxd4/Ska1/Basp1/Gpc3/Set/Ywhah/Mllt10/Thra/Trim59/Nfyb/Pde5a/Ccnd1/Eif2b5/Enho/Kif5b/Fam168a/Grb2/Tuba1b/Trim8/Tfe3/Tmem138/E2f8/Slc38a1/Ehd3/Oma1/Dnlz/Fem1b/Psmc3ip/…	1289	Ezh2
0.00913264	0.0111236	0.0281993	0.0267519	0.0271324	4	Pten/Nr2f2/Cebpb/Atp1a3/Ptpn21/Rnf145/Sox11/Arhgap21/Ints6/Chd1/H3f3a/Clasp1/Mesdc1/Kirrel/Taok1/Atp2a2/Aebp2/Pkp4/Chd3/Ube2e2/Ctcf/Rnf139/Cdk13/Ncor1/Crocc/Strn3/Cds2/Ppm1b/Golga4/Rdx/Parp11/Gsx1/Gga3/Msl1/Aff4/Lrp8/Slc7a1/Odc1/Serpina1e/Enox1/Hira/Sfrp2/Efna1/Sulf1/Dazap1/Hnrnpd/Mmp24/Ybx1/Fam76b/Fam122a/Cdc14a/Rock1/Lmtk2/Nr6a1/Bak1/Nmt1/Dock10/Slc35f6/Hcn2/Gxylt1/Vldlr/Scube3/Atxn7l3/Yap1/Cdk…	696	Ctcf
0.0134073	0.0170831	0.0300744	0.0283395	0.0304045	4	Hmga1/Ipo5/Ywhag/Zkscan3/Tial1/Gmeb1/Cse1l/Phf12/Fnbp1/Gtf2i/Gapvd1/Ezh2/Rtn4/Gatad2a/Med13/Pkp4/Qrich1/C77080/Cdk17/Sp3/Ipo7/Abl1/Rbfox2/Mllt10/Sin3a/Hdac5/Hipk3/Npr1/Bcor/Creb1/Myadm/Etv5/Cnst/Numb/Ppp2r5e/C77370/Rnf10/Asf1a/Hist1h1d/Pik3cb/Elovl6/Tfrc/Cnot6/Phip/Baz1b/Phf6/Atf6/Slc23a2/Ccdc8/Capza2/Zfp36l1/BC005537/Dmtf1/Fbxo42/Igf2bp1/Mapk6/Ppp2cb/Aebp2/Katnbl1/Mier3/Tmpo/Srsf1/Kpna3/Ctnnb1/M…	120	Sf1
0.0229786	0.0336842	0.115698	0.0894735	0.0703107	4	Vim/Tfap2c/Zfp687/Tfcp2l1/Tcea3/Txn1/Ass1/Tsc22d1/Mlec/Hspb8/Klf5/Slc39a14/Fblim1/Ckb/Klf2/Tubb3/Tet2/Fn1/Nfkbiz/Palld/Actg1/Llgl2/Olig2/Map1b/Socs2/Cdkn1b/Ppp2r2d/Mras/Sept11/Aif1l/Epas1/Klf7/Pdgfa/Apoe/Tmem150a/Krt18/Zfp462/Adssl1/Grm7/Tle4/Adipor1/Ak4/Capn1/Tesc/Foxp1/Dusp6/Wnt7b/Krtdap/Cbx6/Il6st/Atxn3/Hsp90aa1/Itpr2/Tmed5/Arl8a/Nrip1/Ildr1/Tubb2a/Gadd45g/Ntn1/Zbtb7a/Ube2m/Svep1/Dusp4/Rnf2/Sl…	168	Arid5b
0.0240896	0.0255352	0.0364814	0.0316108	0.0304919	4	Zfp367/E2f8/Pcna/E2f2/Zfp608/Fbxo5/Uhrf1/Dnajc9/Dis3/Atad5/Rfc3/Abi2/Pold3/Brms1l/Mef2c/Osr2/Magi1/Brca1/Rrm2/Syngr4/Pou4f1/Plekho2/Efna5/E2f7/Psmc3ip/Ank1/Fgf12/Zfp36l1/Cdc6/Sox3/Ung/Zfp280c/Rapgefl1/Dtl/Pola2/Chst3/Ctcf/Peg10/Dmc1/Cdc45/Agtpbp1/Zfp217/Aftph/Plagl1/Rcor1/Zfp385b/Gm20619/Meg3/Hist1h2ak/Rad51ap1/Slbp/Hmgb2/Usp32/Hist1h2an/Gcnt4/Trps1/Mapk8ip1/Chn1os3/Sec63/Map3k6/Mthfd1/Cdk1/Marf1…	336	E2f7
0.137613	0.141421	0.164157	0.155273	0.15182	4	Zbtb7a/Laptm4b/Tmsb10/Rhobtb2	4	Hmg20b
0.0648453	0.0649389	0.0753853	0.0731532	0.0716841	4	Txn2/Zfp110/Mfap1a/Trmt6/Dzip3/Hsp90ab1/Sin3a/Heatr6/Bclaf1/Pum3/Immt/Zfp410/Trip12/Insig2/Tssc4/Krr1/Pex2/Sco1/Thumpd3/Dctn5/Scaf1/Sdad1/Uqcrq/Rpl35/Nfs1/Ccp110/Xab2/Pet100/BC003965/Tomm70a/Aldh16a1/Nol6/Arv1/Zbtb45/Supt7l/Gba2/Acad11/Gnl2/Bzw1/Hcfc1/Aar2/Kdm5a/Hspa4/Idh3b/Cdk11b/Kifc3/Med18/Ttf1/Gatad2a/Samd15/Ankhd1/Ganc/Setd5/Arf3/Fbxo38/Mfap1b/Lsg1/Gata3/Ern1/Tatdn1/Ube2d3/Zc3h7b/Wbp1l/Gas2/…	1663	Bclaf1
0.000847872	0.00136693	0.00624746	0.00472856	0.0043918	4	Syt5/Trim2/Rims3/Agpat4/Stx18/Cyb561/Elmo1/Plxnb1/A330093E20Rik/Cfap45/Tmem231/Katnal1/Efcab2/Arvcf/Ccdc40/Fzd9/Rap1gap/Pcsk6/Rassf7/Sec61a2/Ccdc189/Wnt7b/Dnali1/Rsph4a/E2f8/Ankrd35/Plin5/Spag9/Jmjd8/Cystm1/Usp6nl/Eml5/Dnah5/Mak/Wnk3/Rfx2/Tpgs1/Wdr93/Pcyt1b/L3mbtl2/Btrc/Tmem89/Tnks/Dpf3/Iqca/Erich2/Dnajb13/Decr1/Gm10248/R3hcc1l/Slc44a1/Cfap54/Slc10a7/D630023F18Rik/Mapk14/Nfasc/Pkp4/AW146154/Ccdc6…	220	Rfx2
0.00301335	0.00506403	0.0222759	0.0158039	0.014944	4	D930048N14Rik/Hook2/Asb6/Dnajc11/Ppa2/Ptprd/Pick1/Prkdc/Fmnl2/Tomm5/Sept9/Fblim1/Ass1/Fundc1/Pccb/Relt/Nbn/Pigo/Saal1/Kcnk13/Lmtk2/Dpp8/Tpd52l1/Dctn1/Rab2b/Nmt1/Daam1/Sphk1/Cacnb3/Abca7/Dusp23/Ccdc175/Ssr4/Dhx30/Zfp777/Sorcs2/Mnt/Oma1/Usp46/Slc16a6/Crip2/Gfm1/Ppfibp2/Rabggta/Prss50/Zfp553/Dclk1/Lrrc59/H1fx/Dhrs13/Polm/Zfp128/Tbx3/Ick/Gbas/Prss41/Tex261/Tbc1d17/Hoxc4/Ets2/Lrrc20/Glb1/Wdr41/Myo5b/Z…	188	Zfp64
0.00150637	0.00262921	0.00550004	0.00368433	0.00385297	4	Ubald2/Ppp2r3a/Ric8b/Mab21l2/Hoxb2/Nr5a2/Brwd3/Tcp11/Wdr47/Zeb2/Mfsd6/Rgl1/Lmo4/Ptprm/Adamtsl2/Nr3c2/Txndc5/Morc2a/Usp18/Foxn2/Icmt	21	Zfp9
0.11545	0.11649	0.121941	0.118869	0.119728	4	Uaca/Ppm1g/Phb2/Pnkp/Gpatch2/Utp3/Dpm2/Med29/Xrcc4/Rrp15/Etf1/Psma6/Exosc4/Slu7/Tcp1/Txndc12/Ppp1ca/Tomm20/Mcrs1/Pomp/Actr2/Nip7/Josd2/Srsf5/Cd63/Ctdspl2/Ttf1/Yipf3/Elac2/Vmp1/Cacna1a/Disp1/Il2/Dcun1d5/Ttc1/Taf1a/Cacybp/Dis3/Timm10/Brd4/Sfswap/Itgb1/Mrpl16/C330027C09Rik/Slc25a44/Trub2/Xab2/Bnip3l/Crx/Gngt2/Romo1/Arf6/Taf12/Ap3s2/Fzr1/Pex12/Fnbp1l/Ppil3/Mbtd1/Pafah1b1/Arl5b/Yipf4/Prkab1/Myo1c/Nufi…	951	Psmd12
0.0068366	0.00785431	0.0112667	0.0096357	0.009902	4	Aspscr1/Cdh2/Bach1/Mpc1/Nfkb1/Tet3/Ptpn9/Pura/Gm29508/Satb1/Fam78a/Nckap1/Hoxaas3/Cers2/Ankrd40/Vamp2/Atp13a3/Igdcc3/Tle4/Sos2/Nr3c1/Atp2a2/Tbx3/Ubl3/Rhot1/Reps1/Msx1/Zfp91/Zfand5/Hes5/Wsb2/Usp9x/Rora/Jag1/Setd5/Ube2c/Erbb3/Morc2a/Klhl15/Cul1/Tesk2/Xpo7/Acvr2a/Palld/Dvl3/Setd1b/Phf21a/Trp53inp1/Sema7a/Pum1/Sox30/Mesdc1/Plekhg2/Ero1lb/Rbms1/Epha7/D16Ertd472e/Ptrf/Man1a2/Sh2b3/Fbrsl1/Katnbl1/Gata2/…	212	Zfx
0.00223287	0.00389879	0.0324077	0.0152015	0.0192028	4	Fam25c/Cer1/Pcsk6/Prr13/Cnn2/Epha7/Crtac1/Tm7sf2/Slc4a4/Tesk2/Rreb1/Mycl/E030030I06Rik/Maff/Llgl2/Podxl/Tmem229a/Vps54/Otx2/Ckb/Lemd1/Ak1/Alpl/Fgf4/Slc12a2/Ak4/Foxh1/Snai3/Hesx1/Klf2/Trim8/Cbln1/Sox7/Aldh1l1/Ttc25/Azin2/Zfp710/Trim24/Eomes/Sfn/Adap2/Gm5424/Glipr2/Tesc/Krt19/Lgals3/Plxna3/Lclat1/Rufy3/Hpn/Fam214b/Fkbp1b/Cmtm8/Gm10863/Plekha2/Ckmt1/Hist1h2bc/Tcf7l2/Sec14l3/Emb/Id2/Hspb8/Cyp26a1/Aqp…	77	Hesx1
0.00516418	0.00556021	0.0110728	0.0072128	0.0074712	4	Tmem8b/Ankrd50/Sap30l/Tmem116/Sez6l2/Rnf39/Calr4/Kri1/Ctbp2/Setd1b/Zeb1/Zfp516/Phf21b/Tbx3/Foxo3/Snx18/Nbea/Dcun1d4/Nacc2/Agtpbp1/Cryba2/Carf/Enpep/Mamstr/D630029K05Rik/Chd3/Sertad4/Gata3/Arid5b/Ctdspl/Nrgn/Klf7/Ptprs/Barx1/Furin/Josd1/Mesdc1/Cited1/Actn1/Cxxc5/Msantd4/Zbtb46/Atxn1/Irs2/Epha4/Hoxaas3/Dgcr8/Mapt/Cacna2d4/Zfp438/Pwwp2b/F2r/Aldh1l2/Map3k12/Kdm2a/Elmo2/Ext1/Fras1/Mbd6/Olig2/Cish/Adgr…	220	Zeb1
0.00300754	0.00559254	0.0370698	0.023053	0.044779	4	Bcl2l11/Aif1l/Npy/Sephs1/Ezh2/Pik3r1/Zfp503/Inppl1/Socs2/Herpud1/Stc2/Gli2/Cnn2/Ehd3/Gtpbp8/Zic2/Tsku/Fbxo5/Tcf12/Cdkn1b/Psmc3ip/Arhgef17/Fabp5/Rhobtb2/Phtf1	25	Nmral1
0.00164735	0.00172094	0.00747785	0.0042668	0.0100511	4	Gnat1/Eda2r/Rfx7/Ccng1/Lypd2/Trp73/Myrf/D730001G18Rik/Zmat4/Zfp592/Aen/Pls3/Rhobtb2/Mthfd1l/Tyro3/Etnk1/Phlda3/Kdm3b/Rab15/Asic4/Trim33/Brca1/Perp/Celf2/Thsd1/Crtac1/Fam196a/Slc38a3/Cipc/Rab11fip3/Lypd6b/D930028M14Rik/Zfp608/Rreb1/C230035I16Rik/Slc4a11/Rras2/Acbd7/Pkd1l2/Prkch/Atpaf1/Grhl2/Spred2/Npr1/Aif1l/Stard13/Sall2/Tbc1d2/Ppt2/Tbc1d23/Trim36/Slc5a11/Platr7/Ccdc13/Mfhas1/Pla2g4a/Adamtsl1/Mao…	133	Trp73
0.000438088	0.00281445	0.131835	0.101241	0.158463	4	Mcts1/Tceal8/Zbed3/Arid5b	4	Etv1
0.00246389	0.00302922	0.00682533	0.00607724	0.0084997	4	Pitx2/Atp6v0a4/Fam25c/Fgf8/Zmat4/Tmem88/Bcl6/Amd1/Nog/Gsc/Taok1/Slc35a5/Rbm26/Nptx1/Kdm7a/Sdccag8/Cntfr/Epha7/Prdm2/Sfrp2/Klf3/Bloc1s1/Zfp553/Krcc1/Irs2/Mkl2/Dusp4/C77370/Cnn1/Stc2/Pknox2/Zbtb7a/Zfp36l2/Cux2/Mex3c/Bahd1/Relb/Zfp608/Plxna2/Ino80/Fgf15/Dll3/Bcl2l11/Clk2/Otud5/Efemp1/Sh3bp4/Ube2e1/Mga/Gja1/Gon4l/Zfp367/Agpat2/Clint1/Jade1/Pip4k2b/Smad1/Mesp2/Rnf111/Tmem161b/Pmepa1/Slc6a8/Foxb1/Mdm4/…	131	Xrcc4
0.0091	0.010578	0.018059	0.0161093	0.0237754	4	Meis2/Vcan/Pappa/Pde7b/Bdnf/Dkk2/Nrp1/Setbp1/Slit2/Flna/Rab13/Gm2115/Sox9/A830082K12Rik/Pde10a/Bcl9/Col5a1/Pbx1/Igfbp5/Man1a/Pcdh18/Nr2f2/Zfhx4/Efna5/Mafb/Maml3/Pdgfra/Cygb/Wipf1/Limch1/Cxxc4/Zfp362/Dnm3os/Fign/Foxp2/Igf2bp3/Tab2/Nr2f1/Trib2/Gng2/Ccng2/Plpp3/Islr/Pitx2/Robo2/Ebf1/Gas1/Tmem47/Sall1/Col3a1/Sox11/Ldb2/Spry2/Zfp423/Foxf2/Tbx2/Rhobtb3/Gng11/Skida1/Mecom/Crnde/A930004D18Rik/Mbnl2/St8si…	455	Hmga2
0.00782788	0.00927931	0.0121314	0.0114087	0.0133875	4	Rhobtb2/Tab2/Sept11/Elmsan1/Arcn1/Qrich1/Ppp2r5e/Hnrnpul1/Ubxn7/Ift22/Lemd2/Enah/Klhl15/Adgrl1/Ptp4a2/Ext1/Fmnl2/Pomgnt1/Filip1l/Ssfa2/Mbnl3/Cux1/Itga6/Trim33/Nckap1/Faf1/Dock1/Sp3/Lrp8/Kcns3/Siah1a/Map3k9/Abl2/Dgka/Ppp1r14b/Cers2/Lgi3/Nfat5/Cbl/Golga4/Zfp281/Ctnna2/Prr7/Fam63b/Lmnb2/Usp48/Agrn/Ppm1e/Mlxip/Tbc1d23/Samd4b/Traf6/Lrrc3b/Cnot6/Dcun1d3/Ppp1r18/Ppp2r5a/Ddx17/Lrrc73/Itsn1/Atxn2/Celf2/Tr…	747	Sp3
0.0505526	0.0548977	0.0661772	0.0622082	0.0716208	4	Gys1/Ggnbp2/Lmntd2/Gatad2a/Cebpg/Gls2/Vdac1/Esrrb/Pdia3/Chka/Nlrp9c/Ebp/Elavl2/Mospd3/Pde1b/Nfe2l1/Pgrmc2/Grhl2/Hdac4/Hist1h2ag/Cbx5/Ezh2/Smad7/H2afy/Ier5/Ddit3/Nbr1/Hmgcr/Nt5dc2/Kpnb1/Rp2/Zfp385a/Ppm1a/Pnrc2/Nf2/Sept4/Ppm1b/Fam76b/Kpna4/Abhd17b/Sesn2/Mlec/Olig1/Ctnnd1/Rrbp1/Sqle/Id4/Rgmb/Rnf187/Tbc1d22b/Hnrnpa0/Pitx2/Ctf1/Gpc4/Hdgfrp3/Cnot6/Grk6/Arid4a/Ubald2/Osbp/Eif2ak3/Nfya/Mylpf/Elavl1/Prkac…	273	Ybx1
0.0479458	0.046248	0.0549262	0.0499228	0.0536568	4	Yif1a/Rbbp4/Akt1s1/Brd8/Tbcb/Armc1/E2f7/Cstf1/Setd5/Ganab/Cnbp/Ier5/Phc2/Mkl1/Top2a/Eaf2/Slc9a3r1/Nid2/Fam64a/Cdh2/Gtf3c5/Tubb4b/Klf6/Mettl13/Erg/Mpp7/Zbtb22/Slc25a25/Gcnt1/Sec23b/Arid1b/Tfap4/Farsa/Cse1l/Scoc/Klhl5/Ldb2/Lss/Prkd2/Ykt6/Fkbp8/Sp2/Mxd1/Ap2a1/Golt1b/Kat7/Sesn3/Cdca3/Serpine2/Slc4a8/Sertad1/Dyrk1b/Pex2/Smad2/Mpc1/Cnpy3/Tbcc/Nde1/Ciart/Paf1/Med29/Cpxm2/Nans/Trip4/Brca1/Oip5/Sf3b4/Ggps…	351	Nfyc
0.00905603	0.0121739	0.0510612	0.0419685	0.0513725	4	Sephs1/Sall4/Trim7/Zic2/Dis3l/Tmeff1/Rhob/Pnma2/Ldb2/Socs2/Adssl1/Ago2/Zfp503/Zbtb12/Vim/Arid2/Ctcf/Igf2bp1/Uncx/Hoxd4/Vgf/Zeb2/Ctbp2/Trio/Rbm15b/Fzd7/Ehd3/Nr6a1/Mllt10/Cux1/Zic5/Bcl2/Hes3/Tmsb4x/Enho/Fabp5/Zfp618/Cdk2ap1/Gpd2/Kdm6a/Ddn/Notum/Klf6/Aif1l/Ass1/Eif4g3/Hipk2/Lmnb1/Mdk/Flna/Ybx3/Trim8/Igdcc3/Myc/Nrn1/Fbxo5/Hnrnpa0/Sox11/Sulf1/Frmd4a/E2f8/Csrp2/Bdnf/Lgi2/Nucks1/Zc3h4/Meis1/Dpysl2/Trib2…	170	Tcf7l1
0.00294557	0.00314987	0.0135841	0.0101258	0.0126444	4	Mnt/Mef2a/Slc38a10/Usp6nl/Celf1/Atp13a3/Fam72a/Pdgfb/Zbtb8a/Fam129b/Zfp62/Diaph3/Trh/Lrp4/Neat1/Reps1/Itsn1/Klf8/Adgrf5/Ddx17/Hcfc1/Tnfaip3/Kansl1/Endov/Ckb/Lsm14b/Zfp521/Map3k8/Cmc4/Pcgf2/Nrarp/Dnajc13/Foxc1/Cul1/Acvr1/Plekhg2/Ppp2r5e/Lrp10/Oxtr/Cux2/Gm2115/Rc3h2/Bambi/Aak1/Fam117b/Cxxc5/Erlec1/Hspa13/Phkg2/Zbtb7b/Adnp2/Ttc34/Prr14/Lrig1/Mpp5/Tmem170b/Haus3/Stc2/Dcaf5/Zfp784/Dnajb2/Ccdc177/Boll/…	106	Zfp62
0.000296476	0.000320694	0.0017919	0.00122776	0.00165038	4	Arhgap24/Sept4/Slc27a3/Kcnn4/Ctbp2/Bdh1/Wipf1/Ap1ar/Gab3/Mier3	10	Zfp777
0.00696574	0.00780876	0.0172415	0.0124407	0.015296	4	Loxl1/Col1a2/Fn1/Sparc/Slc39a8/Col3a1/Nfia/Dab2/Col1a1/Wnt11/Nek7/Traf3/Anxa5/Adam12/Thbs2/Islr/Nr2f1/Junb/Fosb/Lgals3/Cyr61/Palld/Eps8/Bmp1/Arhgdib/Plec/Itgbl1/Pcdh17/Sspn/Col8a1/Nox4/Snrk/Htra3/Rbfox2/Gria3/Edil3/Gulp1/A830082K12Rik/Anxa1/Pappa/Lsp1/Ets2/Cdkn1a/Fign/Timp2/Rab7b/Angpt1/Dclk1/Itgav/Scara3/Col12a1/Ahnak/Atf7ip/Loxl3/Bad/Oaf/Rbfox1/Lox/Arhgap6/Plekho1/Thrb/Mgat3/Pcdh7/Phactr2/Grpr/…	176	Maf
0.00196312	0.0025829	0.00533709	0.00405161	0.00534172	4	Fbn1/Gdf10/Scrt2/Ltbp3/Lamb2/Lipe/Nr1d1/Krt75/Mmp14/P2ry1/Tef/Thrb/Klf15/Dhrs3/Gsn/Susd6/Rab27a/Dclk1/Rap2b/Srcap/Pmp22/Cdo1/Pard3b/Casp14/Evx2/Col1a1/Cdkn1a/Fkbp14/Wnt3/Maob/Fam222a/Thbs1/Gm2115/Hoxa11/Lnpep/Wfdc9/Serpine2/Rnase4/Steap3/Tpp1/Lmntd1/Ehbp1l1/Clu/Akr1b10/B3gnt2/Itgbl1/Ccr7/Sulf2/Tmem184c/Phlda3/Ino80d/Endod1/Fhl2/Mitf/Wipf3/Pvt1/Ttc39a/Angpt4/Aen/Bcan/Agtr2/Npas2/Sbno2/Sp6/Cpne2/Pc…	135	Thrb
0.0168187	0.0185895	0.0252193	0.0215523	0.0240743	4	Kras/Klf13/Nt5dc2/Tgfb3/Fam20c/Sec23a/Enpp1/Oaf/Sncaip/Mycbp2/Taf5/Bag1/Ppp2r2d/Hist1h2al/Fhl2/Bend6/Hdgf/Mafg/Ctnnb1/Rap1b/Efnb2/Zmynd11/Rasal2/Nrn1/Gpr137/Nrg1/Cyb5r3/Sh3kbp1/Gna11/Gadd45a/Tvp23b/Grem1/Chic2/Rnf166/Grem2/Btbd1/March5/Smap1/Kctd6/Emp1/Cbx6/Perp/Tbc1d9b/Sart1/Tle1/Nfic/Chst1/Ppp1r14b/Ppfibp1/Fap/Paxbp1/Brd4/Csnk1e/Jund/Hivep2/Nr2f1/Fbxw7/Zeb1/Celf4/Lif/Tmem150a/Ahnak/Lgals3/Itga5…	486	Cebpb
0.00160972	0.00245658	0.00550554	0.00395651	0.00503592	4	Gm5424/Raly/Tcirg1/Tpbg/St3gal2/Gata3/Nampt/Zfp217/Prdm16/Paqr6/Slc25a19/Tmem125/Cuedc1/Ntrk1/Mospd1/Plxnb2/Pdp1/Nt5dc3/Hps6/Dlx1as/Wdr91/Pfkm/Chd1/Yif1b/Nags/Ints6/Gas2l1/Cecr2/Ift57/Radil/Bcl3/Syt17/Crtc1/Siae/Tbx3/Crebzf/Apol7d/Lin52/Gli3/Bag3/Epb41/Rgl2/Pacsin1/Auts2/Mepce/Crb3/Rara/Slc12a4/Tbl2/Ggt7/Stx4a/Srgap2/Slc27a3/Polg/Kcnb1/Unc80/March2/Sox13/Ocln/Srsf2/Znfx1/Slc9a7/Irf2bpl/Uchl1os/Gr…	78	Klf1
0.00334789	0.0046162	0.0114826	0.0319679	0.0248215	5	Cradd/Dapp1/Eng/Lncenc1/Rinl/Bcl2a1c/Ushbp1/Otx2/Laptm5/Fam110a/Prdm5/BC052040/Prune2/Eme1/Arhgap27/Pglyrp1/Apela/Rnf128/Lima1/Igfbp2/Liph/Ostf1/Sept1/Gna15/Tbx3/Crb3/L3mbtl2/Dmd/Bak1/Ubl3/Med18/Ankrd37/Pdlim5/Herc4/Ckmt1/Ildr1/Fgfbp1/Gpa33/Lad1/Gpd2/Ptpn6/Lck/Slc28a1/Rlim/Inpp5d/Stat6/Psrc1/Aoah/Krt18/A2m/Trim8/Msra/Gmfg/Ccdc39/Dusp1/Tbc1d1/Frrs1/Il2/Trpm3/Amhr2/Il2rg/Platr22/Vwf/Rasgrp4/Alox5ap…	121	Elf3
9.28575e-05	0.000121483	0.00020086	0.000626242	0.000598361	5	Sim1/Nrn1/Hrh1/Nck2/Zbtb12/Ank1/Pdk2/Usf3/Uncx/Reps1/Zic5/Tmem43/Xist/Cpa2/Myo1c/Lpar2/Hoxd3/Pacsin3/Phactr1/Vegfa/Olig2/Kif26b/Sytl2/AW551984/A830082K12Rik/Cpa5/Cited1/Msra/Setbp1/Dach1/Rreb1/Plekho2/Pknox1	33	Zbtb12
0.016692	0.0141535	0.0172193	0.0220691	0.0233204	5	Mgll/Stx16/Map3k7/Shb/Slc38a2/Ccdc73/Nfil3/Lhx2/Fam81a/Plvap/Mat2a/C230014O12Rik/Bmi1/Fli1/Atoh8/Ubald1/Sall1/Tm9sf2/Rbms3/Map3k8/Phip/Aff3/Hes1/Nyap2/Dlg1/Ino80d/Igf2bp3/Hoxb3/Larp4/Six1/Gabpb1/Cast/Hspbp1/Stbd1/Efnb3/Ccdc171/Stat1/Nek7/Kif19a/Fbxo8/Gpr61/Ppp6r1/Srbd1/Lgalsl/Rara/Bnc2/Kansl1/Arhgef12/Zfx/Tnrc6c/Akr1e1/Zic1/Atm/Gli3/Dbx1/Tdrd7/Klhl15/Hipk1/Rnf25/Lhx1/Cdc42se1/Wipf2/Arhgef9/Myt1l/…	100	Etv6
0.0188296	0.0181984	0.00267094	0.145187	0.158708	5	Dnmt3a/Neurod1/Bnip3/Pim2/Bcl11a/Rab25/Gadd45g	7	Hes6
0.0197166	0.0229432	0.0313907	0.0328573	0.0424751	5	Zhx1/Gbf1/Sh2b3/Pcbp3/Fancb/Adam9/Pter/Asb7/Pgrmc1/Slc37a4/Rom1/Zfp367/Plekho2/Rhof/Shf/Plekhh3/Alk/Kremen2/Mid1ip1/Epb41/Ubr7/Abr/Ccnyl1/Stat6/B230312C02Rik/Cbx4/Cxxc5/Gabbr1/Elavl2/Dlk1/Sp6/Tmem263/Rora/Ankrd50/Cdkn2d/Tysnd1/Fam76b/Pank1/Coa3/Top2a/Ezh2/Iqcb1/Eaf2/Ephb1/Maml2/Acer3/Mex3c/Aipl1/Myh10/H2afz/Ankrd9/Rundc3b/Myt1l/Spry1/Hip1/Tbx22/Lpcat3/Rnf157/Fam188b/Dusp1/Inafm2/Fstl3/Ier2/Nr2f2/…	296	Pbx3
0.00810867	0.0106417	0.018753	0.0218642	0.0341063	5	Flrt2/Ikzf2/Rassf2/Plxnc1/Repin1/Col1a1/Foxp2/Syt17/Sorbs3/Tcf12/Maf/Map1b/Ube3a/Maml2/Foxc1/A230028O05Rik/Igfbp4/Hist1h1c/Boc/Hoxc4/Inhba/Osmr/Tceal8/Ier2/Runx1t1/Meg3/Wnt5a/Wls/Rab13/Magt1/Zfp608/Sox11/Lmo4/Pappa/Ptch1/A830082K12Rik/Bdnf/Adamts1/Kmt2e/Bbx/Spry2/Igfbp5/Tcf7l2/Ccdc80/Srpx2/Mef2c/Ldb2/Tmem55a/Wipf1/Vegfa/Prelp/Pitx2/Zfp36l1/Nrp1/Cacna1g/Cdo1/Zeb2/Adam10/Rnf5/Phip/Itga5/Tmsb4x/Ephb…	245	Ebf1
0.0167293	0.0181524	0.0253975	0.0271433	0.0406702	5	Hmga2/Igf2bp3/Hpca/Pbx1/Bcor/Kctd1/Pcdh1/Msl1/Ptch1/Spaca6/Ctbp2/Sox11/Anp32a/Abi2/Itsn1/Srgap2/Arhgef2/Mib1/Fblim1/Sept9/Hoxd4/Gpr137/S100a16/Sh3bp2/Tgif1/Lrtm2/Bcar1/Zfp385a/Nedd9/Cdc42se1/Prmt1/Prph/Lin28a/Ugdh/Dbn1/Speg/Zfp524/Ngfr/Calr/Jam2/Ywhag/Syncrip/Samd14/Catsperg1/Chpf/Tead2/Ptms/Elovl6/Dnajb5/Bcl11b/Pax7/Fus/Sh3bgrl/Map4k4/Atad2/Megf8/Borcs6/Zfp521/Rnf19a/Mef2c/Zfp827/Dlg3/Cers2/Zmiz…	648	Tead2
0.00644125	0.00592189	0.00737338	0.00769544	0.00886345	5	Ptgr2/Abhd18/Plod1/Elovl5/Rictor/Rab33b/Edrf1/Spdl1/Zfp346/Gm15408/Runx2/Zfp3/Snap29/Vsx1/Zscan20/Cgrrf1/Pik3cb/Fzd10/Gnaq/Wasf1/Fbxo8/Hps6/Snrnp70/Klhl15/Wdr44/Egr1/Lpcat3/Ttc34/Mef2d/Cdkn3/Cdca7l/Cblb/Cdc20/Mafk/Ube2e2/Actrt3/Xpnpep3/Rbm15/Nr4a3/Tmc6/Vsig1/Ap1g1/Gabra1/Lyrm7/Ddx19a/Dnttip1/Hdac4/Pxmp4/Camkk2/Fam131a/Zyg11a/Ppt2/Ap2a1/Itpkc/Bcl6/Nupl1/Zfp746/Cbx8/Rfx7/Dmxl2/Ergic2/Rhbdd3/Zbtb33/…	85	Zbtb33
0.0169287	0.0176588	0.0236639	0.0287219	0.0330682	5	Ppp1r12b/Slc6a15/Hoxa11/Trh/Herpud1/Aldh18a1/Stc2/Jph1/Lef1/Piwil4/Slc39a11/Lzts2/Adck1/Mfsd7c/Tmem109/Bsn/Bend3/Ap3d1/Ipo13/Atf7/Ctsf/Gid4/Nbea/Fam178b/Otx2os1/Zmat3/Pgam1/G0s2/Rps12/Gpbp1l1/Unc45b/Ears2/Rrs1/Cenpp/Stat5b/Scn5a/Lrrc9/Ahcyl2/Tnfsf15/Tbc1d17/Mcfd2/Enkur/Lmnb1/Tunar/Igf2bp3/Ercc6/Zbtb2/Pde7a/Gm15972/AI846148/Mid1ip1/Zfp202/Oser1/Slc20a1/Pabpc4/Pdia5/Rab3il1/Smg9/Bhlhe41/Atp6v1c1/Rp…	88	Gm15446
0.0264223	0.0270315	0.0314956	0.0342965	0.0390909	5	Ddit3/Dusp1/Fosb/Nppc/Foxi3/Chac1/Btg1/Azin2/Ltbr/Ptp4a1/Klf5/Nr3c1/Arhgap24/P4ha1/G0s2/Herpud1/Pcdh10/Runx1t1/Ogfrl1/Hist1h1c/Podn/Nupr1/Kank4/Timp3/Ftl1/Slco4c1/Phf19/Zfp36l2/Ddit4/Neurog1/Hrk/Trib3/Eif1/Atf3/Jun/Pycr1/Elovl7/Tob1/Osm/Nckap5/Dscam/Lyplal1/Rab11fip4os1/Ust/Klf11/Slc25a15/Zic2/Gem/Ednra/Cth/Prx/Thra/Cux2/Ndufa4l2/Snx21/Htatip2/Dab2/Scrn1/Fxyd6/Pkd2/Phc3/Mgam/Polk/Matn2/Eln/Plk2/M…	239	Ddit3
0.0025088	0.00266552	0.00536212	0.00819625	0.0112237	5	Hlf/Nr1d1/Lif/F3/Ddit4l/Serpine2/Hoxa11/App/Fam198b/Ltbp3/Perp/Pcdh9/S100a10/Lrfn5/Lgalsl/Thra/Pik3r1/Bmp1/Ptrf/Fam109a/Fhl2/Fnip1/Nek7/Rev3l/Zmat3/Gm13582/Tnmd/Nfic/Alcam/Eps8/Mgp/Slc19a2/Meg3/Heg1/Zcchc9/Toporsl/Lamc1/Timp2/Mmp2/Slc48a1/Tinagl1/Zkscan1/Cacna1c/Bdnf/Pls3/Prss23/Smim8/Chd2/Col3a1/Frem1/Adgrg2/Col12a1/Ablim1/Sh3kbp1/Egfr/Arhgef28/Vgll3/D430042O09Rik/Fgf7/Ahnak/Axl/Spp1/Endod1/Tm4s…	253	Nfic
0.00630746	0.00718742	0.00817042	0.00943783	0.0114895	5	Efnb2/Rspo3/Pappa/Dab2/Frmd4a/Rhobtb3/Scara3/Fry/Nfat5/Gbx1/Nrn1/Fhl2/Ccnd1/Oaf/Col5a2/Sgcb/Rai2/Prss56/Pgap2/Dclk1/Ptp4a1/Smarca2/Lrrn3/Bcl2/Adamtsl3/Hdlbp/Stambpl1/Prrx1/Tmem100/Dnm3os/Sema6d/Yap1/Wnt2/Ank3/Zhx1/Flrt2/Zeb2os/Fosb/Stag2/Slitrk6/Ackr1/Fn1/Rora/Grem2/Ogt/Fam102b/Cdh11/Pcdh19/Sp3/Fbn1/Plxna2/Rai14/Sspn/Tpm1/Tnc/Msn/Gli2/Rbfox2/Trio/Gm2115/Nfic/Zeb2/Wls/Rbms3/Atf7ip/Nr2f2/Kitl/Tshz2…	293	Tcf4
0.00167646	0.00171704	0.00209516	0.00240589	0.00304952	5	Prrc2b/Fkbpl/Nudt16l1/Plcd1/Phka1/Bcl2l10/D16Ertd472e/Lhfpl2/Morc2a/Uhrf2/Dlk2/Atp8b2/Top2b/Ecel1/Cdh22/Adrbk1/Nefl/Slc14a1/Spock1/Zfp462/Slc12a4/Agpat3/Bcl6/Tnrc18/Gnas/Kat6b/Epb41/Cux2/Sall3/Ank/Tmeff1/Camk2n1/Sertad4/Hivep2/Usp32/Cdk2ap1/Ephb6/Zfp827/Trim2/Pdgfrb/Adamts10/Arl10/Gm12216/Tpbg/Fam189b/Slc43a2/Ttc39c/Sirpa/Rftn1/Mgat4b/D930032P07Rik/Zfp112/Hsd11b2/Atoh8/Exoc6/Cbx6/Gpatch2l/Isg20/P…	263	Zfp369
0.00319435	0.00341749	0.0113372	0.0173369	0.0282384	5	Sox11/Ncam1/Isl1/Sp8/Cbx4/Elavl4/Dpysl2/Miat/Gdf11/Tubb3/Fgf15/Tubb2b/Sox1/Pth1r/Chrna4/Zfp575/Dpysl3/Tppp3/Dpysl5/Carhsp1/Baiap2l1/Srrm4/Nrep/Dbn1/Rnf165/Spock2/Nuak2/Ralb/Trp53i11/Irx5/Prickle3/Tmsb4x/Slc35a3/Thra/Map1a/Map1b/Nrxn3/Vldlr/Lrtm2/Efna1/Glra1/Creb1/Ankrd50/Dll3/Ank2/Smarca2/Ogfod3/Celsr2/Crabp2/Pnma2/Nhlh1/Etv1/Upk3bl/Tuba1a/Tmem2/Dpp6/Frmd4b/Vezf1/Morn4/Pbx3/Nmur2/Stmn3/Smad3/Lpar…	106	Sp8
0.00206528	0.00215049	0.00372767	0.00501414	0.00691947	5	Tmem102/Cep128/Lasp1/Crk/Zap70/Il2ra/Scfd2/Etv3/Erg/Adtrp/Flot1/Gadd45b/Gab1/Myl7/Halr1/Syk/Stat6/Numbl/Tceanc2/Loxl3/Phactr1/Gypa/Mbd5/Sox10/Zfp444/Adamts1/Galk2/Cd74/Orai1/Cald1/Car13/Zfpm2/Fat4/Cradd/Prdm11/Dhrs4/Thbs1/Fam188a/Gen1/Tbc1d31/Bahcc1/Lin28a/Rftn2/Yif1a/Tmem45a/Rubie/Olfr39/Ankrd6/Vstm5/Ncoa1/Mpi/Kcnd2/Plekha7/Thap4/Cited4/Amotl2/Sqrdl/Zwilch/Sra1/Mrpl10/Lpar1/Steap4/Fcgr2b/Stom/Xk…	107	Stat6
0.0015894	0.00209013	0.00306035	0.00528742	0.00658407	5	Hoxa1/Hoxa3/Tenm4/Sema3f/B3gnt5/Igf2/Tshz3/Dab2/Pdgfrb/Gab2/Ephb2/Mycn/Farp1/Prtg/Sall2/Col2a1/Atxn1/Lmo1/Nr2f1/Zc3h7b/Lmo4/Pars2/Cdc42ep4/Aldh1a2/Bcl2/Trmt2a/Hmga2/Zfp516/Ubash3b/Stra6/Sgcb/Meis3/Filip1l/Mecom/L3mbtl3/Igdcc3/Slc4a4/Slc6a9/Nrn1/Helz/Foxc2/Mllt3/Ebf1/Sox3/Morc4/Nrp2/Tet3/Maf/Dusp7/Slc8a3/Foxp2/Meis2/Nr2c2/Tbx1/Ptch1/Zfp503/Nfatc4/Scube1/Twist2/Has2/Col27a1/Auts2/Nrep/Ntng1/Fli1/Se…	92	Hoxa3
0.000528165	0.000859841	0.00151441	0.0029314	0.0033189	5	Tiam2/A730036I17Rik/Slc10a5/Gm9268/Calml4/Aldh3b2/Tmem69/Ppp1r14c/Zfp273/Gzmc/Slc23a1/Dqx1/Dtx1/Grin1os	14	Sox7
0.000612869	0.00132822	0.00633349	0.0159854	0.0293712	5	Gm805/Irx5/Ttyh1/Lef1/Fign/Chrm1/Galnt3/Ankhd1/Btbd11/Peg3/Gata2/Sema6a/Igbp1/Capsl/Enpp2/Foxr2/Lefty1/Snrpn/Rell1/Gm17750/Angpt2/Sall2/Cnpy1/Fmnl2/Alox5ap/Isl1/Spata13/Ppp4r4/Efcab6/Lmo2/Tha1/Paupar/D630045J12Rik/B4galt4/Lpar4/Larp1/Bcl11a/Qser1/Akr1c14/Hes6/Pcyt1b/Elfn1/Plekhg1/Asic4/Arid1b	45	Bcl11a
0.000272389	0.000420979	0.00264711	0.00739538	0.0136858	5	Hs3st2/Sytl1/Gata1/Spns2/Cbx7/Grk6/Gm805/Elavl3/Ccdc88b/Clmn/Adra1b/Slc45a3/Etv2/Cald1/Rybp/C130083M11Rik/Cldn2/Mcf2/Mdfi/Pla2g5/Tmem125/Rax/Ust/Fam198b/Kazn/Zc3h12c/Pard6b/Gmnc/Plekhb1/Sfrp2/Trh/Gm8439/Fscn2/Wbscr25/Myrf/Rgs16/Fgf13/Ybx2/Fam222a/Lrrc8d/Sgk1/Gjb4/Smtnl1/Cep250/Palld/Sema6a/Sit1/Mmp12/Nr0b2/Gja1/Phtf1/Tspan1/S1pr2/Stc2/Slc39a8/Ncoa3/Gfi1b/Fut1/Trpm3/Pla2g4f/Syt4/Gpr20	62	Gata1
0.00121494	0.00164423	0.00288517	0.0115714	0.018886	5	Gnat1/Rab11fip1/Zic5/Acvr1/Ap5b1/Spsb2/Slco5a1/B230312C02Rik/Rab15/Crb3/Asb7/Rnf128	12	Myb
0.00159571	0.0017249	0.00167586	0.0034912	0.0045932	5	Pitpnm2/Fcho1/Slc30a2/Ikzf1/Mapk8ip1/Olfml2b/Mapkapk3/Hopx/Itpr1/Hnrnpl/Has1/Crtc1/Fbxo41/Samd14/Elf4/Steap2/Ptges2/Efna3/Glce	19	Plagl2
0.000996175	0.00214709	0.000304723	0.00456984	0.00750687	5	Cyp1b1/Vps37b/Rnf11/Maff/Reln/Atrnl1/C130074G19Rik/Tmem189/Id2/Fam214a/Mnt/Dmrtb1/Rnf225/Tcta/Fhad1/Anxa2/Stx18/Met/Arhgef19/Fam198b/Wwp2/Cited4/Pink1/Pde8a/Ripply2/Dlg5/Usp53/Spef2/Sncaip/Rdh1/Rpgr/Kcnq3	32	Maff
0.00081157	0	0	0.0018143	0.00374277	5	Fignl2/Myo18a/Maml3/Smtnl2	4	Ascc1
0.00256071	0.00242657	0.00180299	0.0037899	0.00558199	5	B230312C02Rik/Exoc2/Mesdc1/Rnf32/Mapk14/Rbm24/Rnf166/Zfand2a/Yaf2/Reps2/Klhdc8a/Sdhaf3/Igsf9/Raph1/Zdhhc7/Mdm4/Dpy19l4/St8sia1/Tnfaip3/Tmem108/Gpr19/Elk4/Krt33a/Rhpn1/Bmp8b/Smco2/Pard6b/Mgll/Trappc3/Zbtb38/Neurl1a/Pxt1/Ly86/Crim1/Gls/Vsnl1/Cdc42ep3/Gcnt2/Apba1/Wdr35/Cdipt/Bag2/Relt/Cyp2r1/Rhof/Traf3/Zkscan17/Tmsb15a/Tusc3/Gli3/Cant1/Fam49a/Grsf1/Ap4e1/Mettl8/Ammecr1l/Prdm12/Rasd2/Mrpl24/Prdm6/Dcu…	101	Hsf3
8.05878e-05	0.000536043	0.000321875	0.00103081	0.00280808	5	Itgbl1/E330013P04Rik/Blk/Ddr2/Zfp395/Clec1a/Ifi205/Fgf7/Cdc42ep5/Cobl/Cxcl5/Pdpn/Gm21859/Fmo1/Marcks/Gng11/Grem1/Grm7/Nfia/Lrrc3b/Zfhx4/Rec114/Npr2/Epha4	24	Gm14326
0.000428987	0.000485557	0.000450742	0.000540245	0.000784287	5	Pgpep1l/Gm15408/Fam134b/Scube3/Plb1/Pam/Lasp1/Jup/Otop2/D030018L15Rik/Arhgap20/Fam126b/Mcoln3/Adcy7/Fgd3/Vps45/Gm973/Dnah2/Slc12a5/Fzd10/Stx1b/Wnt6/Gm15326/Prickle2/Unc5a/Plekha7/Fam174b/Furin/Six1/Ablim1/Nhsl1/Hdac7/Pear1/Ankrd6/Il12rb1/Atxn7l2/Syt5/Creb3l1	38	Zfp951
0.000710178	0.00110733	0.000740071	0.0012695	0.00271284	5	Tbcel/Rbm24/Myo5c/Cfap69/Atf3/Col9a1/Gpr68/Fam78a/Ttyh3/Zcchc18/Lrfn4/Smtn/Kcnq3/Psd2/Tph1/Furin/Trabd2b/Zfp395/Nmnat2/Ppard/Ntn4/Phex/Opcml/Shank2/Lrrc6/Cnpy1/Zfp532/Sema4g/Frem2/Lamb2/Dnajc25/Tdrd7/Gatsl2/Mip/Zkscan8/Nuak2/Sntg1/Fbxo10/Noto/Fam160a1/Phc2/Opn3/Tef/Kcnab2/Cyb561/Camk1g/Nrxn2/Tox3/Lrrc46/Cxadr/Ssh2/Syt7/Cfap44/Krt7/Zmiz1/Magi3/Osbp/Phactr4/Xkr6/Atp1a1/Rhoc/Pik3c2b/Mpp2/Bmp2/Plekhg…	153	Ppard
0.00280968	0.00380474	0.00269306	0.00400528	0.00656072	5	Dnttip1/Ahcyl1/Purb/Morc2a/Amotl2/Wdr81/Tom1/Tmem229b/Chst8/Slc43a1/Ltbr/Scamp1/Plekhg2/Chga/Bptf/Pik3r5/Cmip/Tbl1xr1/Kdm2a/Axin1/Ccdc47/Itsn1/Pdk2/Dock9/Xylt1/Slc16a1/Mef2c/Dennd6a/Sept6/Usf2/Klf16/Pde5a/Nfx1/P4ha1/Plcg1/St3gal5/Traf4/Zfp36l1/Pfn2/Arhgap35/Crb3/Rnf128/Cyth4/Stk39/Hpcal1/Rap2a/Pxdn/Leng8/Myh10/Zfp608/Golph3/Tet3/Fyn/Mfsd7c/Gas1/Ntf3/Agpat1/Pik3cb/Trim33/Rcbtb2/Amotl1/Fchsd2/Xpo1/…	299	Usf2
0.000922495	0.00166776	0.000385572	0.00277326	0.00602713	5	Mecom/Slitrk6/Egln1/Filip1l/Meis2/Bcl2l11/Ephb2/Arg1/Col9a1/Selenbp1/Tbx18/Col2a1/Lrrn2/Meox1/Flrt2/Pcdhb22/Ldb2/Kdm4b/Tmem168/Foxp2/Lbh/Rbms1/Tshz1/Grk5/Nfia/Pbx1/Sncaip/Clvs1/Maml2/Gm21859/Hmcn1/Hoxa2/Ly6g6d/Cald1/Adamts10/Rc3h1/Mgam/Prrc2b/Art5/Rapgef2/Ppp2r5c/Emilin1/Foxc1/Sorcs2/Hoxa3/Zfp703/Gramd1c/Tgfbi/Msl1/Fbn1/Tcf12/Epha3/Slc39a13/Ankrd37/Gpc6/Pcdhga1/Six1/Tmem45a2/Rxra/Cnnm3/Ebf1/Mex3b…	125	Foxp2
0.000915731	0.00113553	0.000975081	0.0012968	0.00180576	5	Tnfaip2/Tmem132c/Iqgap2/Gata2/Rab3b/Gm15417/Gpr82/Timmdc1/Vrk1/Jag1/Cyp46a1/Afap1/Ercc6/Sbno2/Pdhx/Slc6a4/Rnf145/Nmnat3/Lzts2/Pknox2/Soga3/Acsf2/Plat/Mbnl1/Hlx	25	Zfp930
0.00050286	0.000636235	2.85661e-05	0.00133608	0.004716	5	Trp53i11/Nkain3/Srrm4/Hoxa6/Tagln3/Miat/Kcne1l/Cplx2/S1pr2/Sstr2/Ncam1/Msra/Myt1/Btbd17/Scg5/Insm1/Isl1/Fgf17/Spock2/D930028M14Rik/Pou3f2/Gadd45g/Usp6nl/Smpd1/Defb30/Gm5591/Plxna2/Tubb3/Foxo6/Elavl4/Neurod1/Setbp1/Dpysl3/Nhlh1/Asb2/St8sia2/Nhlh2/Elavl3/Rdh11/Dll1/Sox11/Trp53inp2/Scrt2/Hoxc5/Map1b/AI427809/Clvs1/Snrk/Lrtm2/Atg4a/Adgrf3/Mycl/Eif4e3/Glra1/Plk3/Serinc2/Ppp1r17/Palld/Wnt10a/Sulf2/Dll3…	73	Neurog2
0.000263096	3.6751e-05	0	0.000687322	0.00284291	5	Fryl/Khdrbs2/Slc11a2/Siah2/Lig4	5	Zfp560
0.00358681	0.00486363	0.00310899	0.0131882	0.0272941	5	Gal/Cnn1/Ebag9/Tenm4/Arhgef25/Bcl11a/B230312C02Rik/Rragb/Ephb2/Cxadr/Lypd6b/Sema4c/Tubb4a/Unc5b/Cldn7/Ptms/Agpat1/Cant1/Pacsin3/Sncaip/Zic5/Wipf1/Pea15a/Dnmt3a/Flnc/Arfip2/Lin28a/Maf/Atp11c/Trp73/Myrf/Sema6a/Gnai2/Hunk/Sox11/Peg10/Camkk2/Zmiz1/Speg/Akt1/Tead2/Tshz3/Myh10/Zmynd8/Car14/Id2/Pcbp4/Zic2/Gdap1l1/Pbx1/Ell2/Hoxd3os1/Fignl2/Fam131c/Sall2/Agrn/Maff/Aqp1/Exoc4/Des/Cdk18/Tuba1a/Bak1/Zfp608/P…	65	Sall2
0.00388988	0.0045939	0.00357515	0.0342355	0.0739814	5	Zfp608/Dqx1/B230312C02Rik/Gja1/Ppl/Gm20752/Adra1b	7	Tbx22
5.15835e-05	0.000397057	2.41914e-05	0.00155507	0.00505577	5	Rax/Cd109/Myo5b/Zic5/Dpysl3/Rhobtb3/Gmnc/Slitrk5/Pknox2/Slc45a3/Hebp2/Dpf3/BC030336/Shisa6/Zfp628/Efnb3/Ficd/Sema6a/Fam84b/Adra1b/Ogfrl1	21	Rax
0.0136543	0.0153459	0.0114371	0.0293486	0.063377	5	Frmd4a/Slc14a1/Zfhx4/Tuba1a/Anxa2/Rhobtb3/Hoxa5/Itm2c/Dbn1/Gpc6/Phc2/Sox5/Sox9/Dpysl2/Meox2/Cd36/Kif1a/Pak3/Has2/Mdfi/Igf2/Elk3/Gas1/Clic1/Rcn1/Fzd2/Pja1/Cep170/Hoxd3/Map7d1/Cdc42ep3/Sqle/Cnn3/Haglr/Klf3/Ngfr/Zcchc11/Zfp362/Agpat4/Csrp1/Pbx1/Dchs1/Vcan/Zfp385b/Kdm6b/Tcf12/H2afy2/Dach1/Pcbp4/Trps1/Prtg/Map3k11/Adgre5/Arhgef10l/Dusp6/Tnfaip6/Pdgfra/Slit2/Tbl1x/Sema6a/Tshz1/Mecom/Scd1/Tet3/Scd2/Col9…	85	Sox9
9.16209e-05	0.000493036	0.001584	0.0100027	0.0375258	5	Slc39a8/Acss3/Sdr9c7/Cbln2/Fzd7/Pim2/Foxd3/Sema6a/Myc/Gcnt1	10	Foxd3
0.00263728	0.00337501	0.0054714	0.018043	0.0450599	5	Aif1l/Ddc/Hist1h1e/Atp1a3/Gata1/Rhobtb2/Tnni1/Stc2/Foxd3/Ramp2/Kcnb1/Zic5/Mdfi/Ube2m/Kazn/A730036I17Rik/Rab25/Gng3/Spg11/Pim2/Angptl6/Zic2/Dnmt3b/Lemd2/Ddit3/Tubb4a/Ell2/Dqx1/Stk39/Ubap1l/Zfp827/Tcf20/Rgs16/Ust/Slc7a7/Bak1/Zmynd8/Cdh9/Nt5dc2/Bpifb1/Adrbk1/Lef1/Lncenc1/Hdac8/Slco4a1/Pkmyt1/Hist4h4/Gnai2/Spata2l/Elmsan1/Hars2/Arl4c/Tor2a/Unc5b/Irf9/Sema6a/Tcea2/Lad1/Trp53i11/Slc29a4/Dtx1/Cers2/Lrp1…	84	Zic2
0.00123664	0.00104023	0.00139716	0.00162154	0.00242516	5	Usp44/Rxrg/Ppp1r1b/Spock1/Stat5a/Fbrs/Myh7/Xpo7/Homez/Eif4e3/Ly75/Nrxn2/Rab3a/Itsn1/Ildr2/Hes5/Fzd5/Cryzl1/Plekha1/Agrn/Sec61a1/Dock9/Trappc8/Ldb1/Clcf1/Myrf/Glis1/Vamp2/Sp4/Fam83g/Gfpt1/Apaf1/Rora/Dennd4c/Ank/Cfap45/Hotairm1/Fblim1/Cux2/Obsl1/Chst1/Slc12a5/Foxp4/Stxbp1/Cpne2/Gli3/Fbxo33/Rnf157/Rin3/Hoxb8/Pick1/Rassf5/Tlcd1/Tgfb3/Cers2/Slc6a8/Zcchc14/Gm6297/Ptpn12/Cdh15/Celf2/Arid5a/Tmem130/Dtna/…	163	Zfp35
0.00807563	0.00959289	0.0162654	0.0183386	0.0417607	5	Cxxc4/H1f0/Mafb/Zcchc3/Tmeff1/Zadh2/Pard3/Actr1a/Gpc1/Marcks/Cd248/Nckap1/Meis3/Notch3/Usp46/Pid1/Mllt3/Bcl2l11/Cntn2/Basp1/Hs6st2/Cdk6/Sdc1/Bsn/Amotl1/Mmp16/Cd24a/Myh10/Zfp395/Klra2/Dap/Gna11/Pdlim4/Taf8/Prom1/Ddx6/Zfp362/Sept6/Fkrp/Bex2/Tsku/Wls/Utp14b/Kif1a/Ell2/Trio/Chst1/Atf5/Agpat4/Cldn7/Lor/Aldoa/Tmem261/Gga3/Crip2/Pde8b/Morn4/Klf3/Meis2/Zmynd11/Igfbp2/Lmnb2/Hpcal1/Qk/Elovl1/Fzd2/Sh3pxd2b/…	641	Bmyc
0.00356747	0.00402236	0.033182	0.0493495	0.145474	5	Hmga1/Actg1/B230312C02Rik/Foxp4/Fgf5/Cox5a/Pim2/Ahcy/Atp5g2	9	Hmga1
0.00736388	0.0073477	0.00772946	0.00833927	0.0100872	5	Zfyve27/Lrrc14/Zfp146/Rb1/Psd3/Tcf20/Nova2/Zfp438/Rab25/Myh10/Mapre2/A830082K12Rik/Rbm24/Dok1/Clstn2/Lrrc59/Bysl/Dennd1c/Gm5617/Camk2d/Hcrtr2/Efcab14/Tmem86a/Cmip/Ubn1/Klf9/Hdx/Nelfe/Sphk2/Vps50/AI597479/Fkbp14/Ltbp1/D430042O09Rik/Hnrnpa2b1/Pced1a/Scyl2/D5Ertd579e/Ddx28/Coq2/Calca/Shisa5/Gak/C330007P06Rik/Nfatc2/Tgfb3/Entpd5/Per1/Xab2/Ipo11/Rptoros/Kif1a/Lmbr1/Tssk6/Arl4d/Cds1/Psmd3/Tbc1d25/Fkbp1…	81	Atf6b
0.00175099	0.00343424	0.00752044	0.0153984	0.0433109	5	Ebf1/Igfbp5/Col2a1/Serpinh1/Col3a1/Vcan/Dse/Dact3/Nr2f2/Itga5/Oaf/Igf2/Maged2/Mfap4/Obsl1/Nnat/Nfatc4/Emilin1/Sema3f/Mdk/Meis2/Bcl2/Ssbp2/Pbx1/Eno3/Sulf1/Gpc6/Meox1/Efna5/Strn3/Wipf1/Col9a1/Ebf3/Cdh11/Zfp503/Magi1/Mest/Fzd2/Zeb2/Sox11/Nrep/Slc6a9/Tcf4/Tsc22d1/Plppr3/Hmga2/A830082K12Rik/Pdgfc/Plpp3/Ramp2/Eva1b/Fbrs/Chd7/Ldb2/Bcl11a/Pdgfrb/Igfbp4/Fras1/Clmp/Foxp2/Speg/Fat4/Uncx/Zbtb12/Gse1/Mex3a/Dn…	92	Mecom
0.0136365	0.0155354	0.0214185	0.0293322	0.0565124	5	Bcl11a/Crmp1/Map1b/Dbn1/Tuba1a/Pcbp4/Zmiz1/Arrb1/Mex3b/Cd24a/Krt8/Marcks/Zfp608/B3gnt5/Sox11/Ebf2/Adgrl2/Limch1/Pbx1/Gja1/Sulf1/Nrep/Prickle2/Dnmt3a/Igf2bp1/Prtg/Setbp1/Arid2/Col25a1/Gnb2/Zfp358/Smo/Zbtb12/Rbmx/Zfp579/Top2b/Fasn/Scd1/Tnpo1/Scd2/Gdf11/Gpc1/Ccm2l/Amotl1/Myh10/Fabp5/Tead2/Tm7sf2/Pkdcc/Hnrnpa0/Fst/Tceal8/Notch3/Basp1/Msi1/Kif21b/Nrxn3/Apln/Rhou/Ptprd/Arid1b/Cdh10/Hoxd3os1/Csn3/Armcx4…	556	Sox11
0.0126794	0.0139428	0.0165687	0.0199346	0.0399432	5	Plppr3/Fign/Twist2/Fxyd1/Oaf/Tceal8/Col26a1/Tet3/Scara3/Ddit4/Fbln1/Pdgfra/Dpysl2/Ago2/Sox5/Hoxb5/Mpp2/Zfp512b/Slitrk5/Cenpe/Ywhah/Fli1/Igdcc3/Mecom/Lbh/Mycn/Cnksr3/Igf2bp3/Ikzf2/Fam181b/Igf2/Foxp1/Bin1/Vash2/Ramp2/Casd1/Plekho1/Kctd8/Ephb4/Slit2/Hoxa1/Dusp7/Hoxd9/Nfatc4/Ntn1/Nrn1/Prtg/Fads3/Slc43a1/Ntf3/Ldb2/Zcchc24/Zfp827/Pacsin3/Ssbp2/Has2/Kctd1/Nr2f1/Pkdcc/Vim/Hmg20b/Hoxb2/Mex3b/Prune2/Zfp521…	168	Meox1
0.000895338	0.000838807	0.00388929	0.00703508	0.0222418	5	Axin1/Fmnl2/Cdh1	3	Nr6a1
0.00113129	0.00143102	0.0020362	0.00164297	0.00316463	5	Xpo6/Ppp1r37/Xkr6/Hoxb9/Fbxo45/Herc3/Ahcyl1/Nr3c1	8	Nr3c1
0.000578464	0.00105302	0.00520231	0.00395568	0.0132914	5	Zfpm1/Tbx3/Plxna2/Gata6/Pkdcc/Isl1/Axin2/Gh/Vangl1/Ppm1l/Ctsc/Plpp4/Zfpm2/Slc6a14/Lrp4/Zdhhc1/Efna5/Tph1/Ptafr/Rab38/Snx22/Podxl/Tmem37/Gm614/Bcar3/B4galt6/Satb1/Bbc3/Nrep/Basp1/Fhl2/Sfrp1/Ccl2/Ggt1/N4bp2/Rab27b/Eya2/Naglu/Elmo1/C77370/Tmem14a/Ephb3/Stat5b/Prkab1/She/Dusp4/Acta2/Frem1/Nppb/Sim1/Nefl/Tm7sf2/Cyp26a1/Serpine2/Rnd3/Aldh3a1/Bmpr1a/Grem1/Gm12359/Rnf111/Tbx3os2/Lefty2/Trh/Plk5/Tmem88/Sa…	176	Gata6
0.0283102	0.0310744	0.0402947	0.0396171	0.0616823	5	Bgn/Edn1/Spry2/Map1a/Dlk1/A930004D18Rik/Fn1/Rab3d/Sparc/Lgals1/Cryab/Malat1/Sec61g/Snx21/Pbx1/Dbn1/Pkdcc/Flna/Myc/Myadm/Arpc1b/Plxnb2/Hmg20b/Maoa/Rtn4/Ddr1/Ssr3/Ndrg1/Raph1/Sptbn1/Tmbim1/Gng2/Osr1/Anxa6/Tgfbr3/Pls3/Lhfpl2/S100a10/Myo1c/Npc2/Vldlr/Col8a2/Anxa2/Anxa4/Col24a1/Col8a1/Kdm8/Zfp280c/S100a11/Dpysl3/Rala/Pigv/Id1/Klf6/Fabp5/Creb1/Kif1a/Anxa1/Armcx3/Rbm3/Elovl1/Cited2/Prss23/Evx2/Adamts5/P…	609	Klf6
0.00239404	0.00342455	0.00308941	0.00316007	0.00459772	5	Mbd5/Fam53c/Tbr1/Tnnt1/Mecom/Slc17a7/Otx2/Midn/Zfp36l1/Pou5f1/Tnrc18/Slc45a3/Stac2/Ptp4a2/Rab5c/Spred2/Eno3/Gtf2ird1/Foxf2/Ntf3/Fignl2/Klf16/Kdm6b/Fendrr/Junb/S1pr2/Kansl1/Cd248/Btbd11/Cebpb/Ntng1/Boc/Slc12a5/Prdm1/Sbk1/Xkr7/Lrrc8d/Bmi1/Barhl2/Gabarapl1/Stt3b/Otx1/Rab33a/Dlgap3/Klhl25/Hhip/Pfkm/Pcsk2/Phf21b/Fam196a/Adam9/Scube1/Fign/Lrp8/Tril/Ino80/Slc25a16/Chtf18/Gli2/Smpd3/Gm5424/Des/Shoc2/Mef2…	351	Klf16
0.00282954	0.00373636	0.00403445	0.0038577	0.0070676	5	Rps6kb1/Palld/Fkbp5/Soat1/P4ha1/Bcl7a/Col27a1/Fosl2/Plekho1/Cdk14/Nab1/Stk39/Hoxd4/Jun/Nkd1/Zbtb3/Hoxb4/Hotairm1/Gprasp1/Steap2/Insr/Ubqln4/Vamp5/Arhgap28/Rarb/Adal/Nid2/Hist1h1e/Kcns1/Senp1/Phrf1/Smarca2/Ctnnb1/Tmem98/Plxna2/Wipf1/Rhobtb1/Kdm4b/Slc25a37/Strn/Pgap2/Pxdn/Nrk/Dgcr2/Kbtbd6/Maf/Ezh2/Zbtb14/Slit2/Lbh/Creb3l1/Dennd3/Mmgt1/Kntc1/Gpc1/Tspyl4/Trpc4ap/Eif4g3/Plekho2/Mark4/Zfp956/Elmsan1/Fa…	346	Cux1
0.003023	0.00435418	0.00484715	0.00465499	0.00758195	5	Erbb4/Jade2/Zbtb7b/Trps1/Rora/Kcnd1/Erf/Zic1/Gli3/Zswim6/Rab22a/Dab1/Setbp1/Picalm/Otx2os1/Efna5/Ypel4/Midn/Adgra2/Zfp385c/Fbrs/Cnn1/Fam160a2/Fam84b/Nr2c2/Nab1/Cdkn1a/Extl3/Zfp36l2/Ctdspl/Ankrd40/Usp32/Smo/Sema7a/Zswim4/Gypc/Lsm14a/Ddhd1/Kif3b/Foxc2/Agbl5/Actr3/Ccnk/Map7d1/Dcaf5/Trib1/Homer2/Gnaq/Klf13/Rlbp1/Setd1a/Adm/Cntn5/Abcd3/Nfe2l3/Ramp2/Id4/Paxbp1/Foxp4/Sv2c/Utp14b/Rab5c/Tmem263/Atp13a3/Kd…	217	Zbtb7b
0.00198382	0.00294988	0.000660397	0.00251453	0.01948	5	Zfp608/Fam84b/Tmem100/Fbn1/Vegfa/Ncam2/Fibin/Pgf/Zeb2/Igfbp5/Tshz2/Prune2/Meis2/Tpm1/Foxc1/Nfatc4/Lef1/Igf2os/Rspo3/Top2b/Nynrin/Capn6/N4bp2/Bcl6/Ctsk/Grk5/Satb1/Nnat/H1f0/Abl1/Gas1/Pik3ip1/Tenm3/Rab13/Penk/Mxd4/Snai2/Nr2f1/Ctdsp2/Shisa3/Rai14/Pdgfrb/Vldlr/Vcan/Sema3d/Sept4/Phactr2/Rab34/Meis1/Pou2f1/Nr2f2/Sntb1/Chd7/Mdfi/Edil3/Stc2/Lpar4/Ikzf4/Zfp36l1/Zmiz1/Ebf1/Wnt16/Foxb1/Slc16a6/Daam2/Itga5/Z…	184	Nfatc4
0.000396346	0.000662256	0.000131151	0.000504677	0.00381489	5	Rxrg/Exoc3l4/Mmp9/Pea15a/Sirpa/Wdr86/Fabp7/Ppp1r1b/Dtna/Scrn3/Cyp4f16/Trim54/Sh2b1/Me1/Abcc3/Scn9a/Gbx2/Fxyd1/Tmem252/Cplx2/Ncln/Myh7/Lrp12/Tunar/Foxh1/Spock1/Slc29a2/Coro2a/Slc5a5/Dmkn/Mbd5/Igsf23/Klk8/Ccdc85b/Pde2a/Gm26994/Lsp1/Scel/Pafah2/Gsx2/Borcs7/Elmo1/Dab1/Mpped2/Wdr13/Stat5a/Fam134b/CK137956/Elovl1/Rxra/Mab21l2/Lag3/Asgr2/Skor1/Bdh1/Serp1	56	Rxrg
0.000397631	0.000638278	0.000375927	0.000504053	0.00331906	5	Erich2/Zfp438/Stat5b/Itpkb/Lrrc56/Krt19/Ubash3b/Sorbs3/Rin2/Spats2l/Atrnl1/Lama5/Plekho1/Foxa1/Pkp4/Ctdsp2/Cxcl12/Pbx1/St18/Hgd/Ocln/Zfp474/Ccdc181/Vcam1/Bmp7/Ppp2r5a/Gria1/Cplx2/Scara3/Rph3al/Phf21b/Pcyt1b/Ngef/Ptprk/Tph1/Opcml/Dab2/Rabgap1l/Cdh2/Mak/Bmp2/Syt7/Sema6d/Ppp1r13l/Phldb2/Cd83/Tspan5/Zadh2/Thpo/H6pd/T/Angptl6/Cxcl15/Kcns3/Sash1/Bicc1/Tnik/Lrrc6/Spef2/Ackr3/Edar/Smco4/Ust/Ppard/Exph5/F…	199	Foxa1
0.00019415	0.000519465	0	0.0002386	0.00611402	5	Epha3/Scn4b/Hdac4/A930041C12Rik/Mmrn1/Trpc1/Slc14a1/Rab26/Nin/Ar/Gm1141/Tspan7/Cav1/Tbl1xr1/Cxcl14/Rhog/Gpc4/Dkk2/Adh1/Clu/S100a16/Atp1b1	22	Ar
0.000448403	0.000827996	8.31484e-05	0.000527241	0.0106116	5	Ptn/Adgrl3/Dennd5a/Mef2c/Zfp113/Zfp362/Cald1/Boc/Foxf2/Frmd4a/Nr2f1/Setbp1/Zeb2/Trim44/Mmp2/Foxc1/Svep1/Hc/Gatsl2/Ebf1/Sox9/Hhip/Zfp2/Arid1b/Tgfbi/Crnde/Itgb5/Rgma/Cd36/Mpp2/Pax9/Sparcl1/Erf/Mecom/Ephb3/Zbtb46/Igf1r/Vcan/Kitl/Fam43a/B3gnt5/Angpt1/Lrrn2/A930024E05Rik/Plpp3/Numb/Itga9/Fign/Zfp608/Fli1/Wipf1/Ntn1/Pip5k1b/Meis2/Samd5/Fam114a1/Glyctk/Dnm3os/Pappa/Adamts10/Rai1/Nfkb1/Tbx2/Arhgap28/Zfp7…	67	Foxf2
0.000584686	0.000722567	5.79961e-06	0.000297222	0.00844197	5	Hoxc6/Plk3/Penk/Hoxd3os1/Hoxc10/Fosb/Slc35c1/Insm1/Gria3/Lman1l/Lhx4/Mapk8ip1/Eml1/Hoxc4/Wnt5a/Ncam1/Arpp21/Lncenc1/Nfia/Gfi1b/Timp2/Gng4/Meg3/D930028M14Rik/Hoxc9/Onecut1/Hoxc8/Cdh3/Notch1/Nr3c2/Hoxc5/Thra/Dpysl3/Trib2/Cpeb2/Isl1/Meis3/Tmem263/Elavl4/Traf3ip2/Syt2/Chrna4/Scn1b/Shh/AI854703/Neurod4/Chga/Neurog2/Pcdh19/Hoxa9/Neurod1/Spock2/Grem1/Carlr/Sorbs1/Olig2/Pik3cb/Sptb/Sulf2/Mnx1/Crabp2/Apba…	84	Hoxc6
6.06295e-05	5.34023e-05	0	0	0.00168635	5	Prkag3/Wnt5a/Lmo2/Rab33a/Rasgef1b/Ank1/Foxa3/Crtc2	8	Arid5a
0.000134653	9.56025e-05	0	1.10128e-06	0.00364136	5	H6pd/Bmp7/Edar/Tmem241/Fam84b/Myo7a/C3ar1/Rfx3/Syt7/Phox2a/Tph1/Trps1/St18/Foxa1/Slc18a3	15	Noto
0.0001019	0.00013552	0	6.23516e-05	0.00254169	5	Trps1/Stc1/Mitf/Rab15/Ltb4r2/Eya1/Naga/Dab2/Ccdc80/Itga1/Sdc2	11	Trps1
0.00138135	0.00184421	0.000244216	0.000810599	0.0329562	5	Npas3/Cd24a/Rhoq/Chodl/Pdgfra/Hmx3/Greb1/Kmt2e/Mmgt1/Kcnt2/Arhgap11a/L3mbtl3/Hoxa4/Sema6d/R3hdm2/Iqgap2/Daam2/Trabd2b	18	Zfp326
7.62107e-05	0.000435692	0	0.000812529	0.0652931	5	Irx3/Fgf5/Tspan7/Cyp26a1/Tinagl1/Maf/Slc39a8/Pkdcc/Podxl/Dpysl3/Barhl2/Cyr61	12	Irx3
0.000498575	0.00047308	2.32047e-05	0.000560404	0.0415335	5	Trib2/Plxna2/Fgf5/Mta1/Phactr2/Pkdcc/Penk/Kitl/Efna1/Irx3/Mex3d/Ccne2/Acvr1/Tm7sf2/Cyp26a1/Tspan7/Podxl/Kcnip4/Gpt2/Fst/Sox1/Atxn3/Cd24a	23	Irx5
0.00032843	0.00142589	0.00130537	0.00117089	0.0295634	5	Actc1/Rgs8/Slc5a6/Tinagl1/Fzd5/Pinc/Grb10/Pcdh8/Slc39a8/Krt19/Pam/Anxa4/Foxp4/Krt18/Krt8/Tuba8/Fgf8/Irx3/Acta2/Ccdc33/Pitx1/Sun2/Tmem252/Mfsd7b/Tacstd2/Clec18a/Pitx2/Megf9/Wnt11/Capn3/Camk2d/Cldn4/Cd40/Dpysl5/Crybb3/Dph2/Nmu/Cldn7/Lrrc8d/Tpm2/Fam168a/Zfp746/Slc39a2/Hkdc1/Osr2/Maf/Usp6nl/Nlgn3/Atp6ap1/Sntb1/Gpr152/Limk2/Lmo2/Sfn/Ramp2/Dpysl3/Ppp1r1b/Myo1b/Cd248/Cngb1/Podxl/Palm2/Pak3/Mmp12/R3hdm4/…	80	Pitx1
5.56062e-05	0.000906568	0.000233669	0.00045419	0.0429054	5	Fzd5/Sfrp5/Tac4/Cdh1/Slc16a1	5	Gm7168
0.000163246	0.000236621	0.000180821	0.000168879	0.00265773	5	Nr2e1/Dll1/Hoxa7/Hoxc9/Nrxn3/Rxrg/Tubb3/Hoxa9/Tagln3/Gfi1b/Nol4l/Olig2/D930028M14Rik/Rhbdl3/Gng4/Elavl4/Isl1/Nefl/Fam124a/Slc1a2/Grb10/Miat/Cmtm8	23	Lhx3
0.000482332	0.000902908	0.000371309	0.000824026	0.00960012	5	Hoxa13/Esr1/Sulf2/Cdk6/Fam83f/Hbegf/Pcolce2/Nxph4/Hoxa10/Agl/Adck1/Ppp1r16b/Dip2c/Tfb1m/Emilin2/Zc3h14/Cxcl14/Slc15a2/Hoxaas3/Cyb5r2/Trim2/Rnf128/Npc1l1/Bcl2/Abhd16b	25	Hoxa13
0.000524772	0.00117239	6.83017e-06	0.0014998	0.0323613	5	Ebf2/Gpc3/Sgce/Filip1l/Gck/Ebf3/Cald1/Pbx1/Nr2f1/Nr2f2/Tspan12/Igf2/Ptn/Boc/Hoxa5/Lpar1/Dnm3os/Haglr/Slc16a2/Rbms1/Asxl3/Atxn7l1/Meis2/Meis1/Cxcl12/Slitrk6/Kitl/Col2a1/Phactr2/Igf2os/A830082K12Rik/Mecom	32	Meis1
0.000114435	0.000288924	0	0.00195805	0.0381027	5	Ebf2/Dnm3os/Cald1/Hoxa3/Mecom	5	Meis2
9.07129e-05	7.75348e-05	4.11101e-05	0.000121143	0.00179857	5	Cnr1/Kif26b/Lrrc32/Ebf3/Nfatc4/Kctd12/Slc4a4/Tmem9/Pappa/Pappa2/Zfhx4/Col11a2/Setbp1/Maf/Hoxd9/Hoxa3/Elavl4/Pbx1/Nrn1/Sall2/Pknox2/Elk3/D930028M14Rik/Slc35d1/Meis1/Gnrh1/Stra6/Uncx/Zbtb12/Fam181b/Nrxn3/Ptprd/Nr2f2/Igdcc3/Hmga2/Hoxd4/Ebf1/A830082K12Rik/Slitrk5/Filip1l/Vegfa/Kcnj2/Ube2e1/Col27a1/Th/Zfp503/Bcl2/Tmem119/Nhlh1/Astn2/Nr2f1/Hoxd8	52	Hoxd4
0.000189071	0.000155548	0.000140442	0.000241306	0.0030952	5	Il12rb2/Klf15/Fam198b/Steap3/Bbc3/Pde1a/Tbx4/Serpine2/Lats1/Grxcr1/Thra/Hoxa11/Zc3h6/Dvl3/Nfkb1	15	Tbx4
0.00114506	0.00121817	0.000709974	0.00175685	0.00708512	5	Trim54/Rreb1/Slc7a2/Rubcn/Extl3/Cdh1/Plekhg1/Add3/Cpped1/Whrn/Prkaa1/Scube3/Btk/D930015E06Rik/Ing2/Sema6d/Gadd45g/Zfp786/Aqp11/Ncoa7/Ptgir/Arl4d/Tbc1d4/Ice2/Zfp719/Mnt/Zfp36/Rasa4/Slc9a1/Entpd5/Fgf12/Bdkrb1/Ina/Samd12/Fam120b/Slc41a1/Tnr/Asah2/Mfsd6/Btg1/Apela/Aurkc/Afap1l2/Tom1l1/Zdhhc5/Atp8a2/Fam196b/Gm973/Casz1/Cetn1/Scyl2/Krt18/Prickle2/Slc7a1/Zbtb7b/Il1rap/Tspan6/Arhgef12/Nmnat3/Gadd45a/Uevl…	64	Nfe2l3
9.50166e-05	0.000466457	0	0.00104734	0.00817622	5	Trim2/Foxb1/Fam84b/Arrb1/Il10/Atp8a1/Foxn2/Rhbdl3/Skida1/Nog/Fam83f/Rfx3/Nuak2/Fgf5/Hes7/Tgfb2/Cfc1/A630012P03Rik/Mylk/Mogat2/Pknox2/Epb41l3/Apela/Foxd3/Foxo4/Cdh10	26	Foxb1
0.000600438	0.00102151	0	0.00245968	0.0199019	5	Ttyh3/Dhrs3/Unc5b/Krt18/Cdc42bpg/Nrxn2/Usp12/Bik/Rhbdf1/Lrrc75b/Zfp385c/Tbc1d24	12	Nxph3
0.00097268	0.00153598	0.00117288	0.00272445	0.0194228	5	Plxna2/Pkdcc/Prdm1/Tph1/Nrp2/Edil3/Mgat3/Krt8/Pgf/Slc6a19/Ldb2/Podxl/Zfp524/Asic1/Isl1/Rbms3/Gsk3a/Dlgap4/Per3/Pcdh7/Adamts9/Amotl2/Amot/Mier3/Slc16a6/Fam171a1/Cyp26a1/Wls/Capn6/Vegfa/Sfrp1/Wnt5a/Igf2os/Hsd11b2/Flt1/Chst5/Spred2/Cxcr4/Fam181b/Spry1/Stra6/Pcdh17/Cd40/Tspan7/Slc39a8/Msx1/Spry2/Capn1/Slc43a2/Tbc1d12/Rhou/Mmp15/Cnksr2/Lhx1/Dusp5/Irf8/Slc16a13/Cdk6/Fbn1/Rfx1/Gatsl2/Trh/Otx2/Dpysl2/Otx…	141	Gata4
0.00106546	0.000938067	0	0.0044012	0.0534726	5	Lrig3/Col9a1/Meis2/Meox1/Nnat/Slc6a9/Tshz1/Twist2/Maged2/Dach1/Zfp521/Nr2f1	12	Foxd1
0.000189174	0.000221671	5.2621e-05	0.000728755	0.00778977	5	Fzd1/Hoxd3os1/Hoxd3/Pcdh18/Foxc1/Mllt3/Col14a1/Slitrk5/Haglr/Cadm3/Gpc3/Hoxd4/Meox1/Ptch1/Fbn2/Zfhx4/Robo2/Zfp503/Setbp1/Ccdc96/Uncx/Tshz1/Meis1/Peg10/Slc14a1/Hoxa5/Fat3/Col11a2	28	Hoxd3
0.000534953	0.000795726	0.000199209	0.00235342	0.0243084	5	Foxp2/Meox1/Adgrl2/Ebf3/Twist2/Zeb2/Sox11/Nr2f2/Trio/Ebf1/Meis1/Nnat/Meis2/Boc/Foxf2/Scube1/Hoxa3/Mecom/Tbx2/Zfhx4/Tshz2/Ptch1/Ephb2/Basp1/Vegfa/Mpp2/Zfp362/Pcsk5	28	Pbx1
0.00441359	0.00426771	0.00390875	0.00475244	0.0133279	5	Reln/Slc25a40/Derl3/C1ql1/Ttc30a1/Gpr3/Proser3/Hoxa7/Carns1/Mxra7/Hpdl/Gng3/Rpgrip1/Zmat1/Tmem38a/Fam110a/Zdhhc8/Hmga1/Cic/AI314180/Sh2d3c/Id4/Map10/Hes7/Nfix/Rasl12/Mbd5/Zfp365/Dock3/Ky/Fras1/Lsm14b/Akr1b10/Ankrd34a/Snn/Il17rc/Hip1r/Lyn/Adk/Ensa/Asb16/Nup153/Tuba4a/Dgkh/Slc38a3/Cnn1/Rab33a/Hivep2/Adam23/Itga3/Atp6v0a4/Plin3/Hipk1/Prkaca/Pdlim5/Atp5k/Camk2g/Pip4k2c/Rnft1/Unc5b/Dusp4/Celf4/Lrrc8d/…	72	Borcs8
0.0012325	0.00181882	0.000497594	0.00221456	0.0164882	5	Med16/Isl1/Car4/Cpne5/Chsy1/Satb1/Cdh1/Dcx/Rttn/Lyve1/Ghdc/Gjd2/Eps8l1/Slc5a5/Shroom2/Etv6/Lrrc3b/Tmem232/Nceh1/Cdk16/Neurl1a/Grrp1/Suv39h2/Ttpal/Dnajc13/S1pr5/Snx14/Zdhhc9/Stc1	29	Zfp513
0.000556413	0.000759919	0.00150319	0.0014843	0.0108491	5	Furin/Tph1/Camk1g/Rfx3/Atrnl1/Chst1/Krt8/Lmx1b/Zfp608/Fam84b/Trps1/Bicd1/Erich2/Klhl4/Phox2a/Slc39a8/Prkaa2/Rpgr/Tppp3/Dnah5/Zeb2os/Cdk6/Kcns3/Efcab1/Kcnq3/Nuak2/Ngef/Ubald2/Fgg/Cpeb2/St18/Ppard/Fzd8/Gm16897/Rassf4/D7Ertd443e/Magi1/Foxb1/Pdzrn3/Zfp395/Jup/Arl6/D430042O09Rik/Pmaip1/Add3/Zic2/Ptges2/Taok1/Lrrc6/C630028M04Rik/Plet1/Brwd3/Ptgs1/Sfxn2/Foxj1/Ctnnd1/Satb1/Gria1/Fam160a1/Dsp/Lrrc8d/Anks6…	81	Foxj1
0.00242259	0.00245223	0.00300685	0.00290619	0.0074871	5	Nfib/Rtn4/Elmsan1/Fosl2/Tead1/Zfp385b/Dtx3l/Cdc42bpa/Sox13/Trpc4ap/Cdk17	11	Nfat5
0.000497548	0.000957498	0.000719457	0.00165697	0.00646433	5	Pkp4/Me1/Miat/Rxra/Klhl8/Rell1/Rbm24/Jun/Pik3r1/Stc2/Zhx2/Mamld1/Ppfibp2/Fosb/Jdp2/Gpr6/Spock1/Tnfaip6/Pycr1/Bsn/Per3/Tmem56/Fahd2a/Lmo2/Rapgef2/Trib3/Fam131a/Zc3h4/Il23a/Trps1/Slc1a4/Masp1/Ndufa4l2	33	Jdp2
0.00104852	0.0010468	0.00136305	0.00346493	0.0220389	5	C1galt1/Samd11/Dpysl3/Plxna2/Stag2/Rdh11/Lhx1os/Prdm15/Azin2/Fgf15/Paqr9/Hesx1/G0s2/Stx11/Flt1/Epha7/Scn2b/Sfrp1/Mapkapk2/Gsc/Fgf5/Srgap1/Pitx2/Dusp16/Kitl/Tspan7/Zeb2/Smad1/Mtmr12/Isl1/Tspyl2/Foxb1/Trh/Trp53bp2/Fbxl19/Cyp26a1/Crabp2/Ntn1/Ptpn4/Gadd45b/Cdk6/Dscr3/Cux2/Tcf24/Gm13375/Porcn/Cd24a/Llgl2/Scd1/Foxa2/Gtf2a1/Tmem88/Fgf3/Epc1/Irx3/Arl4c	56	Gsc
0.00170132	0.00200291	0.00253713	0.00361321	0.0161835	5	Creb5/Jun/Cep120/Trib3/Herpud1/Ddit3/Cebpg/Lmo4/Bbc3/Dnal4/Pkd2/Pde9a/Cldn4/Sncb/Relt/Pex11g/Tspan4/Sos2/Ank3/Dsp/Atf3/Tppp3/Ncs1/Gtpbp2/Ndufa4l2/Wdfy3/Col27a1/Fam60a/Rbp1/Atrnl1/Cx3cl1/Hes7/Ddr1/A430078I02Rik/Sbsn/Ift81/Cds1/Bmp7/Haus5/Timp3/Creld1/Crmp1/Tmcc2/Col25a1/Aldh1a2/Mpp2/Pcsk2/Wwtr1/Shc2/Gm13889/Gys1/Stom/Glipr2/Fosl1/Tph1/Tmod2/Elmo1/Atp5g2/Epha1/Cog5/Pck2/Ccl27a/Sash1/Ppm1m/Lck/Inpp1…	272	Atf3
0.000323008	0.000652908	0.00378647	0.0110393	0.0704877	5	Trib3/Ddit3/Chac1/Pck2/Ndufa4l2/Pycr1/Npy/Ank2/Rfx3/Stc2/Cldn4/Cald1/Bbc3	13	Atf5
0.0114208	0.0123896	0.0107898	0.0120008	0.0149709	5	Reep4/Nprl3/Zfp14/Cdc25b/Hoxb6/Slc45a3/Fam83d/Hist1h2ai/Sp5/Hoxb13/Hoxb9/Tspan13/Lonrf3/Crym/Barhl2/Plk1/Nfkb1/Fxyd2/Rnf128/Sorbs1/Cited2/Nuak2/Nxt2/Tjp2/Pdia5/Bub1b/Dlgap1/Pde9a/Plk2/Tgif1/B2m/Cpeb1/Ypel2/Shroom4/Bbx/Rorc/Ect2/Capsl/Traf3ip2/Smoc2/Atp8b2/Cplx2/Elmo1/Skida1/Cenpe/Smad3/Hoxb7/Fgf3/Gpsm2/Lmo2/Lhx2/Sdc1/Pias1/Cenpa/Cited1	55	Hoxb13
0.00215093	0.0025188	0.00205097	0.00239652	0.00378806	5	Fbrs/Tcf7/Pdgfb/Arhgap23/Tlx2/Src/Zic2/Il12rb1/Ppm1n/Dlg4/Cdc25c/Ano10/Otop2/Jak2/Eomes/Arid3b/Ddx49/Adcy3/Arnt2/Cbln2/Kctd18/Hoxa1/Zfp575/Dnaic1/Spred2/Hoxc4/Gata3/Kctd1/Dixdc1/Zbtb3/Gata1/Actr5/Qsox2/Gm15800/Sirt4/Rab30/Diaph1/Zfp800/Sp4/Rab3a/Ebf1/Etv1/Ppfia3/Bcl6/Hdac5/Cntn1/Ppfia4/Nsmaf/Tmtc1/Fcgr2b/Fblim1/Tpbg/Sarm1/Rab11fip5/Ubash3b/Ptpn6/Mpped2/Slc22a16/Mroh5/Cacnb4/Ap5m1/Myo1c/Nat6/Zfp40…	248	Brf2
0.00013624	0.000438595	0.000147015	0.000371625	0.00114081	5	Gm128/Myrf/Kcnb1/Asap2/Slc6a15/Tbx10/Dennd1b/Plxna1/Pou6f2/Ube2ql1/Mdga1/Gm7030/Fam19a4/Psors1c2/Trps1/Nxn/Tspan1/Gnmt	18	Tbx10
0.0199777	0.0224813	0.0208872	0.0216272	0.0323614	5	Creb5/Dusp1/Syt11/Zc3h4/Tpm4/Btg2/Trip6/Emc10/Spag9/Arl4c/Maf/Jun/Tubb2b/Purb/Scamp5/Btg1/Irf2bpl/Mbnl2/Pvt1/Fn1/Gem/Klf11/Syngr3/Fosb/Jund/Tnfrsf12a/Chd2/Rnf122/Tm9sf4/Dusp8/Kif1a/Id1/Anks1/Mxd1/Nppc/Pappa/Crem/Nsun4/Tbc1d25/Trps1/Neat1/Atf3/Sox9/Furin/Klf6/Meg3/Apbb2/Zfp36l1/Dusp16/Mpv17/Angptl2/Pcsk2/Dst/Pld3/Kmt2e/Sema6a/Tsc22d1/Tspan31/Anxa2/Armcx3/Psd3/Rhoq/Malat1/Pcbp4/Clu/Clic1/Pcdh17/Ahn…	520	Jun
0.000717943	0.0012024	0.000630886	0.00126002	0.00404072	5	Zfp423/Cux1/Daam1/Gm5424/Slc45a3/Map2k3/Agpat4/Klf16/Itgav/Palld/Rgs19/Flrt3/Zfp362/Thra/Zdbf2/Plvap/Chordc1/Gramd1b/Nin/Nr2f2/Pea15a/Synpo/Ralb/Gpr107/Pdgfrb/Gpr153/Psen1/Plpp3/Boc/Mpp2/Fignl2/Gata1/Gtf2ird1/Cd248/Kitl/Snn/Dnm3os/Elk3/Slc16a2/Pde8b/Kcnk5/Plekho2/Myo18a/Fosb/Rhobtb2/Mzt1/Dpys/Has2/Gabrg2/Gpt2/Lrrn2/Abhd11os/Fech/Zmiz1/Chst3/Hsd11b2/Sertad2/Ube2m/Dolpp1/Grin1/Cdc42se1/Dnajc22/Vldl…	90	Gli2
0.00943705	0.014163	0.00274922	0.0120392	0.0524048	5	Nuak2/Eomes/Emb/Tspan7/Sept6/Cyb561/Tnfrsf19/Apln/T/Cep85l/Sema6a/Eogt/Plekhg3/Nefm/Isl1/Slc6a15/Podxl/Mapkbp1/Wbp1l/Tmem170b/Fam84b/Penk/Tpm1/Dusp6/Sh2b3/Zfp280c/Ercc6l/Ptp4a2/Fam109a/Spred1/Il17rd/Pls3/Pcdhgb4/Scamp2/Sdcbp2/Tunar/Egr2/Nxph4/Fam43a/Lhx2/Msx1/Sp8/Spag16/Arhgef40/Map2/Greb1/Pgr/Dmrt3/Sp5/Susd4/Slc35g2/BC051142	52	Eomes
0.00490883	0.00610972	0.00324946	0.00622186	0.0178075	5	Svep1/Bcl7a/Ccnyl1/Ddit4/Kmt2e/E030030I06Rik/Cebpg/Rora/Pkdcc/Sgcb/Bcl6/Lpar1/Tph1/Plxdc2/Slc15a2/Etv6/Bcas3os1/Hdc/Fam19a5/Dcun1d3/Dpysl2/Lrp12/Nampt/Nanos3/Usp32/Ubqln1/Pigf/Penk/C1ql1/Utrn/Mettl9/Pank1/Slc1a6/Snap91/Slc1a4/Myh10/Ndufa4l2/Gas2/Stat6/Hoxb4/Pxylp1/Ipo11/Map3k12/Nfil3/Sall1/Arid3a/Atoh8/Btg1/Ptpn11/Epb41/Kdm6a/Sh3gl2/Cdc42ep4/Bhlhe40/Jund/Sdc1/Tmem170b/Baz2b/Peli2/Cdh11/Adamts9/Pi…	172	Nfil3
0.00064063	0.000456198	0	0.00045187	0.00178377	5	Myt1/Elavl4/Trp53i11/Fstl5/Gpr85/Hoxc9/Ralyl/Slc1a2/Dync2h1/Creb5/Cdx2/Nhlh2/Irs1/Esx1/Rtn4r/Rtn1/Grb10/Srrm4/Satb2/Greb1l/Nfasc/Hoxc5/D930028M14Rik/Isl1/Nrxn3/Dll1/Stmnd1/Cpa2/Stra6l/Hoxa9	30	Cdx2
0.000480808	0.000486942	2.38509e-05	0.000399987	0.00182009	5	Sned1/Scn4b/Pax6os1/Tbx1/Gbx2/Lhx5/Wnt3a/Mef2c/Bmp7/Arap2/Paqr9/Prima1/Lrp8/Kank4os/Slit1/Slc12a5/Ldlrap1/Relt/Lhx9/Glis1/Col25a1/Sdc3/Asprv1/Soat1/Clgn/Ints6/Macc1/Fgfr3/Ephb4/Epb41l1/Ptpru/Cdkn1c/Plxna4/Mypn/Zfp618/Adarb2/Mamld1/Gm9920/Mapkapk3/Sgcb/Cntfr/Lrrc4b/Gpc5/E030030I06Rik/Lrrc4c/Gabra1/Sema4b/Slc9a9/Inafm2/Pax6/Dlx1/Foxo3/Vwa5b1/Ccdc180/Kif7/Syt15/Fras1/Dclk1/Ero1lb/Elf1/Lrat/Kcnj4/Arh…	98	Lhx9
8.67281e-05	0	0	0	0.000309729	5	Spag16/Pax6/Rspo3/Tmigd3/Slc6a14/Cntn6/Usp49/Dusp8/Galc/Arhgap24	10	Sox14
0.000158438	6.31919e-05	0	0.000124746	0.00121699	5	Arrdc3/Foxg1/Pamr1/Zbtb2/St8sia1/Tmod1/Chgb/Mok/Sh3bgr/Myt1l/Slc6a17/Uevld/Syngap1/A930041C12Rik/Dcp1a/Gcnt4/Gm527/Cnrip1/Hoxd1/Grin2c	20	Foxg1
0.000165394	5.53681e-05	0	2.63527e-06	0.0014908	5	Rab11fip2/Anxa3/A430105I19Rik/Arhgef26/Col8a1/Zbtb7c/Zfpm2/Thsd7a/Rab7b/Serpine1/Prss23/Loxl2/Emx2/Bdnf/Acta2/Ankrd55/Mkx/Tmem45a/Arhgdib/Col4a5/Dnajb5/C1qtnf2/Pcsk5/Hcrtr2/Smarca1/Osr1/Gap43/Tnc/Lypd1/Angptl2/Sardh/Wisp1/C1s1/Aldh1a1/Krt13/Sorbs2/Mfap4/Nox3	38	Hand2
0.000547139	0.000220479	2.97882e-05	4.83129e-05	0.00288271	5	Tshz3/Rbms1/Gng11/Il1rapl1/Nr2f2/Zbtb7b/Gap43/Cnrip1/Cdh2/Runx1t1/Cdc42ep1/Twist1/Slc6a9/Hoxd4/Smarca2/Tshz2	16	Nr2f2
0.000453517	0.00107625	0.000405633	0.000231614	0.00266177	5	Wfdc6b/Chst15/Tspan2os/Kif21a/Rad52/Sept6/Lppos/Stk26/Wdr17/Tead1/C1ql1/Syt9/Dtnb	13	Dmrt3
0.000868382	0.00189995	0.000516442	0.00053508	0.0040309	5	Ficd/Crebl2/Nbl1/Rap1gds1/Hoxc10/Lrrc1/Fxyd1/Krt19/Fam110b/Jmjd8/Hmcn1/Gm5113/C1qtnf6/Gpkow/Hoxc9/Rap1gap2/Pgf/Sptb/Nfatc1/Prrx2/Barhl2/Sost/Efs/Foxn2/S100a3/Ncam1/Rbfox2/Magi1/Ndrg1/Mapre3/Meis3/Zfp385b/Fzd10/Mpc1/Rhobtb3/Isl1/Pik3r1/Areg/Baiap2/Wt1/Susd4/Idh3b/Nr1d1/Rap2b/Cdk5r1/Ank1/Tm7sf3/Qrfp/Grm4/Nfatc2/Matn2/Esrrg/Lemd1/Slc16a1/Sgms1/Plagl1/Ric8b/Glis3/Tbc1d1/C1ql1/Palld/Ypel3/Scyl2/Fcho1/…	69	Hoxc10
0.00128542	0.0017201	0.00126993	0.000872204	0.00346754	5	Padi3/Arhgap32/Hbegf/Zfp710/Plag1/Abca3/Fam78a/Vasn/Dock4/Sdcbp2/Ankrd34c/Mmp9/Rock2/Fmn1/Zcchc24/Adamts18/Emp3/Smox/Angptl2/Exoc2/Gm16796/Scyl2/Hopx/Perp/Nid2/Gm10248/Zfp280c/Rhod/Mtus1/Sh2b3/Elfn1/Plec/Srxn1/Kitl/Gm11696/Ap3m2/Slc45a3/Mast4/Ip6k1/Vat1l/Cd44/Adgre5/Cacnb4/B3gat1/Rnf128/Cenpo/Lrrc8c/Zfp423/Gal/Smim17/Mical2/Bcl2l11/Slc25a15/Timp1/Plekhm1/Gm15408/Mnt/Tubb2a/Tcf4/Furin/Myo19	61	Nfatc1
0.000672853	0.00148778	0.000699421	0.000450111	0.00536284	5	Epdr1/Vcam1/Ddr2/Jun/Btg1/Gpm6b/Neat1/Wisp1/Meg3/Fos/Epha3/Col6a3/Svep1/Pcdh10/Fosb/Ddit3/Col6a2/Rab15/Col8a1/Pcdh17/Rgs2/Lum/Epb41l1/Ptn/Serpine2/Grem2/Spats2l/Col12a1/Arc/Dclk1/Tmem14a/Lrrn3/Ahnak/Pappa/Emp1/Foxa1/Emp3/Adgre5/Gem/Cdk14/Anxa1/Itgbl1	42	Fosb
0.000815179	0.00142886	0.00109714	0.000731242	0.00386074	5	Foxj1/Scn8a/Tph1/Notch2/Clu/Dnah5/Pdlim2/Flnb/Smap1/Sos2/Kidins220/Plac1/Arid3c/Sall1/Fam109a/Lhx1os/Prss56/Wnt8b/Rph3al/Satb1/Hoxa7/Itpr3/Fgf3/Ttll3/Kcnh2/Plag1/Tbc1d5/Gng8/Wnt7b/Bcar1/Zfp280c/Wdr63/Opcml/Srl/Mdfi/Rab3b/Tmprss11g/Shank2/Slc45a3/Cgref1/Traf4/Sybu/Sorcs3/Ets1/Lmx1b/Fam134b/Camk1d/Pantr1/Otop2/Olfm1/Armc2/Fzd10/Trps1/Nrxn2/Mettl7a1/Stard10/Tmem108/Tcf24/Fam171a1/Zswim8/Foxp4/Uncx/F…	73	Lmx1b
0.000179762	0.000190299	0	0	0.00108607	5	Gpr3/Hoxd1/Sox8/Snrk/Carns1/Nppc/Hist1h2aa/Hist1h2ba/Frmpd4/Hspa1a/Timp3/Gem/Foxi3/Ap2a1/Npas1/Hist1h1a/Alas2	17	Hoxd1
0.0102619	0.00999553	0.0023509	0.00457941	0.0348207	5	Igf2/Vldlr/Fbln1/Dab2/Cer1/Has2/Cyp26a1/Lgr4/Mapkapk2/Dmrta2/Rai1/Penk/Wls/Capn1/Slc4a2/Ror1/Dusp6/Alx1/Kcnj5/Emb/Fzd2/Zfp395/Ntrk2/Prrx1/Tph1/Asic4/Ccdc33/Lix1/Tmem47/Frmd4b/Thbs4/Wnt5a/Spry2/Shroom3/Mfap4/Pitx2/Optc/Tmem9/Gata4/Capn6/Tmem119/Nrp2/Cxxc4/A630023A22Rik/Asph/Ldb2/Dkk1/Fjx1/Syt13/Gabpb1/Plxna2/Fzd4/Apoe/Dach1/Egln3/Acvr1/Sncaip/Wnt16/Otx1/Isl1/Pglyrp4/Nos1ap/Lpar1/Fitm2/Cep350/Aldh1…	79	Alx1
0.000209522	0.000180473	2.39645e-05	6.52131e-05	0.000872263	5	Daam2/Kctd12/Ahnak/Arid3a/Aff2/Elf1/Tnfaip6/Phactr1/Cradd/Plscr1/Zfp512b/Lmo4/Sp5/Pak7/Nt5c/Sspn/Col27a1/Zfp608/Plp1/Lgalsl/Sema6d	21	Luzp2
0.00125888	0.00174494	0.000272691	0.000865301	0.00885393	5	Elavl4/Gng4/Dpysl3/Slc43a2/Nefl/Hoxa9/Olig2/Cxxc4/Elavl3/Neurod4/Meis3/Trp53i11/Plk3/Cyp26a1/Hoxc4/Dll1/Plxna2/Isl1/Cdx2/Hoxc9/Kitl/Robo2/Tubb3/Rhbdl3/Dpysl2/Neurog2/Tpm1/Frmd4b/Armcx3/Ncam1/Tagln3/Tubb2a/Onecut1/Dmrta2/Hes6/Cplx2/Setbp1/Rcor3/Cdc42ep3/D930028M14Rik/Gm19583/Nhlh1/Dll4/Car8/Lamb1/Capn1/Slc1a2/Barhl2/Sox8/Tox/Tle2/Myt1/Trib1/Foxp4/Lhx1/Eif4e3/Camk1d/Cacnb1/Arap2/Add3/Irs2/Zfp703/My…	89	Isl1
0.000468471	0.000772575	9.31001e-05	0.000277743	0.00371377	5	Tbx1/Bcl2/Hbegf/Smad3/Pantr1/Dnm3os/Zfp36l1/Arg1/Akt3/Rhobtb1/Gm13375/Ppp1r3g/Prss12/Hoxa1/Zfp521/Gas2/AU040320/Tbx2/Kcnj15/Meox1/Nr2f1/Pkdcc/Col25a1/Dab2/Tex2/Nespas/Cebpb/Greb1l/Msl1/Foxc2/Hes7/Tgfbi/Dlg3/Plekha2/Zbtb7a/Lum/Inppl1/Ptn/Smarca2/Col10a1/Tmem94/Foxp2/Zmiz1/Scarb1/Chrna4/Sav1/Tmem47/Fst/Zfp143/Sncaip/St8sia4/Hlx/Nxph4/Gulp1/Mn1/Lrrn2/Nfkb1/Mdfic/Bach2/Irx1/Nrn1/Hoxa13/Capn6/Erf/Ntng…	68	Foxd2
0.000223531	0.000354305	0	0.000109003	0.0017079	5	Setd1b/Hebp1/Hs6st1/Syngap1/Prr15l/Traf5/Anxa4/Speg/Myt1l/Smim3/Coro2b/Trnp1/Synj2/Atp11c/Crtc1/Smim24/Stc1/Pwwp2b/Sftpc/Ehhadh/Efhd2/Arid5a/Rapgef3/Proser2/Itgb6/Btbd7/Agrn/Cdkn2c/Ptgfrn/Det1/Zfp2/Bdh1/Crim1	33	Hsf4
0.00857718	0.0152988	0.000328857	0.0033674	0.0641147	5	Tpm2/Igf2/Fgf3/Tpm1/Gsc	5	Pitx2
0.000113554	0.000313627	0	2.29111e-05	0.00133165	5	Zpbp2/Mapk8ip1/Shisa3/Rdh11/Prss38	5	Zfy2
0.000861386	0.00114938	0.000664275	0.000419474	0.00518884	5	Has2/Col3a1/Gpc6/Sema6a/Tbx18/Foxf2/Zcchc11/Vcan/Tox/Avpr1a/Basp1/Pbx1/Casd1/Zfp362/Bhlhe22/Tgfbi/Arhgap28/Dnm3os/Bmp5/Rbms1/Tshz3/Pax9/Agmo/Nr2f2/Nrep/Zfhx4/Pitx2/Tshz2/Meis2/Maf/Ano4/Meis1/Nr2f1/Ptch1/Sox9/Crnde/Mecom/Fign/Mllt3/Rbms3/Zfp608/Cd36/Dach1/Pik3r1/Boc/Fzd1/Foxc2/Eya1/Mafb/Tspan12/A830082K12Rik/Six1/Plcb1/Tenm4/Sox5/Fat4/Kmt2e/Sncaip/Hipk2/Sox11/Pdgfra/Hhip/Ntng1/Bcl2/Pcdh18/Adgrl3/A…	134	Foxc1
0.00179815	0.00202307	0.00138258	0.00118284	0.00836538	5	Rfx3/Fhad1/Cfap45/Zfp608/Zdhhc1/Rap2a/Iqcg/Pifo/Nek5/Krt8/Rabgap1l/Tppp3/Homer1/Lrrc6/Lrriq1/Ift57/Gstz1/Prr29/Cfap161/Atf5/Ccdc39/Sema6a/Lca5l/Lrrc46/Oscp1/Trim67/Rgs17/Crebzf/Sox21/Plxna2/Bbs5/Mak/Fam84b/Ulk4/Chmp4b/Tmem89/Zfp446/Ddit4/Tekt4/Sema4g/Fcamr/Cldn4/Atrnl1/Pbxip1/Phtf1/Syt5/Foxj1/Ccdc30/Hydin/Fut8/Cyb561/Ssbp2/Catip/Plxnb1/Arl6/Grhl2/Armc2/Enkur/Fbxl14/Tekt1/Pgm2l1/Rnf5/Ccdc40/Lrrc56…	527	Rfx3
0.00834749	0.0109444	0.00807935	0.00796632	0.0264237	5	Dusp16/Cnksr2/Mixl1/Epha7/Lhx1os/Fgf5/Chrna1/Hmcn1/Plxna2/Junb/Ptpn4/Dusp1/Fam114a1/Lhx1/Ntn1/Foxq1/Pknox1/Unk/Dpysl3/Ddc/Ahnak/Slco5a1/Mpped2/Pkdcc/Bmp1/Lrrc3b/Dusp26/Cdkn1c/Fbxl3/Cyp26a1/Trib2/Mafk/Asgr1/Hesx1/Cer1/Cd24a/E2f8/Bach1/Max/Slc7a8/Grem1/Podxl/Pthlh/Gpc3/Cyr61/Tm7sf2/Ip6k1/Calm1/Dicer1/Ier3/Pgrmc2/Isl1/Spry1/Arl4c/Mgst2/Slc35a5/Fndc3a/Nrp1/Klf6/Tnks1bp1/Usp6nl/Skap1/Cxcr4/Heg1/Gsc/Fa…	89	Foxq1
0.0112766	0.0152668	0.0107691	0.0119909	0.0391397	5	Camkk2/Egr1/Pla2g6/C1ql1/Lingo1/Sema3b/Slc43a2/Gnai2/Zer1/Fgfr3/Crocc/Adgra2	12	Smap2
0.0172308	0.0110245	0.0119852	0.00505534	0.0273734	5	Zscan20/C330006A16Rik/Barhl2/Galc/Trmt2b/Slc2a4	6	Zfp46
0.000580283	0.000381754	0.000430257	0.00040329	0.000719559	5	Wt1/Mnx1/Kcnma1/Pnoc/Hapln1/Tmem229b/Irs4/Plxdc1/Stxbp5l/Il7/Pdp1/Chd3/Inpp4a/Slc6a14/Zfc3h1/Ociad2/Ttc41/Vmac/Enoph1/Rftn2/Rtn1/Nfil3/Lasp1/Cyp46a1/Muc1/Dhrs11/Sorcs3/Cep85l/Trim21/Umad1/Tatdn1/Myo18b/Irx1/Lmo1/Cxxc4/Gnao1/Zfp503/Aldob/Sv2c/Pex26/Zfp787/Ice2/Apol7d/Tmem179/Kcnd2/Zbtb5/Lppos/Otud7b/Dock3	49	Mnx1
8.19423e-05	2.60132e-06	4.53086e-05	3.1813e-05	0.000143279	5	Insm1/Neurog2/Pou3f2/Scnn1a/Prom1/Nox3/Elavl4/Onecut1/Meis3/Myt1/Onecut2/Tagln3/Nkain3/Hoxc9/Cysltr1/Frmd4b/Mnt/Tubb3/Hoxc4/Lmo4	20	Onecut2
0.00165893	0.0016465	0.00198847	0.00100649	0.00360998	5	Slc25a25/Pitx2/H60b/Baz1a/Erg/Sos2/Plekho1/Fgd5/L3mbtl3/Bend5/Rfxap/Armcx3/Satb1/Adamts1/St3gal6/Ptch1/Fam53b/Plxnb1/Creb5/Adgrb2/Ptp4a1/Pcdh9/Gnai1/Slitrk5/Tubb2a/Mgat4a/Slc4a7/Zfp148/Npas3/Pabpc4/Cask/Greb1/Elmsan1/Ephb2/Atm/Synpo/Shoc2/Fem1a/Fzd4/Rhou/Hoxc9/Smad1/Lrtm1/Zfp384/Sema6d/Rbms1/Fndc3b/Tle3/Sipa1l1/Rabgap1l/Dctn1/Sdccag8/Vps9d1/Ksr2/Svep1/Hoxa3/Btbd7/Zmat1/Trib2/Gm17750/Pax7/Espn/Rap…	109	Smad1
0.0131264	0.0149245	0.0158365	0.0116722	0.0250757	5	Ptp4a2/Ptges/Grem2/Gm15417/Cebpb/Sh3kbp1/Klf13/Dpysl2/Alcam/Pcdh9/Wnt5a/Rfxap/Qpctl/Smap1/Sqrdl/Arl8a	16	Klf13
9.50145e-05	0.000142664	0.000116882	2.65979e-05	0.000439797	5	Dll1/Fosl2/Tubb3/Svep1/Prrx1/Slc1a2/Nrxn3/Myt1/Elavl4/Hoxa7/Vldlr/Neurod4/Panx3/Islr2/Th/Hoxc6/Nhlh2/Isl1/Rhbdl3/Olig2/Fndc3b/Meis3/Hoxa9/Lama4/Nrg1/Srrm4/Hoxc5/Tnc/Gdnf/Zeb2/D930028M14Rik/Hoxc9/Gm15631/Gpr6/Tnni3k/Nefl/Gng4/Ptgs2os2	38	Hoxc5
0.000308836	0.000368102	0.000397075	8.88929e-05	0.00135554	5	Cadps2/Rab11fip3/Mep1a/Sytl3/Tnfrsf10b/Aqp11/Mocs2/Chrd/Scube3/Hdx/Plekhg4/Hist1h3a	12	Zfp846
0.00546364	0.0018789	0.0177968	6.86428e-05	0.047168	5	Rbp1/Clu/Epha3/Srd5a2/Pdgfc/Dkk2/Dhrs3	7	Osr2
0.00749479	0.00767596	0.00883177	0.00694244	0.0133816	5	Ppp2ca/Rnf166/Homer1/Zdbf2/Pde4dip/Mn1/Taf10/Plekhm1/Ubn1/Smad1/Ddit3/Cebpg/Pck2/Yap1/Zfyve27/Ankrd11/Bcl6/Zmynd15/Me1/Xrcc2/Ubtd2/Pdik1l/Ythdc1/Rab2a/Orai1/Ifi205/Phf20l1/Tmem165/Mobp/Nf1/Ptgs2/Egr4/Lpin3/Ube2s/Cdh11/Gli3/Epb41l3/Trim7/Chd7/Wdfy3/Pdcd4/Thra/Jag1/Rbm15b/Ankrd13a/Nol4l/Pebp4/L2hgdh/Fbxw7/Cdk2ap1/Ppp2r5a/Gata2/Tgfbr1	53	Cebpg
0.00449495	0.00428787	0.00542686	0.00415415	0.0100662	5	Trp53i11/Insm1/Tubb3/Myt1/Prmt8/Hes6/Fam57b/Srrm4/Mdm2/Dpysl3/Miat/Cplx2/Tagln3/Gadd45g/Hpca/Dll3/Kcnn1/Btg2/Elavl4/Pou3f2/Tmem2/Nkain3/Fmnl2/Wnt10a/Dll1/Trim8/Spock2/Ebf2/Nxn/Neurod1/Onecut2/Ppp1r14a/Hoxa6/Slc17a6/Serinc2/Efna5/Mpp2/Scly/Igsf8/Prr15l/Frmd4b/Nfasc/Lrtm2/Fgf17/Srrm4os/Plxna2/Lif/Clk3/Iqsec1/Ppp1r17/Hpn/Bcar1/Plk3	53	Neurod1
0.00127962	0.00154454	0.00208327	0.00147668	0.00473185	5	Rftn2/Adamts15/Kank1/Arhgap24/Pcyt1b/Zfp362/Vps37c/Adgre5/Asb4/Hs6st2/A730056A06Rik/Prrx1/Bdnf/Dock3/Il20ra/Hpcal1/Pamr1/Ppp1r12b/Col16a1/Gm6116/Csmd1/Wars2/Slc30a4/Il1r1/Sybu/Bhlhe22/Ptrf/Lpp/Lox/Fbln2/Emp2/Clasp1/Man1a/Grpr/Hoxa11/Abca5/Gpx7/Cxxc4/Dclk1/Sertad2/Tcf7l2/Gm7334/Tshz2/Cpe/Cdk2ap1/Tvp23b/Lpar1/Angptl2/Sqrdl/Tfec/Tns3/Chsy1/Fam114a1/Ptpre/Calcrl/Egfr/App/Sdc2/Atf5/Srpx2/Pdgfd/Elf1/Ta…	192	Creb3l2
0.000136573	0.000366809	0.00051134	0.000327978	0.00195788	5	A830082K12Rik/Vldlr/Basp1/Cdh10/Meis1/Flrt3/Arhgap28/Atrnl1/Ugp2/Dlg3/Prss12/Car3/Opcml/Irs2/Fat4/Npas3/Col25a1/A930004D18Rik/Vstm2a/Zfp536/Spry1/Ptprd/Zeb2/Pkhd1l1/Wnt8b/Fstl5/Rab27b/Has2/Zfp521/Grem2/Pcdhga1/Etv1/Pcdh11x/Meis2/Kitl/Hgf/N4bp2/Zfhx4/Ebf1/Phactr3/Rbmx/Smim18/Tnfaip6/Pex2/Robo2	45	Tia1
0.00206764	0.00256347	0.00265818	0.00230274	0.00870552	5	Dhrs3/Zfp652os/Sp9/Peak1/Zeb2os/Tcf7l2/Msx1/Fzd8/Mafa/Cdkn1c/Kctd12/Dio3/Ptch2/Kcnc3/Lypd6/Cebpa/Trps1/Rap2a/Sox8/Vamp1/P4ha1/Hspa1a/Camk1d/Acsf2/Iffo1/Hist1h2ab/Nfatc4/Fzd5/Atp8b2/Timp3/Fgf5/Otud1/Foxj2/Triobp/Csrnp2/Phox2a/Foxb1/Nrxn2/Egr1/Slit2/Ier5l/Bahd1/Rora/Max/Ptp4a2/Eomes/Ndrg1/Hes6/Cables2/Pcdh17/Dexi/Egr3/Rhob/Amigo2/Gem/Gbx2/Btg1/Gadd45b/Mylip/Cxxc5/Chst1/Nova1/Borcs6/Kcna1/Hist1h3c/F…	108	Phox2a
0.000155147	0.000709473	0.00110376	6.81875e-05	0.0195794	5	Hmcn1/Grem1/Cnksr2/Fgf8/Tubb3/Sox17/Mid1/Gsc/Epha7/Hoxd3os1/Dpysl3/Slco5a1/Ptprk	13	Sox17
0.000237469	0.000303219	0.000379085	3.38933e-06	0.00468554	5	Igfbp3/Ephb3/Met/Ebf2/Lrrc6/Rabgap1l/Lpp/Lrrc18/Ccdc62/Sox21/Rfx3/Myo5b/Rhof/Mak/Zbtb5/Klhl4/Lrrn1/Tppp3/Car5b/Btbd16/Cfap44/Tcam1/Camk1g/Cobl/Prr23a1	25	Sox21
0.000200859	0.000245145	0.000286573	0.000134961	0.000866863	5	Thbs1/Adgrl2/Tenm4/Fancf/Mmp16/Ophn1/Ptgfrn/St7l	8	Zfp629
0.000327421	0.000348968	0.000577166	0.000153577	0.00353677	5	Satb1/Lrrc6/Ackr3/Thpo/Ift57/Zfp62/Mef2a/Sbno2/T/Rmnd5a/Tph1/Mpp2/Ikzf4/Maff/Stat5b/Zdhhc1/Mak/Dynlrb2/Zfp446/Rgma/Edar/Slc36a1/Lats1/Ppard/Cdc42ep1/Dscam/Ap1g1/Phldb2/Foxa1/Rabgap1l/Reps1/Aebp2/Samd4/Cfap161/Tob1/Lypd6/Cd164l2/Ccl2/Prickle1/Rell1/Rph3al/Foxj1/Ccdc129/Slc35f6/Cmtm8	45	Stat5b
0.00233071	0.00144412	0.00355941	0.000896715	0.0186113	5	Bbx/Mllt3/Tmem47/Pik3r1/Notch2/Mogat2	6	Zkscan3
0.00274842	0.00221548	0.0047028	0.00301704	0.00573821	5	Armcx1/Zfp438/Tceal3/Dicer1/Aff1/Qsox2/Gm6793/Acap3/Car7/Arrb1/Slc39a11/Hoxa4/Wdr26/Fut8/Pgm2l1/Ttc17/Gtpbp1/Tktl2/Lpin2/Pdk2/Aqp5/Clcn5/Pnliprp2/Cnppd1/Nr6a1/Coa7/Natd1/Mobp/Xkr5/Mxd3/Atf7/Midn/Tmtc1/Cc2d1b/Bloc1s3/Ccdc9/Hoxa1/Actg1/E2f3/Dact3/Amn/Unk/Fgf18/Tet3/Wdr81/Qtrt1/Hoxa9/Rai14/Foxd3/Zpbp2/Cnksr2/Slc12a5/Slc6a15/Syt14/Nespas/Mthfr/Tbc1d20/Ptges2/Ust/Lpin3/Hps1/Sgpp1/Ankrd55/Vwa2/Gba2/Ldb…	71	Arnt2
0.0117841	0.0139177	0.0241053	0.0145788	0.024926	5	Extl1/Rasgef1a/Atp1b2/Taf12/Gtf2a2/Mb21d1/Spred2/Klf6/Zfp365/Pla2g4a/Rab13/Ftx/Slc25a4/Zfp786/Sema6c/Slc44a2/Trmt61a/Plcxd3/Phlpp2/N4bp2/Lnpep/Rc3h1/Abcb7/Sncb/Pard6b/Bloc1s1/Bcl11a/Pak6/Ugt8a/Mtus1/Ctnnd1/E2f8/Zfp521/Kbtbd2/Nfatc2/P2rx7/Rhobtb2/Gipr/Cdcp1/Morc2a/Ccdc69/Sirt4/Emd/Tnnc2/Hpca/Prps1l1/Zfp74/Lmnb1/Pif1/Trim8/D630045J12Rik/Prex1/Lmtk2/Cdkn2a	54	Gm9833
0.00143038	0.00144426	0.00182358	0.001495	0.0019402	5	Nedd9/Zfp423/Pbx1/Nr3c1/Ctbp2/Muc1/Uaca/Asgr1/Nutm1/Ugt8a/Pard6b/Grik5/Elf4/Immp2l/Col11a1/Nrxn2/Gabbr1/Shroom2/Camk2a/Zfp821/Acvrl1/H3f3a/Zic4/Ldb1/Kat6b/Arid1b/Prdm16/Gldc/Sp6/Elmsan1/Kdm6a/Col4a3bp/Ankrd40/Fam188b/Nr2f2/Esrrb/Grm4/Epb41l5/Itsn1/Kif5c/Abi2/Cdk17/Ccdc9/Ipo9/Cdk6/Kifc3/Nr5a2/Wnt3/Trio/Msl2/Ttbk1/Mme/Gabra4/Ebf2/Proser2/Sptb/Barhl2/Lins1/Dnajb12/Rnf19a/Fosl2/Rhoh/Arntl/Pianp/Gnas/…	163	Zfp950
0.00236706	0.00389218	0.00697691	0.00403505	0.00941466	5	Foxf2/Dnm3os/Gas1/Azin2/Ltbp1/Runx1/Stc1/Prelp/Grb10/Serpine2/Fos/Wls/Igf2/Mmp3/Rora/Cables2/Id2/Ephb2/Bcl2l11/Col25a1/Foxo3/Fbn1/Kctd12/Plk2/Cited2/Col23a1/Foxc1/Mme/Abl1/Meg3/Limch1/Nfia/Nrep/Id3/Sned1/Prrx1/Zfhx3/Ebf1/Cdkn1c/Nr2f1/Gadd45b/Penk/Pcdh17/Mdfi/H1fx/Trps1/Maf/Meis2/Tenm3/Twist2/Timp3/Ctps2/Cdh11/Cnksr3/Rspo3/Fam199x/Pdgfra/Rbfox1/Mecom/Arid1a/Slit2/Zfp362/Zfp36l1/Zfp36l2/Btg1/Scube1…	150	Mafb
0.00320094	0.00327874	0.00479239	0.00351357	0.00619609	5	Itpkb/Rilpl2/Ints8/Cox5a/Cipc/Qser1/Tesk2/Zfp668/Hdac5/Ptges2/Ncmap/Ubxn11/Gas2l3/Gls2/Trappc6a/Traf3/Srf/Sall4/Prr11/Wdr47/Ncoa3/Lin54/Akt2/Dazap2/Erbb2/Ipo11/Cgn/Egr1/Fndc3a/Fam234a/Ints3/Ptk7/Camkmt/Rbm18/Wdr62/Slc25a25/Cyth1/Tex2/Grb7/Zmym5/Gk5/Adam11/Lamc3/Fbxo46/Pik3r3/Gm10857/Piwil2/Fbxo40/Trim63/Zfp609/Smpdl3b/Ormdl3/Msl1/Abca3/Zfp672/F2/Fam216a/Cpa2/Sgk3/Socs7/Bin3/Msl3l2/Zfat/Celsr2/Smy…	83	Mafk
0.00237499	0.00273153	0.003447	0.00239069	0.00390096	5	Lin54/Foxc1/Rev3l/Srrm4/Rfx7/Gli2/Ptchd1/E130102H24Rik/Taok1/Zfp553/Tle3/Yes1/Slc14a1/Flna/D930028M14Rik/Tfdp2/Gpc1/Hotairm1/Arhgef16/Spry2/Bcl11b/Frmd6/Hdlbp/Smo/Hoxa3/Gata3/Lcorl/Grhl1/Wnt3/Epha7/Sit1/Cyfip1/Zfp507/Slc25a19/Smad7/Tfap2c/Flrt2/Gnas/Rreb1/Zfp521/Klhl29/Mtus1/Tpbg/Arhgef10l/Pvt1/Ngfr/Fst/Tmem263/Tbl1x/Gabarapl1/Mgrn1/Mesdc1/Ankrd60/Usf2/Epb41/Prr12/Pknox2/Pth1r/Lockd/Nrep/Trim2/Zi…	85	Rreb1
0.000710016	0.000658577	0.00151121	0.000485988	0.00208333	5	Msl1/Ddx3y/Plekhg3/Dchs1/Pip5k1b/Sp5/Cdc42ep1/Ephb3/Fgfrl1/Evi5l	10	Zfp445
0.000507958	0.000534262	0.000637041	0.000353919	0.000640758	5	Lemd1/Plxna1/Cdc42ep1/Col22a1/Sertad4/Katnal1/Lrfn2/Trim46/Sema6b/Ptprb/Add2/Creb5/Scube1/Scml4/Pde2a/Pcolce2/Mgmt/Samd14/Lemd2/Atp2c1/Sept3/Gm6313/Mmp24/Kcnk3/Chrna5/Ppm1e/Rab15/Slc45a3/Clstn3/Rassf5/Zfyve9/Sppl3/Ramp1/Scn5a/Slc2a13/Ppp1r1b/Itgb4/Wnt3	38	Tfap2e
0.00125253	0.000993424	0.00155718	0.000459896	0.00169094	5	Nuak2/Lalba/Lpp/Rimbp2/Pou2f2/Tmem168/Ak8/Ntf3/Syk/Pnck/Spred2/Tmem104/Tm6sf1/Ap4m1/Nfasc/Pi4k2b/Tmed3/Zfp940/Slc14a1/Pag1/Grm3/Fam155a/Ptpro/Mpped2/Slc9a5/Has3/Adra2a/Anks1/Phf24/Lppos/Pdzrn3/Cntn1/Plekha1/Arl4c/Rhobtb3/Npr1/Tmem63c/Ring1/Spag8/Apbb1/Hook2/Arhgap18/Fam175b/Proser3/Rgs5/Ppargc1a/Zfp219/Entpd5/Igsf5/Sort1/A830009L08Rik/Nme8/Gnl3l/Stard3/Fhit/Cpsf4l/Serinc5/Grrp1/Neurl3/Cacna2d3/Ha…	140	Zfp595
0.00912716	0.00939669	0.00965372	0.00745736	0.0109544	5	Paxbp1/Rbfox1/Mcidas/Bod1/Spag6/Btg3/Dscam/Sh3bp1/E2f1/Lhx2/Srsf2/Foxn2/Dnttip1/Tmem55b/Mfsd5/Clhc1/H3f3a/Aida/Nubp1/Tyro3/Ovol2/Sox14/Sema6a/Ythdc1/Trim44/Zfp653/Tle1/Mark3/Zdhhc3/Mpped2/Uxt/Btbd1/Map7d2/Pard6a/Uncx/Hivep2/Hnrnpll/N4bp2/Ube2e3/Sephs1/Auts2/Uspl1/Polr1a/Trim37/Chaf1a/Pacsin3/Zmym4/Smc2/Actl6a/Dlg3/Map3k14/Hoxd3/Ralgps2/Appl1/Irgq/Nnat/Ap4m1/Spsb4/Gkap1/Gm7334/Thap11/Golga1/Abcd3/…	84	E2f5
0.0207671	0.0215311	0.0237693	0.0163966	0.0278587	5	Inppl1/Zswim6/Med13/Tnnt2/Gal/Dnajb2/Rhob/Marcksl1/Phf19/Egr1/Hes5/Azin2/Lingo4/Pdgfra/Aqp5/Per1/Klf6/Arl4c/Mras/Zfp36l1	20	Mef2d
0.000344385	0.000589815	0.000597999	0.000230035	0.00105792	5	Klf16/Frem2/Top2b/Spryd4/Sertad4/Gtf2ird1/Trak1/Klhdc8b	8	Gtf2ird1
0.00731236	0.00776118	0.00952122	0.00560951	0.0125258	5	Mafg/Spats2/Pitpna/Rab35/Nup153/Samd4/Bod1l/Paxbp1/Ptov1/Ap1g1/Sema6d/Lrig3/Nhsl1/Lonrf3/Fam19a4/Stxbp5l/Cxxc5/Gmeb1/Dennd4a/Wdr11/Ppp2ca/Slc7a5/Nudt11/Myo18a/Sh3bp1/Cmas/Zswim6/Vps13b/Cdc7/March5/Dusp5/Adcy7/Akirin2/Kbtbd8/Atp6v0a1/Cbl/Sntb2/Arf6/Gli3/Mex3c/Acsf2/Pomt2/Acbd3/Ing2/Slc7a7/Gclm/Fbxw7/Gjc1/Pip5kl1/Larp7/Ptprn/Micu1/Tasp1/Dcaf5/Zc2hc1c/Mapk14/Rims3/Fam49b/Nckipsd/Cdk8/Hnrnpab/Phf20l1…	98	Mafg
0.00189162	0.00241291	0.00162201	0.00199465	0.00262813	5	Wdr62/Rp2/Efcab11/Pnrc2/Man1c1/Ankrd49/Dcun1d4/Kctd7/Tox3/E2f7/Nfatc2/Efhb/Syt6/Plekhh3/Slc38a10/Spsb1/Pcf11/Sap30bp/Fam126a/Paqr6/Xrra1/Zfp36l2/Osbp/Arfip2/A330033J07Rik/Lhx2/Dbp/Sp1/Catsper2/Nlk/Grk6/Lipe/Afap1/Kcnb1/Phka2/Patl2/Zfp821/Hoxc13/Tmcc3/St6galnac4/Sap130/Tcf15/Ppp6r3/Faap24/Crebrf/Ddx6/Hnrnpl/C77080/Rundc1/Inppl1/Synpr/Gm4884/Tlk2/Ip6k1/Kdm6b/Fdps/Slc39a1/Tbl2/Rab11fip5/Usp27x/Plk3/…	185	Nfya
0.000232153	0.00054604	4.57815e-05	0.000245792	0.000802667	5	Rbm46os/Qtrtd1/Mapk11/Asb7/Fndc4/Ccdc9/Tram2/Ank1/Pomgnt2/Gm684/Ccdc158/Nrxn2/Gspt2/Epha6/Sik2/Uso1/Slc23a2/Trim3	18	Zfp239
0.00056391	0.00172574	0	0.000180994	0.00310059	5	Vgll3/Pdlim2/Aldh1a7/Cdc42ep3/Cav1/Tnfsf15	6	Tcf23
0.000175051	0.000617906	0	9.21041e-05	0.00106241	5	Fam131b/Foxp4/Gas2/Fam214b/Bcl11a/Pdgfra/Disp1	7	Zfp526
0.0153201	0.0167909	0.0140859	0.0146241	0.0183679	5	Ubald2/Magi1/Zfp280c/Nhsl2/Sox9/Nrgn/Tuba4a/Hey2/Ralgds/Abl1/Tmem65/Zbtb7b/Gal/Col13a1/Hoxd4/Ctnnbip1/Dusp16/Sfxn3/Bmp1/Ksr1/Bmpr2/Cyhr1/Prkacb/Otud7b/Sdcbp2/Foxp4/Hoxd3os1/Rhof/Armcx4/Gprc5c/Actb/Sh3bp1/Etv4/Angpt2/Mcc/Uncx/Ndrg1/Adgrl3/Prdm1/Ddr1/Tpm1/Cnr1/Rbfox3/E2f7/Igfbp4/Atp11b/Arid2/Lats1/Ctnnb1/Dusp7/Dusp2/Nr2f1/Plec/Lsp1/Hdac4/Rims1/Csnk1e/Zadh2/Maff/Gli3/AI846148/Nin/Ddc/Zbtb38/Maf/Sim1…	93	Foxp4
0.000583688	0.00172491	0	0.000116024	0.00260626	5	Slc1a7/Cntnap5a/Olig2/Rhobtb1/Nrg1/Fgfr3/Ppp1r17/Tbc1d1/Spsb4/Dll3/Isl1/Nhlh2/Nrxn3/Cmtm8/D930028M14Rik/Kif7/Elavl4/Scrn1/Hoxc5/Lrrtm4/Tagln3	21	Nhlh2
0.00471231	0.00742676	0.00426966	0.00450614	0.00861474	5	Arhgap28/Arhgap32/Fgfr1/R3hdm2/Ptprf/Ptpn12/Lamb1/Nckap1/Prkar2a/Pds5b/Scube3/Col8a1/Pdik1l/Epb41l3/Zcchc14/Ext1/Dnal1/Sh3bp1/Rnf2/Shoc2/Tanc1/Zmiz1/Irf2bpl/Zfp217/Tfeb/Bnc2/Smurf2/Eif4enif1/Spred1/Ncmap/Katnbl1/Cxxc5/March7/Six4/Ski/Atp13a3/Tnfrsf10b/Ccdc63/Ptpn14/Pkp4/Cdh3/Agrn/Lhx4/Dab2ip/Zfp36l1/Tmem65/Sin3a/Cltc/Elavl2/Adgra3/Ahnak/Tsc22d2/Cnpy1/Ddx3x/Tead1/Nuak1/Cyth3/Rock2/Pde7a/Igf2r/Gopc…	82	Tead1
0.0137273	0.0195265	0.0135525	0.0136543	0.0218504	5	Mn1/Rora/Atp1a3/Fzd2/Zic1/Sephs1/Spred1/Tox3/Prrx2/Dcc/Lhx1/Haglr/Elk3/Camk2d/Zfp687/Sept9/Ankrd50/Cyfip2/Lhx2/Dusp7/Foxc2/Zmiz1/Nipbl/Sptbn1/Ank/Tcf12/Ptprg/Hoxa5/Tmem132e/Clmn/Fzd1/Galnt7/Ints8/Podxl/Adrbk1/Cstf2t/Pde5a/Ppp3cb/Mpzl1/Slc38a1/Tob1/Sema3d/P4ha1/Mmp25/Lpp/Cblb/Crmp1/Dusp9/Plxna1/Sept6/Bhlhe41/Ackr3/Arfgef1/Ube4b/Msi2/Elavl2/Cdh11/Foxp4/Ngfr/Zfp703/Fgfr1/Ptp4a2/Pou3f1/Sox11/Ctnnd1/G…	794	Zmiz1
0.0173883	0.0196111	0.0175657	0.0177607	0.021423	5	Junb/Emp3/Plec/Anxa1/Lmna/Tnfrsf12a/Sertad1/Kdm6b/Nfatc2/Zfp36/Axl/Bhlhe40/Tnfrsf1a/Cdkn1a/Klf10/Id1/Timp1/Fhl2/Plk3/Ier3/Lrp1/Fosl1/Pla2g4a/Gm2115/Pold4/Ier2/Pcdh7/Perp/Socs3/Egr2/Csrnp1/Fosl2/Scn1b/Polk/Hbegf/Ahnak/Ereg/Stk40/Angptl2/Cyth3/Olfr71/Vasn/Srpx2/Cd44/Chrm3/Midn/Isg20/Slc10a6/Il1r1/Gm16223/Slc35e4/Serpine3/Utrn/Dusp2/Cav2/Arhgap24/Nfkbiz/Krt13/Stambpl1/Tpp1/Spred3/Tubb1/Tmem173/Tmem4…	1212	Junb
0.00315058	0.00493067	0.00337942	0.0031283	0.00668963	5	Sephs1/Pde7a/Ptpn9/Baiap2/Pdgfb/Edem1/Zfp462/Rftn2/Zfp827/Lrrn1/Paqr9/Smad6/Scn2b/Unc5c/Jun/Igdcc3/Cdk6/Tcf12/Utp14b/Rgma/Zcchc24/Lbh/Naa60/Bmp1/Fads2/S1pr2/Fam126a/Igf2/Plxna3/Dlk1/Pgap2/Dusp6/Dixdc1/Mbd5/Cacna2d3/Tbx6/Zmynd11/Epb41/Pde1c/Meis2/Ctnna1/Cacna2d2/Atp2a2/Zfp608/Itga3/Gns/Ubap2l/Xkr6/Nckap5/Furin/Tab2/Ltb4r2/Sorbs3/Nrn1/Vash2/Dusp7/Lhx6/Ikzf2/Gnaq/Rnf19b/Tgif2/Bend4/Hoxb5/Plppr3/Gm20…	74	Zhx1
0.00250809	0.00479121	0.00260628	0.000686016	0.00752032	5	Pcdh1/Dlx3/Foxo6/Gnas/Smad6/Penk/Nr4a1/Grasp/Ssbp2/Ptp4a3/Cyp46a1/Grm4/Adcy5/Arhgef9/En1/Msx1/Sez6/Efna2/Sh2b3/Slc4a2/Ocln/Dok4/Ank/Ttyh3/Stat5a/Prdm6/Ptprs/Rbfox3/Pde2a/Kcnn3/Izumo1r	31	Dlx4
0.00136862	0.00194324	0.00101769	0.000323678	0.00400299	5	Arid5a/Jun/Zfp36l2/Fos/Spag9/Scn8a/Azin2/Ecel1/Tmtc2/Piezo1/Ier5/Cited4/Fosb/Reln/Zfp367/Hvcn1/Lrrc75a/Sdccag8/Mpped1/Insm1/Gls/Gm527/Slc22a5/Dbp/Ercc6/Hoxaas3/Dusp5/Hspa2/Kctd12/Slc4a11/Emilin3/Pmaip1/Adap1/Trp53inp2/Kdm7a/Lingo1/Actrt2/Wnt9a/Gem/Fkbpl/Fam214a/Wee1/Klc2/Hoxa11/Adnp2/Dolk/Per3/Egr4/Zbtb21/Irf2bp1/Sp9/Cnnm4/Filip1l/Zbtb46/Pitpnm2os1/Thsd4/Cpsf4l/Homer2/Phox2a/Ptges2/Jund/Sorbs1/Bc…	110	Cebpa
0.0026355	0.00437939	0.00291973	0.00158386	0.00734555	5	Mex3a/Csrnp1/Fgf3/Xpo6/Cnot6/Phip/Mex3c/Nin/Sympk	9	Mex3c
0.00103336	0.00272934	0.00106237	7.98425e-05	0.00618701	5	Hoxc8/Cmc1/Trp63/Ccz1	4	Zfp729a
0.0016641	0.00150397	0.00120646	0.000492037	0.0040938	5	Nxph4/Zswim6/Fam134b/Reln/Dlgap3/Lemd1/Lhx5/Sfrp5/Prrx2/Crlf1/Met/Tcp11l1/Sspn/Phf12/Bin3/Mobp/Heg1/Spaca1/Dtna/Ank2/Mtmr2/Lhx6/Mex3a/Rbp1/Carf/Ociad2/Adgrg1/Hoxb9/Lrrc4c/Epb41l4a/Tmem212/Tox/Mamld1/Lmo1/Adarb2/Far1/Ncoa5/Paqr9/Plxna1/Spsb4/Bmp7/Glis3/Prdm16/Hoxb3/Ms4a8a/Fam124a/Sbsn/Prickle1/Vav2/Itpr1/Lnpep/Rc3h1/Gm13580/Wnk3/Hdac4/Camk1d/Mesp1/AI504432/D6Ertd474e/Smim4/Grasp/Mtus2/Cyb561/Nhsl1…	70	Lhx5
0.00351743	0.00442904	0.00114836	0.00069879	0.0127184	5	Chrd/A330102I10Rik/Baiap2l2/Pthlh/Olfr173/Foxo3/Tpm1/Zfp768/Vsx1/Mmp9/Acvr1/Gngt2/Mgll/Ldb2/Phip/Mier3/Fry/AI846148/Nrip3/Plekho2/Impad1/Tmem150a/Mpped2/A530013C23Rik/C77080/Dpf1/Fosl1/Ing1/Tnrc18/Rasgef1b/Btbd16/Emp3	32	Celf5
0.00994761	0.0102753	0.00851218	0.00779742	0.0150366	5	Mapk8ip1/Kcne1/Slc1a4/Pcyt1b/Nagk/B3gnt9/Col11a1/Lmbrd1/Tshz2/Gm10406/Stx5a/Ppargc1a/Slc22a17/Cenpo/Syn3/Slc38a9/Rora/Pld3/Fxyd6/Mef2c/Aga/Zfp367/H19/Abca5/Fam114a1/Erlec1/Tnip1/Ptrf/Camk2n1/Ncstn/Col16a1/Dap/Mro/Gm7334/Clint1/Ctsa/Arfip2/Dpcd/Purb/Osbpl9/Inhba/Dusp8/Gpcpd1/Ociad1/Lmcd1/Tppp2/Nfkbid/Heg1/Adnp/Cnksr3/Fam179b/AW549877/Mydgf/Derl1/Ccdc103/Mgll/Ncald/Pdia2/Slc38a7/Bdnf/Gbf1/Sec23a/El…	346	Creb3
0.000247338	0.000349203	0.000110311	2.26183e-05	0.000870901	5	Myt1/Vasn/Isl1/Onecut1/Samd4/Tubb3/Tmprss11a/Nhlh1/Meis3/Tfr2/Insm1/Srrm4/Spock2/Thsd4/Apod/Kbtbd2/Vezt/Hoxc9/Med12/Ppp1r17/Hoxb5os/Cpne5/Glra1/Ap4e1/Dpysl3/Tagln3	26	Onecut1
0.000393712	0.000491017	0	0	0.00138223	5	Prdm1/Ctnna2/Hdac7/Pgf/Elovl4/Itih5/Gm10451/Capn1/Nap1l5/Isl1/Edil3/Sox9/Tph1/Ldb2	14	Dmrta2
0.00798297	0.00905381	0.001063	0.00249524	0.0271179	5	Nfkbid/Slc7a2/Slc25a25/Mvd/Ankrd9/Hinfp/D16Ertd472e/Cbx8/Lss/Gipr	10	Hinfp
0.00567787	0.00671724	0.00438539	0.00500458	0.0108733	5	St7/Efcab14/Taf8/Gpsm2/Junb/Zfp580/Peli1/Ugcg/Foxp4/Ankrd42/Agap1/Zbtb22/Kctd11/Neil3/Gnaq/Ppp2r2d/Pura/Slc4a2/Sertad2/Nos1ap/Nfix/Sp3/Ift140/Espn/Gxylt2/Ppp2cb/Dok5/Ece1/Plekha5/Mgat1/Kif26b/Git1/Ctnnb1/Plekho1/Zfp280d/Cd248/Myo1c/Bcl3/Elovl1/Rnf11/Strn/Aff3/Cbx2/Camkk1/Adora1/Slc7a2/Med13l/Gon4l/Rai1/Baz2b/Midn/Fos/H3f3a/Actg1/Gtf2ird1/Zfp143/Fmnl2/Elovl4/Cdk14/Zswim4/Atp7a/Tagln/Mfn2/Tshz2/Efn…	427	Creb1
0.00144789	0.00198407	0.000282811	0.00103985	0.00486846	5	Plag1/Zfp182/Cdkn2d/Mxi1/Tox/Nr1d1/Tcp11l1/Arhgap28/Klhl24/Ddit4/Dbndd2/Fam19a4/Bdnf/Dennd2a/Lmo4/Btg1/Il11ra1/Zfp366/Cpn1/Adgrv1/Lmo2/Tspan8/Crtc2/Gm19345/Hhipl2/Crtc3/Elmo1/Etv3/Clasp2/Ssfa2/Wdr81/Bckdhb/Myog/Mllt3/Sox3/Clcn7/Sec24a/Thra/Arhgap9/Cxcl14/Fzd7	41	Foxa3
0.000230133	0.000417533	0	0	0.00102996	5	Man2a1/Foxo6/Isl1/Adrb3/Nek4/Arhgap33os/Rnf5/Dip2c/Fam109a/Heph	10	Nr4a3
0.00156711	0.00236439	0.000797579	0.00065625	0.00507912	5	Rab3il1/Sox9/Mapk8ip1/Lrig3/Dact1/Pdgfra/Dab2/Tm4sf4/Dnm3os/Prkcb/Colec12/Cux1/Sgk3/Col3a1/Chst2/Hoxa3/Filip1l/Elovl5/Trpc7/Frmd4a/Sox11/Mllt3/Spsb1/Zfp36l1/Tgfbi/B230118H07Rik/Ablim1/Cnn2/Camk2a/Herpud2/Rspo4/Cacna1g/Tmem229b/Itga3/Smad5/Lrrn2/Cd82/Cyth3/Mrc2/Ets1/Msi1/Hmcn1/Tpm1/Osbpl8/Spred1/Il11ra1/Ppp1r1b/Itgbl1/Fibin/Asb6/Smoc2/Pde5a/Iqsec1/Emilin1/Lrrn3/Eya1/Stx18/Ephb3/Extl3/S1pr2/Pacsin3…	106	Twist1
0.0166887	0.0175472	0.0153207	0.0152887	0.0200022	5	Shc1/Nipbl/Clasp1/Hbegf/Dhx38/Vezf1/Crk/Dnajb9/Mbd1/Fbxl6/Pcgf1/Gpsm3/Hjurp/Arv1/Hnrnpul1/Lztfl1/Arcn1/Abt1/Disp1/Ube2f/Fbxo42/Arap1/Ndor1/Sdhd/Lfng/Fblim1/Gpatch2/D030056L22Rik/Ttc30a1/Halr1/Hif1an/Usp16/Agpat1/Coro1c/Fut8/Tbrg4/Naa20/Nsun3/Tprgl/Cdc27/Calu/Gspt1/Zfp606/Junb/Mfn1/Mbnl3/Tjp2/Mtfr1l/Zfp422/Adrbk1/Nelfe/Gse1/Mul1/Qser1/Etv3/Cbx8/Scyl2/Grcc10/Sp2/Osbpl11/Ing2/Usp19/Trim44/Thap2/Rabg…	676	Gabpb1
0.00438311	0.00527238	0.00314511	0.00339963	0.00751783	5	Fbrs/Fzd2/Rassf7/Il12rb1/Cluh/Elk3/Abcg1/Gli3/Arid2/Grhl2/Patz1/Slc45a3/Foxo1/Bbc3/Zbtb46/Cited1/Hes5/Ndrg1/Acsl3/Adamts2/St3gal5/Klf11/Bend4/Stx16/Fam60a/Sfrp1/Impdh1/Pag1/Sec63/Agap1/Lrig3/Hnrnpd/Tnik/Junb/Kdm3a/Yes1/Hpcal1/Pars2/Frs3/Celf2/Elmo3/Zfp217/Arid3a/Cmip/Nol4l/Crtc1/Mxi1/Morc2a/Rfx7/Sox3/Zbtb21/Pip4k2b/Kcnma1/Fam171a1/Pnma2/Fbrsl1/Smo/Pfkm/Prkcb/Gan/Tob1/Ldb1/Gata3/Tab2/Cxxc5/Zmat4/G…	407	Mxi1
0.000553236	0.000264527	6.30761e-05	0.000206341	0.000867108	5	Hoxc12/Kcnh2/Gdf11/Pax2/Zfhx4/Hoxa6/Hoxc9/Neurod1/Insm1/Hoxa9/Apba2/Meis3/Reep2/Wnt8b/Atp13a4/Tubb3/Ndp/Elavl4/Eef1a2/Galk2/Syt9/Glra1/Met/Evx1os/Snai2/Anxa10/Hdc/Fabp1/Hoxd9/Onecut1/Myt1/Plk3/Frmd4b/Mbd6/Cryge/Trp53i11/Setbp1/Neurod4/Spock2/Srrm4/Als2/Kcnk15/Klk13/Fam134b/Tagln3/Kdm7a/Ccnj/Slc43a2/Dpysl3/Rnf182/Batf/Lhb/Fgf17/Myh10/Btbd17/Miat/Col13a1/Hcfc2/Sox11/Zfp422/Apoa4/Carnmt1/Trp53inp2/P…	66	Hoxa6
0.000265539	0.000222643	0	4.70973e-05	0.000389882	5	Asic1/Bsx/Rcor1/Lemd1/Hoxa7/Alox5ap/Filip1l/Lnx1/Syt1/Myo19/Btk/Ptger4/C130071C03Rik/Pcdh19/Klhl23/Ascl1/Sp5/Phactr3/Magi1/Mnt/Adam12/Dnah2/Nfatc1/Shroom4	24	Bsx
0.0107133	0.0103498	0.00735214	0.00760224	0.0150538	5	Afap1l2/Emp3/Rps6kl1/Mmgt1/Tubb2b/Pmvk/Zgrf1/Per2/Aig1/Tubb2a/Hdac5/Trim66/Bdnf/Celf2/Cmip/Lbh/Ensa/Atp6v0a1/Kdm6b/Hhip/Slc45a1/Nfatc2/Heg1/Synj2/Pcsk2/Plcg1/Ppp2r5b/Prx/Map7d1/Trmt61a/Rrnad1/Dst/Gzf1/Rab21/Lysmd3/Fem1c/Dact1/Pck2/Tnfaip1/Phactr1/Atg16l2/Zfp628/D630045J12Rik/Rel/Prr30/Dcun1d1/Atg2a/Natd1/Ebf3/Plekha6/Ptprk/Map9/Slc45a3/Coro2b/Scfd2/Gm7008/Tagln2/Gtf2ird1/Elk3/Insig1/Sgsm1/Soga3/U…	275	Creb5
0.0115076	0.0123721	0	0.00291997	0.0250087	5	Pgm2/Gramd1b/Gata3/Dtna/Ttn/Xrra1/Irf6/Lhx8/Fam134b/Myl4/Pou2f2	11	Irf6
0.000399583	0.000512203	5.53716e-05	1.98673e-05	0.000879801	5	Fibcd1/Elovl4/Apba1/Ehd3/Hoxb13/Adamts10/Cdx4/Gm20554/Hoxc11/Esrrg/Numb/Sil1/Sfrp2/Zdhhc7/Rgl1/St3gal1/Rassf6/Gse1/Fam49a/Grik3/Cldn14/Ap5b1/Arntl/Tsen54/Zfp521/Cyb5r4/Apoo/Gm11266/Mab21l2/AI846148/Btnl9/Celf3/Kank4os/Dnm3/Car8/Syn2/Ttc30a1/Enpp5/Vps8/Dennd1b/Insl5/Pcdh12/Gm9866/Coa4/Plagl2/Zswim5/Notch1/Axin2/Gm5464	49	Cdx4
0.0025217	0.00309627	0.00149756	0.000735769	0.00459418	5	Mllt3/Zfp516/Zfp608/Fam126a/Zmiz1/Tcf12/Tbl1x/Rbfox2/Arg1/Hoxa5/Cited2/Rapgef2/Zfp503/Scd1/Pitpnm2/Asph	16	Tcf12
0.0105843	0.011946	0.00750277	0.00591461	0.0178252	5	Mtmr4/Hdac5/Cdh6/Kmt2e/Hoxa1/Arid3a/Bcl9l/Vezf1/Sox11/Hoxc9/Zmym2/H1f0/Kif5c/Itsn1/Prrx1/Srgap2/Frmd5/Agpat1/Yap1/Ralgps2/Plekha1/Klhl24/P3h4/Runx1t1/Nuak1/Zfp91/Arid4b/Fam110a/Fzd10/Epb41/Lhx6/Zcchc11/Neurog2/Ptch1/Zfand5/Psip1/Col27a1/Cited2/Phip/Fbrs/Zfp524/Mettl9/Taok1/Pbx3/Ska2/Rhof/Gas1/Meis3/Zbtb2/Brd3/Plxnb1/Ubxn7/Npepps/A830082K12Rik/Ivns1abp/Sh3rf1/Myt1/Nav2/Kctd15/Fgfr3/Muc1/N4bp2/Sit1…	150	Vezf1
0.00187983	0.00212083	0.000970204	0.00113712	0.00248028	5	Zfp532/Dnajb2/Sprtn/Capn2/Trak1/Zswim6/N4bp2/Pcbp2/Zc3h11a/AU022754/Nphp4/Ccdc30/Wtap/Pax3/Nab1/Me1/Celf2/Mib1/D930032P07Rik/Ppp3r1/Arhgap29/Zfp148/Scamp1/Plppr1/Rnf19a/Rbm12/Bdnf/Ston2/Coa4/Rhobtb2/Depdc1b/Atp6v0a1/Zfp382/St8sia5/A930004D18Rik/Wwc2/Chd7/Arid3a/Kti12/Epc1/Yy1/Morc2a/Phip/Fam63b/Smad6/Gzf1/Ptprf/Nfat5/Rel/Slco5a1/Igfbp3/Agbl5/Trp53i11/Skil/Ak4/Pfn2/Bmpr1a/Zdhhc7/Strn3/Mok/Ptprk/Nu…	90	Foxn2
0.00110128	0.00126461	0.000326931	0.000407538	0.00170026	5	Slc6a4/Lysmd2/Camk4/Rnf38/Cbx2/Kif18b/Smarca1/Lama4/Btaf1/Nr5a2/Vwc2l/Rnf122/Rfwd2/Lrrc8d/Rab33a/Zfp423/Ablim1/Acvrl1/Cep112/Moxd1/Rttn/Kctd1/Mef2c/Ptprb/Itgb1/Acsl4/Crmp1/Spred2/Wipf1/Cdon/St8sia1/Epb41l1/Hhip/Acbd4/Cd109/Foxf2/Gca/Hspa13/D630045J12Rik/Dok5/Ank1/Nos1/Arhgap10/Pdlim5/Zfp618/Ptpdc1/Znrf3/Slc12a5/Itpkb/Ano6/Thra/Sorbs1/Mcc/Rgs2/Arhgap11a/Prrx1/Cpe/Neat1/Fam196a/Rufy3/Impad1/Ntng1/D…	88	Mef2c
0.00123595	0.00162247	0.000239148	0.00046521	0.00246779	5	Camk2b/Homer2/Tox2/Ralgds/Adcy7/Sbno2/Crlf1/Ppp1r1b/Gm15441/Prkar2a/Wfs1/Glis2/Wdr38/Capn5/Rph3al/Ptprs/Capn9/Gata2/Serinc2/Unc5a/Dysf/Hdac4/Cilp/Raver2/Pak6/Runx3/Slc9a1/Celf4/Agap2/Bahcc1/Hvcn1/Atp6v0e2/Cgnl1/Atg16l2/Tmcc1/Prox1/Zcchc24/Slc25a48/Rho/Igsf9b/Slc6a17/N4bp3/Ghrh/Eif4g3/Kdelr3/Cdh4/Pcgf2/Slc25a42/Baiap3	49	Mesp1
0.00176956	0.00282835	0	0.000537514	0.00392943	5	Sertad2/Nrgn/Ocln/Chd3/Fbxl19/Stxbp5l/Dopey2/Lrfn1/Cdk13/Kif5c/Ccdc71l/Mmp14/Abhd17b/Flnc/Srcap/Socs3/Ap2a1/Chrna5/Zfp219	19	Zfp219
0.0121653	0.0209189	0.00310503	0.0165925	0.0155584	5	Mboat1/Pim1/Igf2r/Slc38a1/Rnf32/Per1/Tcte2/Hdac7/Ppfia4/Cyb561/Foxn2/Helt/Exoc6b/Hk2/Ppp1r1b/Tatdn2/Gnas/Zfp956/Usp2/Zfp532/Kcnj4/Myo5b/Acvr1b/Mga/Gadd45g/Eif4enif1/Clcn6/Umad1/Slc36a1/Slc6a9/Diaph1/Fam171a1/Smarca2/Palm2/Atg3/Grhl2/Sugp2/Slc25a22/Rxra/Csnk1g1/Mcoln1/Dynlt3/Nrtn/Herpud1/Ahdc1/Zfp609/Rab5c/Fam178b/Lsp1/Znfx1/Nr4a2/Dock9/Plxdc1	53	Mlxipl
0.00608537	0.0070196	0.00340478	0.00658258	0.00663335	5	Kremen2/Bdnf/Runx1/Maff/Ier3/Efemp1/Rnd1/Cxcl1/Stx11/Ctbs/Mcoln2/E230025N22Rik/Rrad/Arhgef1/Rapgef2/Hoxa3/Bcl10/D930032P07Rik/Hs3st1/Rapgef3/Slc35d3/Xkr8/Chd3/Sptbn4/Eif4a2/Actn3/Nfe2l2/Rlbp1/Pla2g5/Foxg1/Rmdn1/Celf2/Anxa4/Nfkb2/Nfkbia/Cacnb3/Ptprs/Neurl3/Tet3/Pcdh12/Arl5b/Ppfibp2/Glis2/Relb/Inpp5k/Nr4a1/Madcam1/Stap2/Mtmr4/Ppt2/Zfp385c/Mrps23/Ank2/Sqstm1/Spdef/Ncan/Aplf/Ltb/Cd74/Stat5b/Tbc1d16/S…	256	Nfkb2
0.00360332	0.00415498	0.00330708	0.00386122	0.00409332	5	Rpusd4/Epha8/Sgms2/Slc25a22/Tank/Hoga1/Muc1/Tmem241/Fuca2/D6Wsu163e/P2rx7/Aloxe3/Slc38a7/Adam10/AW549877/Nagpa/Zic1/Atp7a/Tmem108/Pnoc/Actn2/Slc25a36/Tdg/Atp6v0e2/C2cd5/Phyhipl/Rasal3/Bmp2k/Supv3l1/Dennd6a/Mpv17/Rcan1/Unk/Rab29/Rps6ka4/Ceacam1/Rbm15/Slc1a7/Atp1a1/Nrk/Timm9/Glmp/Ppp6c/Zfp395/Dtnb/Scaf1/Trpv3/Agfg2/Prr11/Dolk/Atp6v1h/Ptprs/Ciart/Tnpo2/Atxn3/Bhlhe40/Igf2r/Atp13a3/Nptn/Agtrap/Slc16a1…	377	Arnt
0.033967	0.035269	0.032022	0.0343136	0.0355588	5	Zfp277/Cdc42se1/Hist1h2al/Fzd4/Me1/Hs3st3b1/Klhl25/Ephb1/Tmem100/Zfhx3/Tacc2/Abhd4/Nfe2l2/Pcf11/Ctdsp2/Tuba4a/Secisbp2l/Exoc4/Ppp2r2d/Pcx/Celf4/Ftl1/Peak1/Wfs1/Grin3a/Sema3d/Dusp1/Keap1/Pdlim5/Adnp2/Zfand5/Sertad2/Cpne3/Heg1/Cdc42ep4/Tead1/Sdc1/Vash2/Ncoa3/Kif7/Txnrd1/Ppfibp1/Trim7/Pir/Rhoq/D5Ertd579e/Chga/Bcl3/Asap2/Malat1/Myo1c/Zfp7/Chordc1/Acap2/Camk2d/Angptl1/Atl2/Gbe1/Snap25/Zmiz1/Arid4b/Ube…	122	Nfe2l2
0.00585248	0.00673877	0.00467543	0.00588153	0.00693214	5	Scaf1/Tmed5/Lysmd1/Ppp1r12b/Hace1/Ablim2/Zranb3/Luc7l2/Pde6d/Cep290/Qtrtd1/Lace1/Sec23b/Abcc5/Cep162/Srgap2/Mdc1/Dmxl1/Grk4/Sertad3/Smpd3/Pcdh17/Pask/Grk5/Lcorl/Pigu/Cyp2r1/Spats2l/Alkbh8/Zfp398/Opn3/Trmt10b/Pdlim5/Immp1l/Zfyve19/Itpr1/Pex26/Ccdc18/Pgm2l1/Ndufa1/Arrdc3/Ammecr1/Gpbp1l1/Dmd/Ell2/Atp11c/Tfap4/Fbxo47/Fgd4/Atp1b2/Elk3/Myt1l/Phf8/Sema6a/Clint1/Eya3/Fktn/Nlgn3/Tmem59/Sympk/Dscr3/Taok1/C…	92	Six5
0.0102354	0.007931	0.00192365	0.0109868	0.0121029	5	Arl4a/Mknk1/Cftr/Sh3rf3/Scn3b/C130071C03Rik/Jmy/Zswim5/Zfp3/Rab11fip1/Otx2os1/Dbndd1/Smtnl1/Grn/Eif4a2/Fam129c/Cdk14/Chrne	18	Ascl2
0.00138027	0.00191797	0	0.00113697	0.00309018	5	Msx1/Rhob/Gadd45b/Hexim1/Pcdh8/Egr1/Slit2/Tnfrsf23/Sox8/Plk2/Zfp36l2/Hspa2/Pcdh10/Gem/Ier5l/Dusp1	16	Foxi3
0.00907354	0.00908491	0.00393485	0.0088381	0.0140399	5	Fbxo42/Rpap1/Cyfip2/Ints8/Syne3/B230312C02Rik/Sertad4/Arid1a/Kansl1/Sptbn1/Gpm6b/Arhgap44/Lin54/Ccdc116/Kdm6a/Plekhg1/Kctd6/Rprd2/Ankrd6/Lpin2/Scaf1/Harbi1/Cacna1c/Pcm1/Usp24/Bach2os/Ccng1/Rab22a/Uchl4/Pdcd4/Sesn2/Slc41a2/C2cd2/Cdh12/Polr3e/Zfp219/Qser1/Esrrg/Arhgdib/Ammecr1/Ankrd40/Dynlrb2/Stxbp5l/Gigyf2/Traf3ip1/Ddx23/Wbp1l/Rhoq/Mtr/Cgnl1/Cox10/Otog	52	Zfp729b
0.0308704	0.0477366	0.038995	0.0499637	0.0513348	5	Zmiz1/Scrt1/Rora/Dusp9/Etv5/Pantr1/Klhl24/Hoxa11/Bhlhe41/Ppfia3/Nr1d1/Kcnj15/Wls/Cd63/Fabp3/Cast/Dtx3/Id1/Angptl2/Trim63/Tmem47/H19/Bhlhe40/Snx30/Atp6v1g1/Cystm1/Syt13/Slc38a1/Naglu/Eno2/Ier3/Rnf128/Tubb1/D830030K20Rik/Thpo/Bpifb1/Arl8b/Atp6v1d/App/Dusp6/Ankrd37/Uap1l1/Hk2/Havcr2/Ldha/Bdnf/Myb/Mad2l2/Ccnd1/Fhl2/Hs3st3b1/Malat1/Ndrg1/Mid1ip1/Palld/Nhs/Col5a1/Tmc6/Gpnmb/Arl2/Speg/Chm/Kdelr3/Arsa/Hi…	321	Bhlhe40
0.000142122	0.000665205	0.000157998	0.000669126	0.000936881	5	Sema6b/Tifa/Otx1/Zfp628/Slc22a7/Phlpp1/Cntn2/Epas1/Grm8/Rasgrp1/Has2/Upp2/Zbtb26/Ptprt/Efna3/Lhx2/Lncenc1/Lag3/Tnip2/Syt3/Dpysl5/Cyp2c70/Tns3/Wwc2/Hesx1/Ficd	26	Tbx21
0.00274522	0.00454586	0.00415098	0.00337401	0.00442928	5	Fgfr1/Sox13/Ccnyl1/Trp53inp2/Map7d1/Phc2/Sall3/Prr7/Zfp36l2/Slf1/Skor1/Med13/Ppard/Cep131/Nfkbiz/Sapcd2/Arhgap35/Zfp618/Galnt1/Rnf2/Rxra/Nipbl/Mcmbp/Maml1/Inppl1/T/Mllt6/Mgat5b/Herc1/Ap4e1/Bnc2/Id4/Ammecr1l/Sntb2/Srgap1/Fzd7/Lrp6/Usp47/En1/Igf2bp1/Usp32/Ovol1/Mepce/Fam65b/Map4k3/Rab11fip4os2/Angel1/Herpud2/Cep63	49	Sox13
0.056987	0.0607389	0.057023	0.0577673	0.0597143	5	Mcmbp/Ap1g1/Plscr3/Clk2/Abl1/Rab7/Naa15/Ubn2/Usp9x/Brd4/Ccar1/Ubr5/Ccnl1/Actr3/Pum1/Nsd1/Hmgb3/Celf1/Rala/Kdm3a/Jmjd6/Tbc1d22b/Thap4/Rad21/Arid1a/Eef2/Abl2/Tnrc6b/Unc119b/Dap3/Baz1b/Cnot1/Akap9/Ube4b/Prr12/Pcf11/Rpap1/Spast/Tnks2/Dnajc13/Huwe1/Wdr33/Rexo1/Wtap/Fzr1/Rbm19/Dmtf1/Sh2b1/Vcpip1/Tle3/Arnt/Mto1/Zfp747/Ino80/Samd8/Cir1/Kdm5b/Oxsr1/Fbrsl1/Rrbp1/Rps2/Ubqln1/Eif3f/Eif4g1/Arid4b/Hdlbp/Cmip/S…	1417	Kdm5b
0.00374021	0.00673609	0.00318343	0.00443165	0.00687748	5	Nfib/Baz2a/Zfp692/Zfp217/Myo18a/Ahdc1/Qser1/Usf2/Uchl4/Phip/Zfp36l1/Tbl1xr1/Elmsan1/Fbxo11/Zbtb34/Sult6b1	16	Tbl1xr1
0.0151193	0.0225434	0.0165105	0.0148391	0.0204213	5	Foxo6/Smad6/Zmiz1/Gnas/Cdc42ep3/Crlf1/Prrx2/Abr/Tmem59l/Zic1/Sp5/Fbxw11/Hoxb5/Lhx1/Sptbn1/Trib1/Elavl2/Cdh3/Fgfr2/Epha2/Lhx1os/Gfra1/Gm11190/Gm15997/Tmem132e/Cd82/Itpr3/Sept6/D630045J12Rik/Dgkk/Foxc2/Hs3st3b1/Gm16702/Il17rd/Rbks/Rabgap1l/Bhlhe41/Tox3/Chn2/Plb1/Adgra1/Wwtr1/Tmem151b/Sall3/En1/Usp34/Lhx2/Sez6/Msx1/Erf/Ccnd2/Hoxb9/Hivep2/Cdk18/Msx2/Tbc1d5/Grm4/Spry4/Inafm2/Chga/Crmp1/Hoxb6/Lmf1/Tmem…	345	Lhx1
0.000406361	0.000895437	0.000544163	0.000491341	0.000986968	5	Arhgap9/Sox13/Dcbld1/Xpa/Cep128/Zfp839/Fam124b/Zfp280c/Fam102a/Lhcgr/Lgals12/Tspan18/Nptxr/Ypel4/Bmf/Scnn1a/Sirpa/Tbc1d5/Magi1/Neil3/Slc2a4/Il1r2/Dnm1/Lhx2/Klf16/Nol4l/Dlx1as/Ppp1r1b/Barhl2/Cplx2/Zkscan8/Sez6/Acvrl1/Gltscr1l/Pdgfb/Slc4a1/Ccl1/Pdgfrb/Chn1os3/Gab2/Mxi1/Alpk1/Zic5/Gpr153/Cd82/Coro1c/Gata3/Haglr/Fbxw7/Grasp/Syce1l/Dmrta2/Arhgef3/Daam1/Arhgap31/Rhoq/Rab30/Amot/Limk1/Ptprs/Zbtb34/Id4/S…	67	Mzf1
0.00848174	0.0144394	0.0111769	0.0109545	0.014223	5	Ccnyl1/Pou3f1/Mex3a/Abr/Ints6/Ackr3/Kras/Kdm6b/Wapl/Sptb/Smad6/Bcor/Usp34/Id4/Dusp7/Sema5a/Fyn/Gnb2/Map7d1/Dusp4/Zfp36l2/Ttyh3/Git1/Atp1a1/Adcy6/Med13l/Wnt7a/Sptbn1/Cables2/Pten/Pde4b/Trib1/Rfx1/Zmym4/Myo1c/Smoc1/Ski/Hdac7/Midn/Itgb2l/Homer2/Herc1/Zbtb18/Msl2/Ptpn3/Btla/Ddhd1/Ubn2/Igf2bp1/Cnn1/Zswim6/Ppp1cc/Phox2a/Jund/D130043K22Rik/Fam122b/Lrrc75b/Rnf152/Lrrc25/Kdm2b/Lpin1/Plekho1/Map4k4/Tmie/Zm…	234	Pou3f1
0.0200515	0.0270201	0.0109495	0.0133432	0.0236095	6	Elavl2/Sez6/Hes1/Mpped2/Dusp9/Mgmt/Atp8a1/Hoxb6/Ankrd27/Foxa2/Podxl/Arap3/Dpysl2/Mlxipl/Bace1/Cacna2d1/Nxph4/Tgif1/Hoxb13/Plekhh3/Hoxb5/Tox3/Lhx1/Hoxb9/Cmtm8/Atp2b1/T/Mn1/Irf2bpl/Zic1/Cdc42ep4/Ntn1/Rptor/Fendrr/Dnmt3a/Cadm1/Nadk2/Rassf2/Stbd1/Sphk1/Fzd2/Igf2/Sox2/Armcx3/Ocln/Lhx5/Fzd10/Mmp9/Tob1/Cpxm1/Kif5a/Efnb1/Lhx6/Tbx3/Arid1a/Pcsk2/Nab2/Chd4/Barhl2/Polr3gl/Aldh1a3/Hoxc9/Tab2/Zfp618/Pea15a/Jag…	234	Sp5
0.0152955	0.0193044	0.0111889	0.0120295	0.0174969	6	Ptprs/Gnb2/Fnip1/Phc2/Slc12a7/Notch1/Pabpc1/Ppp3ca/Arih1/Elovl5/Mcam/Hmgcs1/Slc25a37/Cltc/Insig1/Ppard/Clstn1/Trrap/Msmo1/Sptbn2/Midn/Ralgds/Tspan14/Srebf2/Rassf2/T/Cyp51/Plec/Lpin1/Fdps/Stxbp1/Chn2/Clip1/Tanc2/Abr/Nr2f1/Hpca/Fgf9/Myh9/Tfeb/Jun/Prph/Kremen1/Myh14/Mtmr3/Scube3/Cbl/Prkd3/Slc7a1/Wfs1/Fam208a/Ppp1r16a/Tnks1bp1/Braf/Prkd1/Stk40/Zbtb48/Slc44a2/Tmem184b/Pard3/Sec24d/Mprip/Cnep1r1/Slc43a…	1811	Srebf2
0.00346738	0.00547554	0.000786392	0.000398453	0.00442329	6	Arhgap31/Kdm2b/Ccdc129/Thsd1/Chsy3/Dpysl2/Prickle1/Stat5b/Zfyve1/Rgs3/Ccdc88b	11	Fev
0.00324287	0.00407169	0.00201917	0.00207164	0.00367093	6	Srf/Lck/Sestd1/Tnfsf4/Cradd/Cacna1c/Zfp385b/Adcy9/Spo11/Gm884/Msl3l2/Psd3/Nf1/Ano6/Mafk/Znrf1/Slc12a2/Ksr1/Park2/Rbfox2/Esr1/Nsmaf/C1ql1/Fam107b/Ppp1r9b/Usp38/Cant1/Lims2/Map3k9/Dusp7/Lbh/Arhgef10l/Dennd1a/Bbs4/Nup205/Hspa12a/Cntnap4/Ank3/Kat5/D830013O20Rik/Col13a1/Nostrin/Mier3/Actn1/Myadm/Cdc25b/Tmsb15a/Mesdc1/Adam10/Zmym4/Cxxc5/Ddhd1/Mafg/Rhoq/Zfp462/Mxd4/D1Pas1/Sall3/Slc4a8/Kif21b/Nhs/Angpt2/…	160	Srf
0.000722572	0.00088716	0.000352293	0.000292524	0.000814859	6	Sox5/Hoxd3/Foxd1/Slc12a5/Pak3/Stxbp1/Angpt1/Twist1/Tns2/Dach1/Cep170/Clhc1/Fam171a1/Fam166a/Cd36/Efna5/Peli1/Plcb1/Zfp503/Fendrr/Ptpn12/Tlr6/Cpne4/Mllt6/Tbc1d4/Gm15217/Ypel2/Fosl2/Sema6d/Cpne5/Trps1/Otud7b/Stx16/Sncaip/Mllt3/Hoxb4/H2afy2/Smim24/Dnm3os/Eda2r/Daam2/Zadh2/Cep131/Clu/Fam110b/Ppm1d/Cd93/Flrt3/Kmt2e/Lamb1/Foxp2/Galnt16/Rcn1/Nr2c2/Cryba2/Nr2f1/Msl2/Osbpl8/Nuak2/Tnfaip6/Cdr2l/Cd109/Stk39…	90	Sox5
0.0071666	0.00760378	0.00627194	0.00629476	0.00748577	6	Jade2/Slc12a5/Smarca2/Dclk1/Meg3/Prelp/Dcn/Ltb4r2/Podn/Nfatc4/Hipk3/AI314180/Hoxa10/Bmpr2/Pdgfrl/Nrp1/Mmp23/Gng11/Apod/Abi3bp/Cryab/Fam102b/Col6a3/Tbx15/Nfia/Errfi1/Cyr61/Trim7/Emx2/Gli2/Junb/Atxn1/Setbp1/Hoxa9/Malat1/Zfhx4/Id2/Arhgef28/Pcdh7/Nfix/Efna5/Gsn/Gria3	43	Tbx15
0.00105044	0.00211581	0.000406978	0.000326642	0.0023353	6	Msx1/Dlx4/Pik3r1/Ank3/Ank/Lhx1os/Tspan4/Hepacam2/Sell/Ppm1h/Gal/Dusp16/Sumo2/Fam65a/Stard10/Ift172/Adgra2/Ovol2/Hlx/Atp11b/Heg1/Hexim1/Mixl1/Crygd/Phf1/Atxn3/Abhd2/Ptprm/Bre/Dach1/Nrxn1/Runx3/Prok2/Arhgap35/Strn/Nfatc2/Nrip3/Rhbdd3/Ankrd9/Chn2/Rnf113a1/Bad/Elavl2/Lingo2/Elovl5/Pacsin3/Scamp1/Dgka/Dnajb2/Stag2/Fgf5/Rasd1/Slc7a6	53	Ovol2
0.010464	0.0123271	0.00753871	0.00822625	0.0120572	6	Socs5/Cpt1a/Osbpl8/Dusp7/Plagl1/Nfatc2/Hlx/Spsb1/B3gat1/Slc38a1/Sdcbp2/Epha2/Kdm6b/Gal/Srxn1/Bach1/Tuba4a/Lamc2/Map7d1/Rbp1/Ikzf3/Gadd45b/Plekhm1/Prnp/Lpin1/Cdh15/Rpusd2/Tatdn2/Borcs6/Cd300lb/Adgrv1/Ppp1r18/Sfrp5/Mlkl/Dmkn/Bloc1s1/Morc2a/Trip6/Ptprs/Igf2r/Zfp507/Armcx4/Rab3il1/Atxn3/Sypl2/Hdac5/Tom1/Atp13a3/Cgn/Pcgf2/Zc3h11a/Bcor/P2rx7/Stk26/Pls3/Bdnf/Hoxd4/Ubtd1/Adam10/Relb/Abracl/Dusp1/Btbd7/Pl…	926	Bach1
0.000302221	0.000479764	0	6.71713e-05	0.000518092	6	Pappa2/Sipa1l3/Zswim5/Cntln/Cfp/Fcgr2b/Tex2/Tmem170b/Smg9/Hist1h2af/Eno4/Celsr3/Timp3/Foxo4	14	Foxo4
0.00432997	0.0055061	0.000752247	0.00104706	0.00591248	6	Cblb/Akap9/Med13l/Rin2/Hoxa5/Enpep/Fsbp/Rassf6/Rapgef3/Plekhb1/Zfyve9/Myt1l/Arl5b/C1galt1/Ankrd44/Tcf12/Fam8a1/Tmcc3/Tmem179/Kcnk2/Crtac1/Ing1/Crebrf/Fzd10/Ezh1/Plppr1/Rfesd/Rgs1/Irf2/Trp53rka/Mastl/Ccnj/Slc38a3/Akap10/Tppp3/Pcmtd2/Mapk10/Mlh3/Tlk1/Sp5/Klhl21/Mto1/Erf/Tsc1/Il6st/Fzd1/Tmem65/Cdkn2aip/Angptl6/Slc25a37/Skiv2l/Zbtb44/Mxi1/Ank/Cep290/Syn3/Phf20l1/Foxp1/Cadm1/D3Ertd751e/Ythdc1/Lrrc8b/Z…	93	Foxn3
0.00941256	0.0135265	0.00219813	0.00151527	0.0139559	6	Dpysl2/Tagln3/Prmt8/Elavl3/Thsd4/Sstr2/Neurod1/Dpysl5/Stc2/Gadd45g/Pld5/Hoxa6/Nrxn3/Fgf17/Stmn3/Macrod1/Serpinb11/Plxna2/Insm1/Slit1/Alx3/Spsb4/Ncam1/Nhlh1/Mal2/Dpysl3/Dll3/Onecut2/Cmtm8	29	Nhlh1
0.0104833	0.0112685	0.00915217	0.0091959	0.0112491	6	Adamts7/Rhobtb2/Six5/Mxi1/Zbtb5/Orai3/Gucd1/Mnt/Zbtb3/Impdh1/Mepce/Elmo2/Kank2/E2f3/Tgif2/Fiz1/Scyl2/Camkk2/Kctd6/Sema3f/Rnd1/Ell2/Ppp1r21/Elmo3/Fbrsl1/Ccdc85b/Morc2a/Wtap/Tmem158/Ppp6r3/Ldlrad4/Azin1/Etv5/Nanos1/Fus/Gna12/Atm/Fam120c/Traf3ip1/Fbxl14/Sin3a/Pgrmc2/Hpcal1/Yes1/Dpf1/Zfp217/Dlec1/Arid3a/Adgrg1/Wdr81/Kif26a/Orai1/Stradb/Meg3/Fchsd1/Krcc1/Cdk2/Foxc2/Eno2/Syt11/Zbtb46/Grb2/Pmepa1/Plekha…	532	Patz1
0.00108509	0.00133338	0.000895929	0.000675664	0.00123785	6	Plppr1/AI661453/Zfp385c/Adtrp/Baiap2l2/Oog1/Stk39/Vipr2/Exoc2/Pparg/Atg16l2/Lmo4/Bcl7a/Esrra/Relt/AU015836/Otud3/Frmpd1/F2r/Ephb6/Myzap/Scn8a/Pou4f3/Pdss1/Gab2/Rab11fip5/Rreb1/Cxxc5/Hivep2/Ank2/Crtc3/Gpr63/Erbb2/Cyp46a1/Rffl/Faxc/Suds3/Ccnyl1/Rab7b/Mccc1os/Nudt11/Ap4b1/Cfap54/Cyb561/Cpne5/Skor1/Nup153/Extl1/Scnn1a/Efcc1/Anxa9/Rnf11/Sik2/Pitpnm1/Nim1k/Il6ra/Sypl2/Pard3/Krt42/Il22ra1/Iqsec1/Ptpn14/…	237	Esrra
0.0064811	0.00938456	0.00413222	0.00162278	0.00733308	6	Dab2ip/Dpysl2/Etnk1/Hsf5/Stab2/Rab30/Thsd4/Kcnu1/Usp27x	9	Hsf5
0.0801294	0.0829433	0.0793426	0.0794975	0.0820175	6	Inhba/H19/Spry2/Meg3/Rhoj/Tnfrsf12a/Wnt11/Malat1/Serping1/Prnp/Mxra8/Loxl1/Isl2/Nap1l3/Ebf4/Prop1/Col8a2	17	Npdc1
0.00954194	0.0114614	0.00840426	0.00772145	0.0106184	6	Sp3/Chpf/Zfp618/Kdm6a/Pvt1/Zfp62/Adam9/Vps18/Utp18/Pot1a/R3hdm2/Bad/Mpped2/Rev3l/Cep78/Sidt1/Igsf8/Fbxo11/Phlpp1/Zfx/Sestd1/Gar1/Recql4/Helq/Atf6/Ccna2/AI593442/Wbp11/Dync1i2/Rab11fip3/Emsy/Efna3/Gabrb3/Map3k8/Ctnnb1/Utp23/Piga/Hist2h2ac/Bicd2/Ldb1/Pank3/Hdac4/Irf2bp1/Sox13/Btaf1/Rrnad1/Maff/Kdm2a/Ptprn/Zbtb5/Ftsj1/Nampt/Arfip2/Cartpt/Orai1/Als2/Ddi2/Agpat4/Gstcd/Ice2/Trim59/Pknox2/Mark1/Pip4k2a/…	363	Gmeb1
0.00200586	0.0056489	0.00127741	0.000134314	0.00399266	6	Prr3/Abr/Zfp384/Hr/E2f1/Pcyox1l/Ccdc120/Bcl6b/Fos/Lhb/Gprc5d/Flt1/Barhl2/Elavl2/Ovol2/Grm5/Sumo2	17	Foxo6
0.00584218	0.0113171	0.00395591	0.0030537	0.00936485	6	Lhx1/Tbx1/Sfrp1/Nrp1/Socs5/Smad6/Fzd2/Nim1k/Vgll4/Tec/Mxra7/Sept6/Prrx2/Ephb3/Crlf1/Flrt2/Dab2/Mdfi/Hoxa2/Med13l/Sgcb/Fzd4/Ppp1cb/Scara3/Gng11/Shisa2/Zmiz1/Nr2f2/Hoxb4/Flnc/Ssbp3/Smap1/Barhl2/Nxph4/Fam109a/Sh2b3/Ltbr/Tmem119/Lhx2/Epha2/Scaf1/Elavl2/Pdgfra/Irs2/Lrp8/Foxo6/Dab2ip/Hoxb9/Chd7/Gm13375/Usp13/Ssbp2/Six1/Twist2/Wfs1/Nr2f1/Wwtr1/Usp34/Itgb5/Ppp1r1b/Lhx1os/Lhx9/Rbfox2/Nr4a3/Hoxb5/D5Ertd579…	223	Prrx2
0.00207056	0.00354829	0.000573563	0.000363351	0.00241175	6	Nrarp/Cbarp/Dusp7/D830013O20Rik/Vangl2/Prkab1/Setd1b/Csk/Prss56/Slc12a5/Hoxb5/Lhx1os/Pdlim5/Pax7/Fam49a/C230014O12Rik/Zfhx2/Sall3/Rph3al/Syt12/Dact1/Sh3pxd2a/Lhx1/Zfp608/Nkd1/Mxra7/Gprc5c/Rhof/Tbx19/Dkk4/Gja4/Bhlhe41/Prrx2/Ovol1/Efna2/Hoxb4/Fgf23/Camk2n1/Kank1/Sdk2/Satb1/Prkar2a/Cstf3/Sall1/Pax6/Fbrs/Gli3/Sorbs1/Rnf26/Foxl1/Zfp710/Crlf1/Cnksr3/Wnt8b/Hivep2/Col1a1/Lrrc15/Scn8a/Fendrr/Skor1/A630075…	78	Hoxb1
0.00272838	0.00398188	0.00171709	0.00156946	0.00305456	6	Fuca1/Wdtc1/Xylt2/Frmd4a/Boc/Lgr5/Tarsl2/Gm19345/Epb41/Bcl6/Halr1/Baz2a/Fhl3/Ccdc71/Hid1/Cilp2/Mageb16/Frmd8/Aga/Pgap1/Kcnk5/Slc44a2/Sppl3/Thsd4/Anxa7/Sacs/Frat2/Traf3ip2/Rorc/Tfap2a/Gnaq/Krt222/Fmn1/Scube3/Alpl/Kmt2a/Rps6ka5/Col22a1/Zfyve9/Mospd1/Tmem101/Sparcl1/Klc3/Msantd1/Hoxd3os1/Nfatc3/Mixl1/Micu1/Zbtb46/Fam107a/Myzap/Cd40/Vsir/Abca3/Atp2b3/Rhpn2/Ccdc73/BC048502/Ahcyl2/Rasa3/Srcin1/Zfp574/C…	69	Tfap2a
0.00118761	0.00221364	0.000122969	0.000385897	0.00114486	6	Celf3/Nav1/Muc1/Fcho1/Dopey1/Nckap5l/Grik2/Rims3/Msi1/Arl6/Efcab1/Mark4/Ypel2/Parp8/Scn8a/Myc/Fam222a/Bmpr1a/Dtna/Arhgap12/Clip4/Mink1/Kcnh2/Cbfa2t3/Ints8/Kmt2a/Spon1/Homer2/Ttc17/Maoa/Zfp384/Foxn3/Myh14/Sdk1/Nfkbie/Tmem74b/Tbc1d5/Znfx1/Spag9/Slc12a5/Hc/Ghrh/Fam212b/Ndp/Gm5424/Wnt8b/Apbb2/Rufy2/Klhl42/Zfp2/Abca1/Casp9/Intu/Sec14l1/Tmem117/Kif13a	56	Rfx4
0.012496	0.0187295	0.00355415	0.00235477	0.0101752	6	Arhgap26/Col13a1/Fgfr1/Foxl1/Foxf1/Ablim1/Rabgap1l/Mpped2/Plag1/Tpm1/Sall3/Tanc1/Lhx1/Hoxb8/Mpzl1/Fbxo3/Foxc2/Plvap/Ret/Col23a1/Klhdc2/Lrp10/Zmiz1/Hhex/Vegfc/Zic4/Nipbl/Jak1/Plat/Adam17/Frmd6/Map7d1/Mapk9/Gprc5c/Tob1/Ift140/Pdzd2/Vgll4/Creb5/Taf4b/Nfatc2/Zfp516/Brwd3/Cxxc5/Igf1r/Cnot6l/Atp1b2/Zfand5/Bhlhe41/Mrpl1/Nol9/Smoc2/Sgk3/Fzd10/Phf19/Ppp1cb/Phf21a/Ghr/Pcdh9/Bcl7a/Fgf9/Dpf1/Triobp/Ccnd2/Nhs…	268	Foxc2
0.0079843	0.0127751	0.00185759	0.00201561	0.00699175	6	Myh4/Hoxb8/Hoxb9/Lhx1/Syt12/Sp5/Gprc5c/Col13a1/Zic4/Hoxb7/Hoxb5/Tub/Gfra1/Arhgef17/Hoxb2/Alas1/Plvap/Hes7/Dusp6/Msx2/Cacfd1/Id4/Cdh2/H2afy2/Tpm1/Pantr1/Rora/Gli3/Nfkbiz/Hoxb6/Bmi1/Entpd7/Hhex/Cdh3/Lhx1os/Bves/Foxa2/Zic1/Flt1/Tcf15/Actn2/Myoz1/Fam83d/Rasl11a/Ip6k2/Cdc40/Hoxb4/Sh2b3/Hoxb13/Barhl2/Gtf2ird1/Prrx2/Pias1/Vasn/Mn1/Irf2bpl/Elavl2/Cdc25b/Crlf1/Sspn/Dlg4/Vgll4/Skor1/Adcy6/Hivep2/Zfhx2/Smad…	153	Hoxb5
0.000855681	0.00134343	8.68329e-05	7.11112e-05	0.0007174	6	Sipa1l3/Per1/Mafk/Tle1/Atoh8/Lonrf3/Lrrn1/Zbtb40/Ap1g1/Klhl38/Lin28b/Cdh12/Fbxo33/Ptpn14/Hamp2/Crb2/Homer2/Arfgef1/Sfxn2/Lrrc18	20	Zfp964
0.00473424	0.0206236	0	0.000345328	0.0111783	6	Lhx1/Lhx2/Foxa2/Creb3l1/Ppp1r9b/Marveld2/Sp5/Abr/Tspan8	9	T
0.00231399	0.00930085	0.000569524	0.000173998	0.00429021	6	Gm11627/Plvap/Mpped2/Foxl1/Atxn3/Lhx1/Plb1/Calb2/Foxc2/Zan/Gpr162/Nek8	12	Foxl1
0.00379427	0.0176034	0	0.000489397	0.00774882	6	Lhx1/Pax2/Dlx3/Chga/Msx1/Sh2b3/Ank/Cdc42ep3/Pantr1/Nxph4/Arrb1/Slc39a13	12	Hlx
0.000419971	0.0014312	0	5.63996e-05	0.000546074	6	Fat1/Stac2/Samd14/Pmepa1/A930004D18Rik/Zdhhc9/Cbln2	7	Arid3b
0.0114038	0.0170635	0.00822364	0.00895611	0.0130223	6	Klhl25/Gpr88/Nxph4/Hivep2/Sp5/Elavl2/Barhl2/Homer2/Lhx1/Fam109a/Prrx2/Fzd2/C1ql1/Zswim6/Smad6/Lhx2/Aldh1a3/Pias1/Zic1/Slc37a4/Eif2ak3/Zfp46/Scn4b/Fyn/Zmym4/Tef/Dmrt3/Cacnb1/Hoxb9/Snai3/Wdr19/Wdtc1/Sh2b3/Ank/Rasl11a/Tgif1/Prr11/Pdgfa/Pgbd5/Cd6/Cpt1a/Cic/Ssbp2/R3hdm1/Polr3gl/Sez6/Fbxo42/Txndc11/Pdik1l/Cnnm3/Zfc3h1/Zfp536/Sept6/Scnn1a/Ctbp2/Git1/Fbln1/Hoxb5/Tbc1d5/Eomes/Hoxb2/Foxo6/Edem1/Ccna1/Osbpl…	136	Barhl2
0.000367094	0.000580413	0.000156208	0.00038519	0.000376977	6	Zfp143/Lyve1/Frat2/Celf3/E4f1/Fam174a/A930024E05Rik/Cdadc1/Lin54/Ddx3y/Lclat1	11	E4f1
0.000644335	0.00164726	0	0.000465816	0.000813793	6	Dach1/Kif21b/Gm10440/Ptprd/Nr2f1/A830082K12Rik/Col25a1/Foxi1/Hyal1/Sim1/Gap43/Rab43/Clcn4/Kcna10/Igfbp4/Bcl2/Nrep/Hoxa2/Has2/Pdgfc/Pdgfrb/Plpp3/Fbrs/Meox1/Scara3/Setbp1/Sema3f/Meis2/Hoxd4/Mecom/Hoxa3/Lbh/Dnm1/Nfatc4/Fam212a/Erf/Atp1a2/Igfbp5/Tead3/Awat1/Col27a1	41	Nr2f1
0.00774777	0.00930176	0.00687347	0.00744871	0.00806957	6	Six4/Ptprg/Spred2/Filip1l/D930015E06Rik/Ipo11/Vat1l/Kpna6/Zfp367/Atp6v1a/Uaca/Fam46c/Sufu/Zmym2/Fbxo2/Adnp/Nuak1/Zbtb2/Pip4k2b/Lrrc8a/Tsc1/Taf3/Polr3e/Pde4dip/Rspry1/Ddx23/Cyhr1/Fam179b/Tra2a/Cand2/Wiz/Ppp1r10/Slc25a44/Kif13a/Galnt7/Numbl/Trim41/Zfp462/Dopey2/Dclk2/Tsku/Nrd1/Rhobtb3/Mylip/Muc1/Rnf139/BC005537/Cnot2/Hmgxb4/C2cd5/Itch/Mark3/Sh3bp5l/Fmnl1/Exph5/Tom1l1/Efnb1/Cdk10/Grasp/Nav1/Caprin1/…	361	Rbbp5
0.00414781	0.00166934	0.00110701	0.000564689	0.00442172	6	Abcg1/Stox2/Snai1/Nobox/Rbms1/Nfix/Sdc1/Slc27a2/Ophn1/Nags/Slc43a1/Rhobtb1/Tcn2/Ifi47/Ube2r2/Cd47/Itga9	17	Snai1
0.0208204	0.0168514	0.01774	0.0157428	0.0199523	6	Sall1/Ep300/Zfp143/Hmgb1/Frat2/Chd7/Bcr/Mobp/Lrrn1/Klf7/Celf2/Plekha6/Cd24a/Tbl1xr1/Fli1/Arid1b/Trp53i11/Cdkn1c/Elf4/Ccng2/Pogz/Prtg/Erich6b/Ccdc88c/Hunk/Dicer1/Adcy10/Syne2/Chn1/Cdk14/Sin3a/Foxi3/Macrod2/Crabp1/Pag1/Cd93/Mllt1/Gm12216/Tef/Fras1/Kmt2b/Reln/Fam214a/Stox2/Jmy/Zfp711/Zfp597/Rbbp6/Klhl14/Ddit4/Acsf2/Igsf21/Ildr2/Foxf1/Zbtb44/Pde1c/Esr1/Ddah1/Rhobtb3/Lmo1/Usf2/Vav2/Pou2f2/Irf8/Rfx3/Li…	255	Sox3
0.00151268	0.000914007	0.000117799	0.000631026	0.00133416	6	Lmo1/Nr2e1/Trib2/Irs2/Wt1/Ank1/Setd1b/Hoxa3/A330033J07Rik/Hoxa1/Drp2/Crabp2/Rnf2/Lpar1/Kif27/Cdkn1c/Srrm4/Sgms2/Hotairm1/Zar1l/Sgcb/Farp1/Tmem150a/Pbx1/Eef2k/Fdps/Igfbp5/Mecom/Chst2/Lin28a/Tm6sf1/Ubash3b/Sox21/Hoxa2/Tet3/Ankrd40/Slc16a4/Clcn5/Meox1/Tas2r108/Ophn1/Muc1/A230077H06Rik/Tnik/Apba2/Spag16/Cplx2/Lclat1/Rnf169/Ephb4/Fam181b/Pdgfra/Ppp1r1b/Asph/Ppm1b/Nr6a1/Rbfox2/Fxyd6/Dusp7/Ranbp6/Tshz1/…	64	Hoxa1
0.00578324	0.00185086	0.000147265	0.000421643	0.00326367	6	Tubb3/Myt1/Meis3/Glis1/Pou3f2/Ebf2/Dpysl3/Neurog2/Neurod1/Hoxc4/Pou4f1/Frmd4b/Insm1/Isl1/Hoxc9/Trp53inp2/Prmt8/Arid1b/Srrm4/Spock2/Necab2/Crabp1/Lgalsl/Dll3/Ero1lb/Cplx2/Onecut2/Nkain3/Klhl23/Glra1/Sulf2/Neurod4/Tbx6/Onecut1/Miat/Rhpn1/Gdi1/Tbc1d4/Igsf8/Leng1/Gad1os	41	Pou3f2
0.00286748	0.000396933	0	8.40918e-05	0.00206964	6	Lhx8/Wnt3/Lmo1/Adgrg1/Tekt2/Lamb1	6	Esx1
0.00713549	0.00447283	0.00323322	0.00364452	0.00617247	6	Upp2/Rab3a/Sp7/Pcsk2/Rtn1/Bcor/Rngtt/Cdk6/Tom1l2/Relt/Creb5/Mtmr4/Pcbp2/Pld2/Trio/Lxn/Nid2/Polr3e/Msh5/Vdr/Ak8/Syt14/Atp10a/Fam214a/Crabp1/Gm12216/Capn7/Vamp5/Nyap1/Tox2/Kdm4b/Zfp710/Stard5/Dstn/Camkk1/Slc27a3/Ppl/Micu1/Gm7008/Gdi2/Rbbp4/Il13ra1/Tet3/Rps6ka5/Nlgn2/Slc43a1/Lnpep/Rundc3b/Prtg/Fam57a/Per2/Kcp/Alg10b/Mgat1/Rec114/Lmo2	56	Sp7
0.03543	0.0362663	0.0341804	0.0274777	0.0338831	6	Map1lc3a/Elovl5/Syt11/Cdc14b/Sbsn/Relb/Crlf1/Zbtb21/Btg2/Mxi1/Zbtb37/Plekhg2/Emc10/Btg3/Gm7334/Spag9/Gnl1/Lrrc8a/Rps29/Jun/Dnajc27/Nf1/Cntrob/Dnttip1/Csnk1d/Btg1/Zfp516/Taf10/Fosb/Jund/Gnb2/Ube2b/Cebpb/Kif5c/Dusp8/Aig1/Fscn1/Ppp2r2d/Fam76b/Ubn1/Cldn7/Hdac5/Msi2/Egr4/Rnf166/Cdkl3/Crem/Ndrg4/Per1/Rbm3os/Stag1/Slc25a36/Pmepa1/Cdc25c/Klhl38/Homer2/Trps1/Foxc1/Csnk1e/Celf2/Arih1/Ppp2ca/Eif1/Ube2o/Kdm6…	684	Jund
0.00146853	0.00137815	0.00105659	0.000423337	0.00150345	6	Zc3h12a/Ptpn3/Ppp1r1b/Chil1/Zfp521/Cd36/Elmsan1/Nfat5/AA986860/Memo1/Fry/Dnah7c/Lmntd1/Scamp1/Adam22/Atg16l2/Paip2b/Cxcl16/A930012L18Rik/Asic1/Pik3r3/Slc25a15/Pip4k2a/Rel/Lhx2/Rreb1/Abhd6/Abcb8/Arf6/Phgr1/Pmch/Ugt8a/Specc1/Efhd2/Ppef1/Deptor/Gpr19/Fut8/Morc2b/Arhgef40/Matk/Nab1/Tnfaip3/Six5/Atp11c/Nsg1/Tet3/Arrb1/Nefl/Itga9/Afap1/Adam9/Pank1/Plp2/Ints6/Zdhhc15/Tifa/Rassf5/Apba1/Klf4/Dock9/Zmiz2/M…	147	Rel
0.0116125	0.0110636	0.00405314	0.0023128	0.012984	6	Stard4/Prkcq/Cd47/Prkab2/Tiam1/Src/Ctso/C2cd2l/Cyp51/Stat2/Irgm2/Parp11/Vash1/Zfhx2/Erf/Irf2/Rnf122/Irf1/Arid5a/Pros1/Mn1/Sde2/Strn/A230050P20Rik/Socs3/Ada/Il18bp/Crebl2/Acvr1b/Stat3/Plekha3/Sema6a/Mitf/Cldn5/Cradd	35	Stat2
0.0689341	0.0601399	0.0188909	0.00568339	0.0694237	6	Nppc/Hes1/Neurog1/Pcdh17/Btg2/Bnc1/Mpped2	7	Hes1
0.00117598	0.00112297	0.000695818	0.000522633	0.00114899	6	Eomes/Dlx1/Rasgef1a/Hes5/Lhx4/Nr4a1/Id4/Hpx/Hdac9/Sox3/Cdk14/Neurl1a/Eif4enif1/Srsf2/Slc23a3/Gm16063/Cables2/Tmem260/Pi4kb/Slc15a5/Adgrb3/Slc6a4/Bcar3/Rbm11/Lonrf2/Ubp1/Lyg2/Npb/Klk13/Cdnf/Gm6277/Lcorl/Gpr87/Fzd10/Hcn4/Scnn1a/Tmem139/Zc3h6/Krt28/Ptprd/Fnip1/Cmip/Meg3/Bad/Sema4b	45	Lhx4
0.00110765	0.00115847	0.000392564	0.000244767	0.00102934	6	Tbx1/Cnr1/Hoxa7/Bcl9l/Lhx8/A230028O05Rik/Mecom/Six2/Hoxa2/Sema3f/Rcor1/Mab21l2/Ntng1/Lrig3/Cntn4/Nr2f1/Smad3/Prrx2/Osbpl7/Meis3/Farp1/Scara3/Msi1/Mdfi/Tead3/Tesk2/Pik3r1/Srgap1/Efna5/Zfp639/Cd36/Cdh11/Krt82/Fzd5/Epha4/Grem1/Arg1/Chst2/Pbx1/Sema3c/Prkaca/Aen	42	Hoxa2
0.00978654	0.00878624	0.0023374	0.00168656	0.00891135	6	Mknk1/Daam1/Akr1b3/Mtr/Gm973/Aifm2/Eef2k/Pgm2/Lhx8/Ptpro/Add2/Shtn1/Pef1/Lmo1/Msi1/H6pd/Zswim6/Cilp2/Map2k6/Pla2r1/Casz1/Esx1/Nckap5/App/Erg/Six1/Chd6/Neo1/Paqr9/Fam214a/Rwdd3/Gata3/Gse1/Aff3/Lemd1/Dlk1/Rftn1/Jph3/Thsd4/Htr1d/Gtf2i/Prdm16/Plekha6/Bmp7/Tmc3/Micalcl/Gnaz/Racgap1/Lace1/Pou4f1/Cdk14/Rapgefl1/Pde1c/Arid5a/Tfap2c/Unc5a/Pcgf5/Ophn1/Anxa4/Tmem246/Apbb1/Ppp1r3fos/Hopx/Nfix/Cpne8/Dgka/Skap…	142	Lhx8
0.00367662	0.00363326	0.00260694	0.00241422	0.00370148	6	Ldlr/Tbl2/Zfyve1/Tceanc2/Phactr1/Atp2b4/Scyl2/F2/Olfml2b/Podxl2/Gys1/Polr3h/Ophn1/Gpc6/Utp6/Taok1/P2ry14/Gk/Tha1/Plpp7/Numbl/Kif20a/Zc4h2/Rcor1/Bsx/Cdhr2/Senp7/Pign/Palm/Cyp46a1/Cpox/Pou4f1/Tle3/Tmem5/Itpr1/Fuk/Adgrg1/Tmem39b/Rapgefl1/Lace1/Pdia5/Lasp1/Zic5/Tnr/Sqle/Dlg4/Trak2/Ddx23/Zfp7/Zfp248/Sap130/Ero1lb/Sel1l/Sp6/Ubl3/Ing3/Foxp4/Sap30/Sec63/Tcf20/C1galt1/Homer2/Leprot/Pprc1/Xkr6/Fbxo46/Zfp35…	136	Rcor1
0.0113468	0.0112269	0.00831001	0.00851119	0.0117443	6	Jade2/Tnik/Nr2f2/Ctnnd1/Sox6/Ccdc88a/Mef2a/Elmo2/Ppp2r3a/Rb1/Nbea/Homer1/Ccnyl1/Fam46a/Unc5d/Asic4/Klhl26/Ssfa2/Acsbg1/Fbxo44/Wipf3/Fam63b/Mib1/Cdk19/Anxa4/Bmpr2/Zadh2/Taok3/Ssh2/Ercc6l2/Myom1/Wnt5b/Kcnj12/Pomgnt2/Arap2/Dennd1a/Fbxw7/Sertad2/Wnt5a/Zbtb7b/Rps6kb1/Meox2/Trpm8/Stxbp1/Jup/Stk39/Tbc1d20/Fbxo41/Cdkl5/Eno4/Crtap/Sept5/Foxo6/Prkd3/Smchd1/Klhl15/Arfgef1/Rgma/Zfp27/Mafg/Elf1/Kif11/Neb/Gtf2…	231	Mef2a
0.000211981	0.000227175	0	0	0.000285434	6	Opn4/Chn1os3/Pappa/Gm12253/Gm3376/Orai1	6	Tfec
0.0346991	0.0343279	0.0298716	0.0285148	0.0373011	6	Kdm6b/Nlrx1/Fosl1/Nfatc2/Gal/Tnfrsf12a/Ubxn10/Cdkn1a/Tubb2a/Srxn1/Actg1/Dusp2/Fhl3/Cxcl14/Ptpn1/Rasgrf1/Timp1/Gm15417/Dmkn/Msmo1/Il12rb1/Plaur/Abcc3/Tex19.1/Coq10b/Emp3/BC030867/Sertad1/Hmox1/Runx1/Dnase1l3/Socs5/Snap25/Wnt5b/Grip1/Lmna/Vamp2/S100a10/Areg/Anxa7/Mef2d/E2f8/Pla2g6/Vasn/Anxa2/Atp8b2/Epcam/Prnp/Map7d1/Pea15a/Id1/Rrad/Anxa4/Fam71f1/Midn/Cd68/Sdcbp2/Sqrdl/Cntnap4/Galnt3/Spty2d1/Isg20/S…	707	Fosl1
0.00747045	0.00807604	0.00621367	0.00531941	0.00876971	6	Nacc2/Kdm8/Thra/Jun/Cdc25c/Cic/Ubap1/Bnip3l/Syt11/Pcsk2/Csnk1e/Mast1/Clcn5/Barhl2/Hbs1l/Glod4/Rnf14/Tbc1d25/Serping1/Cntrob/Tubb2b/Gtf3c1/Tom1l1/Foxn1/Glis3/Chga/Gfra1/Osgepl1/Lrrc9/Synj2/Rbm18/Aig1/Dtna/Atg2a/Tshz3/Dcun1d1/Sik1/Cystm1/Dst/Galnt11/Gpalpp1/Pla2g6/Sec1/Zfp367/Pak6/Nfatc2/Smyd2/St7/Spag6l/Cep57/Crem/Ccl25/Mlc1/Dvl1/Wdr63/Creb3l2/Uba6/Adrbk1/Slc17a7/Il12rb1/Cdh3/Ociad1/Smad7/Mesdc1/C…	495	Crem
0.00249907	0.00284699	0.00119083	0.000989338	0.00333978	6	Slc23a2/Yap1/Kif7/Pou2f1/Ddhd1/Kansl1/Usp47/Rc3h1/Gas1/Nhlrc3/Rbm24/Dis3l2/Prkacb/Sin3a/Bend7/Slc12a2/Ahcyl1/Wdfy3/C1ql1/Fst/Jph3/Mbtd1/Cdk17/Ing5/Per3/Tef/Cxcr4/Alx3/Cdkn2aip/Ctnnb1/Zfp131/Rgmb/Aif1l/Rfwd2/Rftn2/Zeb2/Foxp1/Wac/Mapk6/Slco2a1/Rara/Cxxc4/Ell/Tlk1	44	Pou2f1
0.0132835	0.0138453	0.00402342	0.0065364	0.00907717	6	Nptn/Zbtb18/Ltbr/Fam187b/Vps33a/Sgpp2/March8/Lztfl1/Apoa5/Lrba/Adcy7/Tunar/Wsb2/Nr6a1/Clcn6/Plekhg3/Ubtd1/Spint2/Nrxn1/Fosl1/Lfng/Rab3gap2/Mslnl/Slc25a26/Vac14/Dhrs13/Rabgap1/Satb1/Tspan4/Tmem229b/Tubg2/Golim4/Ephx3/Dzip1/Scai/Tef/Znrf2/Avp/Cd2/Btf3l4/Igf2r/Tceal6/Vapb/Mag/Mbd5/Wdr81/Pnldc1/Tomm6os/Rapsn/Usp36/Otub2	51	Arntl2
0.00037616	0.000389746	0	8.15241e-05	0.000248559	6	Gm32921/Parp8/Sik2/Rbfox1/Myo9b/Epb41l1/Vdr/Foxp4/Ripk2/Il18bp/D16Ertd472e/Rgs16	12	Zfp831
0.00178435	0.0017176	0	0.000284401	0.00124448	6	Tsga10/Sertad3/Dyrk1b/Grb7/Rab3a/Pick1/Begain	7	Zfp444
0.00127896	0.00130388	5.26856e-05	0.000235689	0.000897913	6	Nos1/Nova2/Fgd2/Sh3rf2/Trpv4/Cd2/Kcnk3/Iqsec2/Paqr7/Ccl5/Iffo2/Glis2/Tspan18/Gjb1/Jph3/Skor1/Gpr68/Map2k3/Srp54a/Iqsec1/Bpifb1/Tsku/Sfrp5/Hmox1/Morn5/Col13a1/Fhad1os1/Msi1/Sirpa/Tnnt1/Itga3/Mxi1	32	Zfp768
0.0386391	0.0376385	0.013278	0.00875964	0.0288523	6	H2afy2/Fam83d/Add3/Cd24a/Prtg/Zfp618/Cited1/Fam110a/Nol4l/Lpgat1/Dixdc1/Ube2e3/Hmgb3/Pafah1b2/Casp6/Gpsm2/Dlgap4/Cnnm4/Bend4/Marcksl1/Ssbp2/Chd7/Aldh1a2/Ccnj/Ugp2/Cox7b2/Tex11/Cadm1/Rbp4/Mllt3/Zfp512b/Reep5/Eif1b/Snrk/Wnt9a/E2f5/Stau2/Zbtb46/Cdc25b/Akt2/Hoxb13/Nt5c2/Smad5/Snn/Cbx2/Unc119b/Ccdc50/Camk2g/Ypel1/Dgat2/Epb41l3/Peli2/Efna1/Vash2/Rnf219/Ccna1/Bmp7/Tspan13/Hmgcs1/Epc1/Neurl1a/Mkrn2/Syde2…	87	Hmgb3
0.00380328	0.00443932	0.000474456	0.000833284	0.00299106	6	Mob3c/Lrba/Slc4a7/Ttll5/Csnk1g1/St3gal2/Slc41a1/Dcaf5/Tlk2	9	Zfp148
0.0125809	0.0141624	0.00670149	0.00619248	0.0112127	6	Htra3/Tnrc18/Pcsk2/Zfp703/Pcdh1/Lrrc32/Hyou1/Tbx1/Etv4/Ssh2/Ankrd9/Jph4/Fam107b/Elk3/Lsp1/Rora/Krt25/Smox/Erbb3/Map7d1/Sox4/Tbx3/Clcf1/Fam83g/Tbx6/Cdh5/Tagln2/Ovol2/Gsx2/Itga3/Slc45a3/Uvrag/Pgf/Ryr1/Ubtd1/Nkd1/Ctdsp1/Bmi1/Nfatc4/Tspan14/Dlk1/Kcnd3/Ptrf/Pea15a/Ppp1r9b/Chtf8/Ccnd2/Cdc42se1/Gsn/Rad54l2/Nr4a1/Cacnb1/Bmp1/Cpt1a/Map3k11/Lamb1/Bcl6b/Adgra2/Lmna/Foxp4/Tmem204/Atp6v0a1/Rhbdd3/Wdr26/Lmo1/S…	137	Plagl1
0.00305656	0.00350734	0.000773765	0.000513476	0.0027298	6	Eif4g3/Basp1/Rufy4/Cnksr3/Zeb1/Erf/Zfp219/Nfkbie/Rras2/Ddx43/Usp27x/Mesdc1/Klf7/Zfp143/Tmem65/Elavl2/Dennd5b/Cnksr2/Nacc2/Heg1/Aig1/Pitpnm2/Cbx8/Kctd8/Mbip/Ptprs/Chd7/Pgrmc2/Lbx1/Hdac5/Ssfa2/Cdx4/Celf2/Rnf44/Rbp4/Flt1/Tpm4/Lgi2/Rfx1/Fam134a/Rbm15b/Hs3st4/C030037D09Rik/Kctd12/Dyrk1a/D430042O09Rik/Dst/Creb3l2/Tsc22d2/Casc3/Crem/Pcsk2/Nckap5l/Baz2b/Atg5/Cds1/Dusp5/Fbxl3	58	Bach2
0.00310107	0.00352236	0.00150642	0.00150133	0.00295196	6	Uaca/Mfhas1/Klf8/Slc30a3/Ankrd27/Mef2d/Eepd1/Slc25a44/Kif26a/Rab3b/Psmb7/Dlg4/Car5b/Smap2/Tbl2/Stag3/Ikzf4/Plekhn1/Kdm1b/Dopey2/Plvap/Amot/Pprc1/Impdh1/Fbxl3/Sertad4/Morn5/Rfx1/Cars2/Aco2/Trpv4/Grasp/Tfr2/Plekhh3/Nfkbil1/Elmo3/Jade2/Serinc3/Spsb1/Uchl1os/Papss1/Lrig1/Golga2/Myo10/Med20/Zbtb8b/Wdfy3/Mief1/Atxn2/Gigyf2/Lnx1/Rabggta/S100pbp/Tvp23b/Mtmr12/Fbrs/Snx8/Atf7ip/Siae/Trim8/St6galnac6/Myh9/W…	126	Klf8
0.000854781	0.000908093	0	0.000380474	0.00069856	6	Slc39a9/Klhl25/Atp6v0e2/Nedd4l/Hps4/Tmem80/Dennd5b/Il17ra/Vsx1/Hectd3/Pear1/Nek6/Ndrg1/Plgrkt/Stat4/Loxl4/Gli2/Chn1/Chid1/Kcnma1/Zfp523/Rspo2/Elmsan1	23	Hsf2
0.0081859	0.00786881	0.00363881	0.00552488	0.00655533	6	Pacsin3/Six4/Dicer1/Plekho2/Slc22a2/Srgap2/Gpr179/Gpha2/Esrrb/Pfkm/Six1/Fzd10/Bptf/Meis2/Tesc/Ube3a/Nrip3/Med13/Krt18/Slc45a3/Diaph1/Numbl/Lasp1/Cdkn1c/Trim8/Cacna1a/Ahcy/Zbtb7a/Igfbp3/Mtss1l/Kcnma1/Ptger1/Phox2a/Ankrd28/Plxna3/Zeb2/Gem/Cirbp/Gal/Fbxo44/Rfx2/Mybl2/Cdk9/Zfp462/Nkrf/Fgf4/Tob1/Abl1/Capn1/Plk2/Arl4c	51	Six4
0.00278325	0.00271142	0.000993196	0.0021299	0.00275747	6	Zfp521/Zfp143/Sox3/Mxi1/Smad3/Marf1/Ube3a/Foxo1/Dcun1d4/Erf/Smad4/Habp4/Has2/Greb1l/Col25a1/Rfx7/Wdr70/Mllt6/Efnb3/Neurl4/Trim8/Fbxo11/Crocc/Rnf145/Rufy1/Npc1/Nr2f1/Msantd2/Atrnl1/Pou5f1/Mex3b/Tead3/Sdk2/Arhgap28/Map4k4/Gab1/Stim2/Igfbp4/Kdm3b/Cnot1/Bbc3/Adam10/Fancg/Pou5f2/Ccng2/Strn/Ebf2/Ccdc102a/Dgkz	49	Zfp143
0.000581461	0.00050541	8.3794e-05	0.000324358	0.000460909	6	Slc1a2/Sorbs2/Rbm12b1/Cadps/BC030336/Galnt14/F3/Hoxa7/Hoxa10/Pcsk6/Pax5/Hoxa9/Fhit/Stambp/Col8a1/Traf3ip1/Gm12253/Nepro/Clca1/Rora/Tekt2/Hist1h2bc/Zfpm1/Klhl24/Ptn/Crkl/Hoxa11/Fbxo8/Grik4/Fam26f/Inhba/Epha1/Efna3/E2f7/Hoxa5/Gda/Pappa/Cnga4/Zfp516/Dctn1/Mllt6/Oxct2b	42	Hoxa10
0.0115515	0.0112218	0.00877376	0.00994374	0.0111327	6	Eomes/Foxf1/Nr6a1/Gcnt1/Lhx2/Sox3/Cbln2/Tfdp1/Cdca7l/Abca1/Cachd1/Rbbp4/Myc/Tshz3/Foxd3/Aif1l/Cdh7/Zc3h14/Rfc4/Vsig10/Fendrr/Nespas/Sh3kbp1/Exo1/Esyt1/Brca1/Gemin8/Gnas/Tcf19/C230014O12Rik/Kpna2/Arrdc3/Psd/Ttc26/Brwd3/Suv39h2/Ppp2r5d/Tle2/Llgl2/Slc39a8/E2f1/Jade2/Serf2/Cacna2d3/Mcm6/Mcm2/Hoxb9/Fancd2/Lcorl/Clock/Bace1/Ppp1r10/Hist1h2ah/Sestd1/Grm8/Ltn1/Dbndd2/Plekha3/Tnrc18/Dcun1d4/Arid3b/Tlcd1/Z…	134	Tfdp1
0.0011134	0.00127083	0.000384267	0.000717259	0.00143652	6	Pigv/Klhl5/Aspg/Upk3bl/Pdgfb/Cacnb1/Paqr7/Rilp/Kif21b/Id1/Cdc25b/Daam1/Prph/Fgfr3/Gast/Mapkapk3/Hivep2/Slco4a1	18	Gm12845
0.00186178	0.00179071	0.000331878	0.0010526	0.0019827	6	Sept6/Nfkbia/Atxn7l3/Cdk14/Atxn1/Sec23a/Tfap4/Efna5/Nckap5/Arhgap27/Rab3d/Tox/Reep2/Rictor/Ero1lb/Nr2c2/Gtf2i/Josd1/Iqgap2/Ppp1r9a/Pcdh1/Rbfox2/Adgra2/Proser3/Irf2bp2/Zmat3/Hdac5/Cyp4f13/Gpr45/Fras1/Nufip2/Zfhx3/Stk40/Hoxb9/Stk39/Ptch2/Xpa/Fsbp/Bcar3/Tanc1/R3hdm2/Slc25a51/Nfe2l3/Mbd2/Cln6/Lck/Zfp503/Sall3/Pcgf1/Zcchc14/Igsf9/Gabrb3/Zfp516/Prex2/Bahcc1/Tnrc6c/Cbfb/Barx1/Phf21a/Zadh2/Bmpr1a/Tmem200…	124	Nr2c2
0.0241068	0.0240735	0.0228349	0.0233221	0.0242026	6	Zfp410/Tmem161b/Eri2/Lrrc49/Pigm/Ncstn/Krr1/Urm1/Atg16l1/Patl1/Mocs3/Arih2/Zfp407/Wdr37/Rap2c/Gtf2h1/Dmtf1/Slc39a9/Cstf2/Dnajc1/Mark2/Gnai3/Vmp1/Hbegf/Eif2a/Coa5/Fhl3/Uspl1/Taf13/Tmem33/Purb/Arl5b/Tbp/Cep41/Dnajb9/Tank/Dr1/Noc3l/Zbtb11/Ube4a/Adam17/Pcgf1/Ss18/Zkscan1/Aldh16a1/Pex6/Rmdn2/Nol6/Hjurp/Lemd3/Hnrnpd/Kctd10/Ubac1/Ccdc77/Atp7a/Ube2n/Ykt6/Nckap5l/Polr2a/Sar1a/Gabpb1/Mtmr9/Syvn1/Atp6v0e2/F…	1281	Gabpa
0.00623076	0.00612206	0.00267468	0.00383633	0.00637756	6	Ociad2/Hoxc4/Hoxc9/Ncam1/Rhof/Neurod1/Srrm4/Thsd4/Insm1/Dll1/Isl1/Prok2/Elavl4/Pik3ca/Tmem246/Neurod4/Lurap1/Plk3/Hoxc6/Miat/Tubb3/Ebf2/Meis3/Bmp7/Lhx3/Dmrt3/Mycl/Dpysl3/Barhl2/Nkain3/Phlda2/Carhsp1/Panx1/Ppp3ca/Barx1/Crabp2/Onecut1/Lrrc32/Arl8a/Myt1/Slc1a2/Pou3f2/Asap1/Spock2/Gne/Prkcz/Pls1/Lsp1/Sp8/Notch1/Trp53inp2/Fryl/Car12/Armc2/Hotairm1/Paqr9/Hoxd3os1/Neurog2/Ino80d/Cxcl14/Trp53i11/Maff/Cre…	223	Hoxc9
0.000567594	0.00063103	3.09182e-05	0.000164517	0.00065485	6	Hoxa7/Hoxc9/Hoxc12/Ncam1/Barx1/Hoxa1/Lin28b/Mnt/E330013P04Rik/Hoxc8/Adgrb2/Meg3/Cdh3/Wdr17/Sned1/Fosl2/Ahnak/Gm15867/Oma1/Tcf4/Barhl2/Cav1/Cabp1/Cbln1/Tub/Lhx1os/Fbn1/Mtif3/Itpr3/Plxnc1/Pik3ca/Cyth3/Mast4/Maf/Lbh/Catip/Ppp1r13l/Nfatc1/Vil1/Per1/Foxf1/Dusp13/Wnt5a/Golim4/Ctxn2/Sirt7/Trib2/Ereg/Emd/Emx2/Phf21a/Tank/Hoxc10/Notch1/Neil3/Nacc2/Adgrl3/Nr3c1/Elavl2/Foxa1/Pla2g12b/Pcdh7/Zeb2/Cgnl1/Rtl1/N…	78	Hoxc8
0.0269007	0.0282655	0.0218258	0.0226792	0.028229	6	Junb/Lgals3/Anxa1/Itgbl1/H3f3b/Eps8/Myo1e/Tsc22d1/Dusp1/Gem/Arc/Foxi3/Gulp1/Tank/Col1a1/Zfp516/Hmgcs1/Pear1/Runx1/Socs5/Col3a1/Fosl1/Tunar/Smim3/Runx2/Il13ra1/F3/Fzd1/Ier3/Fosl2/Smarca2/P2rx7/Cyp24a1/Zfp36/Ptn/Axl/Tspo/Tmem14a/Bcl3/Sprr2k/Dusp5/Tnfrsf1a/Syt6/Scara5/Kitl/Vasn/Myo18b/Cdkn1a/Gm5532/Pik3r1/Nsmce1/Rbp1/Prnp/Bin3/Id1/Cald1/Cav1/A2m/Fosb/Angpt1/Rrad/Fhl2/Fmo1/Gria3/Cyth4/Midn/Adcy7/Thsd…	929	Fos
0.0151959	0.0171139	0.00885521	0.0101022	0.016399	6	Mast3/Ppp1r18/Igf2r/Gnb2/Nr1d1/Pld3/Nup188/Slc16a1/Tsc1/Vps16/Fam179b/P2rx7/Slc35f6/Mms19/Relb/Zic4/Bhlhe41/Tmc8/Hsdl1/Samd4/Zfp367/Ssr3/Mef2d/Lmtk2/Slc12a7/Pip5k1a/Slc43a1/Synj2/Jade2/Plekhg2/Slc38a10/Scyl2/Lmbrd1/Prkcsh/Kdm5a/Ppp1r16a/Zfp322a/Patl1/Sec23ip/Pradc1/Map3k11/Trim44/Exoc1/Bcl6b/Dab2ip/Sco1/Ppme1/Junb/Ccdc85b/Fbxl12/Tank/Cbx8/Rab26os/Gprc5c/Mfsd11/Slc30a7/Eif5a2/Hirip3/Trub2/Akap10/R…	1235	Srebf1
0.03391	0.0380686	0.0223581	0.026949	0.0349588	6	Sec24d/Mlec/Creb5/Usp2/Aftph/Spag9/Phlda1/Lrrc15/Sdcbp2/Cyb561/Zfp423/B4galt4/Zfp277/Uso1/Sh3gl1/Rhog/Klhl22/Id1/Dmtf1/Nfib/Thap11/Spon1/Asph/Tln1/Gdap1l1/Lrig3/Klhl2/Slc38a1/Armcx1/Dnajc3/Ganc/Aldh18a1/Trp53inp2/Rab1a/Tram1/St7/Ssr1/Morf4l2/Reep5/Efnb1/P3h1/Ssr3/Slc30a5/Armcx3/Stt3a/Vasn/Tmem165/Bach1/Cxcl14/Kdelr1/Bag3/Srpr/Stat3/Ift46/Esrrg/Lsp1/P4ha1/Fkbp14/Meox2/Slc12a4/Ptrf/Amdhd2/Hmgcs1/Ig…	628	Xbp1
0.0160902	0.016658	0.00942728	0.0114862	0.015486	6	Lamc1/Fosl2/Capn2/Kcnj12/Runx1/Crygs/Emp1/Adam12/Rhoj/Dmkn/Prok2/Sipa1l3/Dpt/Ets1/Cpne4/Ttn/Nfkbiz/Socs3/F2r/Rab5b/Ero1l/Ctsk/Adamts12/Peak1/Junb/Map2k3/Bmp1/Gsn/Hmox1/Tnfrsf12a/Shc3/Col12a1/Col7a1/Timp2/Mnt/Bach1/Kdm6b/P2rx7/Cdkn1a/Ubxn10/Anxa5/Tubb2a/Itga5/Pcdh9/Col8a1/Clu/Bhlhe40/Axl/Anxa2/Fosb/Synj2/Slc9a1/Tuft1/Dock7/Card10/Fosl1/Ypel4/Osmr/Tgfbr2/Rnd1/Eif3j2/Crabp1/Fos/Slc16a6/Hamp/Xpr1/Col…	426	Fosl2
0.000661376	0.000682412	0	0.000102853	0.000622063	6	Klhl23/Pik3r1/Etv6/Efna1/Tacc2/Frmd4a/Fhl2/Tmem74b/Ssfa2/Mamld1/Celf2/Bahcc1/Lhx5/Micalcl/Lnpep/Ajap1/Zkscan1/Rai14/Zfp395	19	Zfp449

## Sheet: Targets of three TFs
Rhox5 related genes	Prdm14 targeted genes	Otx2 targeted genes
Pramel7	Wnt3	Rasal1
Tsx	Uhrf1	Helb
Utp14b	Bmp8b	Ifi35
Eppin	Dazl	Tmem205
Dnmt3b	Nanog	Reep6
Xlr4c	Ehmt2	Harbi1
Rhox10	Tbx3	Zdhhc12
Rhox1	Dnmt3a	Dus3l
Rhox13	Pou5f1	Gm10863
Dnmt3l	Nr0b1	Dmd
	Ifitm3	Sgk1
	Sox17	Tuba4a
	Tfcp2l1	Soat2
	Nr5a2	Cldn3
	Fgf5	Ubap1l
	Gdf3	Myo18a
	Tdgf1	Qser1
	Tcl1	Tle4
	Nodal	Sp1
	Lefty1	Bcor
	Cbfa2t2	Dnmt3a
	Fbxo15	Twf2
	Lin28a	Glo1
	Dnd1	Palld
	Tex14	Lima1
	Dppa3	Hpcal1
	Nanos3	Tfrc
	Dppa5a	Ankrd37
	Bmp4	Pgam1
	Lefty2	Pitpnc1
	Dppa4	Snx10
	Tet2	Tmem88
	Sox2	Elmo1
	Ddx4	Cystm1
	Dnmt3b	Krt18
	Esrrb	Crb3
	Dppa2	Clcn3
	Slco5a1	Tmem2
	Tdg	Stx3
	Dnmt3l	Capn1
	Utf1	Mgst3
	Tet1	Bckdhb
	Jarid2	Coro2b
		Cldn7
		Car4
		Vrtn
		Zic5
		Ppp1r1a
		Otx2
		Calca
		Fzd7
		Rbpms
