# Supplementary material for: The chemical reprogramming of unipotent adult germ cells towards authentic pluripotency and de novo establishment of imprinting
Source: Protein Cell. 2022 Nov 17;14(7):479–98. doi: 10.1093/procel/pwac044 (PMC10305742; doi:10.1093/procel/pwac044)
Supplement: pwac044_suppl_Supplementary_Table_S7 [file pwac044_suppl_supplementary_table_s7.xlsx]

## Sheet: RPG2 vs RPG1
Gene	is_TF	avg_logFC_expr	p_val_adj_expr	mean_diff_methyl	avg_log2FC_methyl	p_val_adj_methyl	Differential Expressed Genes (Yes/No)	Differential methylated promoter genes (Yes/No)	Group
Afp	non-TF	-3.53922	6.73653e-11	-0.435907	-1.10381	0.00073342	Yes	Yes	RPG2 vs RPG1
Pdcd4	non-TF	-2.86306	4.17385e-06	-0.534075	-1.41747	1.35681e-05	Yes	Yes	RPG2 vs RPG1
Scml2	non-TF	-2.56107	1.44113e-10	-0.509997	-2.57392	0.000161089	Yes	Yes	RPG2 vs RPG1
Gm16222	non-TF	-2.55602	1.07707e-05	-0.614125	-1.57395	1.68107e-06	Yes	Yes	RPG2 vs RPG1
Rhox13	TF	-2.44295	1.39619e-09	0.441585	2.49781	1.33388e-06	Yes	Yes	RPG2 vs RPG1
Piwil2	non-TF	-2.31694	5.33582e-10	-0.502708	-1.1862	4.06472e-06	Yes	Yes	RPG2 vs RPG1
Rpl39l	non-TF	-2.30021	5.60718e-09	0.34236	1.70468	0.00395443	Yes	Yes	RPG2 vs RPG1
Krt12	non-TF	-2.17546	7.19467e-05	-0.569738	-1.33204	1.62257e-10	Yes	Yes	RPG2 vs RPG1
Vps13c	non-TF	-2.14806	2.69549e-08	-0.374673	-2.41982	4.67896e-06	Yes	Yes	RPG2 vs RPG1
Mgl2	non-TF	-2.00285	0.00074237	-0.477503	-1.01576	3.90338e-07	Yes	Yes	RPG2 vs RPG1
Pnma5	non-TF	-1.91087	4.35731e-05	-0.423077	-1.86394	0.00282828	Yes	Yes	RPG2 vs RPG1
Muc3	non-TF	-1.90997	2.57096e-11	-0.755353	-2.17923	7.60777e-13	Yes	Yes	RPG2 vs RPG1
Dmkn	non-TF	-1.84533	2.33727e-06	-0.559035	-1.37296	6.39298e-12	Yes	Yes	RPG2 vs RPG1
Cers3	non-TF	-1.78039	2.39282e-07	-0.579737	-1.46154	4.29156e-07	Yes	Yes	RPG2 vs RPG1
Rep15	non-TF	-1.57424	3.06682e-06	-0.496237	-1.05115	5.57226e-08	Yes	Yes	RPG2 vs RPG1
Kcne1	non-TF	-1.5436	0.00157357	-0.317836	-1.22467	0.00146701	Yes	Yes	RPG2 vs RPG1
Filip1l	non-TF	-1.50107	0.000198725	-0.507225	-1.38051	9.17684e-05	Yes	Yes	RPG2 vs RPG1
Smim22	non-TF	-1.39376	0.00647241	-0.355825	-1.1729	0.000235632	Yes	Yes	RPG2 vs RPG1
Efcab5	non-TF	-1.36755	0.0030724	-0.533163	-1.13375	8.21487e-08	Yes	Yes	RPG2 vs RPG1
Eppin	non-TF	-1.23977	1.5854e-10	-0.401355	-1.15707	0.00135821	Yes	Yes	RPG2 vs RPG1
Sbk1	non-TF	-1.22993	0.000355393	-0.49492	-1.14403	2.13285e-09	Yes	Yes	RPG2 vs RPG1
Stox2	non-TF	-1.22022	2.73037e-06	-0.610227	-1.42405	1.78412e-10	Yes	Yes	RPG2 vs RPG1
Fam129c	non-TF	-1.16015	0.00167826	-0.397635	-1.26047	1.5799e-05	Yes	Yes	RPG2 vs RPG1
Ecscr	non-TF	-1.13002	5.45595e-06	-0.546467	-1.5927	2.18655e-07	Yes	Yes	RPG2 vs RPG1
C920021L13Rik	non-TF	-1.10273	2.08179e-08	-0.42252	-2.7689	1.6234e-09	Yes	Yes	RPG2 vs RPG1
Trim66	non-TF	-1.07469	1.64389e-06	-0.398961	-1.50864	0.000385609	Yes	Yes	RPG2 vs RPG1
Ppp1r32	non-TF	-1.01935	0.000228069	-0.47165	-1.37226	1.27933e-05	Yes	Yes	RPG2 vs RPG1
Olfr1420	non-TF	-1.0021	1.90945e-08	-0.516483	-1.12755	0.000746662	Yes	Yes	RPG2 vs RPG1
Gpa33	non-TF	1.12948	1.74804e-05	-0.498515	-1.20974	8.41687e-07	Yes	Yes	RPG2 vs RPG1
Pla2g1b	non-TF	1.27221	0.00490665	-0.38702	-1.70782	7.35092e-07	Yes	Yes	RPG2 vs RPG1
Card11	non-TF	1.32365	0.00014546	-0.563453	-1.97669	4.39199e-05	Yes	Yes	RPG2 vs RPG1
Myom2	non-TF	1.33648	2.36924e-08	-0.571172	-1.37086	2.42987e-06	Yes	Yes	RPG2 vs RPG1
Krt42	non-TF	1.35237	4.40976e-07	-0.517523	-1.17442	1.444e-10	Yes	Yes	RPG2 vs RPG1
Psrc1	non-TF	1.43153	5.03225e-05	-0.328923	-1.99625	2.12891e-07	Yes	Yes	RPG2 vs RPG1
Fbxo15	non-TF	1.43924	0.000137974	-0.784926	-2.59061	5.43921e-14	Yes	Yes	RPG2 vs RPG1
Tns4	non-TF	1.59721	7.74419e-07	-0.488624	-1.12947	9.11728e-08	Yes	Yes	RPG2 vs RPG1
Amt	non-TF	1.66076	2.81879e-07	-0.791156	-2.50735	3.23918e-18	Yes	Yes	RPG2 vs RPG1
Slc29a1	non-TF	1.71794	0.000767326	-0.38739	-3.48806	6.09417e-12	Yes	Yes	RPG2 vs RPG1
Hsd17b14	non-TF	1.76103	4.20283e-05	-0.632139	-2.02598	4.40003e-10	Yes	Yes	RPG2 vs RPG1
Rpl23a	non-TF	1.7685	2.20347e-10	-0.304146	-3.51354	1.39602e-08	Yes	Yes	RPG2 vs RPG1
Rab17	non-TF	1.79644	8.38798e-07	-0.495156	-1.08103	2.14471e-11	Yes	Yes	RPG2 vs RPG1
Trpm1	non-TF	1.81148	0.000155944	-0.698327	-2.09731	2.09019e-05	Yes	Yes	RPG2 vs RPG1
Gdf3	non-TF	1.93957	0.00262374	-0.398616	-2.53028	8.50532e-08	Yes	Yes	RPG2 vs RPG1
Dpys	non-TF	1.97646	1.75112e-08	-0.378325	-2.25041	2.12804e-09	Yes	Yes	RPG2 vs RPG1
Triml2	non-TF	1.98821	1.20531e-05	-0.530303	-1.65208	0.000414331	Yes	Yes	RPG2 vs RPG1
Dnmt3l	TF	2.01476	5.05802e-11	-0.313236	-1.2776	1.87641e-05	Yes	Yes	RPG2 vs RPG1
Lrrc2	non-TF	2.01568	1.11213e-09	-0.856243	-2.95753	2.01657e-11	Yes	Yes	RPG2 vs RPG1
Gsta4	non-TF	2.05991	7.30852e-09	-0.378083	-2.25295	2.98629e-06	Yes	Yes	RPG2 vs RPG1
Ifitm1	non-TF	2.07841	1.24761e-06	-0.747421	-5.39603	1.97915e-14	Yes	Yes	RPG2 vs RPG1
Gtsf1l	non-TF	2.10707	4.97834e-07	-0.571053	-1.3453	1.98958e-09	Yes	Yes	RPG2 vs RPG1
Slc39a4	non-TF	2.11255	0.00110126	-0.470378	-1.71112	8.6134e-08	Yes	Yes	RPG2 vs RPG1
Bex1	non-TF	2.30492	4.63999e-10	-0.325109	-2.45811	0.00104975	Yes	Yes	RPG2 vs RPG1
Apoe	non-TF	2.40488	4.98201e-09	-0.437609	-3.63412	1.89331e-11	Yes	Yes	RPG2 vs RPG1
2021-09-01	non-TF	2.51844	1.92064e-11	-0.605539	-1.46917	2.42987e-06	Yes	Yes	RPG2 vs RPG1
Nlrp12	non-TF	2.60454	0.000155944	-0.483006	-1.05142	7.75033e-05	Yes	Yes	RPG2 vs RPG1
Gpx4	non-TF	2.61172	5.04741e-11	-0.782946	-2.56152	7.79904e-18	Yes	Yes	RPG2 vs RPG1
Ifitm2	non-TF	2.88413	3.62079e-08	-0.641834	-1.75019	4.69496e-15	Yes	Yes	RPG2 vs RPG1
Liph	non-TF	3.49819	1.47211e-08	-0.525625	-3.33747	1.6249e-08	Yes	Yes	RPG2 vs RPG1
Nanog	TF	3.55812	2.91472e-10	-0.815691	-3.01289	1.20733e-18	Yes	Yes	RPG2 vs RPG1
Sdc4	non-TF	-4.58136	1.01431e-11	-0.0979869	-1.07585	0.0473036	Yes	No	RPG2 vs RPG1
Dazl	non-TF	-4.54762	7.31348e-12	0.153365	3.55819	3.0791e-08	Yes	No	RPG2 vs RPG1
Serf1	non-TF	-4.3365	5.6045e-12	-0.000896891	-0.0926813	1	Yes	No	RPG2 vs RPG1
Uchl1	non-TF	-4.27429	4.37103e-12	-0.0857924	-1.25874	0.0440797	Yes	No	RPG2 vs RPG1
Fkbp6	non-TF	-4.24883	3.761e-12	-0.0465401	-0.221164	0.575392	Yes	No	RPG2 vs RPG1
Tex101	non-TF	-4.20953	3.94661e-12	0.147845	0.525908	0.107233	Yes	No	RPG2 vs RPG1
Slc25a31	non-TF	-4.15696	9.66595e-12	0.127009	1.05917	0.0261534	Yes	No	RPG2 vs RPG1
Taf7l	non-TF	-4.08474	9.20076e-12	0.0797247	2.01631	0.0100975	Yes	No	RPG2 vs RPG1
Cirbp	non-TF	-3.93982	1.23571e-11	0.0385595	1.37327	0.165609	Yes	No	RPG2 vs RPG1
Mael	TF	-3.91943	4.82938e-12	-0.257869	-1.8591	2.14234e-05	Yes	No	RPG2 vs RPG1
Sycp1	non-TF	-3.83828	1.82836e-11	0.0585571	1.34972	0.0664683	Yes	No	RPG2 vs RPG1
H2.D1	non-TF	-3.7695	3.23761e-12	NA	NA	NA	Yes	No	RPG2 vs RPG1
Smc1b	non-TF	-3.65142	5.83516e-11	0.0275202	0.22048	0.753376	Yes	No	RPG2 vs RPG1
Tuba3b	non-TF	-3.6432	2.67582e-11	0.289084	0.919006	0.000976367	Yes	No	RPG2 vs RPG1
Tuba3a	non-TF	-3.59803	3.91805e-09	0.226923	0.909344	0.000777536	Yes	No	RPG2 vs RPG1
Nxf2	non-TF	-3.531	3.23761e-12	0.0446282	1.00088	0.472018	Yes	No	RPG2 vs RPG1
Mpc2	non-TF	-3.46995	2.55666e-11	-0.00596078	-1.03103	0.731423	Yes	No	RPG2 vs RPG1
Tsc22d3	TF	-3.46483	6.50772e-12	-0.0621919	-3.03813	0.00487326	Yes	No	RPG2 vs RPG1
Ddx4	non-TF	-3.44936	5.076e-12	0.0595833	1.03048	0.132953	Yes	No	RPG2 vs RPG1
Ret	non-TF	-3.43144	1.44201e-10	-0.0609554	-2.01032	0.00531351	Yes	No	RPG2 vs RPG1
Cox7b2	non-TF	-3.34496	5.86958e-12	0.312897	1.70171	0.0165677	Yes	No	RPG2 vs RPG1
Gm1673	non-TF	-3.27052	2.29594e-09	-0.0239454	-0.373861	0.544635	Yes	No	RPG2 vs RPG1
Dmrt1	TF	-3.19292	1.13863e-10	-0.040651	-1.61958	0.0455629	Yes	No	RPG2 vs RPG1
Zcrb1	non-TF	-3.03039	3.4317e-09	-0.0190135	-1.40092	0.46172	Yes	No	RPG2 vs RPG1
Mmd	non-TF	-3.02925	1.39882e-07	-0.119376	-2.39349	0.000572394	Yes	No	RPG2 vs RPG1
Gtsf1	non-TF	-2.98651	8.33555e-12	0.216667	0.947533	0.0854282	Yes	No	RPG2 vs RPG1
Txnip	non-TF	-2.96861	1.06669e-11	-0.201833	-3.66747	2.61653e-05	Yes	No	RPG2 vs RPG1
Ccnd2	non-TF	-2.95284	9.21892e-08	-0.0272727	#NAME?	0.0690542	Yes	No	RPG2 vs RPG1
Gstm5	non-TF	-2.90594	1.66192e-10	-0.0244442	-0.160881	0.834539	Yes	No	RPG2 vs RPG1
H2.M3	non-TF	-2.90381	3.43984e-11	NA	NA	NA	Yes	No	RPG2 vs RPG1
Cadm1	non-TF	-2.89732	1.03553e-10	0.00807429	1.17819	0.413525	Yes	No	RPG2 vs RPG1
Nmt2	non-TF	-2.88419	1.74137e-10	-0.0077747	-0.880348	0.801189	Yes	No	RPG2 vs RPG1
Fbxo32	non-TF	-2.86792	1.74207e-10	-0.0389814	-1.1941	0.0988075	Yes	No	RPG2 vs RPG1
Ypel5	non-TF	-2.82828	3.59495e-09	-0.00483537	-1.74103	0.724513	Yes	No	RPG2 vs RPG1
X2610524H06Rik	non-TF	-2.78892	9.83625e-07	NA	NA	NA	Yes	No	RPG2 vs RPG1
Mov10l1	non-TF	-2.76153	1.17697e-11	0.0247905	0.183346	0.825062	Yes	No	RPG2 vs RPG1
X1700018B24Rik	non-TF	-2.72708	7.30274e-09	NA	NA	NA	Yes	No	RPG2 vs RPG1
Dbx2	TF	-2.7064	1.99312e-08	0.0716424	1.15488	0.16165	Yes	No	RPG2 vs RPG1
Gyltl1b	non-TF	-2.70182	5.85187e-10	NA	NA	NA	Yes	No	RPG2 vs RPG1
Jak1	non-TF	-2.6949	1.02094e-06	0.0460028	0.88265	0.181952	Yes	No	RPG2 vs RPG1
Mrps6	non-TF	-2.68157	0.000179154	-0.0282271	-1.20706	0.107223	Yes	No	RPG2 vs RPG1
Smoc2	non-TF	-2.67355	1.13746e-10	-0.0333498	-0.657608	0.248893	Yes	No	RPG2 vs RPG1
Ddx25	non-TF	-2.66216	3.75902e-09	0.0209258	0.319757	0.682196	Yes	No	RPG2 vs RPG1
H19	non-TF	-2.66153	1.39882e-07	-0.130483	-0.37649	0.109474	Yes	No	RPG2 vs RPG1
Neb	non-TF	-2.64303	3.06539e-08	-0.238146	-0.513932	0.0292509	Yes	No	RPG2 vs RPG1
Foxf1	TF	-2.64101	4.64406e-10	0.0025377	0.146443	0.907428	Yes	No	RPG2 vs RPG1
Tmc3	non-TF	-2.63691	7.39275e-06	-0.255311	-0.775029	0.0761015	Yes	No	RPG2 vs RPG1
Selk	non-TF	-2.63037	8.97875e-11	NA	NA	NA	Yes	No	RPG2 vs RPG1
RP24.445D7.2	non-TF	-2.61924	7.47615e-08	NA	NA	NA	Yes	No	RPG2 vs RPG1
Caprin2	non-TF	-2.60357	1.88098e-05	-0.044129	-1.12872	0.296968	Yes	No	RPG2 vs RPG1
Rhox10	TF	-2.59864	8.34053e-09	0.112025	0.486582	0.521043	Yes	No	RPG2 vs RPG1
Sohlh1	TF	-2.53908	2.22298e-11	0.146952	0.372747	0.0997011	Yes	No	RPG2 vs RPG1
Tex30	non-TF	-2.51988	6.12796e-11	-0.00904653	-0.628361	0.816213	Yes	No	RPG2 vs RPG1
Rrad	non-TF	-2.51532	4.31327e-08	-0.115467	-0.617175	0.0747565	Yes	No	RPG2 vs RPG1
Igf2	non-TF	-2.5105	0.000608289	-0.162905	-0.279854	0.0346291	Yes	No	RPG2 vs RPG1
Pcp4l1	non-TF	-2.50355	1.5854e-10	-0.12778	-1.18933	0.104767	Yes	No	RPG2 vs RPG1
Cartpt	non-TF	-2.49773	1.91318e-10	0.0933862	1.08082	0.0404749	Yes	No	RPG2 vs RPG1
Rasl11a	non-TF	-2.49579	0.00103153	-0.109139	-1.01496	0.0644308	Yes	No	RPG2 vs RPG1
Gnb4	non-TF	-2.49023	6.12645e-09	-0.0192023	-0.399364	0.533928	Yes	No	RPG2 vs RPG1
X2610035D17Rik	non-TF	-2.47549	1.51962e-06	NA	NA	NA	Yes	No	RPG2 vs RPG1
Tnrc6b	non-TF	-2.47481	2.0983e-09	-0.0168031	-0.778488	0.459886	Yes	No	RPG2 vs RPG1
Ptprt	non-TF	-2.47302	0.00709376	-0.0105833	-0.661083	0.522903	Yes	No	RPG2 vs RPG1
Pou3f1	TF	-2.45852	0.000205698	0.00689397	2.20861	0.211988	Yes	No	RPG2 vs RPG1
X1700013H16Rik	non-TF	-2.45399	5.61837e-07	NA	NA	NA	Yes	No	RPG2 vs RPG1
Eif1b	non-TF	-2.45287	4.17198e-11	-0.0920085	-1.48217	0.00322082	Yes	No	RPG2 vs RPG1
Usp2	non-TF	-2.45106	4.59185e-07	-0.141478	-2.3343	0.00348673	Yes	No	RPG2 vs RPG1
Tdrd5	non-TF	-2.44727	2.36924e-08	-0.0885023	-1.41002	0.00981455	Yes	No	RPG2 vs RPG1
Usp3	non-TF	-2.43833	7.78259e-11	0.00756711	1.40716	0.510557	Yes	No	RPG2 vs RPG1
Halr1	non-TF	-2.43497	1.13343e-08	0.0572867	0.214963	0.638921	Yes	No	RPG2 vs RPG1
Dnd1	non-TF	-2.43182	1.46118e-09	-0.0841087	-0.941704	0.0981516	Yes	No	RPG2 vs RPG1
Rapsn	non-TF	-2.43052	1.65151e-07	-0.301254	-0.551959	3.07678e-05	Yes	No	RPG2 vs RPG1
Figla	TF	-2.42968	5.58746e-10	0.0113516	0.0362305	0.965419	Yes	No	RPG2 vs RPG1
Trim52	non-TF	-2.42693	9.89356e-05	0.134967	0.555565	0.0879184	Yes	No	RPG2 vs RPG1
Ube2b	non-TF	-2.41663	1.31246e-10	-0.00136375	-0.0662458	1	Yes	No	RPG2 vs RPG1
Sipa1	non-TF	-2.41432	0.0034837	-0.13168	-0.528126	0.0848278	Yes	No	RPG2 vs RPG1
Mageb4	non-TF	-2.3908	7.93351e-12	-0.307018	-0.529109	0.394578	Yes	No	RPG2 vs RPG1
Psme2	non-TF	-2.38986	2.69549e-08	-0.00355258	-0.0476597	1	Yes	No	RPG2 vs RPG1
Clstn1	non-TF	-2.37804	1.90945e-08	-0.026028	-0.832558	0.162466	Yes	No	RPG2 vs RPG1
Mllt3	TF	-2.37004	0.000332082	0.0638193	3.71572	0.000186485	Yes	No	RPG2 vs RPG1
Gm6890	non-TF	-2.36941	1.21824e-09	NA	NA	NA	Yes	No	RPG2 vs RPG1
Parp8	non-TF	-2.36755	0.00461173	-0.0648459	-1.29705	0.0120176	Yes	No	RPG2 vs RPG1
Rragd	non-TF	-2.3518	1.75112e-08	-0.0113998	-0.871881	0.597871	Yes	No	RPG2 vs RPG1
Igsf3	non-TF	-2.34556	0.00117547	-0.0496974	-1.8853	0.0271921	Yes	No	RPG2 vs RPG1
Fbxo47	non-TF	-2.33753	6.59883e-06	0.0414575	0.854731	0.493307	Yes	No	RPG2 vs RPG1
Asz1	non-TF	-2.31273	1.52756e-09	-0.00381187	-0.0317095	1	Yes	No	RPG2 vs RPG1
Tex11	non-TF	-2.31122	2.29658e-07	0.0579976	0.328357	0.663438	Yes	No	RPG2 vs RPG1
Spink2	non-TF	-2.31119	6.58821e-08	-0.229866	-0.810579	0.028478	Yes	No	RPG2 vs RPG1
Egr4	TF	-2.30804	3.05696e-10	-0.0089746	-0.455318	0.654071	Yes	No	RPG2 vs RPG1
Aim1	non-TF	-2.30567	8.07454e-10	NA	NA	NA	Yes	No	RPG2 vs RPG1
Hbp1	TF	-2.30458	1.33429e-09	-0.000504325	-0.0773418	1	Yes	No	RPG2 vs RPG1
Fbxo36	non-TF	-2.29763	0.000117948	-0.0271186	#NAME?	0.0332096	Yes	No	RPG2 vs RPG1
mt.Nd4	non-TF	-2.29661	2.19484e-09	NA	NA	NA	Yes	No	RPG2 vs RPG1
Ankrd12	non-TF	-2.29601	8.72857e-07	0.0109406	1.37581	0.596239	Yes	No	RPG2 vs RPG1
Phf13	non-TF	-2.2957	1.75097e-08	0.0122192	1.41259	0.356652	Yes	No	RPG2 vs RPG1
Irf1	TF	-2.29412	8.34053e-09	-0.0516916	-0.850452	0.0966237	Yes	No	RPG2 vs RPG1
Map7d2	non-TF	-2.28945	1.39909e-05	-0.0534536	-1.57224	0.0806147	Yes	No	RPG2 vs RPG1
Slc5a3	non-TF	-2.28734	0.00129586	-0.0282271	-1.20706	0.107223	Yes	No	RPG2 vs RPG1
RP23.53O7.2	non-TF	-2.27068	8.92881e-06	NA	NA	NA	Yes	No	RPG2 vs RPG1
Ankrd17	non-TF	-2.26183	2.6277e-09	-0.00892857	#NAME?	0.408702	Yes	No	RPG2 vs RPG1
Crabp1	non-TF	-2.26125	1.24769e-06	-0.00280116	-0.0380612	1	Yes	No	RPG2 vs RPG1
Heg1	non-TF	-2.2584	0.000343546	-0.0447711	-0.657485	0.262301	Yes	No	RPG2 vs RPG1
Atoh8	TF	-2.25726	9.26405e-10	-0.039521	-0.849746	0.132482	Yes	No	RPG2 vs RPG1
X1700019B21Rik	non-TF	-2.24982	0.000178961	NA	NA	NA	Yes	No	RPG2 vs RPG1
Rgs2	non-TF	-2.24662	6.74353e-11	0.0411088	1.41935	0.282377	Yes	No	RPG2 vs RPG1
Cox8c	non-TF	-2.23272	7.44011e-07	-0.113868	-0.395918	0.399561	Yes	No	RPG2 vs RPG1
mt.Nd6	non-TF	-2.23221	1.94809e-07	NA	NA	NA	Yes	No	RPG2 vs RPG1
Insig1	non-TF	-2.23064	8.71505e-09	0.00675131	0.221955	0.887739	Yes	No	RPG2 vs RPG1
Tnrc6a	non-TF	-2.22604	1.34933e-08	-0.0353218	-2.89308	0.0804699	Yes	No	RPG2 vs RPG1
Igf1r	non-TF	-2.22402	1.99905e-06	0.00498762	1.34832	0.587803	Yes	No	RPG2 vs RPG1
Hspa4l	non-TF	-2.203	5.80473e-08	0.00264937	0.240828	0.823448	Yes	No	RPG2 vs RPG1
Zfp703	TF	-2.19939	0.00753911	-0.0100264	-0.861307	0.558865	Yes	No	RPG2 vs RPG1
Chd4	non-TF	-2.19939	1.28417e-07	-0.0520197	-1.35353	0.0575389	Yes	No	RPG2 vs RPG1
Syce1l	non-TF	-2.19461	0.00074237	-0.0150442	-0.0402218	1	Yes	No	RPG2 vs RPG1
Gng13	non-TF	-2.19082	1.46097e-06	-0.0779979	-0.616746	0.151219	Yes	No	RPG2 vs RPG1
Itm2b	non-TF	-2.18933	5.30687e-11	-0.0130656	-0.183719	0.91354	Yes	No	RPG2 vs RPG1
Sbno1	non-TF	-2.18798	2.00576e-09	-0.0323136	-4.24537	0.00944063	Yes	No	RPG2 vs RPG1
Foxo1	TF	-2.18372	7.36629e-10	0.00321329	0.596321	0.817775	Yes	No	RPG2 vs RPG1
Cpne8	non-TF	-2.17645	2.71764e-05	-0.0212266	-0.877549	0.430852	Yes	No	RPG2 vs RPG1
Sdcbp	non-TF	-2.17329	6.12799e-10	-0.062329	-1.10043	0.141539	Yes	No	RPG2 vs RPG1
Taf1	TF	-2.17037	7.30916e-09	-0.0213378	-0.299183	0.832895	Yes	No	RPG2 vs RPG1
Pdzrn3	non-TF	-2.15734	0.000155935	0.00488545	0.409922	0.833331	Yes	No	RPG2 vs RPG1
A230065H16Rik	non-TF	-2.15034	2.59728e-07	NA	NA	NA	Yes	No	RPG2 vs RPG1
mt.Cytb	non-TF	-2.14835	1.13333e-08	NA	NA	NA	Yes	No	RPG2 vs RPG1
Gmpr	non-TF	-2.14584	0.00246256	-0.00979305	-0.254264	0.868406	Yes	No	RPG2 vs RPG1
Stag3	non-TF	-2.12903	1.37602e-10	-0.0496041	-0.971408	0.245984	Yes	No	RPG2 vs RPG1
Ccdc172	non-TF	-2.12667	8.59816e-06	0.0923644	0.590313	0.504763	Yes	No	RPG2 vs RPG1
Nktr	non-TF	-2.12562	0.00307186	0.0274632	1.03756	0.266536	Yes	No	RPG2 vs RPG1
Igsf21	non-TF	-2.12145	0.00709376	-0.0115828	-0.354765	0.637373	Yes	No	RPG2 vs RPG1
Map1lc3a	non-TF	-2.11729	6.87188e-08	0.0174497	0.36862	0.600134	Yes	No	RPG2 vs RPG1
Tktl1	non-TF	-2.11679	1.31246e-10	0.368952	1.53916	0.0465465	Yes	No	RPG2 vs RPG1
Clic6	non-TF	-2.11583	2.33727e-06	0.0238991	0.294782	0.734476	Yes	No	RPG2 vs RPG1
Usp34	non-TF	-2.1156	6.23882e-05	0.00342542	0.451059	0.791851	Yes	No	RPG2 vs RPG1
Epb41l4b	non-TF	-2.11419	8.28052e-06	-0.000456009	-0.0348326	1	Yes	No	RPG2 vs RPG1
Ighm	non-TF	-2.11032	2.00576e-09	NA	NA	NA	Yes	No	RPG2 vs RPG1
Sox3	TF	-2.10598	3.59495e-09	0.0034466	2.56854	0.308772	Yes	No	RPG2 vs RPG1
X3110062M04Rik	non-TF	-2.09935	0.00433353	NA	NA	NA	Yes	No	RPG2 vs RPG1
Mgst2	non-TF	-2.09505	5.18333e-07	-0.306389	-0.660405	0.0122114	Yes	No	RPG2 vs RPG1
Mdn1	non-TF	-2.09399	6.85391e-06	-0.0694226	-1.21363	0.144235	Yes	No	RPG2 vs RPG1
Gm364	non-TF	-2.0934	1.07734e-05	0.0365741	0.434146	0.832859	Yes	No	RPG2 vs RPG1
Chic2	non-TF	-2.09171	1.50717e-05	-0.0218606	-0.629825	0.554269	Yes	No	RPG2 vs RPG1
Taf9b	non-TF	-2.0894	4.37835e-11	0.0364789	2.12302	0.309094	Yes	No	RPG2 vs RPG1
Chd3os	non-TF	-2.08794	8.84345e-08	NA	NA	NA	Yes	No	RPG2 vs RPG1
C1qtnf4	non-TF	-2.08708	1.18402e-08	-0.113973	-0.869175	0.0734901	Yes	No	RPG2 vs RPG1
Vill	non-TF	-2.0827	1.64389e-06	-0.0999591	-0.436412	0.301921	Yes	No	RPG2 vs RPG1
Esx1	TF	-2.07103	2.39282e-07	-0.0125	#NAME?	0.271639	Yes	No	RPG2 vs RPG1
Espn	non-TF	-2.07068	0.00117547	-0.0310951	-0.556852	0.437264	Yes	No	RPG2 vs RPG1
Bcl6	TF	-2.0672	1.82845e-08	-0.00877029	-0.212221	0.701478	Yes	No	RPG2 vs RPG1
Cln3	non-TF	-2.05958	3.00613e-09	-0.259727	-0.606931	0.00172429	Yes	No	RPG2 vs RPG1
Rnf212	non-TF	-2.05825	9.4528e-07	0.0300664	0.281522	0.880065	Yes	No	RPG2 vs RPG1
Tspan8	non-TF	-2.05664	0.00776903	-0.363277	-0.745747	0.000947789	Yes	No	RPG2 vs RPG1
Pcsk2	non-TF	-2.05615	0.000235987	-0.0436441	-1.14412	0.153025	Yes	No	RPG2 vs RPG1
Mns1	non-TF	-2.05367	2.18088e-05	-0.112176	-0.848069	0.105262	Yes	No	RPG2 vs RPG1
Enkur	non-TF	-2.05154	0.0011012	0.011557	0.20277	0.885857	Yes	No	RPG2 vs RPG1
A330102I10Rik	non-TF	-2.05002	2.26266e-05	0.191844	0.503906	0.0526017	Yes	No	RPG2 vs RPG1
Lsm8	non-TF	-2.04612	4.13389e-08	-0.0808197	-0.638914	0.175218	Yes	No	RPG2 vs RPG1
Ifi27	non-TF	-2.04542	2.8744e-09	-0.267882	-0.667038	0.069584	Yes	No	RPG2 vs RPG1
Prkar1a	non-TF	-2.03728	1.21824e-09	-0.0529246	-0.532673	0.37767	Yes	No	RPG2 vs RPG1
Sycp3	non-TF	-2.02739	5.03225e-05	0.0736849	2.55169	0.116709	Yes	No	RPG2 vs RPG1
Gm15262	non-TF	-2.02484	7.39322e-06	NA	NA	NA	Yes	No	RPG2 vs RPG1
Glis3	TF	-2.02032	2.1021e-05	-0.00645454	-0.54256	1	Yes	No	RPG2 vs RPG1
Cd302	non-TF	-2.0195	7.74419e-07	-0.0825029	-0.664533	0.213424	Yes	No	RPG2 vs RPG1
Isg20	non-TF	-2.01738	1.45854e-07	-0.316121	-0.915234	0.000183362	Yes	No	RPG2 vs RPG1
Stk31	non-TF	-2.01203	5.5643e-08	0.129958	1.99032	0.00712783	Yes	No	RPG2 vs RPG1
Sys1	non-TF	-2.01026	4.35731e-05	-0.166769	-3.72731	2.81263e-07	Yes	No	RPG2 vs RPG1
Idnk	non-TF	-2.00648	5.88785e-06	-0.196637	-2.49697	0.000917289	Yes	No	RPG2 vs RPG1
Spata33	non-TF	-2.00483	3.90483e-07	-0.0685419	-0.570375	0.125571	Yes	No	RPG2 vs RPG1
Lgmn	non-TF	-1.99147	6.70021e-05	-0.135917	-1.36808	0.0112314	Yes	No	RPG2 vs RPG1
Gm27216	non-TF	-1.98262	5.61015e-07	NA	NA	NA	Yes	No	RPG2 vs RPG1
Zcwpw1	non-TF	-1.97967	2.26266e-05	0.0100096	0.569117	0.607943	Yes	No	RPG2 vs RPG1
Dpep3	non-TF	-1.97396	0.000847155	0.067772	0.136713	0.492321	Yes	No	RPG2 vs RPG1
Gm17435	non-TF	-1.97266	1.19932e-06	NA	NA	NA	Yes	No	RPG2 vs RPG1
Ttll7	non-TF	-1.97169	5.39657e-07	-0.0923998	-0.609111	0.254414	Yes	No	RPG2 vs RPG1
Cited2	non-TF	-1.97087	0.00184801	-0.0265761	-2.0053	0.0404644	Yes	No	RPG2 vs RPG1
Tdrd1	non-TF	-1.96731	8.45253e-10	-0.114457	-0.680552	0.106235	Yes	No	RPG2 vs RPG1
Laptm4a	non-TF	-1.9672	1.08496e-08	-0.0706587	-1.56725	0.0199023	Yes	No	RPG2 vs RPG1
Mier1	TF	-1.9643	1.04547e-07	-0.0325075	-0.819385	0.303	Yes	No	RPG2 vs RPG1
Tex12	non-TF	-1.96232	7.36629e-10	0.216137	1.07776	0.00588077	Yes	No	RPG2 vs RPG1
Btg2	non-TF	-1.96	2.52587e-05	0.00322341	0.042792	1	Yes	No	RPG2 vs RPG1
Tm4sf5	non-TF	-1.95972	3.33963e-08	-0.256784	-0.765526	0.0208638	Yes	No	RPG2 vs RPG1
Maged1	non-TF	-1.95888	5.86143e-09	-0.0191935	-0.438915	0.846814	Yes	No	RPG2 vs RPG1
Leprotl1	non-TF	-1.95314	1.08486e-08	-0.0308201	-0.789208	0.378268	Yes	No	RPG2 vs RPG1
Srsf9	non-TF	-1.95307	7.63822e-09	-0.0465233	-1.37529	0.0786394	Yes	No	RPG2 vs RPG1
Aff3	TF	-1.95279	2.81373e-08	-0.00486959	-0.609919	0.618287	Yes	No	RPG2 vs RPG1
Zbtb16	TF	-1.94677	1.88213e-05	-0.00586232	-0.28199	0.715718	Yes	No	RPG2 vs RPG1
Fyn	non-TF	-1.94578	0.000198725	-0.004664	-0.196311	0.867632	Yes	No	RPG2 vs RPG1
Tex19.1	non-TF	-1.94205	0.00152361	-0.0695363	-0.234218	0.499104	Yes	No	RPG2 vs RPG1
X4930550L24Rik	non-TF	-1.9402	7.63822e-09	NA	NA	NA	Yes	No	RPG2 vs RPG1
Mdh2	non-TF	-1.93846	3.19977e-08	-0.0749303	-2.27532	0.00191012	Yes	No	RPG2 vs RPG1
Ropn1l	non-TF	-1.93539	1.29865e-05	-0.0503674	-0.410827	0.512192	Yes	No	RPG2 vs RPG1
Minos1	non-TF	-1.9353	2.71764e-05	NA	NA	NA	Yes	No	RPG2 vs RPG1
Bhlhe41	TF	-1.93406	2.34729e-05	-0.00178397	-0.182391	1	Yes	No	RPG2 vs RPG1
Kdm1b	non-TF	-1.93157	0.000113883	-0.0438994	-1.31864	0.0748752	Yes	No	RPG2 vs RPG1
M1ap	non-TF	-1.92715	4.05369e-05	-0.108865	-0.854311	0.401169	Yes	No	RPG2 vs RPG1
Akap17b	non-TF	-1.92697	0.00709376	-0.0484857	-0.918672	0.503473	Yes	No	RPG2 vs RPG1
Asap1	non-TF	-1.92687	8.59092e-05	-0.0480138	-1.05114	0.12615	Yes	No	RPG2 vs RPG1
Pphln1	non-TF	-1.92557	1.75053e-08	-0.0190135	-1.40092	0.46172	Yes	No	RPG2 vs RPG1
Cftr	non-TF	-1.92386	0.000393355	-0.0419804	-0.441258	0.604325	Yes	No	RPG2 vs RPG1
Eea1	non-TF	-1.91929	0.0077719	0.00872442	0.22213	0.911127	Yes	No	RPG2 vs RPG1
Limd2	non-TF	-1.91714	7.72406e-05	0.00352291	0.102073	1	Yes	No	RPG2 vs RPG1
Kdm5a	TF	-1.91633	3.63756e-08	-0.0205508	-0.910777	0.484713	Yes	No	RPG2 vs RPG1
Atad2	non-TF	-1.91603	0.000310239	-0.103544	-3.09359	0.000150964	Yes	No	RPG2 vs RPG1
Dnajc12	non-TF	-1.91433	8.05981e-07	-0.102708	-2.01266	0.0819682	Yes	No	RPG2 vs RPG1
Pgm2l1	non-TF	-1.91381	4.13355e-08	0.011206	0.619049	0.838864	Yes	No	RPG2 vs RPG1
Tcf3	TF	-1.91012	0.000102488	-0.0261191	-0.513321	0.42981	Yes	No	RPG2 vs RPG1
Usp26	non-TF	-1.90219	1.92159e-06	0.264444	1.99095	0.00976462	Yes	No	RPG2 vs RPG1
Nab2	non-TF	-1.89263	3.31325e-06	-0.0570496	-2.30249	0.00261831	Yes	No	RPG2 vs RPG1
Gng12	non-TF	-1.88916	0.00231095	-0.0182477	-1.31639	0.482091	Yes	No	RPG2 vs RPG1
Vamp3	non-TF	-1.88578	9.55138e-05	0.0129692	0.424737	0.760123	Yes	No	RPG2 vs RPG1
Pdlim7	non-TF	-1.88414	1.35023e-06	-0.13363	-1.32897	0.00138256	Yes	No	RPG2 vs RPG1
Inpp5f	non-TF	-1.88199	3.44359e-06	-0.0357322	-0.21862	0.560002	Yes	No	RPG2 vs RPG1
Arpc1a	non-TF	-1.88129	1.164e-09	-0.0691702	-0.457646	0.511845	Yes	No	RPG2 vs RPG1
Eif5b	non-TF	-1.87578	3.31325e-06	-0.0244601	-1.39718	0.193973	Yes	No	RPG2 vs RPG1
Dag1	non-TF	-1.87157	5.40679e-05	-0.0357826	-1.63316	0.0815445	Yes	No	RPG2 vs RPG1
Fam183b	non-TF	-1.8682	8.71505e-09	-0.165686	-2.24961	0.0376135	Yes	No	RPG2 vs RPG1
Gm20045	non-TF	-1.86453	3.60009e-07	NA	NA	NA	Yes	No	RPG2 vs RPG1
Luzp4	non-TF	-1.86393	8.34053e-09	-0.25	-1	0.277928	Yes	No	RPG2 vs RPG1
Ltb	non-TF	-1.86377	0.000130934	-0.0293262	-0.406574	0.588782	Yes	No	RPG2 vs RPG1
Hoxb7	TF	-1.86343	1.9938e-08	-0.0437	-1.89119	0.0892124	Yes	No	RPG2 vs RPG1
Mycbp2	non-TF	-1.85786	2.81859e-05	-0.0521214	-0.962117	0.120381	Yes	No	RPG2 vs RPG1
Nmb	non-TF	-1.85772	3.63647e-05	-0.2397	-0.916061	0.010108	Yes	No	RPG2 vs RPG1
Irf8	TF	-1.85763	3.43984e-11	0.0818918	0.785667	0.161818	Yes	No	RPG2 vs RPG1
Usp18	non-TF	-1.85453	2.65736e-10	0.0118392	0.0691895	1	Yes	No	RPG2 vs RPG1
Mlf1	non-TF	-1.84935	2.10223e-05	-0.0282437	-0.380068	0.734523	Yes	No	RPG2 vs RPG1
Sema4f	non-TF	-1.8466	0.00382645	-0.106566	-2.02076	0.0308758	Yes	No	RPG2 vs RPG1
Psmb9	non-TF	-1.84657	4.23336e-10	-0.0603628	-0.672627	0.122859	Yes	No	RPG2 vs RPG1
Mcam	non-TF	-1.84339	0.00270797	-0.0697139	-0.830874	0.0735669	Yes	No	RPG2 vs RPG1
Ifi47	non-TF	-1.84279	8.38798e-07	-0.571429	-1.22239	0.0188606	Yes	No	RPG2 vs RPG1
Ttn	non-TF	-1.83975	1.09004e-07	0.0879681	0.327811	0.616699	Yes	No	RPG2 vs RPG1
Tspan3	non-TF	-1.83793	1.13343e-08	-0.0318649	-0.735258	0.309495	Yes	No	RPG2 vs RPG1
Lgals7	non-TF	-1.83583	0.000966167	-0.225679	-1.54164	0.000344823	Yes	No	RPG2 vs RPG1
Isyna1	non-TF	-1.83366	6.85391e-06	-0.0381884	-0.472844	0.250313	Yes	No	RPG2 vs RPG1
Rspo2	non-TF	-1.83249	0.000819692	0.0191756	0.856123	0.508117	Yes	No	RPG2 vs RPG1
Ptprs	non-TF	-1.83152	2.24798e-06	0.00534214	0.074867	0.959466	Yes	No	RPG2 vs RPG1
Cst3	non-TF	-1.83137	0.000904729	-0.123053	-1.58866	0.0536798	Yes	No	RPG2 vs RPG1
Sohlh2	TF	-1.83068	6.12645e-09	-0.0260841	-0.314877	0.790161	Yes	No	RPG2 vs RPG1
Gskip	non-TF	-1.82975	0.00029987	-0.0166558	-1.45522	0.316534	Yes	No	RPG2 vs RPG1
Gm6880	non-TF	-1.82935	1.46118e-09	NA	NA	NA	Yes	No	RPG2 vs RPG1
X9530077C05Rik	non-TF	-1.82921	1.4426e-10	NA	NA	NA	Yes	No	RPG2 vs RPG1
Nsun6	non-TF	-1.82761	6.46552e-05	-0.0424891	-4.78205	0.00844921	Yes	No	RPG2 vs RPG1
Tmem53	non-TF	-1.82717	0.00447103	-0.182796	-1.67516	0.0010738	Yes	No	RPG2 vs RPG1
Foxp1	TF	-1.82649	4.90935e-09	0.0127645	3.88613	0.119853	Yes	No	RPG2 vs RPG1
Rin3	non-TF	-1.82525	0.000343546	-0.00317896	-0.059659	1	Yes	No	RPG2 vs RPG1
Rgmb	non-TF	-1.82395	0.00040686	-0.0245098	-0.912537	0.52458	Yes	No	RPG2 vs RPG1
X9530026P05Rik	non-TF	-1.82127	2.07926e-06	NA	NA	NA	Yes	No	RPG2 vs RPG1
Rpl10l	non-TF	-1.82122	1.90945e-08	0.237488	1.66508	0.000679343	Yes	No	RPG2 vs RPG1
Psmd5	non-TF	-1.8204	1.108e-06	-0.0557822	-0.923826	0.176911	Yes	No	RPG2 vs RPG1
X1700086P04Rik	non-TF	-1.81882	2.40182e-09	NA	NA	NA	Yes	No	RPG2 vs RPG1
Rbm46	non-TF	-1.81698	3.31325e-06	0.0725696	3.53183	0.00159124	Yes	No	RPG2 vs RPG1
Tshz1	TF	-1.81335	0.000270693	0.00293792	0.414081	1	Yes	No	RPG2 vs RPG1
Tex13	non-TF	-1.81326	5.80473e-08	NA	NA	NA	Yes	No	RPG2 vs RPG1
Stat3	TF	-1.8119	1.06485e-06	-0.0122222	-0.256637	1	Yes	No	RPG2 vs RPG1
Stx7	non-TF	-1.81165	1.34804e-05	-0.0428803	-0.410377	0.466501	Yes	No	RPG2 vs RPG1
BC049730	non-TF	-1.81156	5.25174e-06	NA	NA	NA	Yes	No	RPG2 vs RPG1
Nobox	TF	-1.81109	0.00420156	0.150672	0.799206	0.115557	Yes	No	RPG2 vs RPG1
Clec10a	non-TF	-1.80933	7.44011e-07	-0.349469	-0.70033	0.000129596	Yes	No	RPG2 vs RPG1
Fam53c	non-TF	-1.80793	0.000694791	-0.147754	-1.57731	0.00374491	Yes	No	RPG2 vs RPG1
Syce3	non-TF	-1.80782	2.81876e-05	0.0412957	0.188657	0.66805	Yes	No	RPG2 vs RPG1
Pygl	non-TF	-1.80641	3.43792e-09	-0.0913523	-1.01195	0.172008	Yes	No	RPG2 vs RPG1
Ift74	non-TF	-1.80269	3.90969e-05	-0.100114	-1.83258	0.0407624	Yes	No	RPG2 vs RPG1
Smc6	non-TF	-1.80109	4.86542e-06	-0.00754403	-0.730179	0.788437	Yes	No	RPG2 vs RPG1
Ssbp3	non-TF	-1.8	5.61837e-07	-0.00332896	-0.38798	0.853033	Yes	No	RPG2 vs RPG1
Abhd5	non-TF	-1.79896	0.000793091	-0.0478043	-1.1308	0.108177	Yes	No	RPG2 vs RPG1
Mycbp	non-TF	-1.79509	1.23521e-07	-0.0357289	-1.31638	0.353266	Yes	No	RPG2 vs RPG1
X4933434E20Rik	non-TF	-1.79377	6.59883e-06	NA	NA	NA	Yes	No	RPG2 vs RPG1
Zfp9	TF	-1.79365	4.6427e-10	-0.0964966	-0.975314	0.083237	Yes	No	RPG2 vs RPG1
Krtcap3	non-TF	-1.79327	4.23474e-07	-0.0642856	-0.502393	0.234173	Yes	No	RPG2 vs RPG1
Sh2d3c	non-TF	-1.7903	0.00731333	-0.433123	-0.895266	6.87055e-07	Yes	No	RPG2 vs RPG1
Pllp	non-TF	-1.79	0.000514755	-0.167286	-1.84036	0.000169265	Yes	No	RPG2 vs RPG1
Mum1l1	non-TF	-1.78984	9.87484e-11	NA	NA	NA	Yes	No	RPG2 vs RPG1
X4933416C03Rik	non-TF	-1.78869	0.00327183	NA	NA	NA	Yes	No	RPG2 vs RPG1
Casc4	non-TF	-1.78842	8.27521e-06	0.0384425	1.47018	0.175402	Yes	No	RPG2 vs RPG1
Ccdc152	non-TF	-1.78568	2.34672e-05	0.185273	0.938711	0.202246	Yes	No	RPG2 vs RPG1
Akr1b8	non-TF	-1.78483	0.000355393	-0.259402	-0.88879	0.0303231	Yes	No	RPG2 vs RPG1
Gm4779	non-TF	-1.78007	6.11612e-06	0.225144	1.94554	0.000367087	Yes	No	RPG2 vs RPG1
Crispld2	non-TF	-1.77812	1.04547e-07	-0.166354	-1.01224	0.0030334	Yes	No	RPG2 vs RPG1
Trip12	non-TF	-1.77806	3.86538e-06	-0.01	#NAME?	0.345919	Yes	No	RPG2 vs RPG1
Chd6	non-TF	-1.77288	0.00231095	0.00280137	1.02212	0.574295	Yes	No	RPG2 vs RPG1
Dync1h1	non-TF	-1.7726	0.000205698	0.0029494	0.0578282	1	Yes	No	RPG2 vs RPG1
X5930412G12Rik	non-TF	-1.7705	2.73037e-06	NA	NA	NA	Yes	No	RPG2 vs RPG1
Wdr66	non-TF	-1.76972	0.000819692	-0.100865	-0.472567	0.387556	Yes	No	RPG2 vs RPG1
Spock1	non-TF	-1.7639	1.47211e-08	-0.00900974	-0.108984	0.94852	Yes	No	RPG2 vs RPG1
RP23.302N11.3	non-TF	-1.76166	3.19977e-08	NA	NA	NA	Yes	No	RPG2 vs RPG1
Gnb1	non-TF	-1.75726	2.93638e-07	-0.0329832	-1.59466	0.0878779	Yes	No	RPG2 vs RPG1
Ski	TF	-1.75283	3.63625e-05	-0.00796043	-0.515877	0.552199	Yes	No	RPG2 vs RPG1
Msi2	non-TF	-1.75163	4.6828e-06	-0.0322181	-1.36406	0.164613	Yes	No	RPG2 vs RPG1
Fgd5	non-TF	-1.74575	2.6277e-09	-0.0684192	-0.823247	0.140842	Yes	No	RPG2 vs RPG1
Tmem57	non-TF	-1.74466	0.00521944	NA	NA	NA	Yes	No	RPG2 vs RPG1
Lpar3	non-TF	-1.74337	4.31363e-08	-0.146349	-1.16678	0.000881272	Yes	No	RPG2 vs RPG1
X1700113A16Rik	non-TF	-1.74127	4.01686e-06	NA	NA	NA	Yes	No	RPG2 vs RPG1
Npffr1	non-TF	-1.74023	1.94809e-07	-0.0947739	-0.454739	0.257099	Yes	No	RPG2 vs RPG1
Fgfr1op2	non-TF	-1.7389	1.65151e-07	-0.018029	-2.1281	0.334406	Yes	No	RPG2 vs RPG1
Ssbp2	non-TF	-1.73492	0.00121437	-0.00507187	-0.400256	0.855975	Yes	No	RPG2 vs RPG1
Tmem123	non-TF	-1.73392	5.40679e-05	-0.0132797	-0.461747	0.724998	Yes	No	RPG2 vs RPG1
Smoc1	non-TF	-1.73272	2.53594e-10	-0.0294012	-0.244311	0.56988	Yes	No	RPG2 vs RPG1
Bend7	non-TF	-1.73263	8.29212e-05	0.00971315	0.988329	0.643682	Yes	No	RPG2 vs RPG1
Fbln1	non-TF	-1.72974	4.68298e-05	-0.12718	-1.05495	0.0166427	Yes	No	RPG2 vs RPG1
mt.Co1	non-TF	-1.7266	7.47376e-08	NA	NA	NA	Yes	No	RPG2 vs RPG1
Sh3bp5	non-TF	-1.72658	0.000244274	0.0508983	0.768829	0.263656	Yes	No	RPG2 vs RPG1
Pdzd2	non-TF	-1.71425	0.00538204	-0.123508	-1.49658	0.00130397	Yes	No	RPG2 vs RPG1
Adamts14	non-TF	-1.71403	0.00731333	-0.174385	-1.98138	0.000764915	Yes	No	RPG2 vs RPG1
Esf1	non-TF	-1.71288	3.86538e-06	-0.0990791	-4.81494	0.000924184	Yes	No	RPG2 vs RPG1
Marveld2	non-TF	-1.71126	0.00297713	-0.0517123	-0.646953	0.269774	Yes	No	RPG2 vs RPG1
Gsto2	non-TF	-1.71035	4.01686e-06	-0.0283555	-0.170502	0.752051	Yes	No	RPG2 vs RPG1
Rnf216	non-TF	-1.7101	1.21824e-09	-0.0272721	-1.00374	0.344388	Yes	No	RPG2 vs RPG1
Stxbp4	non-TF	-1.70638	7.7245e-05	-0.0409066	-1.25256	0.130165	Yes	No	RPG2 vs RPG1
BC005537	non-TF	-1.70056	2.17359e-08	-0.0148736	-2.22551	0.171834	Yes	No	RPG2 vs RPG1
Gkap1	non-TF	-1.69882	9.99489e-06	-0.0167171	-0.760135	0.278092	Yes	No	RPG2 vs RPG1
Stx2	non-TF	-1.69715	8.72857e-07	-0.0679243	-0.790349	0.156877	Yes	No	RPG2 vs RPG1
Med4	non-TF	-1.69309	3.19977e-08	-0.0597491	-0.671485	0.258025	Yes	No	RPG2 vs RPG1
Sik3	non-TF	-1.68999	0.000650166	-0.0395188	-2.03384	0.0571778	Yes	No	RPG2 vs RPG1
Prok2	non-TF	-1.68688	8.34053e-09	-0.0223068	-1.05479	0.31882	Yes	No	RPG2 vs RPG1
Fstl1	non-TF	-1.68437	0.00279506	-0.0221739	-0.307519	0.902976	Yes	No	RPG2 vs RPG1
Nop14	non-TF	-1.673	1.95288e-05	-0.0306963	-1.20538	0.257099	Yes	No	RPG2 vs RPG1
Col11a1	non-TF	-1.66957	4.33739e-06	0.0282095	0.586406	0.641459	Yes	No	RPG2 vs RPG1
Lrrc73	non-TF	-1.66734	0.00203427	-0.0225136	-0.492226	0.590612	Yes	No	RPG2 vs RPG1
Tph1	non-TF	-1.6668	6.40321e-09	-0.301259	-0.546395	0.00095312	Yes	No	RPG2 vs RPG1
Ubn1	non-TF	-1.66598	0.00197026	3.34676e-05	0.00947105	1	Yes	No	RPG2 vs RPG1
Fras1	non-TF	-1.6608	0.00074237	-0.0128833	-0.440475	0.743514	Yes	No	RPG2 vs RPG1
Mtr	non-TF	-1.65995	6.05534e-08	0.0220356	0.707987	0.513751	Yes	No	RPG2 vs RPG1
Mn1	non-TF	-1.65268	0.00142825	0.00627947	0.616736	0.571881	Yes	No	RPG2 vs RPG1
Kif5c	non-TF	-1.64929	4.86542e-06	0.0197064	0.382367	0.652109	Yes	No	RPG2 vs RPG1
Pou2f2	TF	-1.64778	9.26887e-06	-0.126466	-0.606721	0.0320785	Yes	No	RPG2 vs RPG1
Zfp451	TF	-1.64284	2.81876e-05	-0.0592092	-1.81627	0.0359497	Yes	No	RPG2 vs RPG1
Olfml2a	non-TF	-1.64125	0.000367635	0.0340136	0.561879	0.722292	Yes	No	RPG2 vs RPG1
Gpat2	non-TF	-1.63829	4.90935e-09	-0.0672075	-0.313174	0.604957	Yes	No	RPG2 vs RPG1
Rtn1	non-TF	-1.63808	0.00025279	-0.0222593	-0.496269	0.632657	Yes	No	RPG2 vs RPG1
Rnf114	non-TF	-1.63434	0.000465508	-0.0430913	-0.953059	0.185961	Yes	No	RPG2 vs RPG1
Cfap97	non-TF	-1.62667	0.000875506	-0.004009	-0.109654	1	Yes	No	RPG2 vs RPG1
Tex19.2	non-TF	-1.62502	0.00216836	-0.00137398	-0.00326641	1	Yes	No	RPG2 vs RPG1
Klf7	TF	-1.62441	8.59651e-06	-0.0229774	-1.82913	0.147163	Yes	No	RPG2 vs RPG1
Ubc	non-TF	-1.62248	1.19932e-06	-0.0317871	-0.976938	0.18122	Yes	No	RPG2 vs RPG1
Foxr1	TF	-1.61983	1.1611e-05	-0.0904085	-0.946556	0.185836	Yes	No	RPG2 vs RPG1
Fsd1	non-TF	-1.61508	3.26112e-05	-0.0771765	-0.321636	0.490623	Yes	No	RPG2 vs RPG1
X1700016K19Rik	non-TF	-1.60962	0.000481402	NA	NA	NA	Yes	No	RPG2 vs RPG1
Pfdn5	non-TF	-1.60929	7.67817e-06	-0.00448727	-0.0340833	1	Yes	No	RPG2 vs RPG1
X1700001C19Rik	non-TF	-1.60661	3.90454e-07	NA	NA	NA	Yes	No	RPG2 vs RPG1
Sepp1	non-TF	-1.60376	1.39632e-09	NA	NA	NA	Yes	No	RPG2 vs RPG1
Smarca5	TF	-1.60172	1.108e-06	-0.0136842	-1.15319	0.356127	Yes	No	RPG2 vs RPG1
Ptprr	non-TF	-1.60113	4.50687e-06	0.0317906	1.13601	0.400487	Yes	No	RPG2 vs RPG1
X3110045C21Rik	non-TF	-1.60083	1.58046e-06	NA	NA	NA	Yes	No	RPG2 vs RPG1
Hsp90b1	non-TF	-1.59891	5.66789e-06	0.0253067	0.783842	0.471439	Yes	No	RPG2 vs RPG1
Tmem18	non-TF	-1.59881	0.00178967	0.0450104	0.533407	0.536678	Yes	No	RPG2 vs RPG1
Tdrkh	non-TF	-1.59866	2.59728e-07	0.0406143	1.61111	0.158441	Yes	No	RPG2 vs RPG1
Mtmr6	non-TF	-1.59655	0.00627718	-0.0568813	-1.41771	0.289337	Yes	No	RPG2 vs RPG1
Polr1c	non-TF	-1.59431	0.000320989	-0.0615575	-0.667145	0.128423	Yes	No	RPG2 vs RPG1
Ube2ql1	non-TF	-1.59276	4.51729e-05	0.00441962	0.425018	0.688003	Yes	No	RPG2 vs RPG1
Herc1	non-TF	-1.59272	8.90016e-05	0.00136402	0.0723705	1	Yes	No	RPG2 vs RPG1
Oasl2	non-TF	-1.59124	5.45595e-06	-0.343601	-0.841074	0.00011036	Yes	No	RPG2 vs RPG1
Ccdc63	non-TF	-1.58906	0.00777222	-0.416118	-0.787115	7.2468e-10	Yes	No	RPG2 vs RPG1
Tshz2	TF	-1.58528	0.00103158	-0.08977	-0.919458	0.144029	Yes	No	RPG2 vs RPG1
Creb3l1	TF	-1.58363	0.00210028	-0.0352293	-0.30188	0.534574	Yes	No	RPG2 vs RPG1
Pbx4	TF	-1.58082	0.000261593	-0.085097	-1.13914	0.107443	Yes	No	RPG2 vs RPG1
Igfbp6	non-TF	-1.576	5.56776e-11	0.191225	1.43521	0.00057854	Yes	No	RPG2 vs RPG1
Nfe2l1	TF	-1.57367	0.00420156	-0.0657083	-1.6083	0.0333935	Yes	No	RPG2 vs RPG1
Dhx40	non-TF	-1.57015	0.00029987	-0.00141666	-0.0173145	1	Yes	No	RPG2 vs RPG1
Cthrc1	non-TF	-1.56633	1.52027e-07	-0.0933767	-1.09057	0.0538683	Yes	No	RPG2 vs RPG1
Dsel	non-TF	-1.56554	0.00129592	0.020932	0.698421	0.826081	Yes	No	RPG2 vs RPG1
Gm26641	non-TF	-1.55792	0.000343546	-0.134171	-2.21914	0.00436767	Yes	No	RPG2 vs RPG1
Gpha2	non-TF	-1.55446	6.5984e-06	-0.264003	-0.622605	0.00307159	Yes	No	RPG2 vs RPG1
Cir1	non-TF	-1.55434	0.000102488	-0.0423316	-3.14494	0.16154	Yes	No	RPG2 vs RPG1
Asb9	non-TF	-1.55139	2.69549e-08	-0.542614	-1.36654	0.226096	Yes	No	RPG2 vs RPG1
Psmb10	non-TF	-1.54923	1.1611e-05	-0.117017	-0.813407	0.0342807	Yes	No	RPG2 vs RPG1
Dixdc1	non-TF	-1.54739	0.00688053	0.188749	1.79279	0.0113801	Yes	No	RPG2 vs RPG1
Zcchc14	non-TF	-1.54267	2.26935e-08	-0.0103742	-0.250104	0.588689	Yes	No	RPG2 vs RPG1
Tsnax	non-TF	-1.54024	1.03771e-05	0.0162601	0.353622	0.75702	Yes	No	RPG2 vs RPG1
Nucb2	non-TF	-1.53882	1.58057e-06	0.0173517	0.197549	0.800218	Yes	No	RPG2 vs RPG1
H2.K1	non-TF	-1.53115	1.03852e-08	NA	NA	NA	Yes	No	RPG2 vs RPG1
Aig1	non-TF	-1.52797	1.07734e-05	-0.0442749	-0.711389	0.337137	Yes	No	RPG2 vs RPG1
Sptan1	non-TF	-1.52711	0.000628906	-0.0118196	-0.511474	0.722239	Yes	No	RPG2 vs RPG1
Iba57	non-TF	-1.5266	0.0030724	-0.00899328	-0.077824	0.933911	Yes	No	RPG2 vs RPG1
Rasl11b	non-TF	-1.52456	1.72123e-07	-0.0276175	-0.598319	0.448478	Yes	No	RPG2 vs RPG1
Chd7	non-TF	-1.52154	0.0030724	0.00329267	0.903965	0.785522	Yes	No	RPG2 vs RPG1
Pbx1	TF	-1.52139	2.73019e-06	0.00496838	0.0754073	1	Yes	No	RPG2 vs RPG1
Psme1	non-TF	-1.51766	6.46552e-05	-0.107492	-0.510979	0.107229	Yes	No	RPG2 vs RPG1
Ccnjl	non-TF	-1.51527	1.108e-06	-0.00274615	-0.111144	0.867037	Yes	No	RPG2 vs RPG1
Txnrd3	non-TF	-1.5147	0.000847114	-0.0871747	-2.57044	0.00333548	Yes	No	RPG2 vs RPG1
Bambi	non-TF	-1.51316	0.00157357	-0.0258343	-1.93789	0.0679376	Yes	No	RPG2 vs RPG1
Fam134a	non-TF	-1.51223	5.66789e-06	NA	NA	NA	Yes	No	RPG2 vs RPG1
Naa35	non-TF	-1.51202	5.21505e-05	-0.0279268	-0.618577	0.413869	Yes	No	RPG2 vs RPG1
Eif5a2	non-TF	-1.50973	0.00014047	0.0263234	0.554939	0.541475	Yes	No	RPG2 vs RPG1
Ehmt2	non-TF	-1.50466	4.97834e-07	-0.0297495	-1.56729	0.112723	Yes	No	RPG2 vs RPG1
Hdgfrp3	non-TF	-1.50071	6.94317e-05	NA	NA	NA	Yes	No	RPG2 vs RPG1
Zrsr2	non-TF	-1.49802	0.00932088	-0.0107306	-0.69811	0.7915	Yes	No	RPG2 vs RPG1
X9330175E14Rik	non-TF	-1.49139	6.01985e-05	NA	NA	NA	Yes	No	RPG2 vs RPG1
D10Wsu102e	non-TF	-1.49024	7.16807e-08	-0.0429474	-1.19065	0.149682	Yes	No	RPG2 vs RPG1
Lpin1	non-TF	-1.48679	0.00627718	-0.190785	-0.383298	0.229914	Yes	No	RPG2 vs RPG1
Nsrp1	non-TF	-1.48449	0.000435229	-0.149422	-3.55562	0.000304291	Yes	No	RPG2 vs RPG1
Erap1	non-TF	-1.48183	2.83831e-06	-0.0296964	-0.928981	0.593586	Yes	No	RPG2 vs RPG1
Hmox1	non-TF	-1.48156	0.000122154	-0.0378936	-0.450899	0.731682	Yes	No	RPG2 vs RPG1
Creld2	non-TF	-1.48114	1.29797e-06	-0.106762	-1.04937	0.00377482	Yes	No	RPG2 vs RPG1
Dbn1	non-TF	-1.47607	0.000435229	-0.0914328	-1.4542	0.00709261	Yes	No	RPG2 vs RPG1
X4932438A13Rik	non-TF	-1.47606	0.000393355	NA	NA	NA	Yes	No	RPG2 vs RPG1
Adad1	non-TF	-1.47547	8.71505e-09	0.0553744	0.699902	0.403879	Yes	No	RPG2 vs RPG1
Lrrc8a	non-TF	-1.47194	4.01686e-06	-0.00883988	-0.308961	0.748617	Yes	No	RPG2 vs RPG1
Gm15398	non-TF	-1.47194	1.13863e-10	NA	NA	NA	Yes	No	RPG2 vs RPG1
Xlr3c	non-TF	-1.47173	7.74419e-07	0.0652174	0.201634	0.83985	Yes	No	RPG2 vs RPG1
Tle3	non-TF	-1.47166	9.89356e-05	0.00401643	1.31154	0.736932	Yes	No	RPG2 vs RPG1
Nckap1l	non-TF	-1.47108	2.81876e-05	-0.206375	-0.626796	0.185671	Yes	No	RPG2 vs RPG1
Mknk2	non-TF	-1.46957	0.00103158	-0.0526181	-1.2697	0.0338854	Yes	No	RPG2 vs RPG1
Ppp1r27	non-TF	-1.46907	1.4521e-05	0.0781539	0.84222	0.0384934	Yes	No	RPG2 vs RPG1
Fam161b	non-TF	-1.4685	0.00184801	-0.0974488	-1.18682	0.051804	Yes	No	RPG2 vs RPG1
Sh3bgrl2	non-TF	-1.46424	6.94317e-05	-0.0948392	-1.14662	0.0437357	Yes	No	RPG2 vs RPG1
Gm26800	non-TF	-1.4614	4.05369e-05	NA	NA	NA	Yes	No	RPG2 vs RPG1
Dennd2d	non-TF	-1.46137	1.19389e-10	-0.0558281	-0.879207	0.243972	Yes	No	RPG2 vs RPG1
Agpat5	non-TF	-1.45846	0.00014546	-0.0270219	-0.721177	0.442312	Yes	No	RPG2 vs RPG1
Zfp174	TF	-1.45539	2.73037e-06	-0.0307416	-0.5859	0.66606	Yes	No	RPG2 vs RPG1
Shtn1	non-TF	-1.45443	6.99402e-09	0.00817187	0.183349	0.904846	Yes	No	RPG2 vs RPG1
Gm28050	non-TF	-1.45205	0.00490665	NA	NA	NA	Yes	No	RPG2 vs RPG1
Usp22	non-TF	-1.4511	0.00025279	-0.109754	-2.04872	0.00131178	Yes	No	RPG2 vs RPG1
X1700031P21Rik	non-TF	-1.45046	3.51548e-10	NA	NA	NA	Yes	No	RPG2 vs RPG1
Pim1	non-TF	-1.447	0.00753942	0.00812622	0.36788	0.670906	Yes	No	RPG2 vs RPG1
X2810454H06Rik	non-TF	-1.44231	0.000150613	NA	NA	NA	Yes	No	RPG2 vs RPG1
Phf20	TF	-1.43801	0.000155944	0.0226398	1.38513	0.273939	Yes	No	RPG2 vs RPG1
Rasa1	non-TF	-1.43595	6.94317e-05	0.0198413	Inf	0.0740806	Yes	No	RPG2 vs RPG1
Tnp1	non-TF	-1.43479	0.000380284	0.0134421	0.037329	1	Yes	No	RPG2 vs RPG1
Tmem39b	non-TF	-1.43004	0.000767176	-0.00775435	-0.138561	1	Yes	No	RPG2 vs RPG1
Mertk	non-TF	-1.42852	0.00932088	-0.0858046	-2.42061	0.0132358	Yes	No	RPG2 vs RPG1
Serinc5	non-TF	-1.42552	4.6828e-06	-0.0505181	#NAME?	0.00215656	Yes	No	RPG2 vs RPG1
Chst5	non-TF	-1.42385	0.00029987	-0.0738654	-0.473412	0.312631	Yes	No	RPG2 vs RPG1
Ndrg4	non-TF	-1.41975	3.63756e-08	-0.0756373	-0.597958	0.0616135	Yes	No	RPG2 vs RPG1
Trim50	non-TF	-1.41908	0.00475709	-0.166265	-0.711902	0.027618	Yes	No	RPG2 vs RPG1
Enho	non-TF	-1.41865	1.03771e-05	-0.0230449	-0.17932	0.726653	Yes	No	RPG2 vs RPG1
Crebbp	TF	-1.41762	0.00262374	-0.0203696	-1.51378	0.152924	Yes	No	RPG2 vs RPG1
Tmcc3	non-TF	-1.41606	6.31653e-08	-0.0280695	-0.344509	0.660173	Yes	No	RPG2 vs RPG1
Gm973	non-TF	-1.41577	1.39917e-05	-0.212588	-1.39498	0.0246928	Yes	No	RPG2 vs RPG1
Bnc2	TF	-1.41204	4.35731e-05	-0.0125737	-1.07624	0.433606	Yes	No	RPG2 vs RPG1
Tapbp	non-TF	-1.41197	1.1611e-05	-0.0413106	-1.25462	0.0593066	Yes	No	RPG2 vs RPG1
Gm26692	non-TF	-1.41161	1.29788e-06	NA	NA	NA	Yes	No	RPG2 vs RPG1
Gm10439	non-TF	-1.41009	3.85804e-10	0.116883	0.330149	1	Yes	No	RPG2 vs RPG1
Alpk1	non-TF	-1.40823	3.63756e-08	0.0292398	0.203534	0.859939	Yes	No	RPG2 vs RPG1
Tex14	non-TF	-1.40694	0.000131005	-0.0117776	-0.327525	0.76064	Yes	No	RPG2 vs RPG1
Syn2	non-TF	-1.4065	0.00074237	-0.048576	-1.06554	0.160479	Yes	No	RPG2 vs RPG1
Stat1	TF	-1.40311	2.02622e-05	-0.127744	-1.28339	0.0175458	Yes	No	RPG2 vs RPG1
Fthl17f	non-TF	-1.40109	0.00608762	0.236408	1.96636	0.00242326	Yes	No	RPG2 vs RPG1
Zmynd15	non-TF	-1.39977	5.36471e-09	-0.163719	-0.988982	0.00653133	Yes	No	RPG2 vs RPG1
Nfix	TF	-1.39812	0.00074237	-0.0123439	-0.391949	0.547697	Yes	No	RPG2 vs RPG1
Frmd4b	non-TF	-1.39784	0.0016251	0.00687896	0.262136	1	Yes	No	RPG2 vs RPG1
Lpin2	non-TF	-1.39479	0.00106587	-0.00980239	-0.429958	0.761756	Yes	No	RPG2 vs RPG1
Abat	non-TF	-1.39345	0.00029987	-0.111914	-0.862907	0.0922934	Yes	No	RPG2 vs RPG1
Mettl20	non-TF	-1.39228	0.00157357	NA	NA	NA	Yes	No	RPG2 vs RPG1
Fthl17e	non-TF	-1.38987	4.05369e-05	0.324211	1.01911	0.126612	Yes	No	RPG2 vs RPG1
C130074G19Rik	non-TF	-1.38913	0.00167819	-0.046646	-0.531802	0.32193	Yes	No	RPG2 vs RPG1
Oasl1	non-TF	-1.3879	2.58213e-08	-0.18057	-0.499745	0.0742809	Yes	No	RPG2 vs RPG1
Hpse	non-TF	-1.3843	4.50102e-08	-0.128842	-0.826233	0.0306778	Yes	No	RPG2 vs RPG1
Cryab	non-TF	-1.37856	5.84907e-07	-0.0459935	-0.21515	0.60007	Yes	No	RPG2 vs RPG1
X1700112D23Rik	non-TF	-1.37527	0.000131005	NA	NA	NA	Yes	No	RPG2 vs RPG1
Eif2c5	non-TF	-1.37364	0.00173302	0.00651343	0.0261896	1	Yes	No	RPG2 vs RPG1
Gabbr2	non-TF	-1.36742	4.06651e-07	0.0121524	1.01174	0.399667	Yes	No	RPG2 vs RPG1
Epb41l3	non-TF	-1.36338	6.59813e-07	0.0338695	0.846094	0.375278	Yes	No	RPG2 vs RPG1
Ovgp1	non-TF	-1.36227	6.70021e-05	-0.411586	-0.788759	0.000721521	Yes	No	RPG2 vs RPG1
Gbp7	non-TF	-1.36218	1.34804e-05	-0.174434	-1.37584	0.022117	Yes	No	RPG2 vs RPG1
Gm5941	non-TF	-1.35983	2.7845e-10	-0.0651247	-0.336765	0.855645	Yes	No	RPG2 vs RPG1
Adm	non-TF	-1.35963	7.7245e-05	-0.0311165	-0.863912	0.285147	Yes	No	RPG2 vs RPG1
Taf7	non-TF	-1.35876	1.108e-06	0.0102708	0.121275	1	Yes	No	RPG2 vs RPG1
Gaa	non-TF	-1.35851	0.00262374	-0.0270819	-0.288409	0.733718	Yes	No	RPG2 vs RPG1
Gm14546	non-TF	-1.3561	8.34053e-09	NA	NA	NA	Yes	No	RPG2 vs RPG1
Spg21	non-TF	-1.35551	0.00029987	-0.0103687	-0.133267	0.909593	Yes	No	RPG2 vs RPG1
Apba2	non-TF	-1.35492	3.06682e-06	-0.00402058	-0.148496	0.899746	Yes	No	RPG2 vs RPG1
Socs3	non-TF	-1.3485	0.00157357	-0.0291963	-1.32803	0.108471	Yes	No	RPG2 vs RPG1
Tmem156	non-TF	-1.34789	7.71243e-10	-0.376919	-1.15483	0.0457246	Yes	No	RPG2 vs RPG1
Ppp1r3d	non-TF	-1.33661	0.00490665	-0.0146751	-0.346449	0.539335	Yes	No	RPG2 vs RPG1
Rnf6	non-TF	-1.33588	0.000205698	-0.020996	-0.424594	0.700257	Yes	No	RPG2 vs RPG1
Jakmip2	non-TF	-1.33575	5.21625e-05	0.0314456	0.405211	0.679755	Yes	No	RPG2 vs RPG1
Lrrc9	non-TF	-1.33452	3.45656e-07	-0.164236	-1.60768	0.0112088	Yes	No	RPG2 vs RPG1
Aamp	non-TF	-1.32728	0.000569083	-0.0616031	-0.771588	0.222174	Yes	No	RPG2 vs RPG1
Tgoln1	non-TF	-1.32629	0.00572487	-0.0742553	-1.10308	0.0673296	Yes	No	RPG2 vs RPG1
Tnni2	non-TF	-1.32096	3.48548e-08	-0.450833	-0.960055	1.90943e-09	Yes	No	RPG2 vs RPG1
Gm3411	non-TF	-1.31519	2.43003e-06	NA	NA	NA	Yes	No	RPG2 vs RPG1
Zmym3	non-TF	-1.31325	1.23521e-07	0.0128843	0.585496	1	Yes	No	RPG2 vs RPG1
Prrc2c	non-TF	-1.31194	0.00960625	-0.0255631	-2.96107	0.32269	Yes	No	RPG2 vs RPG1
Ppm1h	non-TF	-1.31004	0.000608319	-0.0102302	-0.423541	0.632191	Yes	No	RPG2 vs RPG1
Ypel3	non-TF	-1.30718	2.33727e-06	-0.217798	-1.79174	1.5039e-05	Yes	No	RPG2 vs RPG1
Ablim3	non-TF	-1.30693	3.57894e-06	0.0118795	0.22912	0.761529	Yes	No	RPG2 vs RPG1
Gm12758	non-TF	-1.30517	0.000205698	NA	NA	NA	Yes	No	RPG2 vs RPG1
Rpn1	non-TF	-1.30517	0.000270693	-0.0529852	-0.9242	0.172193	Yes	No	RPG2 vs RPG1
Echdc1	non-TF	-1.30343	0.000109954	-0.0584511	-2.78734	0.104172	Yes	No	RPG2 vs RPG1
Dgkd	non-TF	-1.30072	1.74804e-05	0.0095964	0.308639	0.759503	Yes	No	RPG2 vs RPG1
Kcng3	non-TF	-1.30004	7.45502e-05	-0.00457275	-0.675883	0.609019	Yes	No	RPG2 vs RPG1
Gm5751	non-TF	-1.29847	4.8651e-06	NA	NA	NA	Yes	No	RPG2 vs RPG1
Trrap	non-TF	-1.29758	0.00297713	-0.00237058	-0.0266325	1	Yes	No	RPG2 vs RPG1
Wfdc9	non-TF	-1.29561	3.31325e-06	-0.0794136	-0.206143	0.456081	Yes	No	RPG2 vs RPG1
Gm11963	non-TF	-1.29529	1.50717e-05	NA	NA	NA	Yes	No	RPG2 vs RPG1
Lhx8	TF	-1.29451	6.12799e-10	-0.0565146	-1.66143	0.0391763	Yes	No	RPG2 vs RPG1
Gm10419	non-TF	-1.29394	0.000393355	NA	NA	NA	Yes	No	RPG2 vs RPG1
Hmgn3	non-TF	-1.29333	0.00359452	-0.0312682	-0.365782	0.571964	Yes	No	RPG2 vs RPG1
B4galt2	non-TF	-1.29289	0.000179154	-0.141455	-1.15767	0.0013879	Yes	No	RPG2 vs RPG1
Coprs	non-TF	-1.29153	0.000179154	-0.0988194	-1.11228	0.0245618	Yes	No	RPG2 vs RPG1
Phf24	non-TF	-1.29124	3.28763e-09	-0.0174776	-0.325183	0.62212	Yes	No	RPG2 vs RPG1
Fchsd2	non-TF	-1.28902	0.00279506	-0.0139744	-0.589408	0.556856	Yes	No	RPG2 vs RPG1
Dio3	non-TF	-1.28605	6.08902e-07	-0.00171937	-0.506318	0.77567	Yes	No	RPG2 vs RPG1
Wbp2nl	non-TF	-1.28478	0.00025279	-0.201203	-1.285	0.00216088	Yes	No	RPG2 vs RPG1
Wt1os	non-TF	-1.28468	1.13647e-07	-0.0149401	-0.691247	0.501723	Yes	No	RPG2 vs RPG1
Rnf214	non-TF	-1.28227	0.00317047	-0.0377176	-2.36212	0.0193466	Yes	No	RPG2 vs RPG1
Cfap53	non-TF	-1.27906	1.62326e-05	-0.223121	-0.852671	0.0638087	Yes	No	RPG2 vs RPG1
Barx1	TF	-1.27853	0.00231095	-0.00939508	-0.250994	0.691133	Yes	No	RPG2 vs RPG1
Foxd3	TF	-1.27687	0.000435229	-0.0105204	-0.939552	0.306679	Yes	No	RPG2 vs RPG1
Klhdc3	non-TF	-1.27628	0.000161457	-0.138751	-1.7189	9.19929e-05	Yes	No	RPG2 vs RPG1
Spa17	non-TF	-1.27413	2.81876e-05	-0.0476942	-0.446723	0.633545	Yes	No	RPG2 vs RPG1
Mypop	non-TF	-1.27091	2.81373e-08	0.0411013	0.874132	0.150278	Yes	No	RPG2 vs RPG1
Dbil5	non-TF	-1.27018	1.94809e-07	-0.138527	-1.57605	0.00132331	Yes	No	RPG2 vs RPG1
Ago4	non-TF	-1.26914	0.000847155	-0.0493412	-2.2104	0.0138569	Yes	No	RPG2 vs RPG1
Igfbpl1	non-TF	-1.26814	0.00184801	-0.0779877	-0.69314	0.0915766	Yes	No	RPG2 vs RPG1
Ccdc6	non-TF	-1.26703	0.00382645	-0.0276372	-2.25064	0.0369771	Yes	No	RPG2 vs RPG1
B2m	non-TF	-1.26403	1.83236e-09	0.0191641	0.22956	0.771206	Yes	No	RPG2 vs RPG1
Tmem9b	non-TF	-1.25811	5.40679e-05	-0.043481	-1.89154	0.0652683	Yes	No	RPG2 vs RPG1
Ankrd2	non-TF	-1.25569	0.00851279	-0.458075	-0.938622	4.29204e-10	Yes	No	RPG2 vs RPG1
Pcgf5	non-TF	-1.25564	2.07926e-06	-0.014587	-0.440057	0.603213	Yes	No	RPG2 vs RPG1
Hivep1	TF	-1.25502	0.000380284	-0.028142	-3.80966	0.0556987	Yes	No	RPG2 vs RPG1
Ccdc73	non-TF	-1.25487	0.00138249	-0.227225	-1.73511	0.0350851	Yes	No	RPG2 vs RPG1
Fbxo10	non-TF	-1.25419	0.00147518	-0.0861538	-0.936636	0.0394954	Yes	No	RPG2 vs RPG1
Col4a2	non-TF	-1.25381	1.46118e-09	-0.0223196	-0.839167	0.350423	Yes	No	RPG2 vs RPG1
Pafah1b2	non-TF	-1.25363	0.000167159	-0.0372807	-2.39232	0.0671509	Yes	No	RPG2 vs RPG1
Slxl1	non-TF	-1.25246	1.88213e-05	NA	NA	NA	Yes	No	RPG2 vs RPG1
Sgcg	non-TF	-1.2503	0.000628906	-0.280519	-0.684648	0.123645	Yes	No	RPG2 vs RPG1
Gm27010	non-TF	-1.2497	4.68298e-05	NA	NA	NA	Yes	No	RPG2 vs RPG1
Gbp3	non-TF	-1.24603	5.33582e-10	-0.133193	-0.54739	0.449819	Yes	No	RPG2 vs RPG1
Lrriq1	non-TF	-1.24406	0.00018546	0.162791	1.32528	0.13951	Yes	No	RPG2 vs RPG1
Nanos3	non-TF	-1.24201	0.00382645	-0.274312	-0.919529	0.0747524	Yes	No	RPG2 vs RPG1
X1810063I02Rik	non-TF	-1.24085	4.59185e-07	NA	NA	NA	Yes	No	RPG2 vs RPG1
Gabra4	non-TF	-1.23988	0.000117948	-0.0383094	-0.957849	0.420246	Yes	No	RPG2 vs RPG1
Efhd1	non-TF	-1.23865	8.59871e-06	-0.0966328	-2.23807	0.00115894	Yes	No	RPG2 vs RPG1
Gdpd1	non-TF	-1.23561	3.71947e-06	-0.00415544	-0.0549901	0.915677	Yes	No	RPG2 vs RPG1
Ahnak2	non-TF	-1.23463	1.9938e-08	NA	NA	NA	Yes	No	RPG2 vs RPG1
Gm4577	non-TF	-1.23176	0.00103158	NA	NA	NA	Yes	No	RPG2 vs RPG1
Fosb	TF	-1.22928	2.43003e-06	-0.0190153	-1.21313	0.252525	Yes	No	RPG2 vs RPG1
Sbf1	non-TF	-1.22699	5.21625e-05	-0.0831795	-1.52596	0.0219888	Yes	No	RPG2 vs RPG1
Shcbp1l	non-TF	-1.22378	3.1861e-07	-0.000487448	-0.00484289	1	Yes	No	RPG2 vs RPG1
Socs1	non-TF	-1.21919	3.05875e-07	0.00567962	0.425512	0.701293	Yes	No	RPG2 vs RPG1
Zbed5	non-TF	-1.21721	0.000102488	-0.0412913	-0.315502	0.68019	Yes	No	RPG2 vs RPG1
Tmtc4	non-TF	-1.21671	1.88213e-05	-0.0203004	-0.526639	0.546077	Yes	No	RPG2 vs RPG1
Ctso	non-TF	-1.20907	1.82915e-11	-0.213017	-1.43517	0.0206766	Yes	No	RPG2 vs RPG1
Abcb6	non-TF	-1.20838	0.00190819	-0.0824525	-0.816134	0.114563	Yes	No	RPG2 vs RPG1
Srpk2	non-TF	-1.20775	6.94317e-05	-0.0170391	-1.22047	0.185645	Yes	No	RPG2 vs RPG1
Gata2	TF	-1.20542	3.00613e-09	-0.0994985	-2.02043	0.00110393	Yes	No	RPG2 vs RPG1
Thsd4	non-TF	-1.20298	9.10606e-09	-0.23727	-0.43308	0.0224152	Yes	No	RPG2 vs RPG1
Zbtb41	TF	-1.20228	0.000310239	-0.0907389	-1.15152	0.0213504	Yes	No	RPG2 vs RPG1
Mzf1	TF	-1.20199	0.00106587	-0.094158	-0.366136	0.318576	Yes	No	RPG2 vs RPG1
X1700029J07Rik	non-TF	-1.19958	0.00461192	NA	NA	NA	Yes	No	RPG2 vs RPG1
Dusp8	non-TF	-1.19648	1.28758e-07	-0.0305169	-1.49574	0.0927385	Yes	No	RPG2 vs RPG1
Pdcd11	non-TF	-1.19629	0.00407275	-0.0762846	-1.4213	0.0331674	Yes	No	RPG2 vs RPG1
Samd15	non-TF	-1.18869	2.16201e-06	-0.0138877	-0.427772	0.744069	Yes	No	RPG2 vs RPG1
Psmb8	non-TF	-1.18768	1.46118e-09	-0.074419	-0.546431	0.135632	Yes	No	RPG2 vs RPG1
Cacng5	non-TF	-1.17812	3.14458e-05	-0.0775695	-0.331041	0.416338	Yes	No	RPG2 vs RPG1
Dtna	non-TF	-1.17705	2.92337e-05	-0.00915041	-0.520693	0.839107	Yes	No	RPG2 vs RPG1
Hotairm1	non-TF	-1.17355	2.71764e-05	-0.033374	-1.06971	0.189775	Yes	No	RPG2 vs RPG1
Myt1l	TF	-1.17141	5.80835e-05	-0.170418	-0.659051	0.179631	Yes	No	RPG2 vs RPG1
Kcnmb4	non-TF	-1.16836	0.000793091	0.020586	1.1212	0.270288	Yes	No	RPG2 vs RPG1
Zhx3	TF	-1.16738	0.000481402	-0.0294785	-1.4267	0.234774	Yes	No	RPG2 vs RPG1
Ggps1	non-TF	-1.16492	0.000532299	-0.000990145	-0.29716	1	Yes	No	RPG2 vs RPG1
N4bp2l1	non-TF	-1.16461	3.05875e-07	0.0506558	1.59634	0.065838	Yes	No	RPG2 vs RPG1
Nlrc5	non-TF	-1.1633	1.03852e-08	-0.458761	-0.924805	1.05193e-07	Yes	No	RPG2 vs RPG1
Fkbp7	non-TF	-1.16165	1.8694e-07	0.0131023	0.128328	0.895614	Yes	No	RPG2 vs RPG1
Tsga8	non-TF	-1.15235	0.00025279	0.391176	2.56704	0.0110424	Yes	No	RPG2 vs RPG1
Rnf144a	non-TF	-1.15194	9.89411e-05	-0.0463649	-0.865431	0.256163	Yes	No	RPG2 vs RPG1
Sh3bp4	non-TF	-1.15145	9.62644e-06	-0.026197	-1.04105	0.265429	Yes	No	RPG2 vs RPG1
Ccdc158	non-TF	-1.15144	0.00709376	0.041624	0.744831	0.424317	Yes	No	RPG2 vs RPG1
Lamb1	non-TF	-1.15107	1.19932e-06	-0.139606	-1.69081	0.000102024	Yes	No	RPG2 vs RPG1
Lmo2	non-TF	-1.15102	4.40976e-07	-0.454487	-0.968507	6.05874e-06	Yes	No	RPG2 vs RPG1
X1700040L02Rik	non-TF	-1.14521	3.06682e-06	NA	NA	NA	Yes	No	RPG2 vs RPG1
Gm15999	non-TF	-1.13572	2.26266e-05	NA	NA	NA	Yes	No	RPG2 vs RPG1
X1700069L16Rik	non-TF	-1.13479	7.7245e-05	NA	NA	NA	Yes	No	RPG2 vs RPG1
Magee2	non-TF	-1.12692	6.94317e-05	0.0877495	0.843119	0.173199	Yes	No	RPG2 vs RPG1
Nxpe5	non-TF	-1.12323	3.74943e-07	-0.396444	-0.903226	0.0205528	Yes	No	RPG2 vs RPG1
Wipi1	non-TF	-1.1196	6.86805e-07	0.0004785	0.0102494	1	Yes	No	RPG2 vs RPG1
Cmip	non-TF	-1.11917	0.00254181	-0.0433139	-1.44669	0.0235981	Yes	No	RPG2 vs RPG1
Gbp2	non-TF	-1.11896	2.81879e-07	-0.449786	-1.26785	0.0649762	Yes	No	RPG2 vs RPG1
Nlgn3	non-TF	-1.11826	2.43003e-06	-0.286792	-1.01772	0.0443611	Yes	No	RPG2 vs RPG1
AY074887	non-TF	-1.11754	6.31653e-08	0.0367725	0.437858	0.486197	Yes	No	RPG2 vs RPG1
Afap1l2	non-TF	-1.11699	0.000793053	0.0621899	1.07305	0.0732666	Yes	No	RPG2 vs RPG1
Kif26a	non-TF	-1.11635	2.59728e-07	-0.0253404	-0.859705	0.182486	Yes	No	RPG2 vs RPG1
Nlrp5	non-TF	-1.11565	1.11846e-05	-0.228709	-1.03193	0.0464437	Yes	No	RPG2 vs RPG1
Fam81b	non-TF	-1.11156	9.89411e-05	-0.358333	-0.760049	0.244894	Yes	No	RPG2 vs RPG1
X1700012C14Rik	non-TF	-1.11092	0.000244274	NA	NA	NA	Yes	No	RPG2 vs RPG1
Aldh1a2	non-TF	-1.10842	0.00106587	-0.0471999	-1.1905	0.0560747	Yes	No	RPG2 vs RPG1
Gm9776	non-TF	-1.10638	1.19932e-06	-0.0122799	-0.5261	0.569789	Yes	No	RPG2 vs RPG1
Sox10	TF	-1.106	2.29658e-07	0.0233813	0.351918	0.549594	Yes	No	RPG2 vs RPG1
Wdsub1	non-TF	-1.1044	8.92881e-06	-0.16291	-1.22919	0.026179	Yes	No	RPG2 vs RPG1
X4933431M02Rik	non-TF	-1.10405	0.00753942	NA	NA	NA	Yes	No	RPG2 vs RPG1
Itga9	non-TF	-1.10378	5.18333e-07	-0.0383014	-0.888879	0.229729	Yes	No	RPG2 vs RPG1
Susd3	non-TF	-1.10161	2.58213e-08	-0.0836615	-0.979957	0.108593	Yes	No	RPG2 vs RPG1
Adora1	non-TF	-1.10086	5.39657e-07	-0.176358	-1.10304	0.00101525	Yes	No	RPG2 vs RPG1
Efcc1	non-TF	-1.09638	3.38184e-05	-0.00970189	-0.477344	0.736713	Yes	No	RPG2 vs RPG1
Jmy	non-TF	-1.09581	0.00688053	-0.00353192	-0.258619	1	Yes	No	RPG2 vs RPG1
Snai1	TF	-1.09425	0.000588385	0.031979	0.391754	0.410865	Yes	No	RPG2 vs RPG1
Nomo1	non-TF	-1.09004	0.00572487	0.0102943	0.407998	0.855029	Yes	No	RPG2 vs RPG1
Foxq1	TF	-1.08364	5.84907e-07	0.0127992	1.00551	0.358846	Yes	No	RPG2 vs RPG1
Rbbp6	non-TF	-1.07831	0.00113778	-0.0132555	-1.17883	0.558541	Yes	No	RPG2 vs RPG1
Gprasp1	non-TF	-1.07508	0.00040686	-0.194872	-2.42884	0.00840076	Yes	No	RPG2 vs RPG1
Dbndd1	non-TF	-1.07125	1.58456e-07	-0.00931332	-0.235057	0.903618	Yes	No	RPG2 vs RPG1
Crebzf	TF	-1.06815	0.00178967	-0.0110043	-1.08377	0.459349	Yes	No	RPG2 vs RPG1
Ldoc1l	non-TF	-1.06722	0.000588385	NA	NA	NA	Yes	No	RPG2 vs RPG1
Gnao1	non-TF	-1.06653	6.23882e-05	0.0285195	1.77991	0.0814453	Yes	No	RPG2 vs RPG1
Gale	non-TF	-1.06623	6.23882e-05	-0.112692	-2.12555	0.000484313	Yes	No	RPG2 vs RPG1
Gm7173	non-TF	-1.06159	3.50691e-05	NA	NA	NA	Yes	No	RPG2 vs RPG1
Car6	non-TF	-1.05673	0.000532299	-0.367684	-0.704583	5.13345e-06	Yes	No	RPG2 vs RPG1
Dusp16	non-TF	-1.05527	0.000212908	0.0346982	2.78148	0.07188	Yes	No	RPG2 vs RPG1
Bag1	non-TF	-1.05449	0.000131005	-0.0267904	-0.554849	0.457603	Yes	No	RPG2 vs RPG1
mt.Nd2	non-TF	-1.054	1.74804e-05	NA	NA	NA	Yes	No	RPG2 vs RPG1
Odf1	non-TF	-1.05311	0.0082587	-0.350661	-0.658271	0.000100829	Yes	No	RPG2 vs RPG1
Gml2	non-TF	-1.05297	0.00572487	0.130492	0.355723	0.379642	Yes	No	RPG2 vs RPG1
Ninj2	non-TF	-1.05194	0.000122154	-0.241412	-0.413183	0.00398256	Yes	No	RPG2 vs RPG1
Ppp1r15a	non-TF	-1.05189	0.00231095	-0.0980281	-0.804905	0.117885	Yes	No	RPG2 vs RPG1
Hmgb3	non-TF	-1.04942	0.00110126	-0.00808365	-0.557776	0.670906	Yes	No	RPG2 vs RPG1
Tada2b	TF	-1.04644	0.00709376	0.0226613	0.637784	0.259454	Yes	No	RPG2 vs RPG1
Trim9	non-TF	-1.04594	2.59728e-07	-0.00763833	-0.166503	0.917908	Yes	No	RPG2 vs RPG1
Crtc3	non-TF	-1.04277	0.000465508	-0.00402247	-0.201159	1	Yes	No	RPG2 vs RPG1
Nog	non-TF	-1.04239	0.00688053	-0.000208473	-0.0190671	1	Yes	No	RPG2 vs RPG1
Ccno	non-TF	-1.04048	0.00688053	-0.00209423	-0.303102	1	Yes	No	RPG2 vs RPG1
Prkg2	non-TF	-1.03772	0.00103158	-0.0503765	-1.17435	0.0732845	Yes	No	RPG2 vs RPG1
Prrc2a	non-TF	-1.03455	0.000420813	-0.0409709	-1.33015	0.0705776	Yes	No	RPG2 vs RPG1
Rin2	non-TF	-1.03432	1.51962e-06	-0.195557	-1.13765	0.0490058	Yes	No	RPG2 vs RPG1
Erg	TF	-1.03397	3.19977e-08	-0.00107629	-0.0154361	1	Yes	No	RPG2 vs RPG1
Lrp2bp	non-TF	-1.02894	6.70021e-05	-0.170635	-0.69883	0.273555	Yes	No	RPG2 vs RPG1
Irx2	TF	-1.02738	1.15278e-06	0.00120192	0.107909	1	Yes	No	RPG2 vs RPG1
Sh3bp2	non-TF	-1.02073	0.00506072	-0.16641	-1.27608	0.0225694	Yes	No	RPG2 vs RPG1
Adgrf5	non-TF	-1.02005	9.89411e-05	-0.225087	-0.525847	0.046495	Yes	No	RPG2 vs RPG1
Hist1h4j	non-TF	-1.01806	2.51227e-09	NA	NA	NA	Yes	No	RPG2 vs RPG1
Gm42670	non-TF	-1.0179	1.15278e-06	NA	NA	NA	Yes	No	RPG2 vs RPG1
Mir142hg	non-TF	-1.01774	0.000155944	NA	NA	NA	Yes	No	RPG2 vs RPG1
Lmtk3	non-TF	-1.01536	0.000173055	0.0281903	0.27411	0.750272	Yes	No	RPG2 vs RPG1
Otulin	non-TF	-1.01489	0.00254192	-0.0164637	-0.573745	0.585711	Yes	No	RPG2 vs RPG1
Meig1	non-TF	-1.01407	8.71505e-09	-0.0526984	-0.681347	0.673106	Yes	No	RPG2 vs RPG1
X4930590L20Rik	non-TF	-1.01191	1.16389e-09	NA	NA	NA	Yes	No	RPG2 vs RPG1
Slc8a2	non-TF	-1.00275	1.53747e-08	-0.1779	-1.10087	0.00878287	Yes	No	RPG2 vs RPG1
Hist1h2bm	non-TF	1.00331	0.00152361	NA	NA	NA	Yes	No	RPG2 vs RPG1
Hmg20b	TF	1.01366	1.46097e-06	-0.0493759	-5.40857	0.00895018	Yes	No	RPG2 vs RPG1
Psat1	non-TF	1.0245	0.000161457	-0.0258312	-0.458785	0.676628	Yes	No	RPG2 vs RPG1
Mesp1	TF	1.03239	0.00142825	-0.0590026	-0.812891	0.130323	Yes	No	RPG2 vs RPG1
Pih1h3b	non-TF	1.04752	8.38798e-07	-0.00409869	-0.534185	1	Yes	No	RPG2 vs RPG1
Dnajc19	non-TF	1.04759	0.000216592	-0.015744	-0.249307	1	Yes	No	RPG2 vs RPG1
Gmfg	non-TF	1.05562	1.34804e-05	0.0209267	1.87505	0.181496	Yes	No	RPG2 vs RPG1
X2700046A07Rik	non-TF	1.06806	0.00103158	NA	NA	NA	Yes	No	RPG2 vs RPG1
Pcna	non-TF	1.07123	3.71947e-06	-0.0901587	-1.5005	0.00813078	Yes	No	RPG2 vs RPG1
Cbs	non-TF	1.08581	1.8694e-07	-0.00802509	-0.129059	0.833649	Yes	No	RPG2 vs RPG1
X2610305D13Rik	non-TF	1.09516	2.34729e-05	NA	NA	NA	Yes	No	RPG2 vs RPG1
Sidt1	non-TF	1.09714	3.93007e-09	0.0375456	0.66513	0.357046	Yes	No	RPG2 vs RPG1
X9230105E05Rik	non-TF	1.09932	0.00184801	NA	NA	NA	Yes	No	RPG2 vs RPG1
Slc2a1	non-TF	1.13232	6.86805e-07	-0.0843069	-2.49798	0.00666003	Yes	No	RPG2 vs RPG1
Rbakdn	non-TF	1.13707	0.000320989	-0.0910095	-0.35486	0.313271	Yes	No	RPG2 vs RPG1
Dlgap3	non-TF	1.15062	0.00801191	-0.0103201	-0.333078	0.784945	Yes	No	RPG2 vs RPG1
B230312C02Rik	non-TF	1.15401	1.11846e-05	-0.101396	-1.00686	0.14888	Yes	No	RPG2 vs RPG1
Ftl1	non-TF	1.16256	1.34833e-06	-0.112676	-1.74102	0.00277569	Yes	No	RPG2 vs RPG1
Dtymk	non-TF	1.1653	1.56417e-05	-0.0217819	-0.57423	0.613784	Yes	No	RPG2 vs RPG1
Pfkl	non-TF	1.16965	1.33429e-09	-0.101845	-1.36696	0.0134671	Yes	No	RPG2 vs RPG1
Tomm5	non-TF	1.17134	8.92881e-06	-0.0980793	-1.25164	0.0725516	Yes	No	RPG2 vs RPG1
Rpl9	non-TF	1.17442	3.05875e-07	-0.0669935	-2.20144	0.0273455	Yes	No	RPG2 vs RPG1
Tbx3os2	non-TF	1.1747	0.000161457	-0.139762	-0.458167	0.291234	Yes	No	RPG2 vs RPG1
Gm26917	non-TF	1.17608	0.00283942	NA	NA	NA	Yes	No	RPG2 vs RPG1
Cited4	non-TF	1.17666	4.6828e-06	-0.0150328	-0.54376	0.596421	Yes	No	RPG2 vs RPG1
Slc7a8	non-TF	1.19082	0.000966167	-0.0794794	-0.744656	0.165789	Yes	No	RPG2 vs RPG1
Cnpy2	non-TF	1.19112	0.000793091	-0.0312289	-0.355251	0.594828	Yes	No	RPG2 vs RPG1
Vdac2	non-TF	1.19273	0.000236037	-0.0558488	-2.52751	0.0180723	Yes	No	RPG2 vs RPG1
Nucks1	non-TF	1.19714	0.00210028	-0.0335648	#NAME?	0.0210795	Yes	No	RPG2 vs RPG1
Chac1	non-TF	1.19976	8.38798e-07	-0.130504	-1.08745	0.0161836	Yes	No	RPG2 vs RPG1
Odc1	non-TF	1.20084	0.00538295	-0.0106798	-0.75214	0.847718	Yes	No	RPG2 vs RPG1
Serbp1	non-TF	1.20774	5.60768e-09	-0.0545632	-2.51824	0.00644963	Yes	No	RPG2 vs RPG1
Nars	non-TF	1.21157	0.000126504	0.0297941	0.799209	0.54962	Yes	No	RPG2 vs RPG1
Eif4e2	non-TF	1.22065	0.00667347	-0.0911466	-1.52944	0.0113299	Yes	No	RPG2 vs RPG1
Sec61b	non-TF	1.22379	1.13647e-07	-0.0135353	-0.149926	0.83554	Yes	No	RPG2 vs RPG1
Rpl41	non-TF	1.23379	3.06565e-08	0.00438377	0.0845883	1	Yes	No	RPG2 vs RPG1
Ddx39	non-TF	1.24641	5.5643e-08	-0.018839	-0.504682	0.615029	Yes	No	RPG2 vs RPG1
Ndufc1	non-TF	1.26988	3.38184e-05	-0.110582	-1.21326	0.05484	Yes	No	RPG2 vs RPG1
Gipc2	non-TF	1.27337	6.87188e-08	-0.0596897	-1.05346	0.0955558	Yes	No	RPG2 vs RPG1
Cldn4	non-TF	1.28025	2.20414e-07	-0.230041	-1.63813	2.52263e-05	Yes	No	RPG2 vs RPG1
Hist1h2bc	non-TF	1.28522	4.76774e-05	NA	NA	NA	Yes	No	RPG2 vs RPG1
Sec61g	non-TF	1.28736	7.67817e-06	-0.0807226	-1.0701	0.10024	Yes	No	RPG2 vs RPG1
Gprc5b	non-TF	1.28792	0.000140478	-0.0961811	-1.76456	0.0039161	Yes	No	RPG2 vs RPG1
Ddx60	non-TF	1.2901	0.0099	-0.109897	-0.861389	0.307336	Yes	No	RPG2 vs RPG1
Ndufb7	non-TF	1.29372	0.000332082	-0.075	-0.862496	0.18493	Yes	No	RPG2 vs RPG1
Tmsb10	non-TF	1.30416	3.18021e-06	-0.0561094	-1.69066	0.056848	Yes	No	RPG2 vs RPG1
Fau	non-TF	1.30852	7.9818e-09	-0.0735741	-1.42476	0.0373376	Yes	No	RPG2 vs RPG1
Npy	non-TF	1.31008	4.51729e-05	-0.051839	-0.876579	0.244594	Yes	No	RPG2 vs RPG1
Ncam1	non-TF	1.31577	0.000450122	-0.0224506	-0.950893	0.479011	Yes	No	RPG2 vs RPG1
Dcxr	non-TF	1.32825	3.06539e-08	0.013269	0.0629252	0.884306	Yes	No	RPG2 vs RPG1
Glt8d2	non-TF	1.3287	2.69549e-08	-0.0832332	-0.251284	0.65874	Yes	No	RPG2 vs RPG1
Celf4	non-TF	1.33494	2.93704e-08	0.000667511	0.232523	1	Yes	No	RPG2 vs RPG1
Pde6b	non-TF	1.34873	3.50691e-05	0.0975938	0.294685	0.47479	Yes	No	RPG2 vs RPG1
Rpl22	non-TF	1.35712	2.39282e-07	-0.190586	-3.25462	3.75382e-08	Yes	No	RPG2 vs RPG1
Ywhaq	non-TF	1.35791	3.33963e-08	-0.0449176	-1.83781	0.0246666	Yes	No	RPG2 vs RPG1
Nop58	non-TF	1.35815	0.00190819	-0.0986957	-3.44222	0.0120729	Yes	No	RPG2 vs RPG1
Pigyl	non-TF	1.36475	2.43003e-06	0.0219255	0.317972	0.566554	Yes	No	RPG2 vs RPG1
Trim28	non-TF	1.37142	2.11533e-07	-0.000156622	-0.0179462	1	Yes	No	RPG2 vs RPG1
Cd81	non-TF	1.37484	0.000236037	-0.101309	-1.86157	0.00188502	Yes	No	RPG2 vs RPG1
S100a13	non-TF	1.38274	5.92395e-08	-0.190273	-1.23513	0.00858459	Yes	No	RPG2 vs RPG1
Fank1	non-TF	1.38964	1.15278e-06	-0.0104291	-0.272004	1	Yes	No	RPG2 vs RPG1
Fam184b	non-TF	1.3923	0.00178967	0.0565114	0.585217	0.354199	Yes	No	RPG2 vs RPG1
Zfp57	TF	1.39592	8.84345e-08	-0.067983	-0.613497	0.316703	Yes	No	RPG2 vs RPG1
Spc24	non-TF	1.39879	3.63561e-05	-0.105706	-1.27431	0.02508	Yes	No	RPG2 vs RPG1
Gm42723	non-TF	1.40489	1.94809e-07	NA	NA	NA	Yes	No	RPG2 vs RPG1
Anp32a	non-TF	1.40924	0.000819692	0.00555555	0.678072	0.803944	Yes	No	RPG2 vs RPG1
Sh3bgr	non-TF	1.42641	0.00521944	0.153596	0.930711	0.113566	Yes	No	RPG2 vs RPG1
Cenpm	non-TF	1.42899	1.4522e-05	-0.04716	-1.32051	0.129222	Yes	No	RPG2 vs RPG1
Mrps24	non-TF	1.43101	5.66789e-06	-0.102095	-1.66216	0.00377095	Yes	No	RPG2 vs RPG1
Ngfrap1	non-TF	1.4351	3.90454e-07	NA	NA	NA	Yes	No	RPG2 vs RPG1
Rpl38	non-TF	1.44469	5.588e-10	-0.0469771	-1.77879	0.0521676	Yes	No	RPG2 vs RPG1
Prps1	non-TF	1.45599	0.000266091	-0.0550379	-2.19455	0.318224	Yes	No	RPG2 vs RPG1
Mapk8ip2	non-TF	1.46308	1.34804e-05	-0.091368	-1.07801	0.0286094	Yes	No	RPG2 vs RPG1
Gm29609	non-TF	1.46345	0.0023856	NA	NA	NA	Yes	No	RPG2 vs RPG1
Tbx3os1	non-TF	1.46704	5.33362e-08	NA	NA	NA	Yes	No	RPG2 vs RPG1
Myl6	non-TF	1.49265	5.33362e-08	-0.138445	-1.68887	0.0069976	Yes	No	RPG2 vs RPG1
Dcdc2a	non-TF	1.49793	3.26112e-05	-0.088009	-1.34296	0.0505303	Yes	No	RPG2 vs RPG1
Rpl27	non-TF	1.49981	2.47344e-08	-0.155366	-2.18167	0.000492623	Yes	No	RPG2 vs RPG1
Nhp2	non-TF	1.50899	1.83253e-09	-0.0968685	-1.55186	0.0397765	Yes	No	RPG2 vs RPG1
Gpc3	non-TF	1.52806	4.23474e-07	0.026188	2.04443	0.234966	Yes	No	RPG2 vs RPG1
Platr17	non-TF	1.5363	0.00370874	NA	NA	NA	Yes	No	RPG2 vs RPG1
Gm28557	non-TF	1.53681	0.00608762	NA	NA	NA	Yes	No	RPG2 vs RPG1
Reps2	non-TF	1.53772	6.23882e-05	-0.0958738	-2.10154	0.0375088	Yes	No	RPG2 vs RPG1
Snrpn	non-TF	1.53986	4.50102e-08	-0.221212	-0.856875	0.76213	Yes	No	RPG2 vs RPG1
S100a10	non-TF	1.54031	1.8694e-07	-0.154332	-1.92049	0.0111683	Yes	No	RPG2 vs RPG1
Ddit4l	non-TF	1.54793	3.1861e-07	0.127429	1.70569	0.00310111	Yes	No	RPG2 vs RPG1
Upk1a	non-TF	1.55668	0.00110126	-0.145238	-0.418015	0.268842	Yes	No	RPG2 vs RPG1
Malat1	non-TF	1.56604	0.00461114	-0.194783	-5.10815	3.52912e-09	Yes	No	RPG2 vs RPG1
Rps12	non-TF	1.57347	1.81388e-05	-0.0721265	-2.83469	0.00878528	Yes	No	RPG2 vs RPG1
Paics	non-TF	1.5783	6.41689e-10	-0.0340523	-1.45571	0.178915	Yes	No	RPG2 vs RPG1
Rpl36a	non-TF	1.58232	3.00613e-09	-0.258065	#NAME?	0.00232012	Yes	No	RPG2 vs RPG1
Hspa8	non-TF	1.59038	1.18402e-08	-0.103604	#NAME?	1.06725e-05	Yes	No	RPG2 vs RPG1
Rps23	non-TF	1.59116	2.00604e-10	-0.204871	-2.72502	0.000758545	Yes	No	RPG2 vs RPG1
Ranbp1	non-TF	1.59992	8.13171e-08	-0.0102347	-0.629889	0.700904	Yes	No	RPG2 vs RPG1
Aqp3	non-TF	1.61035	2.11468e-07	-0.27623	-1.90994	4.14091e-06	Yes	No	RPG2 vs RPG1
Gm10076	non-TF	1.61653	2.6277e-09	NA	NA	NA	Yes	No	RPG2 vs RPG1
Nedd4	non-TF	1.6219	2.52638e-06	-0.0142893	-2.45848	0.31685	Yes	No	RPG2 vs RPG1
Snhg6	non-TF	1.6228	2.29658e-07	-0.0480053	-1.16459	0.274147	Yes	No	RPG2 vs RPG1
Mt2	non-TF	1.63797	0.00167826	-0.0573484	-0.720179	0.126432	Yes	No	RPG2 vs RPG1
Sv2a	non-TF	1.64486	5.66789e-06	-0.267738	-1.05807	0.0303302	Yes	No	RPG2 vs RPG1
Rps27	non-TF	1.64584	3.43668e-09	-0.274517	-3.80968	1.29728e-07	Yes	No	RPG2 vs RPG1
Bmp4	non-TF	1.64754	2.07926e-06	-0.0714622	-1.29904	0.113558	Yes	No	RPG2 vs RPG1
Mthfd1	non-TF	1.65029	0.000106157	-0.0843549	-2.27145	0.0111329	Yes	No	RPG2 vs RPG1
Nudcd2	non-TF	1.65444	1.88213e-05	-0.0710126	-1.96248	0.0330215	Yes	No	RPG2 vs RPG1
Fblim1	non-TF	1.65982	0.00203427	-0.293974	-0.543291	0.000296877	Yes	No	RPG2 vs RPG1
Ucp2	non-TF	1.66188	2.69549e-08	-0.165386	-2.47365	6.68114e-06	Yes	No	RPG2 vs RPG1
Vdac1	non-TF	1.66382	3.31325e-06	-0.00441254	-0.355536	0.82964	Yes	No	RPG2 vs RPG1
Ppia	non-TF	1.66803	3.79614e-08	-0.0660783	-2.2083	0.00351376	Yes	No	RPG2 vs RPG1
Polr2l	non-TF	1.66803	0.000150613	-0.0624565	-1.33386	0.0130881	Yes	No	RPG2 vs RPG1
Sfxn1	non-TF	1.66926	3.1861e-07	0.0297783	0.618254	0.441728	Yes	No	RPG2 vs RPG1
S100a11	non-TF	1.67231	3.31864e-07	-0.0716883	-0.465389	0.498728	Yes	No	RPG2 vs RPG1
Plin5	non-TF	1.6786	0.00074237	-0.165133	-0.718551	0.0470498	Yes	No	RPG2 vs RPG1
Rps17	non-TF	1.69156	6.41689e-10	-0.114747	-1.32179	0.00557544	Yes	No	RPG2 vs RPG1
Pycard	non-TF	1.69866	3.06682e-06	-0.285289	-1.47667	0.011515	Yes	No	RPG2 vs RPG1
Ppp1r14a	non-TF	1.70305	2.07926e-06	-0.182049	-1.18385	0.000297898	Yes	No	RPG2 vs RPG1
X1810022K09Rik	non-TF	1.70689	2.26935e-08	NA	NA	NA	Yes	No	RPG2 vs RPG1
Rpl36al	non-TF	1.71811	8.45334e-10	-0.0207689	-1.02709	0.154831	Yes	No	RPG2 vs RPG1
Sssca1	non-TF	1.72071	0.0012545	NA	NA	NA	Yes	No	RPG2 vs RPG1
Csrp2	non-TF	1.72684	0.000361445	0.00903263	0.600904	0.784706	Yes	No	RPG2 vs RPG1
Rfx4	TF	1.73927	0.00590356	-0.030128	-0.672488	0.236652	Yes	No	RPG2 vs RPG1
Sox2	TF	1.75473	0.00262362	-0.00436712	-1.07113	0.783339	Yes	No	RPG2 vs RPG1
Rgs5	non-TF	1.76822	0.00216836	-0.331739	-0.908437	0.0188044	Yes	No	RPG2 vs RPG1
Ezr	non-TF	1.77528	8.29212e-05	-0.069185	-3.47213	0.000256322	Yes	No	RPG2 vs RPG1
Rps29	non-TF	1.77872	7.71169e-10	-0.0510408	-1.21063	0.185159	Yes	No	RPG2 vs RPG1
Pfkp	non-TF	1.78046	9.4528e-07	-0.0371592	-1.48657	0.153635	Yes	No	RPG2 vs RPG1
Ncl	non-TF	1.79224	2.03003e-07	-0.00457554	-0.29163	0.860183	Yes	No	RPG2 vs RPG1
Chchd1	non-TF	1.79498	6.59813e-07	-0.0716776	-0.898725	0.138775	Yes	No	RPG2 vs RPG1
Tceal8	non-TF	1.80752	1.34804e-05	-0.121212	#NAME?	0.0545296	Yes	No	RPG2 vs RPG1
Cdh1	non-TF	1.8092	6.85391e-06	-0.0688068	-1.8346	0.0155519	Yes	No	RPG2 vs RPG1
Prdx6	non-TF	1.82186	0.00184801	-0.151441	-2.06864	0.00108118	Yes	No	RPG2 vs RPG1
Atp5j	non-TF	1.8408	7.36629e-10	-0.0395622	-1.37406	0.0817596	Yes	No	RPG2 vs RPG1
Blvrb	non-TF	1.84464	6.12645e-09	0.00437788	0.268196	1	Yes	No	RPG2 vs RPG1
Tcf7l1	TF	1.84718	0.00506072	-0.00886575	-0.792839	0.645858	Yes	No	RPG2 vs RPG1
Atox1	non-TF	1.85517	4.59253e-09	-0.0311556	-0.507018	0.597452	Yes	No	RPG2 vs RPG1
Tpi1	non-TF	1.85962	8.84958e-10	-0.177024	-1.03328	0.00824543	Yes	No	RPG2 vs RPG1
Gldc	non-TF	1.8658	1.25117e-05	-0.139561	-1.9134	0.00154554	Yes	No	RPG2 vs RPG1
Padi6	non-TF	1.86797	0.00359452	-0.464875	-0.936664	5.32144e-11	Yes	No	RPG2 vs RPG1
Acer2	non-TF	1.87454	0.000248484	0.0141432	0.157891	0.920316	Yes	No	RPG2 vs RPG1
Rpl36	non-TF	1.87564	4.64451e-10	-0.0853367	-1.3269	0.00986079	Yes	No	RPG2 vs RPG1
Ppp1r1a	non-TF	1.89661	7.16807e-08	-0.0572792	-1.06833	0.146949	Yes	No	RPG2 vs RPG1
Usp10	non-TF	1.89736	6.08902e-07	-0.0554123	-1.98472	0.0107985	Yes	No	RPG2 vs RPG1
Tma7	non-TF	1.9162	9.81855e-08	-0.150518	-1.5661	0.0155365	Yes	No	RPG2 vs RPG1
Timm13	non-TF	1.9203	0.000220362	-0.128313	-0.922102	0.00487171	Yes	No	RPG2 vs RPG1
Bcat2	non-TF	1.92395	1.81388e-05	-0.101857	-1.65501	0.0244983	Yes	No	RPG2 vs RPG1
Agtrap	non-TF	1.94138	0.000109954	-0.156882	-3.01073	2.7614e-05	Yes	No	RPG2 vs RPG1
Ripply3	non-TF	1.96766	0.000847155	-0.022941	-0.646972	0.566584	Yes	No	RPG2 vs RPG1
Ccdc184	non-TF	1.98702	0.000435229	-0.000432358	-0.00464182	1	Yes	No	RPG2 vs RPG1
Pmm1	non-TF	1.9927	1.50431e-08	-0.101685	#NAME?	0.000162302	Yes	No	RPG2 vs RPG1
Zic3	TF	2.00777	2.47344e-08	-0.00330002	-0.499937	1	Yes	No	RPG2 vs RPG1
L1td1	non-TF	2.0082	3.63647e-05	-0.104794	-2.26704	0.00882533	Yes	No	RPG2 vs RPG1
Mrps28	non-TF	2.01459	9.27123e-06	-0.0811628	-1.17486	0.0613341	Yes	No	RPG2 vs RPG1
Cebpzos	non-TF	2.03888	7.07374e-11	-0.0133929	-0.234465	0.873961	Yes	No	RPG2 vs RPG1
Cldn6	non-TF	2.03941	6.41689e-10	-0.144116	-1.29894	0.00377803	Yes	No	RPG2 vs RPG1
Igfbp2	non-TF	2.06025	9.08396e-07	-0.0415558	-1.09934	0.120445	Yes	No	RPG2 vs RPG1
Dppa5a	non-TF	2.07874	0.000150156	-0.103654	-0.850296	0.262176	Yes	No	RPG2 vs RPG1
Lgals3	non-TF	2.08351	4.81863e-11	-0.0264508	-0.149388	0.751809	Yes	No	RPG2 vs RPG1
Ccne1	non-TF	2.0866	2.83812e-06	-0.0621046	-1.91658	0.00803321	Yes	No	RPG2 vs RPG1
Hspb1	non-TF	2.12035	1.16017e-09	-0.0273567	-0.358745	0.612071	Yes	No	RPG2 vs RPG1
Mif	non-TF	2.12677	7.24401e-11	0.0127066	0.159349	1	Yes	No	RPG2 vs RPG1
Rpl11	non-TF	2.12903	1.03553e-10	-0.0741173	-1.17905	0.080756	Yes	No	RPG2 vs RPG1
Klf2	TF	2.12986	0.00210028	-0.0392239	-1.95925	0.00800375	Yes	No	RPG2 vs RPG1
Socs2	non-TF	2.14507	8.92881e-06	0.000626629	0.133769	0.778413	Yes	No	RPG2 vs RPG1
Rps13	non-TF	2.16795	9.41632e-11	-0.0727054	-1.15355	0.104389	Yes	No	RPG2 vs RPG1
Pnp	non-TF	2.16981	1.39926e-07	-0.062326	-0.874848	0.278916	Yes	No	RPG2 vs RPG1
Ldhb	non-TF	2.17836	2.02572e-05	-0.123017	-1.47915	0.0373376	Yes	No	RPG2 vs RPG1
Fkbp3	non-TF	2.18479	2.39264e-07	-0.0254203	-2.09331	0.118916	Yes	No	RPG2 vs RPG1
Snrpd1	non-TF	2.18935	5.85187e-10	-0.0314502	-0.555913	0.517323	Yes	No	RPG2 vs RPG1
Dppa3	non-TF	2.19186	1.66024e-10	-0.181843	-3.53487	0.000606049	Yes	No	RPG2 vs RPG1
Got1	non-TF	2.20849	1.02349e-06	-0.124709	-1.87774	0.0069209	Yes	No	RPG2 vs RPG1
Fam129a	non-TF	2.20891	0.000117948	-0.130318	-1.37242	0.00777315	Yes	No	RPG2 vs RPG1
Arid5b	TF	2.21205	5.61426e-07	-0.0129746	-2.32083	0.3175	Yes	No	RPG2 vs RPG1
Btf3	non-TF	2.21472	7.03542e-10	-0.0380629	-1.14363	0.210833	Yes	No	RPG2 vs RPG1
Mkrn1	non-TF	2.22394	5.80473e-08	-0.0378253	-2.28544	0.0310792	Yes	No	RPG2 vs RPG1
Ssr2	non-TF	2.25953	1.51219e-10	-0.150676	-1.28036	0.0250409	Yes	No	RPG2 vs RPG1
Asns	non-TF	2.26035	5.99197e-09	-0.0407468	-1.08466	0.283163	Yes	No	RPG2 vs RPG1
Phlda3	non-TF	2.2612	5.45595e-06	-0.00727218	-0.173737	0.914904	Yes	No	RPG2 vs RPG1
Cpne9	non-TF	2.2693	0.00167826	-0.0310996	-0.315823	0.635915	Yes	No	RPG2 vs RPG1
Ak1	non-TF	2.26972	2.93704e-08	-0.286169	-0.577051	0.00631985	Yes	No	RPG2 vs RPG1
Hsp90aa1	non-TF	2.27074	2.36924e-08	-0.068341	-1.81941	0.00364942	Yes	No	RPG2 vs RPG1
Ass1	non-TF	2.27497	3.19977e-08	-0.171625	-1.7052	0.000810919	Yes	No	RPG2 vs RPG1
Cox7b	non-TF	2.29487	1.74207e-10	-0.224696	-2.77444	0.129852	Yes	No	RPG2 vs RPG1
Wbp5	non-TF	2.29566	1.15745e-08	NA	NA	NA	Yes	No	RPG2 vs RPG1
Uqcr10	non-TF	2.30222	2.30923e-10	-0.119213	-1.80486	0.00594309	Yes	No	RPG2 vs RPG1
Gpx1	non-TF	2.30491	9.9404e-09	-0.225525	-3.21538	1.16541e-05	Yes	No	RPG2 vs RPG1
Stmn2	non-TF	2.30532	7.47615e-08	0.121429	2.21501	0.171255	Yes	No	RPG2 vs RPG1
Srm	non-TF	2.33114	1.66175e-10	-0.026137	-0.476828	0.360928	Yes	No	RPG2 vs RPG1
Pa2g4	non-TF	2.35355	1.91395e-10	-0.0617897	-2.31428	0.00662803	Yes	No	RPG2 vs RPG1
Ccdc124	non-TF	2.35849	1.77807e-06	-0.103707	-1.4186	0.00516634	Yes	No	RPG2 vs RPG1
Ooep	non-TF	2.38699	1.164e-09	-0.14043	-0.934589	0.0781139	Yes	No	RPG2 vs RPG1
Pgk1	non-TF	2.3977	4.59427e-11	-0.0304814	-1.08419	0.621232	Yes	No	RPG2 vs RPG1
Eif4ebp1	non-TF	2.40495	4.04142e-10	-0.162195	-2.58613	1.4804e-06	Yes	No	RPG2 vs RPG1
Hmces	non-TF	2.41028	1.75112e-08	-0.17243	-2.54082	6.62143e-07	Yes	No	RPG2 vs RPG1
Gjb3	non-TF	2.42487	6.23882e-05	-0.0397123	-0.532668	0.323753	Yes	No	RPG2 vs RPG1
Rpl39	non-TF	2.42607	3.19654e-10	-0.1337	#NAME?	0.023178	Yes	No	RPG2 vs RPG1
Trh	non-TF	2.44972	6.58821e-08	-0.289418	-2.56848	2.37506e-06	Yes	No	RPG2 vs RPG1
Rdm1	non-TF	2.4937	0.00223856	-0.0729183	-1.07127	0.144137	Yes	No	RPG2 vs RPG1
Pkm	non-TF	2.50638	3.97603e-11	0.00166084	0.147899	1	Yes	No	RPG2 vs RPG1
Zscan10	TF	2.50787	0.00709376	-0.263202	-2.17951	0.000386795	Yes	No	RPG2 vs RPG1
Tsc22d1	TF	2.52892	1.00268e-07	-0.0128553	-0.896444	0.253488	Yes	No	RPG2 vs RPG1
Dpy30	non-TF	2.54698	2.0983e-09	-0.303448	-0.521698	0.000821973	Yes	No	RPG2 vs RPG1
Rps27l	non-TF	2.54992	6.4285e-11	-0.0548198	-1.04275	0.143253	Yes	No	RPG2 vs RPG1
AU018091	non-TF	2.56591	6.86805e-07	-0.135	-0.386058	0.508606	Yes	No	RPG2 vs RPG1
Trp53	TF	2.5739	1.08588e-10	-0.00737874	-1.4235	0.690714	Yes	No	RPG2 vs RPG1
Ruvbl2	non-TF	2.60704	1.82915e-11	-0.0563132	-0.452076	0.48882	Yes	No	RPG2 vs RPG1
Ckb	non-TF	2.63011	9.21968e-05	-0.00885924	-0.418676	0.630638	Yes	No	RPG2 vs RPG1
Cfl1	non-TF	2.66163	3.43984e-11	-0.0020802	-0.888525	1	Yes	No	RPG2 vs RPG1
Sox15	TF	2.67459	2.16142e-06	-0.241051	-1.57865	0.000349533	Yes	No	RPG2 vs RPG1
Hist1h3g	non-TF	2.68564	9.99489e-06	NA	NA	NA	Yes	No	RPG2 vs RPG1
Otx2	TF	2.68654	6.56569e-10	-0.000762041	-0.0702099	1	Yes	No	RPG2 vs RPG1
Cldn7	non-TF	2.72039	4.23336e-10	-0.0201735	-0.784184	0.422157	Yes	No	RPG2 vs RPG1
Rpl10	non-TF	2.72558	2.11733e-11	-0.209028	-2.0145	0.0199688	Yes	No	RPG2 vs RPG1
Ctnnal1	non-TF	2.73635	0.00014047	-0.0324235	-1.0491	0.221379	Yes	No	RPG2 vs RPG1
Dppa2	non-TF	2.74071	2.52587e-05	-0.17394	-1.09227	0.1109	Yes	No	RPG2 vs RPG1
Hesx1	TF	2.7414	0.00490665	-0.282926	-1.68701	0.0119967	Yes	No	RPG2 vs RPG1
Ccdc58	non-TF	2.75977	3.14379e-09	-0.059115	-2.09496	0.0342807	Yes	No	RPG2 vs RPG1
Rps4x	non-TF	2.77353	5.56543e-11	-0.13322	-1.66718	0.107233	Yes	No	RPG2 vs RPG1
Ppm1a	non-TF	2.7802	6.4285e-11	-0.00409251	-0.415663	0.840171	Yes	No	RPG2 vs RPG1
Ldha	non-TF	2.79113	1.52899e-09	-0.0466096	-3.467	0.0161572	Yes	No	RPG2 vs RPG1
Klf5	TF	2.81648	0.000367635	0.0172323	0.691095	0.49067	Yes	No	RPG2 vs RPG1
Slc25a5	non-TF	2.81936	6.74283e-11	-0.0837096	-0.987334	0.088883	Yes	No	RPG2 vs RPG1
Aldoa	non-TF	2.835	3.1226e-11	-0.00717706	-0.0621633	1	Yes	No	RPG2 vs RPG1
Dhx16	non-TF	2.84891	4.64451e-10	-0.14614	-1.19893	0.00171586	Yes	No	RPG2 vs RPG1
Apoc1	non-TF	2.85154	1.06152e-09	-0.200637	-1.28893	0.00509802	Yes	No	RPG2 vs RPG1
Jam2	non-TF	2.85369	5.84864e-07	-0.0852381	-1.89224	0.011974	Yes	No	RPG2 vs RPG1
Mylpf	non-TF	2.88022	6.12158e-11	-0.0155715	-0.464934	0.634426	Yes	No	RPG2 vs RPG1
Ephx2	non-TF	2.89672	0.000793091	-0.12143	-1.65435	0.0613138	Yes	No	RPG2 vs RPG1
Bcat1	non-TF	2.90718	7.07374e-11	-0.186444	-2.38462	0.000134017	Yes	No	RPG2 vs RPG1
Idh2	non-TF	2.90876	2.8744e-09	-0.0852392	-1.65251	0.0044626	Yes	No	RPG2 vs RPG1
Tet1	TF	2.9102	1.37902e-08	-0.0335932	-1.64504	0.203948	Yes	No	RPG2 vs RPG1
Prr13	non-TF	2.92424	1.91395e-10	-0.209804	-1.44134	0.00428483	Yes	No	RPG2 vs RPG1
Cbx1	non-TF	2.9284	2.53594e-10	-0.048335	-1.08304	0.197082	Yes	No	RPG2 vs RPG1
Wfdc2	non-TF	2.92921	6.12799e-10	-0.11524	-0.995003	0.062582	Yes	No	RPG2 vs RPG1
Gapdh	non-TF	2.94564	9.66595e-12	-0.0264508	-0.312426	0.542523	Yes	No	RPG2 vs RPG1
H2afz	non-TF	2.94628	2.11276e-11	NA	NA	NA	Yes	No	RPG2 vs RPG1
Chchd10	non-TF	2.94929	6.10563e-11	-0.214846	-2.63659	8.77795e-06	Yes	No	RPG2 vs RPG1
Utf1	TF	2.95363	7.88422e-12	-0.101127	-2.3377	0.000125866	Yes	No	RPG2 vs RPG1
Spp1	non-TF	2.98391	2.49225e-07	-0.328738	-1.8067	0.0411975	Yes	No	RPG2 vs RPG1
Tuba1b	non-TF	3.01723	8.75376e-12	-0.0814421	-2.93859	0.00095166	Yes	No	RPG2 vs RPG1
Slc2a3	non-TF	3.02506	6.12645e-09	-0.226172	-3.34044	1.90946e-05	Yes	No	RPG2 vs RPG1
Sfn	non-TF	3.04653	1.60514e-08	-0.182683	-1.48948	0.000240831	Yes	No	RPG2 vs RPG1
Crip1	non-TF	3.0933	9.46939e-10	-0.159121	-1.05667	0.00647534	Yes	No	RPG2 vs RPG1
Cox6b2	non-TF	3.10998	1.02341e-06	-0.0893952	-1.05556	0.163157	Yes	No	RPG2 vs RPG1
Eno1	TF	3.11063	1.65868e-11	0.0165111	0.579336	0.599944	Yes	No	RPG2 vs RPG1
Tdh	non-TF	3.12877	1.43213e-11	-0.149576	-1.60887	0.0172137	Yes	No	RPG2 vs RPG1
Akap12	non-TF	3.1554	2.50093e-11	-0.0624294	-2.41653	0.048689	Yes	No	RPG2 vs RPG1
Txn1	non-TF	3.1626	1.96062e-11	0.00418656	0.0668528	1	Yes	No	RPG2 vs RPG1
Rrm2	non-TF	3.17172	1.66125e-10	-0.066681	-2.91273	0.00173381	Yes	No	RPG2 vs RPG1
Sms	non-TF	3.17345	4.43253e-10	-0.0291005	-1.03395	0.327237	Yes	No	RPG2 vs RPG1
Set	non-TF	3.18364	1.65526e-11	-0.0405774	-2.62664	0.0495975	Yes	No	RPG2 vs RPG1
Ifitm3	non-TF	3.26176	6.88163e-11	-0.265995	-0.810079	0.00309756	Yes	No	RPG2 vs RPG1
Eif2s2	non-TF	3.32313	9.39407e-12	-0.0957091	-4.27621	0.00577403	Yes	No	RPG2 vs RPG1
Tmsb4x	non-TF	3.3443	3.60249e-11	-0.102118	-1.27641	0.203469	Yes	No	RPG2 vs RPG1
Tdgf1	non-TF	3.39595	1.42682e-11	-0.131309	-2.74202	0.00141495	Yes	No	RPG2 vs RPG1
Upp1	non-TF	3.48065	5.05498e-06	-0.157616	-3.46056	0.000165181	Yes	No	RPG2 vs RPG1
X2610528J11Rik	non-TF	3.68065	6.18575e-12	NA	NA	NA	Yes	No	RPG2 vs RPG1
Syngr1	non-TF	3.89469	2.97179e-11	-0.0731725	-1.48804	0.00838879	Yes	No	RPG2 vs RPG1
Fabp3	non-TF	3.91165	1.57623e-11	-0.0591627	-0.612696	0.212758	Yes	No	RPG2 vs RPG1
Pigp	non-TF	4.1173	1.05662e-10	-0.0254983	-1.71231	0.206579	Yes	No	RPG2 vs RPG1
Trim56	non-TF	-2.06156	1	-0.314203	-1.04142	0.000106228	No	Yes	RPG2 vs RPG1
Trf	non-TF	-1.84565	0.159031	-0.450965	-1.58226	4.29209e-09	No	Yes	RPG2 vs RPG1
Pcdh12	non-TF	-1.69321	0.482201	-0.511799	-1.09053	3.97233e-10	No	Yes	RPG2 vs RPG1
Gngt2	non-TF	-1.68471	1	-0.338132	-1.36996	0.000351518	No	Yes	RPG2 vs RPG1
Mmp9	non-TF	-1.66943	1	-0.44172	-1.42183	4.53295e-12	No	Yes	RPG2 vs RPG1
Plp1	non-TF	-1.6329	1	-0.71	-1.94111	5.92009e-06	No	Yes	RPG2 vs RPG1
Srgap3	non-TF	-1.56178	0.15079	-0.345798	-1.72299	5.28463e-08	No	Yes	RPG2 vs RPG1
Prr5l	non-TF	-1.51969	0.167677	-0.483536	-1.09812	0.00166141	No	Yes	RPG2 vs RPG1
Best1	non-TF	-1.47421	1	-0.592342	-1.48175	1.8091e-08	No	Yes	RPG2 vs RPG1
Pde1c	non-TF	-1.42787	0.154859	-0.38422	-1.6384	0.000329112	No	Yes	RPG2 vs RPG1
Tex24	non-TF	-1.42158	0.436141	-0.550093	-1.35683	4.15391e-06	No	Yes	RPG2 vs RPG1
Psca	non-TF	-1.31629	1	-0.632227	-1.54667	3.83112e-14	No	Yes	RPG2 vs RPG1
Fhad1	non-TF	-1.31397	0.470274	-0.551992	-1.22254	3.72892e-15	No	Yes	RPG2 vs RPG1
Upb1	non-TF	-1.31131	0.248529	-0.329615	-1.09003	0.000664611	No	Yes	RPG2 vs RPG1
Gzma	non-TF	-1.30551	1	-0.51825	-1.21802	2.46705e-06	No	Yes	RPG2 vs RPG1
Cd300a	non-TF	-1.29972	1	-0.475976	-1.34588	1.53421e-06	No	Yes	RPG2 vs RPG1
Amot	non-TF	-1.29171	1	-0.365766	-1.10553	0.00479786	No	Yes	RPG2 vs RPG1
Wfikkn2	non-TF	-1.28646	1	-0.467788	-1.53164	6.63519e-08	No	Yes	RPG2 vs RPG1
2021-09-03	non-TF	-1.2839	1	-0.500879	-1.33264	5.57563e-11	No	Yes	RPG2 vs RPG1
Ift43	non-TF	-1.26766	0.0369849	-0.339547	-1.61173	1.1107e-05	No	Yes	RPG2 vs RPG1
Kcnj15	non-TF	-1.16526	1	-0.534649	-1.10361	0.000158032	No	Yes	RPG2 vs RPG1
Efcab3	non-TF	-1.13903	0.159011	-0.563008	-1.19432	9.34753e-07	No	Yes	RPG2 vs RPG1
Lrrc46	non-TF	-1.12525	1	-0.343398	-2.23259	7.68019e-07	No	Yes	RPG2 vs RPG1
Krt28	non-TF	-1.12358	1	-0.377943	-1.01137	0.00355727	No	Yes	RPG2 vs RPG1
C3	non-TF	-1.11685	1	-0.511111	-1.29884	0.000133671	No	Yes	RPG2 vs RPG1
Gfi1b	TF	-1.08695	1	-0.540241	-1.35763	7.78837e-09	No	Yes	RPG2 vs RPG1
Rdh12	non-TF	-1.08407	1	-0.507975	-1.93772	7.45976e-06	No	Yes	RPG2 vs RPG1
Celf3	non-TF	-1.07786	1	-0.529776	-2.37072	1.92828e-09	No	Yes	RPG2 vs RPG1
Tef	TF	-1.06762	1	-0.782776	-3.29877	1.1297e-13	No	Yes	RPG2 vs RPG1
Helz2	non-TF	-1.04108	1	-0.564942	-1.46881	2.74568e-12	No	Yes	RPG2 vs RPG1
Cpa2	non-TF	-1.021	1	-0.49293	-1.08357	1.61695e-05	No	Yes	RPG2 vs RPG1
Mlc1	non-TF	-1.01472	1	-0.480874	-1.00412	8.03171e-08	No	Yes	RPG2 vs RPG1
Gpr179	non-TF	-1.01424	1	-0.671339	-2.13039	1.6705e-09	No	Yes	RPG2 vs RPG1
Sp110	TF	-1.00244	1	-0.478715	-1.36862	5.38996e-05	No	Yes	RPG2 vs RPG1
Myom3	non-TF	-0.99137	0.00297713	-0.61259	-1.50438	3.86239e-12	No	Yes	RPG2 vs RPG1
Adamts4	non-TF	-0.990831	0.000819692	-0.668718	-2.40024	3.82617e-13	No	Yes	RPG2 vs RPG1
Wfdc3	non-TF	-0.987827	1	-0.576327	-1.79343	1.62711e-07	No	Yes	RPG2 vs RPG1
Rbm3os	non-TF	-0.987151	1	-0.403474	-4.08314	1.28656e-11	No	Yes	RPG2 vs RPG1
Rhox7a	TF	-0.983598	0.290226	-0.422705	-1.0614	0.00228695	No	Yes	RPG2 vs RPG1
Gpr61	non-TF	-0.974776	0.0349349	-0.558808	-1.23878	5.96037e-06	No	Yes	RPG2 vs RPG1
Pifo	non-TF	-0.972409	1	-0.565021	-1.20098	0.000469134	No	Yes	RPG2 vs RPG1
Osbpl7	non-TF	-0.96904	1	-0.59129	-1.95145	3.5758e-13	No	Yes	RPG2 vs RPG1
Slc1a7	non-TF	-0.95438	2.43499e-05	-0.493895	-1.15382	6.3842e-08	No	Yes	RPG2 vs RPG1
Ttc29	non-TF	-0.951006	0.000819692	-0.321868	-2.64776	0.00349273	No	Yes	RPG2 vs RPG1
Cd300lf	non-TF	-0.946702	1	-0.461386	-1.05193	2.69082e-05	No	Yes	RPG2 vs RPG1
Flrt1	non-TF	-0.93065	1	-0.487145	-1.15889	4.23498e-08	No	Yes	RPG2 vs RPG1
Ncan	non-TF	-0.918103	0.699075	-0.417756	-1.50734	2.73293e-05	No	Yes	RPG2 vs RPG1
Mamdc4	non-TF	-0.890604	0.0667222	-0.560664	-1.3094	8.99321e-09	No	Yes	RPG2 vs RPG1
Zfp113	TF	-0.882317	1	-0.341954	-1.66158	0.000219597	No	Yes	RPG2 vs RPG1
Gm14403	non-TF	-0.867974	0.0294164	-0.384615	#NAME?	0.0046461	No	Yes	RPG2 vs RPG1
Il17re	non-TF	-0.828655	7.39322e-06	-0.521582	-1.11129	1.22924e-08	No	Yes	RPG2 vs RPG1
Myo18b	non-TF	-0.821633	0.752254	-0.584981	-1.3631	3.42881e-10	No	Yes	RPG2 vs RPG1
Gm7932	non-TF	-0.800216	1	-0.40212	-1.05833	0.000131179	No	Yes	RPG2 vs RPG1
Abca16	non-TF	-0.75316	0.000450122	-0.377315	-1.60288	0.00723447	No	Yes	RPG2 vs RPG1
Evi5	non-TF	-0.738717	1	-0.483066	-1.23262	0.000307932	No	Yes	RPG2 vs RPG1
Bhlha15	TF	-0.730324	1	-0.51678	-1.45391	3.20756e-15	No	Yes	RPG2 vs RPG1
Carns1	non-TF	-0.728091	1	-0.673856	-1.69875	7.60785e-11	No	Yes	RPG2 vs RPG1
Capg	non-TF	-0.712433	1	-0.329967	-1.62119	0.000459843	No	Yes	RPG2 vs RPG1
BC028528	non-TF	-0.705239	0.00133866	-0.492053	-3.0374	1.85754e-09	No	Yes	RPG2 vs RPG1
Slc2a2	non-TF	-0.700832	1	-0.539117	-1.22812	1.60193e-10	No	Yes	RPG2 vs RPG1
P2rx7	non-TF	-0.666184	1	-0.421083	-1.56065	8.0352e-10	No	Yes	RPG2 vs RPG1
Lst1	non-TF	-0.653042	1	-0.47559	-1.65905	1.21543e-05	No	Yes	RPG2 vs RPG1
Notch4	non-TF	-0.641068	0.0745216	-0.538431	-1.37169	5.02658e-07	No	Yes	RPG2 vs RPG1
Dnah12	non-TF	-0.637244	1	-0.581034	-1.2551	0.000802239	No	Yes	RPG2 vs RPG1
E330017L17Rik	non-TF	-0.628292	1.19924e-06	-0.372214	-1.04091	0.000844515	No	Yes	RPG2 vs RPG1
Oacyl	non-TF	-0.617277	0.218181	-0.513825	-1.33517	7.99716e-09	No	Yes	RPG2 vs RPG1
Myl2	non-TF	-0.61593	1	-0.507769	-1.07955	9.34528e-08	No	Yes	RPG2 vs RPG1
Ssmem1	non-TF	-0.613378	1	-0.368867	-2.45394	5.6745e-05	No	Yes	RPG2 vs RPG1
Igfals	non-TF	-0.606121	1	-0.461565	-1.0696	1.7801e-09	No	Yes	RPG2 vs RPG1
Olah	non-TF	-0.598218	1	-0.516274	-1.18615	4.20204e-06	No	Yes	RPG2 vs RPG1
Gm14569	non-TF	-0.579965	1	-0.826797	-3.98935	7.28088e-06	No	Yes	RPG2 vs RPG1
Map3k13	non-TF	-0.566295	1	-0.56963	-1.34195	8.30699e-07	No	Yes	RPG2 vs RPG1
Best3	non-TF	-0.541724	0.00074237	-0.6	-1.39151	6.12552e-11	No	Yes	RPG2 vs RPG1
Serpine3	non-TF	-0.527304	0.506916	-0.472449	-1.07526	0.000160682	No	Yes	RPG2 vs RPG1
Steap3	non-TF	-0.51997	1	-0.431326	-1.07259	0.000210608	No	Yes	RPG2 vs RPG1
Cdh23	non-TF	-0.518322	1	-0.556279	-1.32804	3.33447e-08	No	Yes	RPG2 vs RPG1
Meox1	TF	-0.506831	4.51729e-05	-0.592803	-1.36693	1.37614e-09	No	Yes	RPG2 vs RPG1
Scarf1	non-TF	-0.48568	0.000280099	-0.511469	-1.18232	2.76645e-11	No	Yes	RPG2 vs RPG1
Serping1	non-TF	-0.483628	0.0631195	-0.759347	-3.00632	1.21909e-10	No	Yes	RPG2 vs RPG1
Rhoh	non-TF	-0.462243	1	-0.438357	-1.03935	7.43338e-05	No	Yes	RPG2 vs RPG1
Ccl17	non-TF	-0.433939	1	-0.496516	-1.06929	3.61927e-07	No	Yes	RPG2 vs RPG1
Ifi27l2a	non-TF	-0.429101	1.13863e-10	-0.598214	-1.56143	0.00154749	No	Yes	RPG2 vs RPG1
Col3a1	non-TF	-0.427899	0.000672121	-0.857143	-2.80735	0.00358508	No	Yes	RPG2 vs RPG1
Mmel1	non-TF	-0.423095	1	-0.502473	-1.19825	8.20648e-09	No	Yes	RPG2 vs RPG1
Gstm6	non-TF	-0.418772	1	-0.42278	-1.22614	2.79711e-05	No	Yes	RPG2 vs RPG1
Ehd2	non-TF	-0.414589	1	-0.380898	-1.21968	0.000230891	No	Yes	RPG2 vs RPG1
Gucy2g	non-TF	-0.411917	1.29847e-11	-0.594558	-1.30243	1.72286e-07	No	Yes	RPG2 vs RPG1
Tceal7	non-TF	-0.391836	1	-0.731984	-2.13701	0.000273497	No	Yes	RPG2 vs RPG1
Catip	non-TF	-0.381021	0.0233427	-0.577515	-1.48809	4.63794e-09	No	Yes	RPG2 vs RPG1
Spata19	non-TF	-0.36441	1.92064e-11	-0.479404	-1.04591	2.62012e-05	No	Yes	RPG2 vs RPG1
Fam50b	non-TF	-0.360371	1.53747e-08	-0.511983	-2.42004	0.00536217	No	Yes	RPG2 vs RPG1
Cntn3	non-TF	-0.343157	1	-0.888889	#NAME?	0.00531726	No	Yes	RPG2 vs RPG1
AI847159	non-TF	-0.337891	2.11533e-07	-0.64013	-1.83726	3.15546e-08	No	Yes	RPG2 vs RPG1
Abca4	non-TF	-0.334743	7.79719e-08	-0.376425	-1.54477	1.99575e-06	No	Yes	RPG2 vs RPG1
Sp7	TF	-0.325706	4.51729e-05	-0.532828	-1.43143	3.12793e-07	No	Yes	RPG2 vs RPG1
Ghdc	non-TF	-0.310997	0.00647241	-0.569675	-1.81674	1.94325e-10	No	Yes	RPG2 vs RPG1
C330018A13Rik	non-TF	-0.309205	0.00370874	-0.477276	-1.13145	1.31286e-07	No	Yes	RPG2 vs RPG1
Prss57	non-TF	-0.30862	1	-0.441292	-1.03539	0.000294526	No	Yes	RPG2 vs RPG1
Ano7	non-TF	-0.308081	1	-0.483637	-1.15699	1.17159e-07	No	Yes	RPG2 vs RPG1
Adcy10	non-TF	-0.305206	1.52899e-09	-0.5781	-1.41253	0.000137206	No	Yes	RPG2 vs RPG1
Lefty1	non-TF	-0.299041	0.0034837	-0.382654	-1.61878	2.69007e-07	No	Yes	RPG2 vs RPG1
Mboat4	non-TF	-0.280823	1	-0.437496	-1.2269	0.000109547	No	Yes	RPG2 vs RPG1
Gm3336	non-TF	-0.265333	1	-0.362135	-1.06473	8.7736e-09	No	Yes	RPG2 vs RPG1
Mt4	non-TF	0.257834	0.0023856	-0.514321	-1.07142	1.21684e-10	No	Yes	RPG2 vs RPG1
Palld	non-TF	0.269254	1	-0.676471	-1.62803	0.000805574	No	Yes	RPG2 vs RPG1
Mip	non-TF	0.275342	9.10606e-09	-0.544375	-1.24226	1.45217e-09	No	Yes	RPG2 vs RPG1
Ush1c	non-TF	0.335308	0.374765	-0.546185	-1.28864	1.69249e-12	No	Yes	RPG2 vs RPG1
Tmem40	non-TF	0.340462	5.18333e-07	-0.523713	-2.10548	1.35681e-05	No	Yes	RPG2 vs RPG1
Myh7b	non-TF	0.368034	6.31653e-08	-0.487982	-1.1208	1.03857e-06	No	Yes	RPG2 vs RPG1
Mag	non-TF	0.37477	7.7245e-05	-0.579644	-1.29809	6.87232e-11	No	Yes	RPG2 vs RPG1
Svil	non-TF	0.407239	1	-0.508403	-1.0808	0.000129596	No	Yes	RPG2 vs RPG1
Def6	non-TF	0.42245	0.000718199	-0.311562	-1.12058	3.18923e-05	No	Yes	RPG2 vs RPG1
Aire	TF	0.428811	1.9996e-06	-0.362072	-1.54836	4.83591e-07	No	Yes	RPG2 vs RPG1
Pipox	non-TF	0.445285	0.00110126	-0.776242	-3.44751	2.93608e-14	No	Yes	RPG2 vs RPG1
C2	non-TF	0.477014	1	-0.672305	-2.0964	2.79533e-10	No	Yes	RPG2 vs RPG1
Rem2	non-TF	0.49713	0.218181	-0.347423	-1.07076	9.90509e-05	No	Yes	RPG2 vs RPG1
Cald1	non-TF	0.49875	1.29797e-06	-0.616905	-1.5407	2.13285e-09	No	Yes	RPG2 vs RPG1
A430078I02Rik	non-TF	0.504029	1	-0.490735	-1.00261	9.67045e-06	No	Yes	RPG2 vs RPG1
Sparc	non-TF	0.519831	1	-0.582265	-3.04731	5.91731e-08	No	Yes	RPG2 vs RPG1
Cnr2	non-TF	0.535214	1	-0.454659	-1.0445	8.00362e-07	No	Yes	RPG2 vs RPG1
Gstm7	non-TF	0.593064	1	-0.442509	-1.09913	9.91855e-07	No	Yes	RPG2 vs RPG1
Csdc2	non-TF	0.604632	1	-0.443958	-1.1077	5.0107e-08	No	Yes	RPG2 vs RPG1
Rab25	non-TF	0.609851	1	-0.47195	-1.61792	3.7162e-06	No	Yes	RPG2 vs RPG1
Pttg1	non-TF	0.65837	1	-0.316205	-2.05011	9.57158e-05	No	Yes	RPG2 vs RPG1
Nupr1	non-TF	0.663846	5.88746e-06	-0.565241	-1.50244	2.14866e-08	No	Yes	RPG2 vs RPG1
Dnah2	non-TF	0.684677	1	-0.509565	-1.9667	2.57438e-10	No	Yes	RPG2 vs RPG1
Cfap126	non-TF	0.703671	1	-0.548856	-1.68251	4.61112e-06	No	Yes	RPG2 vs RPG1
Spata45	non-TF	0.712827	1	-0.576118	-1.34535	0.000191201	No	Yes	RPG2 vs RPG1
Cdkn1a	non-TF	0.713565	0.0190273	-0.528453	-1.23541	9.62441e-07	No	Yes	RPG2 vs RPG1
Mfap5	non-TF	0.726403	1	-0.450306	-1.28333	1.72318e-05	No	Yes	RPG2 vs RPG1
Pla2g10	non-TF	0.770787	1	-0.331287	-1.97367	0.00151911	No	Yes	RPG2 vs RPG1
Sgk2	non-TF	0.772875	1	-0.53056	-1.16951	6.70523e-08	No	Yes	RPG2 vs RPG1
Zfp750	TF	0.781627	0.665609	-0.501775	-2.07745	5.06818e-08	No	Yes	RPG2 vs RPG1
Pkp3	non-TF	0.793153	0.181542	-0.400717	-1.29593	2.00325e-10	No	Yes	RPG2 vs RPG1
S100a16	non-TF	0.796511	0.0928109	-0.552865	-1.46148	2.61145e-07	No	Yes	RPG2 vs RPG1
Ampd1	non-TF	0.799547	1	-0.547567	-1.24275	4.5295e-06	No	Yes	RPG2 vs RPG1
S100a6	non-TF	0.81183	1	-0.323645	-2.47556	1.72224e-05	No	Yes	RPG2 vs RPG1
Pcdhgc5	non-TF	0.89391	1	-0.594725	-1.41609	6.70182e-20	No	Yes	RPG2 vs RPG1
Grap2	non-TF	0.898198	1	-0.32024	-1.26686	0.000588969	No	Yes	RPG2 vs RPG1
Ly6g6e	non-TF	0.930775	1	-0.722602	-3.91755	1.43993e-16	No	Yes	RPG2 vs RPG1
Gm13056	non-TF	0.941268	5.86143e-09	-0.527876	-1.19977	3.96208e-10	No	Yes	RPG2 vs RPG1
Tinagl1	non-TF	0.943494	3.43792e-09	-0.39575	-1.76887	3.83084e-11	No	Yes	RPG2 vs RPG1
Platr26	non-TF	0.946339	0.0463934	-0.713878	-2.06821	2.82468e-09	No	Yes	RPG2 vs RPG1
Pla1a	non-TF	0.947699	1	-0.560907	-1.4511	1.0616e-07	No	Yes	RPG2 vs RPG1
Krt17	non-TF	0.950754	8.59092e-05	-0.617364	-1.53292	5.08153e-17	No	Yes	RPG2 vs RPG1
Pglyrp1	non-TF	0.971278	1	-0.578034	-1.31874	4.49139e-14	No	Yes	RPG2 vs RPG1
Cd74	non-TF	0.992816	7.16807e-08	-0.485037	-1.05945	0.000120541	No	Yes	RPG2 vs RPG1
Gapdhs	non-TF	1.03882	0.011852	-0.448759	-1.10149	0.000111145	No	Yes	RPG2 vs RPG1
Star	non-TF	1.135	1	-0.507422	-1.06929	1.95532e-07	No	Yes	RPG2 vs RPG1
Mc1r	non-TF	1.16247	1	-0.518936	-1.20305	9.36805e-14	No	Yes	RPG2 vs RPG1
Calcoco2	non-TF	1.18381	1	-0.342651	-1.89663	0.00213637	No	Yes	RPG2 vs RPG1
C330021F23Rik	non-TF	1.18466	1	-0.639581	-1.85407	3.90928e-08	No	Yes	RPG2 vs RPG1
Klk1	non-TF	1.29991	1	-0.619792	-1.39514	7.19137e-05	No	Yes	RPG2 vs RPG1
Tex21	non-TF	1.42447	1	-0.822028	-2.59662	1.58751e-08	No	Yes	RPG2 vs RPG1
Creb3l3	TF	1.4502	1	-0.492937	-1.21605	9.82327e-07	No	Yes	RPG2 vs RPG1
Cox7a1	non-TF	1.45303	1	-0.319002	-1.18722	0.000969954	No	Yes	RPG2 vs RPG1
Mobp	non-TF	1.45476	1	-0.437027	-1.0002	9.90509e-05	No	Yes	RPG2 vs RPG1
Fam25c	non-TF	1.56203	0.55997	-0.476845	-1.07257	5.99037e-06	No	Yes	RPG2 vs RPG1
Veph1	non-TF	1.59091	1	-0.535989	-1.22754	3.54738e-05	No	Yes	RPG2 vs RPG1
Krtdap	non-TF	1.6426	1	-0.697448	-2.11014	4.78277e-17	No	Yes	RPG2 vs RPG1
Glrx	non-TF	1.6509	1	-0.533405	-2.14202	0.00199666	No	Yes	RPG2 vs RPG1
Lefty2	non-TF	1.66164	1	-0.384255	-1.82387	1.03381e-10	No	Yes	RPG2 vs RPG1
Crxos	non-TF	1.67673	1	-0.491495	-1.15544	5.35076e-05	No	Yes	RPG2 vs RPG1
Lgals9	non-TF	1.99513	1	-0.45912	-1.02537	3.90928e-08	No	Yes	RPG2 vs RPG1
Frrs1	non-TF	2.24932	1	-0.434058	-2.42553	0.000739598	No	Yes	RPG2 vs RPG1
Tspan1	non-TF	2.39271	1	-0.654456	-1.69481	6.38336e-11	No	Yes	RPG2 vs RPG1
C130073F10Rik	non-TF	2.44136	1	-0.530206	-1.14254	9.02743e-07	No	Yes	RPG2 vs RPG1
Tppp3	non-TF	3.03247	1	-0.354613	-1.67538	2.29183e-08	No	Yes	RPG2 vs RPG1

## Sheet: RPG3 vs RPG1
Gene	is_TF	avg_logFC_expr	p_val_adj_expr	mean_diff_methyl	avg_log2FC_methyl	p_val_adj_methyl	Differential Expressed Genes (Yes/No)	Differential methylated promoter genes (Yes/No)	Group
Trim52	non-TF	-2.40118	0.00366501	0.4329	1.32578	9.15035e-09	Yes	Yes	RPG4 vs RPG1
Rpl10l	non-TF	-1.9351	2.21472e-07	0.353294	2.0807	8.4187e-06	Yes	Yes	RPG4 vs RPG1
Sohlh2	TF	-1.56874	7.64363e-05	0.349606	1.8592	2.92168e-06	Yes	Yes	RPG4 vs RPG1
Smc1b	non-TF	-3.69067	1.7336e-08	0.0315705	0.250262	0.915492	Yes	No	RPG4 vs RPG1
Sdc4	non-TF	-3.12438	2.68659e-07	-0.0395765	-0.344266	0.809522	Yes	No	RPG4 vs RPG1
Cirbp	non-TF	-3.06698	5.52456e-07	0.062911	1.84602	0.13813	Yes	No	RPG4 vs RPG1
Tuba3a	non-TF	-2.93723	5.34839e-06	0.0576085	0.290359	0.718324	Yes	No	RPG4 vs RPG1
Neb	non-TF	-2.91534	7.32861e-05	-0.0682278	-0.129512	0.892151	Yes	No	RPG4 vs RPG1
Dmrt1	TF	-2.91106	2.44063e-07	0.0386162	0.714404	0.561414	Yes	No	RPG4 vs RPG1
Mmd	non-TF	-2.90626	7.32712e-05	-0.0630663	-0.805293	0.366922	Yes	No	RPG4 vs RPG1
Afp	non-TF	-2.78004	0.00012597	0.0268879	0.0468158	1	Yes	No	RPG4 vs RPG1
Gm16222	non-TF	-2.7177	0.00122679	-0.303519	-0.573948	0.147479	Yes	No	RPG4 vs RPG1
Usp26	non-TF	-2.69921	3.56292e-06	0.188889	1.64386	0.287104	Yes	No	RPG4 vs RPG1
Rapsn	non-TF	-2.69805	9.038e-05	-0.0768359	-0.121994	0.588017	Yes	No	RPG4 vs RPG1
Tuba3b	non-TF	-2.67429	8.01871e-07	0.289624	0.920277	0.0217793	Yes	No	RPG4 vs RPG1
Jak1	non-TF	-2.64048	9.80192e-05	0.0217366	0.484067	0.838527	Yes	No	RPG4 vs RPG1
H19	non-TF	-2.63181	0.000190125	-0.0176622	-0.0455668	1	Yes	No	RPG4 vs RPG1
Ret	non-TF	-2.61555	0.000154887	-0.0428703	-1.08538	0.358353	Yes	No	RPG4 vs RPG1
Sycp1	non-TF	-2.60929	2.86967e-05	0.106945	1.93671	0.0332101	Yes	No	RPG4 vs RPG1
Tmc3	non-TF	-2.57661	0.00457173	-0.124387	-0.326425	0.763575	Yes	No	RPG4 vs RPG1
Cox7b2	non-TF	-2.5707	1.22929e-06	0.190873	1.24749	0.511574	Yes	No	RPG4 vs RPG1
Tsc22d3	TF	-2.56077	1.4183e-06	-0.0522941	-1.93504	0.0882801	Yes	No	RPG4 vs RPG1
Ypel5	non-TF	-2.56033	1.63056e-05	0.0477162	2.98478	0.0218871	Yes	No	RPG4 vs RPG1
Rasl11a	non-TF	-2.52903	0.00304414	-0.0536021	-0.41139	0.729465	Yes	No	RPG4 vs RPG1
RP24.445D7.2	non-TF	-2.51664	0.0087772	NA	NA	NA	Yes	No	RPG4 vs RPG1
Nmt2	non-TF	-2.46309	6.68155e-07	0.000487749	0.0407595	1	Yes	No	RPG4 vs RPG1
X2610035D17Rik	non-TF	-2.43812	0.000443597	NA	NA	NA	Yes	No	RPG4 vs RPG1
Slc25a31	non-TF	-2.43798	1.19818e-05	0.148823	1.18261	0.0730274	Yes	No	RPG4 vs RPG1
Serf1	non-TF	-2.43164	9.17961e-06	0.0368676	1.83094	0.456694	Yes	No	RPG4 vs RPG1
Pdcd4	non-TF	-2.3997	0.00353181	-0.0946449	-0.169533	0.851941	Yes	No	RPG4 vs RPG1
Gyltl1b	non-TF	-2.39048	0.000161427	NA	NA	NA	Yes	No	RPG4 vs RPG1
Uchl1	non-TF	-2.3462	9.30423e-07	-0.0677688	-0.888442	0.421325	Yes	No	RPG4 vs RPG1
Taf7l	non-TF	-2.34546	2.41425e-05	0.100676	2.27674	0.0181479	Yes	No	RPG4 vs RPG1
Rragd	non-TF	-2.3453	3.41015e-05	-0.0183155	-1.88216	0.687474	Yes	No	RPG4 vs RPG1
Sfmbt2	non-TF	-2.32133	0.00424805	0.00214866	0.112792	1	Yes	No	RPG4 vs RPG1
Rhox10	TF	-2.30141	0.00315976	-0.0338247	-0.186253	1	Yes	No	RPG4 vs RPG1
Ddx4	non-TF	-2.29194	1.70828e-06	0.127237	1.69003	0.0386973	Yes	No	RPG4 vs RPG1
Scml2	non-TF	-2.2888	6.07302e-07	0.163984	0.342029	0.475733	Yes	No	RPG4 vs RPG1
Caprin2	non-TF	-2.28708	0.000832595	-0.0532289	-1.53359	0.451713	Yes	No	RPG4 vs RPG1
Cartpt	non-TF	-2.28215	4.68158e-06	0.0952412	1.09586	0.162178	Yes	No	RPG4 vs RPG1
Mpc2	non-TF	-2.25194	2.95681e-06	-0.00528338	-0.869357	0.971896	Yes	No	RPG4 vs RPG1
Tex11	non-TF	-2.21955	9.038e-05	0.139334	0.690655	0.396015	Yes	No	RPG4 vs RPG1
Gm6890	non-TF	-2.20482	0.000900533	NA	NA	NA	Yes	No	RPG4 vs RPG1
Cadm1	non-TF	-2.20281	0.00143061	0.0110426	1.44743	0.59881	Yes	No	RPG4 vs RPG1
Ankrd12	non-TF	-2.18394	0.000393561	0.0198748	1.96264	0.522341	Yes	No	RPG4 vs RPG1
X1700018B24Rik	non-TF	-2.1631	0.00086567	NA	NA	NA	Yes	No	RPG4 vs RPG1
Halr1	non-TF	-2.156	0.000274153	0.105214	0.373061	0.577314	Yes	No	RPG4 vs RPG1
Atoh8	TF	-2.15535	0.000252842	0.00430657	0.0683324	1	Yes	No	RPG4 vs RPG1
Chd4	non-TF	-2.15148	3.40169e-05	-0.0190088	-0.362929	0.851556	Yes	No	RPG4 vs RPG1
Tdrd5	non-TF	-2.14718	7.32911e-05	-0.0288448	-0.327846	0.860555	Yes	No	RPG4 vs RPG1
Rgs2	non-TF	-2.14454	0.000322116	0.0739707	2.0048	0.19819	Yes	No	RPG4 vs RPG1
Usp3	non-TF	-2.13342	1.29193e-06	0.00829637	1.49128	0.767029	Yes	No	RPG4 vs RPG1
Gpha2	non-TF	-2.12205	0.00243222	0.0763252	0.139251	0.758234	Yes	No	RPG4 vs RPG1
mt.Nd4	non-TF	-2.08628	1.00354e-05	NA	NA	NA	Yes	No	RPG4 vs RPG1
Hspa4l	non-TF	-2.0821	0.000461594	-0.00459654	-0.546227	0.979709	Yes	No	RPG4 vs RPG1
Pcsk2	non-TF	-2.07964	0.000562582	-0.0424431	-1.09686	0.527434	Yes	No	RPG4 vs RPG1
Egr4	TF	-2.07879	2.15301e-06	-0.00957566	-0.491627	0.847934	Yes	No	RPG4 vs RPG1
Tmem57	non-TF	-2.07329	0.00733484	NA	NA	NA	Yes	No	RPG4 vs RPG1
Pllp	non-TF	-2.06862	0.00590315	-0.159768	-1.68202	0.00353541	Yes	No	RPG4 vs RPG1
Ccdc172	non-TF	-2.0678	0.001227	0.129808	0.77444	0.627012	Yes	No	RPG4 vs RPG1
Gm27216	non-TF	-2.06761	3.8995e-06	NA	NA	NA	Yes	No	RPG4 vs RPG1
H2.D1	non-TF	-2.06675	5.00937e-05	NA	NA	NA	Yes	No	RPG4 vs RPG1
Foxf1	TF	-2.05246	0.00154416	-0.000341813	-0.0209117	1	Yes	No	RPG4 vs RPG1
Esx1	TF	-2.0341	1.63056e-05	-0.00929487	-1.96347	0.699929	Yes	No	RPG4 vs RPG1
Mdn1	non-TF	-2.01331	0.000378162	-0.0300601	-0.407935	0.772396	Yes	No	RPG4 vs RPG1
Mgst2	non-TF	-2.00947	0.00113608	0.0200886	0.0343316	1	Yes	No	RPG4 vs RPG1
Clstn1	non-TF	-1.98276	0.000900533	0.0421783	0.774447	0.29019	Yes	No	RPG4 vs RPG1
mt.Nd6	non-TF	-1.97632	0.000285451	NA	NA	NA	Yes	No	RPG4 vs RPG1
Stag3	non-TF	-1.97004	3.26223e-07	0.0248977	0.317235	0.887887	Yes	No	RPG4 vs RPG1
Taf1	TF	-1.96523	0.000116028	-0.00281923	-0.0361489	1	Yes	No	RPG4 vs RPG1
Pcp4l1	non-TF	-1.96338	2.41425e-05	0.000149069	0.000944717	1	Yes	No	RPG4 vs RPG1
Insig1	non-TF	-1.94889	0.00113608	0.00395381	0.134088	1	Yes	No	RPG4 vs RPG1
Kdm1b	non-TF	-1.94777	0.00017523	-0.000154546	-0.00304595	1	Yes	No	RPG4 vs RPG1
Fam53c	non-TF	-1.94402	0.000223856	-0.0796706	-0.640519	0.552412	Yes	No	RPG4 vs RPG1
Stk36	non-TF	-1.92775	0.00590344	-0.0295123	-0.184683	1	Yes	No	RPG4 vs RPG1
Mael	TF	-1.92346	2.63277e-05	0.0384445	0.147945	0.933354	Yes	No	RPG4 vs RPG1
Gng12	non-TF	-1.92219	0.00193985	0.0139988	0.545093	0.882568	Yes	No	RPG4 vs RPG1
Tm4sf5	non-TF	-1.8918	0.00252537	0.102958	0.220449	0.694527	Yes	No	RPG4 vs RPG1
Cst3	non-TF	-1.88347	0.00548882	-0.0768873	-0.778648	0.662906	Yes	No	RPG4 vs RPG1
Aim1	non-TF	-1.87466	0.000801209	NA	NA	NA	Yes	No	RPG4 vs RPG1
Cox8c	non-TF	-1.86482	0.00976899	0.0342182	0.100466	1	Yes	No	RPG4 vs RPG1
Asz1	non-TF	-1.86294	2.51939e-05	0.119488	0.749712	0.507617	Yes	No	RPG4 vs RPG1
Sox3	TF	-1.85245	0.00315976	0.00497412	3.02112	0.653404	Yes	No	RPG4 vs RPG1
Akr1b8	non-TF	-1.84908	0.000866171	-0.023589	-0.0616382	1	Yes	No	RPG4 vs RPG1
Tdrd1	non-TF	-1.84716	1.96283e-06	0.133771	0.525601	0.396765	Yes	No	RPG4 vs RPG1
Dnd1	non-TF	-1.84081	0.000190174	-0.00102746	-0.00847332	1	Yes	No	RPG4 vs RPG1
Nmb	non-TF	-1.83773	0.00127516	0.0342254	0.0937158	0.956794	Yes	No	RPG4 vs RPG1
Ropn1l	non-TF	-1.83767	0.00816986	-0.0130914	-0.0960511	1	Yes	No	RPG4 vs RPG1
Zbtb16	TF	-1.82725	0.00788212	0.00789022	0.309131	0.965172	Yes	No	RPG4 vs RPG1
Gm15262	non-TF	-1.82661	0.00569265	NA	NA	NA	Yes	No	RPG4 vs RPG1
Rin3	non-TF	-1.82557	0.000866171	0.00696502	0.122679	1	Yes	No	RPG4 vs RPG1
Usp18	non-TF	-1.82163	1.23293e-06	0.115808	0.566131	0.500777	Yes	No	RPG4 vs RPG1
Muc3	non-TF	-1.82062	0.000182507	-0.121044	-0.192425	0.246313	Yes	No	RPG4 vs RPG1
Tex30	non-TF	-1.81969	1.85931e-05	0.0172639	0.743139	0.923246	Yes	No	RPG4 vs RPG1
Zfp451	TF	-1.8161	4.40893e-05	0.0136857	0.220959	1	Yes	No	RPG4 vs RPG1
Zcwpw1	non-TF	-1.81285	0.00788212	0.0181304	0.907637	0.635104	Yes	No	RPG4 vs RPG1
mt.Nd2	non-TF	-1.80487	3.71577e-05	NA	NA	NA	Yes	No	RPG4 vs RPG1
Figla	TF	-1.80236	0.00083303	0.128167	0.364162	0.312401	Yes	No	RPG4 vs RPG1
Crispld2	non-TF	-1.80212	0.000740968	-0.00486978	-0.0214537	1	Yes	No	RPG4 vs RPG1
Wdr66	non-TF	-1.79277	0.00529255	0.0521419	0.194583	0.901026	Yes	No	RPG4 vs RPG1
Mov10l1	non-TF	-1.78859	1.36775e-05	0.232431	1.18305	0.00909214	Yes	No	RPG4 vs RPG1
Tktl1	non-TF	-1.76123	2.99705e-05	0.167563	0.899748	0.938788	Yes	No	RPG4 vs RPG1
Spock1	non-TF	-1.74342	5.22711e-05	0.0611551	0.57905	0.383671	Yes	No	RPG4 vs RPG1
Kdm5a	TF	-1.74056	3.12903e-05	-0.000424178	-0.0140069	1	Yes	No	RPG4 vs RPG1
Nfe2l1	TF	-1.73252	0.00909668	-0.0402275	-0.764683	0.648967	Yes	No	RPG4 vs RPG1
Dag1	non-TF	-1.73071	0.00186774	0.050583	0.969304	0.22202	Yes	No	RPG4 vs RPG1
Pgm2l1	non-TF	-1.72985	0.00105157	-0.0073704	-0.62693	0.983935	Yes	No	RPG4 vs RPG1
Rnf114	non-TF	-1.72376	0.00148638	-0.0288212	-0.563538	0.848899	Yes	No	RPG4 vs RPG1
Srsf9	non-TF	-1.70982	3.12903e-05	-0.027761	-0.659025	0.66094	Yes	No	RPG4 vs RPG1
Casc4	non-TF	-1.70007	0.00166565	0.0224647	1.02479	0.81017	Yes	No	RPG4 vs RPG1
Tex101	non-TF	-1.69908	1.70108e-05	0.112329	0.415953	0.595281	Yes	No	RPG4 vs RPG1
Fgd5	non-TF	-1.69387	7.34579e-06	0.0396417	0.324164	0.805399	Yes	No	RPG4 vs RPG1
Piwil2	non-TF	-1.69322	1.94229e-05	-0.113152	-0.194574	0.557724	Yes	No	RPG4 vs RPG1
Alyref	non-TF	-1.69111	0.00327943	0.00200571	0.0925055	1	Yes	No	RPG4 vs RPG1
Ski	TF	-1.68986	0.00846809	0.0132439	0.585122	0.691399	Yes	No	RPG4 vs RPG1
Leprotl1	non-TF	-1.68569	4.04767e-05	0.0293881	0.487241	0.789404	Yes	No	RPG4 vs RPG1
Foxp1	TF	-1.67893	0.00529255	0.00509259	2.70044	0.890083	Yes	No	RPG4 vs RPG1
Tex19.1	non-TF	-1.67819	7.32911e-05	0.202999	0.523535	0.0800469	Yes	No	RPG4 vs RPG1
Chst5	non-TF	-1.67301	0.00474271	0.0595367	0.293342	0.827654	Yes	No	RPG4 vs RPG1
Upf2	non-TF	-1.67223	0.000102428	-0.0489078	-0.574285	0.751262	Yes	No	RPG4 vs RPG1
Ifi47	non-TF	-1.66933	0.00234264	-0.111111	-0.169925	1	Yes	No	RPG4 vs RPG1
Stat3	TF	-1.65664	9.82418e-05	-0.000287359	-0.00553823	1	Yes	No	RPG4 vs RPG1
Fkbp6	non-TF	-1.64582	1.25192e-05	0.0732381	0.291201	0.647151	Yes	No	RPG4 vs RPG1
Gtsf1	non-TF	-1.64367	3.56578e-06	0.165783	0.774416	0.408537	Yes	No	RPG4 vs RPG1
Sbno1	non-TF	-1.63705	4.80111e-05	-0.014202	-0.776782	0.81417	Yes	No	RPG4 vs RPG1
Pim1	non-TF	-1.62746	0.0087772	0.031322	1.08375	0.347315	Yes	No	RPG4 vs RPG1
Zrsr2	non-TF	-1.6252	0.00682418	0.0212083	0.814097	0.826636	Yes	No	RPG4 vs RPG1
Taf9b	non-TF	-1.62237	9.18241e-06	0.193136	4.23024	0.0014728	Yes	No	RPG4 vs RPG1
Fbxo32	non-TF	-1.60521	0.00160428	0.0314033	0.539534	0.747016	Yes	No	RPG4 vs RPG1
Mageb4	non-TF	-1.60223	2.02886e-05	-0.2	-0.321928	0.864439	Yes	No	RPG4 vs RPG1
Prok2	non-TF	-1.59751	7.64363e-05	0.0544324	1.17986	0.433677	Yes	No	RPG4 vs RPG1
Ube2h	non-TF	-1.59289	8.66787e-05	-0.000183054	-0.00764762	1	Yes	No	RPG4 vs RPG1
Foxo3	TF	-1.59199	0.00010678	0.00412288	Inf	0.684726	Yes	No	RPG4 vs RPG1
Ttn	non-TF	-1.59129	0.00976946	0.349617	1.00998	0.163216	Yes	No	RPG4 vs RPG1
mt.Co1	non-TF	-1.58122	0.000658584	NA	NA	NA	Yes	No	RPG4 vs RPG1
Itm2b	non-TF	-1.57058	9.60005e-06	0.00883871	0.112217	1	Yes	No	RPG4 vs RPG1
X1700001C19Rik	non-TF	-1.57048	0.000148672	NA	NA	NA	Yes	No	RPG4 vs RPG1
Foxr1	TF	-1.56554	0.000223856	-0.00397457	-0.0308427	1	Yes	No	RPG4 vs RPG1
Polr1c	non-TF	-1.55745	0.00132507	0.00926319	0.0782205	1	Yes	No	RPG4 vs RPG1
Smoc1	non-TF	-1.55246	0.00020635	0.0541685	0.364023	0.621728	Yes	No	RPG4 vs RPG1
C1qtnf4	non-TF	-1.55198	0.00105163	-0.0216369	-0.129594	1	Yes	No	RPG4 vs RPG1
Ube2b	non-TF	-1.55067	4.40893e-05	-0.00713093	-0.38585	1	Yes	No	RPG4 vs RPG1
Nsrp1	non-TF	-1.55031	0.0027218	-0.0795247	-0.962837	0.497894	Yes	No	RPG4 vs RPG1
Gpat2	non-TF	-1.53561	1.36775e-05	0.141234	0.495757	0.424951	Yes	No	RPG4 vs RPG1
Nxf2	non-TF	-1.53374	1.36765e-05	0.0872672	1.56453	0.406889	Yes	No	RPG4 vs RPG1
Wfdc15a	non-TF	-1.53281	0.000252842	0.234242	0.529722	0.124687	Yes	No	RPG4 vs RPG1
Ighm	non-TF	-1.52633	0.000116028	NA	NA	NA	Yes	No	RPG4 vs RPG1
Psmd5	non-TF	-1.51675	0.00209223	0.0208928	0.235258	1	Yes	No	RPG4 vs RPG1
Ankrd17	non-TF	-1.51596	0.00529255	0.0181901	1.60278	0.607677	Yes	No	RPG4 vs RPG1
D10Wsu102e	non-TF	-1.51492	0.000540914	0.0115786	0.203497	1	Yes	No	RPG4 vs RPG1
Ly6g6e	non-TF	-1.50883	0.0027218	-0.116001	-0.23431	0.555514	Yes	No	RPG4 vs RPG1
Nop14	non-TF	-1.4968	0.0054891	0.00390603	0.100394	1	Yes	No	RPG4 vs RPG1
Rasl11b	non-TF	-1.49367	0.000633346	0.0581001	0.777512	0.334296	Yes	No	RPG4 vs RPG1
Tex12	non-TF	-1.48947	0.00118073	0.23951	1.15761	0.0250159	Yes	No	RPG4 vs RPG1
BC005537	non-TF	-1.47696	0.000102428	0.00249146	0.178481	1	Yes	No	RPG4 vs RPG1
Ifi27	non-TF	-1.47588	0.000443597	0.140025	0.255209	0.590301	Yes	No	RPG4 vs RPG1
Selk	non-TF	-1.47486	0.000297199	NA	NA	NA	Yes	No	RPG4 vs RPG1
Ppp1r27	non-TF	-1.46812	0.00976899	0.105714	1.05129	0.067544	Yes	No	RPG4 vs RPG1
Pphln1	non-TF	-1.45809	0.00529148	-0.00678758	-0.361788	1	Yes	No	RPG4 vs RPG1
Oasl2	non-TF	-1.45721	0.00733484	-0.0835437	-0.163936	0.714166	Yes	No	RPG4 vs RPG1
Gm26800	non-TF	-1.45645	0.00193985	NA	NA	NA	Yes	No	RPG4 vs RPG1
Trip12	non-TF	-1.45534	0.00012094	-0.00862637	-2.86394	0.893518	Yes	No	RPG4 vs RPG1
Tdrkh	non-TF	-1.44948	0.000712513	0.0459234	1.73269	0.425267	Yes	No	RPG4 vs RPG1
Gm15398	non-TF	-1.44084	8.39956e-06	NA	NA	NA	Yes	No	RPG4 vs RPG1
Eif1b	non-TF	-1.43847	9.42282e-05	-0.00419897	-0.0429043	1	Yes	No	RPG4 vs RPG1
Syn2	non-TF	-1.43709	0.000633346	-0.0482386	-1.05463	0.374697	Yes	No	RPG4 vs RPG1
Trim50	non-TF	-1.42912	0.00293291	0.0775414	0.240796	0.76946	Yes	No	RPG4 vs RPG1
Dennd2d	non-TF	-1.42662	9.30423e-07	0.0511879	0.50427	0.855641	Yes	No	RPG4 vs RPG1
Sohlh1	TF	-1.41719	1.09671e-05	0.172888	0.429587	0.181385	Yes	No	RPG4 vs RPG1
Tex14	non-TF	-1.41535	0.000461594	0.116398	1.58843	0.0186536	Yes	No	RPG4 vs RPG1
Dbx2	TF	-1.41411	0.00510176	0.0473299	0.856292	0.695878	Yes	No	RPG4 vs RPG1
Tex13	non-TF	-1.41043	0.000322116	NA	NA	NA	Yes	No	RPG4 vs RPG1
Nudt4	non-TF	-1.40536	0.000443597	-0.014045	-0.340463	0.942825	Yes	No	RPG4 vs RPG1
Fam183b	non-TF	-1.40503	0.00491958	0.00915033	0.0615878	1	Yes	No	RPG4 vs RPG1
Mum1l1	non-TF	-1.40492	0.00424805	NA	NA	NA	Yes	No	RPG4 vs RPG1
Pafah1b2	non-TF	-1.4019	0.00817026	-0.0297925	-1.50194	0.486383	Yes	No	RPG4 vs RPG1
Alpk1	non-TF	-1.39725	0.000242798	0.104408	0.623887	0.70142	Yes	No	RPG4 vs RPG1
X4930481A15Rik	non-TF	-1.39451	0.00315976	NA	NA	NA	Yes	No	RPG4 vs RPG1
Scaf11	non-TF	-1.39274	0.000658739	-0.00618102	-0.366248	0.966038	Yes	No	RPG4 vs RPG1
Zbtb43	TF	-1.3915	1.36775e-05	0.0303697	0.315496	0.895151	Yes	No	RPG4 vs RPG1
Gm9828	non-TF	-1.38975	0.00293276	-0.0201609	-0.408836	0.972864	Yes	No	RPG4 vs RPG1
Irf8	TF	-1.38599	0.00017523	0.0417445	0.453127	0.732073	Yes	No	RPG4 vs RPG1
Hpse	non-TF	-1.38503	5.22711e-05	-0.0572881	-0.310903	0.733652	Yes	No	RPG4 vs RPG1
Rnf216	non-TF	-1.37666	4.80111e-05	0.0458412	0.881759	0.356781	Yes	No	RPG4 vs RPG1
Oasl1	non-TF	-1.37631	7.02717e-05	0.0809358	0.177887	0.664751	Yes	No	RPG4 vs RPG1
Hoxb7	TF	-1.3555	0.00529255	-0.0376068	-1.42884	0.555795	Yes	No	RPG4 vs RPG1
Gabbr2	non-TF	-1.33448	0.003532	0.0265104	1.68577	0.250428	Yes	No	RPG4 vs RPG1
Gm973	non-TF	-1.33231	0.000685116	-0.0394518	-0.17627	0.975443	Yes	No	RPG4 vs RPG1
Cryab	non-TF	-1.31683	0.00101171	0.137998	0.501498	0.302226	Yes	No	RPG4 vs RPG1
Spata33	non-TF	-1.31472	0.00707508	0.00448028	0.0304712	1	Yes	No	RPG4 vs RPG1
X1700031P21Rik	non-TF	-1.31172	4.80111e-05	NA	NA	NA	Yes	No	RPG4 vs RPG1
Ddx25	non-TF	-1.30873	0.00243235	0.0393036	0.551913	0.680822	Yes	No	RPG4 vs RPG1
Kcng3	non-TF	-1.30737	0.00252537	0.013182	1.0554	0.621728	Yes	No	RPG4 vs RPG1
Hbp1	TF	-1.30181	0.00105163	0.0136329	1.26963	0.743749	Yes	No	RPG4 vs RPG1
Arpc1a	non-TF	-1.30014	0.000116028	-0.0751539	-0.505004	0.64765	Yes	No	RPG4 vs RPG1
Creld2	non-TF	-1.29602	0.00380324	-0.0491532	-0.39203	0.589807	Yes	No	RPG4 vs RPG1
Trim9	non-TF	-1.29457	0.00909668	-0.0364225	-1.05816	0.533988	Yes	No	RPG4 vs RPG1
Phf20	TF	-1.29349	0.0087772	0.0519452	2.2322	0.122322	Yes	No	RPG4 vs RPG1
Ehmt2	non-TF	-1.28348	0.00160428	-0.0175285	-0.714019	0.77219	Yes	No	RPG4 vs RPG1
Stk31	non-TF	-1.28182	5.22711e-05	0.277343	2.8768	0.000196306	Yes	No	RPG4 vs RPG1
Dbil5	non-TF	-1.28006	0.00612174	-0.0278095	-0.206594	0.920571	Yes	No	RPG4 vs RPG1
Tnni2	non-TF	-1.27065	0.00340346	-0.0723197	-0.117091	0.583059	Yes	No	RPG4 vs RPG1
Zbed5	non-TF	-1.27052	0.000363325	-0.0702925	-0.587254	0.683647	Yes	No	RPG4 vs RPG1
Ddah1	non-TF	-1.26711	0.000111311	0.0112459	0.149202	1	Yes	No	RPG4 vs RPG1
Gbp2	non-TF	-1.26114	0.00942731	-0.176638	-0.376376	0.863494	Yes	No	RPG4 vs RPG1
X9530077C05Rik	non-TF	-1.24565	8.66787e-05	NA	NA	NA	Yes	No	RPG4 vs RPG1
Smoc2	non-TF	-1.24489	0.000273981	0.0553216	0.684595	0.424345	Yes	No	RPG4 vs RPG1
Dnaaf1	non-TF	-1.23179	0.0054891	-0.0827425	-1.02606	0.135986	Yes	No	RPG4 vs RPG1
H2afy	non-TF	-1.22998	0.00760375	NA	NA	NA	Yes	No	RPG4 vs RPG1
Pygl	non-TF	-1.22884	0.00733484	0.0393573	0.283558	0.827402	Yes	No	RPG4 vs RPG1
Fosb	TF	-1.22454	0.00217269	0.00659391	0.259659	0.972631	Yes	No	RPG4 vs RPG1
Gm6880	non-TF	-1.22261	0.000658739	NA	NA	NA	Yes	No	RPG4 vs RPG1
Rpl39l	non-TF	-1.21813	6.45866e-05	0.28464	1.52538	0.114577	Yes	No	RPG4 vs RPG1
Asb9	non-TF	-1.21795	0.000168191	0.0310967	0.0497471	1	Yes	No	RPG4 vs RPG1
X1700097N02Rik	non-TF	-1.20488	9.42345e-05	NA	NA	NA	Yes	No	RPG4 vs RPG1
Mdh2	non-TF	-1.20074	0.00942731	0.0255216	0.345109	0.816993	Yes	No	RPG4 vs RPG1
Thsd4	non-TF	-1.1939	4.60096e-05	0.0335189	0.0519066	0.989587	Yes	No	RPG4 vs RPG1
Shcbp1l	non-TF	-1.19382	0.00020635	-0.0329435	-0.370502	0.841232	Yes	No	RPG4 vs RPG1
Pdgfa	non-TF	-1.18869	0.00262181	0.0212122	3.37599	0.0567204	Yes	No	RPG4 vs RPG1
Dusp8	non-TF	-1.18743	0.000378139	-0.00569325	-0.185091	1	Yes	No	RPG4 vs RPG1
Lhx8	TF	-1.18493	0.00017523	-0.050187	-1.34852	0.332507	Yes	No	RPG4 vs RPG1
Gm20442	non-TF	-1.16429	0.00682418	NA	NA	NA	Yes	No	RPG4 vs RPG1
Taf7	non-TF	-1.15781	0.000285451	0.0533352	0.541408	0.731461	Yes	No	RPG4 vs RPG1
Tnrc6a	non-TF	-1.15341	0.00909624	-0.0127039	-0.537937	1	Yes	No	RPG4 vs RPG1
Eppin	non-TF	-1.1413	4.2247e-05	0.0750696	0.141651	0.876802	Yes	No	RPG4 vs RPG1
Aamp	non-TF	-1.1383	0.00217269	0.00689899	0.0654203	1	Yes	No	RPG4 vs RPG1
Zmym3	non-TF	-1.13442	2.87049e-05	0.0450564	1.45966	0.645989	Yes	No	RPG4 vs RPG1
Them7	non-TF	-1.12944	0.000136914	0.106947	0.405102	0.511148	Yes	No	RPG4 vs RPG1
Smarca5	TF	-1.12345	0.00457197	0.0127547	0.597398	0.813994	Yes	No	RPG4 vs RPG1
Gm15999	non-TF	-1.12011	0.00634778	NA	NA	NA	Yes	No	RPG4 vs RPG1
Pfdn5	non-TF	-1.11518	0.00380324	-0.000671724	-0.00505115	1	Yes	No	RPG4 vs RPG1
Fam81b	non-TF	-1.11037	0.00097325	0.125	0.192645	0.87554	Yes	No	RPG4 vs RPG1
X3300002I08Rik	non-TF	-1.10189	4.68306e-06	NA	NA	NA	Yes	No	RPG4 vs RPG1
Adora1	non-TF	-1.09843	0.0027218	-0.117442	-0.634681	0.189479	Yes	No	RPG4 vs RPG1
Gbp3	non-TF	-1.08317	0.000263289	0.0174466	0.0584668	1	Yes	No	RPG4 vs RPG1
Ubc	non-TF	-1.0708	0.000363325	0.0286366	0.529257	0.794576	Yes	No	RPG4 vs RPG1
Dazl	non-TF	-1.05518	6.60698e-05	0.0855179	2.80956	0.00557758	Yes	No	RPG4 vs RPG1
Ctso	non-TF	-1.03848	0.000322116	0.0349987	0.142141	1	Yes	No	RPG4 vs RPG1
Prkar1a	non-TF	-1.0335	0.00612174	0.0677274	0.480344	0.646869	Yes	No	RPG4 vs RPG1
Lrp2bp	non-TF	-1.02859	0.00234264	-0.0126263	-0.0415791	1	Yes	No	RPG4 vs RPG1
Bcl6	TF	-1.02155	0.000206337	-0.0408376	-1.46178	0.275159	Yes	No	RPG4 vs RPG1
Zfp667	TF	-1.01465	0.00380305	0.13814	1.11695	0.145457	Yes	No	RPG4 vs RPG1
Gm42670	non-TF	-1.00917	0.000833078	NA	NA	NA	Yes	No	RPG4 vs RPG1
Pramef12	non-TF	-1.00051	0.00148638	0.192907	0.644742	0.343256	Yes	No	RPG4 vs RPG1
Paics	non-TF	1.0021	7.02717e-05	-0.0175353	-0.571781	0.875489	Yes	No	RPG4 vs RPG1
Trp53	TF	1.00281	0.00976946	0.0218487	1.51457	0.743871	Yes	No	RPG4 vs RPG1
Rps27	non-TF	1.00775	0.00510279	-0.107563	-0.652639	0.371427	Yes	No	RPG4 vs RPG1
Asns	non-TF	1.01301	0.000263289	0.0372992	0.569279	0.765059	Yes	No	RPG4 vs RPG1
Rpl41	non-TF	1.02736	0.00293291	0.0788802	1.06112	0.206617	Yes	No	RPG4 vs RPG1
Gmfg	non-TF	1.02887	0.00788057	-0.00293138	-0.675192	0.948098	Yes	No	RPG4 vs RPG1
Fuom	non-TF	1.05223	0.00409428	-0.0304709	-0.0997438	0.982217	Yes	No	RPG4 vs RPG1
Cox7b	non-TF	1.05418	0.000409617	-0.100367	-0.69291	0.882568	Yes	No	RPG4 vs RPG1
Ifitm1	non-TF	1.05762	0.00225612	-0.220731	-0.490679	0.216968	Yes	No	RPG4 vs RPG1
Rps23	non-TF	1.06204	8.31248e-05	-0.146719	-1.35047	0.20986	Yes	No	RPG4 vs RPG1
Ndufa12	non-TF	1.07267	0.000426279	-0.0753863	-0.818125	0.581866	Yes	No	RPG4 vs RPG1
Odc1	non-TF	1.08402	0.00137687	0.0317074	1.14157	0.423252	Yes	No	RPG4 vs RPG1
Nhp2	non-TF	1.09477	2.11918e-05	-0.0556844	-0.686831	0.592498	Yes	No	RPG4 vs RPG1
Dusp4	non-TF	1.09953	0.00682282	0.00135388	0.412438	1	Yes	No	RPG4 vs RPG1
Fau	non-TF	1.1063	0.000223856	-0.00691469	-0.0876964	1	Yes	No	RPG4 vs RPG1
Eif4ebp1	non-TF	1.13035	0.00010678	-0.10526	-1.12312	0.0965762	Yes	No	RPG4 vs RPG1
Rpl38	non-TF	1.13365	0.00122707	0.0256411	0.471712	0.781839	Yes	No	RPG4 vs RPG1
Emb	non-TF	1.13715	0.00068431	-0.0179045	-0.24484	0.890948	Yes	No	RPG4 vs RPG1
Pa2g4	non-TF	1.14171	0.00173118	-0.0201085	-0.434406	0.860701	Yes	No	RPG4 vs RPG1
Dppa5a	non-TF	1.15296	0.00315393	0.292064	1.173	0.0667955	Yes	No	RPG4 vs RPG1
Rpl27	non-TF	1.15531	0.000223856	0.0245498	0.167593	0.966057	Yes	No	RPG4 vs RPG1
Tomm5	non-TF	1.15734	0.00432667	0.0312863	0.244915	0.885726	Yes	No	RPG4 vs RPG1
Snrpb2	non-TF	1.16162	0.0054891	0.0132827	0.187714	1	Yes	No	RPG4 vs RPG1
Ccne1	non-TF	1.17314	1.56059e-05	-0.0388237	-0.887761	0.431839	Yes	No	RPG4 vs RPG1
Btf3	non-TF	1.20263	7.64363e-05	-0.00799796	-0.17628	1	Yes	No	RPG4 vs RPG1
Rpl36	non-TF	1.2231	0.000585368	0.000579687	0.00588156	1	Yes	No	RPG4 vs RPG1
Mrps28	non-TF	1.25545	0.000499734	-0.0115235	-0.118872	1	Yes	No	RPG4 vs RPG1
Cald1	non-TF	1.25865	0.000585333	-0.0763636	-0.122237	0.759685	Yes	No	RPG4 vs RPG1
Hist1h3a	non-TF	1.28008	0.000540914	NA	NA	NA	Yes	No	RPG4 vs RPG1
Rps17	non-TF	1.2932	4.40893e-05	-0.100391	-1.07368	0.0748711	Yes	No	RPG4 vs RPG1
Fkbp3	non-TF	1.29333	0.00209223	0.017206	0.602404	0.874807	Yes	No	RPG4 vs RPG1
Rps29	non-TF	1.33287	5.45329e-05	0.00882468	0.135128	1	Yes	No	RPG4 vs RPG1
Dhrs7	non-TF	1.34498	0.00143061	-0.0399096	-0.283696	0.939793	Yes	No	RPG4 vs RPG1
X1810022K09Rik	non-TF	1.36645	0.00380324	NA	NA	NA	Yes	No	RPG4 vs RPG1
Rpl36al	non-TF	1.37808	0.00243235	-0.0101371	-0.412318	0.919509	Yes	No	RPG4 vs RPG1
Psat1	non-TF	1.38255	0.00327943	0.0509457	0.620347	0.500645	Yes	No	RPG4 vs RPG1
Atox1	non-TF	1.38288	0.00012094	0.149543	1.27639	0.0688239	Yes	No	RPG4 vs RPG1
Phlda3	non-TF	1.38874	0.0087772	0.0502654	0.835288	0.405823	Yes	No	RPG4 vs RPG1
Rpl36a	non-TF	1.40315	6.19205e-05	-0.0255064	-0.15014	1	Yes	No	RPG4 vs RPG1
Sec61b	non-TF	1.41185	1.59509e-05	-0.0568927	-0.773193	0.480979	Yes	No	RPG4 vs RPG1
Rps12	non-TF	1.43103	0.00132507	0.0132341	0.211342	1	Yes	No	RPG4 vs RPG1
Pck2	non-TF	1.43346	2.41425e-05	-0.00803571	-0.042297	1	Yes	No	RPG4 vs RPG1
Rpl11	non-TF	1.43799	7.00837e-07	-0.0143337	-0.164855	1	Yes	No	RPG4 vs RPG1
Dtymk	non-TF	1.45443	0.00590344	0.0510106	0.822909	0.419673	Yes	No	RPG4 vs RPG1
Ndufaf3	non-TF	1.45628	2.2118e-05	0.0742362	1.49607	0.0783372	Yes	No	RPG4 vs RPG1
S100a10	non-TF	1.45844	0.000426253	-0.0796531	-0.689135	0.514601	Yes	No	RPG4 vs RPG1
Rps13	non-TF	1.46501	0.000461594	0.0117253	0.122709	1	Yes	No	RPG4 vs RPG1
Rpl22	non-TF	1.4757	0.000190174	-0.0363402	-0.27003	0.853434	Yes	No	RPG4 vs RPG1
Prob1	non-TF	1.48354	0.00634651	0.0183754	0.347445	0.772327	Yes	No	RPG4 vs RPG1
Ptma	non-TF	1.48758	0.000585368	0.00363532	2.54221	0.683647	Yes	No	RPG4 vs RPG1
Gm10076	non-TF	1.49454	0.000233141	NA	NA	NA	Yes	No	RPG4 vs RPG1
Cox6b2	non-TF	1.50419	0.00394628	-0.0627061	-0.652841	0.592498	Yes	No	RPG4 vs RPG1
Ngfrap1	non-TF	1.51685	0.00148638	NA	NA	NA	Yes	No	RPG4 vs RPG1
Pnp	non-TF	1.53826	0.000685116	0.0453586	0.412409	0.887927	Yes	No	RPG4 vs RPG1
Rpl23a	non-TF	1.54324	1.00362e-05	-0.105009	-0.545882	0.469533	Yes	No	RPG4 vs RPG1
Slc7a3	non-TF	1.54789	0.00315976	-0.0836918	-0.517235	0.690568	Yes	No	RPG4 vs RPG1
Rab25	non-TF	1.55914	0.00304366	0.15468	0.288022	0.274076	Yes	No	RPG4 vs RPG1
Chchd10	non-TF	1.57514	8.66554e-05	-0.0583749	-0.373353	0.722647	Yes	No	RPG4 vs RPG1
Nudcd2	non-TF	1.57596	0.000274153	-0.0350523	-0.659617	0.700115	Yes	No	RPG4 vs RPG1
Ckb	non-TF	1.57969	0.00457197	0.00642036	0.241896	0.986919	Yes	No	RPG4 vs RPG1
Apoe	non-TF	1.59381	0.00461742	-0.228357	-0.942859	0.0314264	Yes	No	RPG4 vs RPG1
Rdx	non-TF	1.64132	3.41015e-05	0.0553039	1.79702	0.0352927	Yes	No	RPG4 vs RPG1
Ppia	non-TF	1.64234	9.038e-05	-0.0299199	-0.632216	0.721658	Yes	No	RPG4 vs RPG1
Nedd4	non-TF	1.64675	4.68306e-06	0.0181968	1.02982	0.81076	Yes	No	RPG4 vs RPG1
Akap12	non-TF	1.64734	0.000237907	0.0407504	0.613985	0.687474	Yes	No	RPG4 vs RPG1
Nnat	non-TF	1.65832	0.000548948	0.102156	1.19125	0.0821952	Yes	No	RPG4 vs RPG1
Map1b	non-TF	1.66239	0.00217269	-0.00769212	-0.327877	1	Yes	No	RPG4 vs RPG1
Chchd1	non-TF	1.67723	3.55978e-05	-0.0685895	-0.845972	0.380376	Yes	No	RPG4 vs RPG1
Hspb1	non-TF	1.68198	0.000898714	0.0555259	0.532919	0.54612	Yes	No	RPG4 vs RPG1
Tcf7l1	TF	1.70428	0.000322116	0.0165209	0.83823	0.663317	Yes	No	RPG4 vs RPG1
Dcxr	non-TF	1.7053	0.000685116	0.041291	0.187426	0.907643	Yes	No	RPG4 vs RPG1
Rbpms	non-TF	1.70756	0.000608755	-0.0106569	-1.26066	0.710506	Yes	No	RPG4 vs RPG1
Bola1	TF	1.71165	0.00234264	-0.0181825	-0.191006	1	Yes	No	RPG4 vs RPG1
Atp5j	non-TF	1.71726	0.00225612	-0.0179484	-0.471222	0.80187	Yes	No	RPG4 vs RPG1
Mkrn1	non-TF	1.7236	0.00282546	-0.0225152	-0.924516	0.662906	Yes	No	RPG4 vs RPG1
Cnpy2	non-TF	1.73502	0.00457197	0.0440199	0.386994	0.828289	Yes	No	RPG4 vs RPG1
Upp1	non-TF	1.7391	0.000131374	-0.0746802	-0.812916	0.513948	Yes	No	RPG4 vs RPG1
Ruvbl2	non-TF	1.75374	1.87422e-06	0.0506683	0.312716	0.791299	Yes	No	RPG4 vs RPG1
Psrc1	non-TF	1.75917	1.2523e-05	-0.0682471	-0.243797	0.708145	Yes	No	RPG4 vs RPG1
Hist1h4n	non-TF	1.76662	0.000519805	-0.0373346	-0.25997	0.96386	Yes	No	RPG4 vs RPG1
S100a11	non-TF	1.78933	0.00148638	-0.0769312	-0.506126	0.810124	Yes	No	RPG4 vs RPG1
Thoc7	non-TF	1.79412	0.00909491	0.0261054	1.97225	0.376387	Yes	No	RPG4 vs RPG1
Platr10	non-TF	1.79577	1.78789e-06	0.0769726	0.223548	1	Yes	No	RPG4 vs RPG1
Bcat2	non-TF	1.84152	0.000378139	0.0202787	0.1838	0.948589	Yes	No	RPG4 vs RPG1
Ranbp1	non-TF	1.84274	1.4293e-05	0.0169387	0.664941	0.741822	Yes	No	RPG4 vs RPG1
Tceal8	non-TF	1.85537	0.000111164	-0.0364664	-0.516321	0.996086	Yes	No	RPG4 vs RPG1
Cdh1	non-TF	1.85915	1.36734e-05	0.00168408	0.0251894	1	Yes	No	RPG4 vs RPG1
Yjefn3	non-TF	1.87137	0.00179821	-0.0843254	-0.144169	0.569472	Yes	No	RPG4 vs RPG1
Slc25a5	non-TF	1.87875	0.000161427	-0.108303	-1.47871	0.0895542	Yes	No	RPG4 vs RPG1
Tuba1a	non-TF	1.88747	0.00205298	-0.0176935	-0.127337	1	Yes	No	RPG4 vs RPG1
Ifitm3	non-TF	1.90481	2.68841e-05	0.0335002	0.0760273	1	Yes	No	RPG4 vs RPG1
Krt18	non-TF	1.90523	7.55865e-05	-0.0720741	-0.259653	0.672752	Yes	No	RPG4 vs RPG1
Hist1h2bl	non-TF	1.91769	0.000274153	NA	NA	NA	Yes	No	RPG4 vs RPG1
Hist1h3d	non-TF	1.92208	0.00612143	NA	NA	NA	Yes	No	RPG4 vs RPG1
Ppp1r14a	non-TF	1.95113	0.00976899	0.0342978	0.14466	0.89166	Yes	No	RPG4 vs RPG1
Myl6	non-TF	1.95345	1.09671e-05	0.0806502	0.487336	0.639292	Yes	No	RPG4 vs RPG1
Wbp5	non-TF	1.96743	0.00491958	NA	NA	NA	Yes	No	RPG4 vs RPG1
Marcks	non-TF	1.97633	4.4077e-05	-0.0106213	-3.69359	0.476446	Yes	No	RPG4 vs RPG1
Crip2	non-TF	1.97749	0.000480298	-0.03593	-0.406961	0.670153	Yes	No	RPG4 vs RPG1
Sssca1	non-TF	2.04964	0.000585368	NA	NA	NA	Yes	No	RPG4 vs RPG1
Fbxo5	non-TF	2.05892	0.000443597	0.0248339	0.80883	0.757515	Yes	No	RPG4 vs RPG1
Cbx1	non-TF	2.0797	0.000210464	0.013018	0.191811	0.997341	Yes	No	RPG4 vs RPG1
Ccdc58	non-TF	2.10018	1.87422e-06	-0.0194889	-0.419871	0.810256	Yes	No	RPG4 vs RPG1
Cldn6	non-TF	2.11683	1.76882e-05	-0.0442696	-0.290418	0.793873	Yes	No	RPG4 vs RPG1
Srm	non-TF	2.12389	0.000393585	0.0344363	0.455031	0.742409	Yes	No	RPG4 vs RPG1
X2610528J11Rik	non-TF	2.13269	0.000168191	NA	NA	NA	Yes	No	RPG4 vs RPG1
Prdx6	non-TF	2.15015	0.00105163	0.00424473	0.0304735	1	Yes	No	RPG4 vs RPG1
Mif	non-TF	2.17317	1.23252e-06	0.0956477	0.910022	0.373165	Yes	No	RPG4 vs RPG1
Rpl39	non-TF	2.20947	2.10071e-05	0.09813	0.794069	0.594217	Yes	No	RPG4 vs RPG1
X6430531B16Rik	non-TF	2.21097	0.00282395	NA	NA	NA	Yes	No	RPG4 vs RPG1
Rps27l	non-TF	2.2125	1.35367e-06	-0.00584108	-0.0813554	1	Yes	No	RPG4 vs RPG1
Igfbp2	non-TF	2.23009	0.00707473	-0.00535469	-0.102705	1	Yes	No	RPG4 vs RPG1
Otx2	TF	2.30167	3.96202e-05	0.00274807	0.228106	1	Yes	No	RPG4 vs RPG1
Tma7	non-TF	2.30897	5.00791e-06	-0.0860202	-0.686148	0.506378	Yes	No	RPG4 vs RPG1
Rps4x	non-TF	2.31228	1.70544e-06	-0.148752	-2.08932	0.108886	Yes	No	RPG4 vs RPG1
Txn1	non-TF	2.32386	3.19484e-05	-0.00174476	-0.0288023	1	Yes	No	RPG4 vs RPG1
Rbpms2	non-TF	2.33215	3.26433e-05	0.00768214	0.779618	0.90202	Yes	No	RPG4 vs RPG1
Sfxn1	non-TF	2.36288	4.40893e-05	0.0870441	1.35834	0.202645	Yes	No	RPG4 vs RPG1
Car4	non-TF	2.37085	2.63051e-06	0.241684	1.68068	0.000328538	Yes	No	RPG4 vs RPG1
Wfdc2	non-TF	2.37505	1.913e-07	-0.0222428	-0.145879	1	Yes	No	RPG4 vs RPG1
Tpi1	non-TF	2.43343	2.78703e-06	-0.0254787	-0.110301	1	Yes	No	RPG4 vs RPG1
Pfkl	non-TF	2.45715	6.8383e-07	-5.6529e-05	-0.000490389	1	Yes	No	RPG4 vs RPG1
Aldoa	non-TF	2.49601	8.31248e-05	0.0361324	0.277768	0.847731	Yes	No	RPG4 vs RPG1
L1td1	non-TF	2.50458	4.79978e-05	0.0134238	0.139448	1	Yes	No	RPG4 vs RPG1
Ifitm2	non-TF	2.50618	2.12399e-06	-0.117329	-0.198366	0.340335	Yes	No	RPG4 vs RPG1
Ppp1r1a	non-TF	2.51971	3.76222e-07	0.0337355	0.387477	0.885628	Yes	No	RPG4 vs RPG1
H2afz	non-TF	2.52557	1.04757e-05	NA	NA	NA	Yes	No	RPG4 vs RPG1
Gng3	non-TF	2.53146	0.000971295	-0.0319121	-0.209613	0.893422	Yes	No	RPG4 vs RPG1
Pgk1	non-TF	2.56827	8.39956e-06	-0.0326923	-1.20645	0.743624	Yes	No	RPG4 vs RPG1
Utf1	TF	2.57643	7.81101e-06	-0.0617036	-0.969884	0.199031	Yes	No	RPG4 vs RPG1
Snrpd1	non-TF	2.58584	4.80078e-05	0.0399092	0.491372	0.84549	Yes	No	RPG4 vs RPG1
Pkm	non-TF	2.59112	1.94172e-05	0.0110043	0.778442	0.990086	Yes	No	RPG4 vs RPG1
H2afx	non-TF	2.61023	1.77247e-05	NA	NA	NA	Yes	No	RPG4 vs RPG1
Cfl1	non-TF	2.63733	5.14054e-07	-0.000782693	-0.274069	1	Yes	No	RPG4 vs RPG1
Tmem238	non-TF	2.71588	0.00193943	0.0453705	0.436644	0.607468	Yes	No	RPG4 vs RPG1
Lefty2	non-TF	2.78061	5.00276e-05	-0.078015	-0.227153	0.657646	Yes	No	RPG4 vs RPG1
Rrm2	non-TF	2.78166	0.000190162	-0.00603036	-0.117829	1	Yes	No	RPG4 vs RPG1
Bex1	non-TF	2.79389	1.34008e-06	-0.163061	-0.761903	0.40452	Yes	No	RPG4 vs RPG1
Eno1	TF	2.81225	6.45736e-08	0.0289253	0.899724	0.596548	Yes	No	RPG4 vs RPG1
Blvrb	non-TF	2.82851	1.07039e-06	0.0152872	0.776865	0.857001	Yes	No	RPG4 vs RPG1
Set	non-TF	2.85743	3.7153e-06	0.0487131	1.0044	0.44478	Yes	No	RPG4 vs RPG1
Krt8	non-TF	2.85889	2.13819e-06	-0.0296496	-0.244105	0.951529	Yes	No	RPG4 vs RPG1
Rpl10	non-TF	2.87	9.75243e-07	-0.0580808	-0.338416	0.883354	Yes	No	RPG4 vs RPG1
Cldn7	non-TF	2.87288	4.66238e-06	0.00164252	0.0484329	1	Yes	No	RPG4 vs RPG1
Pcsk1n	non-TF	2.91343	0.000540914	-0.00722222	-0.0476664	1	Yes	No	RPG4 vs RPG1
Crip1	non-TF	2.91764	1.87748e-05	-0.0218518	-0.106729	1	Yes	No	RPG4 vs RPG1
Slc16a3	non-TF	2.91914	7.64849e-07	0.0642253	0.619033	0.452232	Yes	No	RPG4 vs RPG1
Gja1	non-TF	2.94641	1.00354e-05	-0.00375376	-0.0664955	1	Yes	No	RPG4 vs RPG1
Ldha	non-TF	2.95082	2.51115e-07	0.00821496	0.214512	0.973477	Yes	No	RPG4 vs RPG1
Dnmt3b	TF	2.9675	6.13548e-07	-0.00751134	-0.14817	1	Yes	No	RPG4 vs RPG1
Slc2a1	non-TF	2.969	9.97585e-07	-0.0117871	-0.176351	1	Yes	No	RPG4 vs RPG1
Pim2	non-TF	3.02164	1.1031e-07	0.0455364	0.683143	0.663317	Yes	No	RPG4 vs RPG1
Sema6a	non-TF	3.05554	0.00339722	-0.0509485	-3.73655	0.0320221	Yes	No	RPG4 vs RPG1
Snrpn	non-TF	3.11356	1.8192e-07	0.202489	0.495641	0.672752	Yes	No	RPG4 vs RPG1
Kif1a	non-TF	3.12085	5.8142e-06	0.0447848	0.454979	0.596091	Yes	No	RPG4 vs RPG1
Tmsb4x	non-TF	3.12452	1.85569e-06	-0.0419686	-0.398436	0.897678	Yes	No	RPG4 vs RPG1
Gapdh	non-TF	3.12815	7.02351e-06	-0.0344569	-0.422073	0.746107	Yes	No	RPG4 vs RPG1
Sms	non-TF	3.17798	7.84625e-08	0.0251664	0.528531	0.843994	Yes	No	RPG4 vs RPG1
Tuba1b	non-TF	3.2536	3.13917e-06	-0.0148914	-0.249817	0.944948	Yes	No	RPG4 vs RPG1
Tdgf1	non-TF	3.299	1.83034e-06	-0.00387168	-0.0366412	1	Yes	No	RPG4 vs RPG1
Mdk	non-TF	3.41321	2.12909e-07	0.0173255	0.159842	0.973829	Yes	No	RPG4 vs RPG1
Gm364	non-TF	-1.76069	0.0242497	0.708333	2.96347	5.41701e-07	No	Yes	RPG4 vs RPG1
Gm9112	non-TF	-1.57892	0.0731938	0.487993	2.16363	0.00518536	No	Yes	RPG4 vs RPG1
Wdr20rt	non-TF	-1.55939	1	0.394965	1.70689	3.00103e-06	No	Yes	RPG4 vs RPG1
Fthl17e	non-TF	-1.29707	0.0177711	0.641001	1.59924	0.000852319	No	Yes	RPG4 vs RPG1
Hdgfl1	non-TF	-0.897377	1	0.349486	1.81321	7.3e-05	No	Yes	RPG4 vs RPG1
C920021L13Rik	non-TF	-0.87723	0.33099	-0.307856	-1.40247	0.00170915	No	Yes	RPG4 vs RPG1
Prss42	non-TF	-0.788846	1	0.388479	1.00086	0.000967575	No	Yes	RPG4 vs RPG1
Trap1a	non-TF	-0.707821	1	0.324495	3.93336	0.0049446	No	Yes	RPG4 vs RPG1
Ccnb3	non-TF	-0.603264	0.0318571	0.512366	2.43074	0.00659792	No	Yes	RPG4 vs RPG1
Ripk3	non-TF	-0.579543	1	0.333055	1.16707	0.00026404	No	Yes	RPG4 vs RPG1
Enpep	non-TF	-0.270966	0.000900533	0.475594	1.12585	4.56879e-05	No	Yes	RPG4 vs RPG1
Meg3	non-TF	0.359866	1	0.398863	1.48328	5.58053e-08	No	Yes	RPG4 vs RPG1
Ly6k	non-TF	1.2359	1	0.369808	1.26806	0.00010864	No	Yes	RPG4 vs RPG1

## Sheet: RPGg4 vs RPG1
Gene	is_TF	avg_logFC_expr	p_val_adj_expr	mean_diff_methyl	avg_log2FC_methyl	p_val_adj_methyl	Differential Expressed Genes (Yes/No)	Differential methylated promoter genes (Yes/No)	Group
Dazl	non-TF	-4.53777	9.5569e-42	0.321906	4.56227	5.87362e-21	Yes	Yes	RPG3 vs RPG1
Slc25a31	non-TF	-4.03662	7.93353e-41	0.375599	2.07207	4.83896e-09	Yes	Yes	RPG3 vs RPG1
Tuba3b	non-TF	-3.63348	6.17726e-41	0.328974	1.00987	0.000191444	Yes	Yes	RPG3 vs RPG1
Cox7b2	non-TF	-3.01071	2.75805e-39	0.437879	2.05406	0.00163215	Yes	Yes	RPG3 vs RPG1
Scml2	non-TF	-2.78318	4.18522e-41	-0.575902	-4.0487	1.55953e-05	Yes	Yes	RPG3 vs RPG1
Usp26	non-TF	-2.74961	8.13357e-31	0.442857	2.58066	0.00011654	Yes	Yes	RPG3 vs RPG1
Mov10l1	non-TF	-2.67096	1.92334e-40	0.536977	1.97648	1.64799e-14	Yes	Yes	RPG3 vs RPG1
Trim52	non-TF	-2.40919	2.53264e-22	0.50151	1.45705	1.6613e-12	Yes	Yes	RPG3 vs RPG1
Gm16222	non-TF	-2.39775	2.44561e-24	-0.603999	-1.52767	1.00888e-06	Yes	Yes	RPG3 vs RPG1
Asz1	non-TF	-2.24498	6.83488e-36	0.39786	1.70887	7.75738e-05	Yes	Yes	RPG3 vs RPG1
Ccdc172	non-TF	-2.17137	3.31252e-26	0.439695	1.7684	7.21032e-05	Yes	Yes	RPG3 vs RPG1
Rhox13	TF	-2.13607	8.42024e-32	0.424524	2.45119	6.4546e-08	Yes	Yes	RPG3 vs RPG1
Tktl1	non-TF	-2.1035	4.85393e-39	0.436081	1.70181	0.00494208	Yes	Yes	RPG3 vs RPG1
Gm364	non-TF	-2.05869	1.93138e-22	0.624924	2.80721	1.5136e-08	Yes	Yes	RPG3 vs RPG1
Vps13c	non-TF	-2.01232	2.85966e-29	-0.408845	-3.14918	1.88327e-08	Yes	Yes	RPG3 vs RPG1
Golgb1	non-TF	-1.83799	1.55219e-15	-0.547301	-1.16404	7.70496e-08	Yes	Yes	RPG3 vs RPG1
Trf	non-TF	-1.81708	3.77571e-09	-0.374041	-1.15981	2.52761e-07	Yes	Yes	RPG3 vs RPG1
Gm4779	non-TF	-1.78783	4.89029e-20	0.386193	2.5587	8.64377e-10	Yes	Yes	RPG3 vs RPG1
Muc3	non-TF	-1.7426	1.69837e-33	-0.610978	-1.43546	2.34703e-11	Yes	Yes	RPG3 vs RPG1
Catip	non-TF	-1.66444	2.91321e-06	-0.477179	-1.09454	5.41901e-07	Yes	Yes	RPG3 vs RPG1
Zic4	TF	-1.58928	5.55172e-09	-0.363959	-2.76276	5.38287e-08	Yes	Yes	RPG3 vs RPG1
Igsf5	non-TF	-1.48506	0.000236278	0.387087	1.31723	2.12558e-06	Yes	Yes	RPG3 vs RPG1
Nobox	TF	-1.4072	3.6373e-25	0.34422	1.42809	0.000125499	Yes	Yes	RPG3 vs RPG1
Celf2	non-TF	-1.39543	2.21212e-09	0.419991	1.01701	0.00815376	Yes	Yes	RPG3 vs RPG1
Tph1	non-TF	-1.3799	8.65615e-25	-0.508365	-1.09545	9.4386e-08	Yes	Yes	RPG3 vs RPG1
Notch4	non-TF	-1.29418	3.53968e-09	-0.597306	-1.64679	3.87145e-09	Yes	Yes	RPG3 vs RPG1
Prnp	non-TF	-1.24836	1.96948e-07	-0.323515	-2.34527	1.02687e-05	Yes	Yes	RPG3 vs RPG1
Ankrd2	non-TF	-1.23687	4.60741e-12	-0.529779	-1.16208	9.55889e-14	Yes	Yes	RPG3 vs RPG1
Jakmip2	non-TF	-1.21374	1.16577e-20	0.373619	2.27886	0.00049944	Yes	Yes	RPG3 vs RPG1
Akr1b8	non-TF	-1.21138	1.44033e-05	-0.386857	-1.67078	0.0018093	Yes	Yes	RPG3 vs RPG1
Lgals2	non-TF	-1.19494	1.32143e-09	-0.499196	-1.07469	2.83033e-07	Yes	Yes	RPG3 vs RPG1
Tsga8	non-TF	-1.15079	3.42307e-18	0.328805	2.36191	0.00579481	Yes	Yes	RPG3 vs RPG1
Rep15	non-TF	-1.1174	4.34542e-16	-0.620183	-1.50085	5.52378e-11	Yes	Yes	RPG3 vs RPG1
Taf6	non-TF	-1.09952	0.00523337	-0.325643	-2.02856	6.36828e-06	Yes	Yes	RPG3 vs RPG1
Wfikkn2	non-TF	-1.09128	0.0072977	-0.387601	-1.12655	4.88645e-06	Yes	Yes	RPG3 vs RPG1
Stox2	non-TF	-1.05492	3.60321e-22	-0.558586	-1.23191	4.63895e-11	Yes	Yes	RPG3 vs RPG1
Smco2	non-TF	-1.03464	0.000964775	0.381786	1.21998	0.00115942	Yes	Yes	RPG3 vs RPG1
Rhox4d	TF	-1.03401	1.32643e-17	0.586364	1.38543	0.000520354	Yes	Yes	RPG3 vs RPG1
Dmkn	non-TF	-1.03116	7.26174e-06	-0.53695	-1.28507	1.53535e-09	Yes	Yes	RPG3 vs RPG1
Nanos3	non-TF	-1.02997	1.27494e-31	-0.458995	-2.2422	0.000203144	Yes	Yes	RPG3 vs RPG1
Yjefn3	non-TF	1.02067	1.52392e-10	-0.585955	-1.55989	3.54137e-14	Yes	Yes	RPG3 vs RPG1
Fgfbp1	non-TF	1.20011	2.19405e-09	-0.60536	-1.67463	7.08674e-08	Yes	Yes	RPG3 vs RPG1
Slc29a1	non-TF	1.21036	5.80198e-08	-0.383499	-3.34709	1.19973e-12	Yes	Yes	RPG3 vs RPG1
Pipox	non-TF	1.25464	7.14817e-20	-0.798028	-3.91767	1.74678e-16	Yes	Yes	RPG3 vs RPG1
Platr26	non-TF	1.27321	8.67176e-06	-0.876801	-3.95114	1.87187e-15	Yes	Yes	RPG3 vs RPG1
Fbxo15	non-TF	1.30011	2.13729e-19	-0.941176	#NAME?	1.7091e-25	Yes	Yes	RPG3 vs RPG1
Adamtsl1	non-TF	1.32993	0.000658644	-0.455018	-2.84246	0.000131145	Yes	Yes	RPG3 vs RPG1
Pla2g1b	non-TF	1.40365	4.77581e-20	-0.471007	-2.68459	2.37675e-09	Yes	Yes	RPG3 vs RPG1
Slc39a4	non-TF	1.44959	6.46153e-05	-0.584979	-2.87621	3.51239e-13	Yes	Yes	RPG3 vs RPG1
Psrc1	non-TF	1.45541	5.40421e-20	-0.387799	-3.10136	3.07628e-12	Yes	Yes	RPG3 vs RPG1
Trpm1	non-TF	1.52484	0.00024674	-0.513563	-1.19613	0.000103957	Yes	Yes	RPG3 vs RPG1
Lypd2	non-TF	1.56225	3.9696e-05	-0.651026	-1.70659	1.636e-16	Yes	Yes	RPG3 vs RPG1
Morc1	non-TF	1.57574	3.17727e-05	-0.33734	-1.86346	0.000119537	Yes	Yes	RPG3 vs RPG1
Dqx1	non-TF	1.61707	3.64823e-11	-0.55218	-1.3126	7.49537e-13	Yes	Yes	RPG3 vs RPG1
C330021F23Rik	non-TF	1.65027	5.80763e-07	-0.815207	-3.68088	3.60516e-13	Yes	Yes	RPG3 vs RPG1
Sox15	TF	1.67343	5.72025e-13	-0.31586	-2.9618	1.26626e-06	Yes	Yes	RPG3 vs RPG1
Amt	non-TF	1.74173	0.00594783	-0.629246	-1.53728	6.06047e-12	Yes	Yes	RPG3 vs RPG1
Rpl23a	non-TF	1.77043	5.02764e-34	-0.333333	#NAME?	2.69862e-12	Yes	Yes	RPG3 vs RPG1
Nupr1	non-TF	1.78838	5.17358e-22	-0.44146	-1.01552	3.69284e-07	Yes	Yes	RPG3 vs RPG1
Lncenc1	non-TF	1.81714	5.72168e-13	-0.359053	#NAME?	1.82052e-10	Yes	Yes	RPG3 vs RPG1
Gpa33	non-TF	1.84575	1.13633e-18	-0.742035	-2.68915	4.4799e-13	Yes	Yes	RPG3 vs RPG1
Aire	TF	1.85348	9.97079e-24	-0.44585	-2.39877	4.76405e-11	Yes	Yes	RPG3 vs RPG1
Ifitm1	non-TF	1.93946	1.01221e-15	-0.744481	-5.17982	1.05592e-15	Yes	Yes	RPG3 vs RPG1
Zscan10	TF	1.97329	4.40031e-17	-0.314179	-3.84008	2.63838e-08	Yes	Yes	RPG3 vs RPG1
Tmem40	non-TF	2.03201	4.359e-12	-0.545466	-2.31841	3.90382e-06	Yes	Yes	RPG3 vs RPG1
Gpx4	non-TF	2.03709	2.85314e-26	-0.795153	-2.67626	8.38917e-17	Yes	Yes	RPG3 vs RPG1
Gdf3	non-TF	2.05115	1.74579e-17	-0.455748	-4.19522	5.97983e-10	Yes	Yes	RPG3 vs RPG1
Frrs1	non-TF	2.0576	2.38266e-14	-0.445098	-2.59561	0.000749428	Yes	Yes	RPG3 vs RPG1
Laptm5	non-TF	2.14284	4.27354e-10	-0.769216	-2.48506	2.95117e-19	Yes	Yes	RPG3 vs RPG1
Bex1	non-TF	2.19115	1.81903e-27	-0.362953	-3.52678	0.00222658	Yes	Yes	RPG3 vs RPG1
Lrrc2	non-TF	2.27844	5.01685e-26	-0.89791	-3.53388	6.45383e-13	Yes	Yes	RPG3 vs RPG1
Apoe	non-TF	2.2894	2.123e-42	-0.445028	-3.94446	5.94377e-14	Yes	Yes	RPG3 vs RPG1
Fam25c	non-TF	2.3163	6.87983e-15	-0.56985	-1.42211	1.45499e-07	Yes	Yes	RPG3 vs RPG1
Cldn4	non-TF	2.32424	1.3085e-16	-0.324255	-4.52955	1.77968e-13	Yes	Yes	RPG3 vs RPG1
Krt42	non-TF	2.34074	3.83298e-09	-0.481851	-1.05455	1.09477e-10	Yes	Yes	RPG3 vs RPG1
Liph	non-TF	2.40407	6.93084e-22	-0.555641	-4.39676	8.74429e-10	Yes	Yes	RPG3 vs RPG1
Trh	non-TF	2.56468	1.93697e-29	-0.327776	-4.09817	1.05017e-09	Yes	Yes	RPG3 vs RPG1
Gsta4	non-TF	2.60444	8.6536e-37	-0.459712	-4.67344	9.59997e-10	Yes	Yes	RPG3 vs RPG1
Hsd17b14	non-TF	2.63313	4.50361e-18	-0.77517	-3.74022	4.11604e-15	Yes	Yes	RPG3 vs RPG1
Nanog	TF	2.92065	2.85755e-26	-0.84039	-3.36054	2.68877e-21	Yes	Yes	RPG3 vs RPG1
Ifitm2	non-TF	2.95987	1.47875e-41	-0.81112	-3.15956	3.89308e-26	Yes	Yes	RPG3 vs RPG1
Gtsf1l	non-TF	3.04541	7.21651e-28	-0.85888	-3.50775	7.00373e-23	Yes	Yes	RPG3 vs RPG1
Spp1	non-TF	3.19464	2.16002e-36	-0.386984	-2.65009	0.00639168	Yes	Yes	RPG3 vs RPG1
2021-09-01	non-TF	3.28838	6.71294e-38	-0.916824	-4.93012	1.07716e-15	Yes	Yes	RPG3 vs RPG1
Ifitm3	non-TF	3.42791	4.27892e-40	-0.512273	-2.53493	5.99479e-13	Yes	Yes	RPG3 vs RPG1
Dnmt3l	TF	3.56281	2.39704e-38	-0.390067	-1.89768	2.45963e-08	Yes	Yes	RPG3 vs RPG1
Serf1	non-TF	-4.19271	3.01415e-41	0.0768195	2.66206	0.00545659	Yes	No	RPG3 vs RPG1
Taf7l	non-TF	-4.00293	6.18304e-41	0.25099	3.40433	2.04344e-09	Yes	No	RPG3 vs RPG1
Uchl1	non-TF	-3.96392	1.58539e-41	-0.104804	-1.79128	0.0128663	Yes	No	RPG3 vs RPG1
Sycp1	non-TF	-3.76258	1.47745e-40	0.230124	2.82497	2.23173e-08	Yes	No	RPG3 vs RPG1
Cirbp	non-TF	-3.71155	6.41983e-40	0.00258802	0.146337	1	Yes	No	RPG3 vs RPG1
H2.D1	non-TF	-3.66895	2.00708e-42	NA	NA	NA	Yes	No	RPG3 vs RPG1
Fkbp6	non-TF	-3.5232	1.00509e-41	-0.105563	-0.561438	0.091338	Yes	No	RPG3 vs RPG1
Mael	TF	-3.51596	2.70416e-40	0.0149936	0.059517	0.876551	Yes	No	RPG3 vs RPG1
Smc1b	non-TF	-3.45771	1.93346e-38	-0.0354117	-0.344593	0.547252	Yes	No	RPG3 vs RPG1
Ddx4	non-TF	-3.44989	4.64306e-42	0.165224	1.9603	0.000415634	Yes	No	RPG3 vs RPG1
Dmrt1	TF	-3.43354	3.81112e-41	0.0142994	0.30718	0.686279	Yes	No	RPG3 vs RPG1
Ret	non-TF	-3.34174	1.00696e-36	-0.0213816	-0.441647	0.522958	Yes	No	RPG3 vs RPG1
Afp	non-TF	-3.29106	1.26488e-40	-0.229852	-0.477846	0.0474273	Yes	No	RPG3 vs RPG1
Sdc4	non-TF	-3.2812	5.41833e-40	-0.158739	-2.75134	8.14055e-06	Yes	No	RPG3 vs RPG1
Nmt2	non-TF	-3.27934	7.00377e-41	0.00358282	0.275592	1	Yes	No	RPG3 vs RPG1
Tuba3a	non-TF	-3.23166	9.19393e-31	0.0719167	0.354246	0.383328	Yes	No	RPG3 vs RPG1
B2m	non-TF	-3.2117	1.5238e-36	0.0590278	0.61471	0.356392	Yes	No	RPG3 vs RPG1
Pdcd4	non-TF	-3.19445	5.93239e-33	-0.38571	-0.867309	0.00172084	Yes	No	RPG3 vs RPG1
Gm1673	non-TF	-3.09039	3.36818e-34	-0.00635074	-0.0901047	1	Yes	No	RPG3 vs RPG1
Nxf2	non-TF	-3.03756	1.25262e-41	0.270082	2.81951	1.91686e-05	Yes	No	RPG3 vs RPG1
Zcrb1	non-TF	-3.03465	1.84318e-34	-0.00429005	-0.217906	0.888553	Yes	No	RPG3 vs RPG1
Mmd	non-TF	-3.01892	9.05175e-30	-0.0830029	-1.19422	0.0328674	Yes	No	RPG3 vs RPG1
Tsc22d3	TF	-2.95817	9.12652e-41	-0.0519423	-1.90789	0.0139095	Yes	No	RPG3 vs RPG1
Fbxo32	non-TF	-2.88857	1.45014e-38	0.0133556	0.254439	0.823087	Yes	No	RPG3 vs RPG1
Ypel5	non-TF	-2.87688	4.10661e-35	0.00886641	1.19226	0.408443	Yes	No	RPG3 vs RPG1
Gstm5	non-TF	-2.87443	9.26932e-38	0.0441378	0.251611	0.557056	Yes	No	RPG3 vs RPG1
X1700018B24Rik	non-TF	-2.87008	2.0171e-36	NA	NA	NA	Yes	No	RPG3 vs RPG1
Jak1	non-TF	-2.85708	1.9227e-28	0.00409295	0.104432	1	Yes	No	RPG3 vs RPG1
Gtsf1	non-TF	-2.81836	1.38856e-40	0.12027	0.599741	0.346619	Yes	No	RPG3 vs RPG1
H2.M3	non-TF	-2.81751	4.47986e-35	NA	NA	NA	Yes	No	RPG3 vs RPG1
Tex101	non-TF	-2.80784	1.39793e-41	0.248414	0.798285	0.00684592	Yes	No	RPG3 vs RPG1
Ccnd2	non-TF	-2.80387	3.90465e-28	-0.0184687	-1.63123	0.416808	Yes	No	RPG3 vs RPG1
Neb	non-TF	-2.77645	1.65249e-32	-0.245925	-0.534242	0.0390595	Yes	No	RPG3 vs RPG1
Ddx25	non-TF	-2.71619	8.42951e-37	0.00280469	0.0471972	1	Yes	No	RPG3 vs RPG1
Rragd	non-TF	-2.70757	2.07431e-35	0.00360194	0.193218	1	Yes	No	RPG3 vs RPG1
Cadm1	non-TF	-2.69321	1.74049e-34	0.00435628	0.749648	0.588459	Yes	No	RPG3 vs RPG1
Rasl11a	non-TF	-2.69237	2.07828e-20	-0.12927	-1.31594	0.025095	Yes	No	RPG3 vs RPG1
Rapsn	non-TF	-2.68163	7.69678e-28	-0.237645	-0.416542	0.00103631	Yes	No	RPG3 vs RPG1
Selk	non-TF	-2.66953	9.19803e-39	NA	NA	NA	Yes	No	RPG3 vs RPG1
H19	non-TF	-2.66397	9.82026e-29	0.150473	0.338998	0.027338	Yes	No	RPG3 vs RPG1
Cst3	non-TF	-2.66106	1.25798e-30	-0.160869	-2.97325	0.0134553	Yes	No	RPG3 vs RPG1
Smoc2	non-TF	-2.6403	7.97634e-38	-0.0482446	-1.08794	0.0945341	Yes	No	RPG3 vs RPG1
Ccna1	non-TF	-2.62329	3.3475e-15	0.036303	0.545651	0.349968	Yes	No	RPG3 vs RPG1
X2610524H06Rik	non-TF	-2.60392	1.89541e-26	NA	NA	NA	Yes	No	RPG3 vs RPG1
Rhox10	TF	-2.60274	1.90075e-35	0.258077	0.944171	0.0496901	Yes	No	RPG3 vs RPG1
Gyltl1b	non-TF	-2.59787	1.54085e-32	NA	NA	NA	Yes	No	RPG3 vs RPG1
Foxf1	TF	-2.58903	4.16656e-35	0.0101762	0.514416	0.572223	Yes	No	RPG3 vs RPG1
Tmc3	non-TF	-2.58559	3.20165e-21	-0.0292857	-0.0704732	1	Yes	No	RPG3 vs RPG1
Caprin2	non-TF	-2.57855	1.14437e-21	-0.0410833	-1.01515	0.323141	Yes	No	RPG3 vs RPG1
RP24.445D7.2	non-TF	-2.5683	5.41302e-29	NA	NA	NA	Yes	No	RPG3 vs RPG1
Dbx2	TF	-2.54307	7.89955e-28	0.179395	2.0256	0.000301558	Yes	No	RPG3 vs RPG1
Mrps6	non-TF	-2.53635	2.34854e-18	-0.0295555	-1.29877	0.120544	Yes	No	RPG3 vs RPG1
Tdrd5	non-TF	-2.52976	4.38511e-37	-0.0775051	-1.13985	0.041056	Yes	No	RPG3 vs RPG1
Phf13	non-TF	-2.52716	1.22734e-38	0.00721802	0.986847	0.526071	Yes	No	RPG3 vs RPG1
Pcp4l1	non-TF	-2.51301	6.68361e-39	-0.0478663	-0.340687	0.708067	Yes	No	RPG3 vs RPG1
X2610035D17Rik	non-TF	-2.50567	8.27013e-29	NA	NA	NA	Yes	No	RPG3 vs RPG1
Igf2	non-TF	-2.49348	1.15687e-16	-0.232723	-0.418688	0.0040305	Yes	No	RPG3 vs RPG1
Cartpt	non-TF	-2.47874	3.30435e-37	0.121488	1.29328	0.0114404	Yes	No	RPG3 vs RPG1
Ube2b	non-TF	-2.46566	5.82779e-39	0.001519	0.0703742	1	Yes	No	RPG3 vs RPG1
Gm773	non-TF	-2.46148	6.62017e-07	0.243056	0.629357	0.160505	Yes	No	RPG3 vs RPG1
Igsf3	non-TF	-2.46011	6.55126e-26	-0.017379	-0.424762	0.601406	Yes	No	RPG3 vs RPG1
Sohlh1	TF	-2.45103	1.662e-38	0.144058	0.366262	0.0897484	Yes	No	RPG3 vs RPG1
Figla	TF	-2.43723	2.26992e-36	0.16787	0.460566	0.032199	Yes	No	RPG3 vs RPG1
Ptprt	non-TF	-2.43232	3.5839e-10	0.0150928	0.608077	0.614742	Yes	No	RPG3 vs RPG1
Gnb4	non-TF	-2.40753	9.94146e-32	0.0312785	0.479103	0.523558	Yes	No	RPG3 vs RPG1
Usp3	non-TF	-2.39583	3.18407e-38	0.00503733	1.07026	0.748169	Yes	No	RPG3 vs RPG1
Tex11	non-TF	-2.39357	4.87449e-30	0.181123	0.846528	0.165885	Yes	No	RPG3 vs RPG1
Mllt3	TF	-2.36058	7.82349e-20	0.00286966	0.628363	1	Yes	No	RPG3 vs RPG1
Piwil2	non-TF	-2.35989	2.52649e-37	-0.326225	-0.652346	0.00296272	Yes	No	RPG3 vs RPG1
X1700013H16Rik	non-TF	-2.34718	8.53221e-23	NA	NA	NA	Yes	No	RPG3 vs RPG1
Hbp1	TF	-2.32862	6.16901e-36	-0.000889906	-0.139403	1	Yes	No	RPG3 vs RPG1
Parp8	non-TF	-2.32489	2.03775e-12	-0.0146294	-0.207215	0.795697	Yes	No	RPG3 vs RPG1
Gm11551	non-TF	-2.32211	0.000179639	NA	NA	NA	Yes	No	RPG3 vs RPG1
Egr4	TF	-2.32167	6.08633e-38	-0.025467	-2.10793	0.0604539	Yes	No	RPG3 vs RPG1
Mpc2	non-TF	-2.31541	4.77765e-39	-0.00623097	-1.10094	0.783057	Yes	No	RPG3 vs RPG1
Gm6890	non-TF	-2.31327	2.28147e-28	NA	NA	NA	Yes	No	RPG3 vs RPG1
Chd4	non-TF	-2.30042	7.80622e-30	-0.01767	-0.334154	0.689015	Yes	No	RPG3 vs RPG1
Txnip	non-TF	-2.29804	2.84833e-33	-0.187124	-2.77752	7.26513e-05	Yes	No	RPG3 vs RPG1
Spink2	non-TF	-2.29668	2.91752e-30	-0.109018	-0.328909	0.418784	Yes	No	RPG3 vs RPG1
RP23.53O7.2	non-TF	-2.29361	4.06048e-24	NA	NA	NA	Yes	No	RPG3 vs RPG1
Eif1b	non-TF	-2.2888	1.34837e-37	-0.0369634	-0.430387	0.361651	Yes	No	RPG3 vs RPG1
Irf1	TF	-2.28828	4.11236e-33	-0.0638851	-1.15345	0.0310279	Yes	No	RPG3 vs RPG1
Mdn1	non-TF	-2.28702	3.2238e-29	-0.108081	-3.1274	0.000218568	Yes	No	RPG3 vs RPG1
Hdac7	non-TF	-2.28687	5.98064e-07	-0.00384825	-0.0064038	1	Yes	No	RPG3 vs RPG1
Plin1	non-TF	-2.2825	0.00144799	-0.358253	-0.675947	9.48489e-06	Yes	No	RPG3 vs RPG1
Map7d2	non-TF	-2.28155	7.27916e-24	-0.0470361	-1.26545	0.175591	Yes	No	RPG3 vs RPG1
Zic1	TF	-2.26825	1.15923e-10	-0.00770342	-0.674881	0.853524	Yes	No	RPG3 vs RPG1
Mageb4	non-TF	-2.26404	5.54362e-41	-0.4	-0.736966	0.358663	Yes	No	RPG3 vs RPG1
Igf1r	non-TF	-2.2607	1.83617e-27	0.00538086	1.41579	0.598342	Yes	No	RPG3 vs RPG1
Tex30	non-TF	-2.25159	1.87022e-34	-0.0186767	-1.8834	0.206922	Yes	No	RPG3 vs RPG1
Sipa1	non-TF	-2.2396	2.71748e-17	-0.14109	-0.574437	0.0680509	Yes	No	RPG3 vs RPG1
Tnrc6b	non-TF	-2.23959	8.02402e-31	-0.0170246	-0.792159	0.366032	Yes	No	RPG3 vs RPG1
Sox4	TF	-2.23803	4.4462e-11	0.00178857	0.0412619	1	Yes	No	RPG3 vs RPG1
Cpne8	non-TF	-2.23543	8.53221e-23	0.0266173	0.652087	0.447151	Yes	No	RPG3 vs RPG1
Atoh8	TF	-2.23202	3.22959e-32	-0.0368271	-0.772939	0.197376	Yes	No	RPG3 vs RPG1
Clstn1	non-TF	-2.22621	1.99429e-26	-0.0305248	-1.04162	0.0892698	Yes	No	RPG3 vs RPG1
Ccdc191	non-TF	-2.21094	5.49013e-16	-0.0686003	-0.907639	0.24066	Yes	No	RPG3 vs RPG1
Psme2	non-TF	-2.20865	3.67894e-31	-0.0762004	-1.72264	0.0160118	Yes	No	RPG3 vs RPG1
Gm12031	non-TF	-2.20828	0.0017446	NA	NA	NA	Yes	No	RPG3 vs RPG1
Egr1	TF	-2.20687	8.08102e-11	-0.0353401	-1.60802	0.0218644	Yes	No	RPG3 vs RPG1
Ankrd12	non-TF	-2.2061	1.69037e-26	0.0113231	1.40649	0.596681	Yes	No	RPG3 vs RPG1
Zfp703	TF	-2.20515	1.25655e-16	0.0128347	0.655775	0.444894	Yes	No	RPG3 vs RPG1
Gng12	non-TF	-2.20304	1.48828e-24	-0.0211255	-1.70296	0.211531	Yes	No	RPG3 vs RPG1
Crabp1	non-TF	-2.19466	2.01022e-27	-0.0189541	-0.2796	0.739999	Yes	No	RPG3 vs RPG1
Aim1	non-TF	-2.19221	1.50551e-33	NA	NA	NA	Yes	No	RPG3 vs RPG1
Crispld2	non-TF	-2.18764	8.52405e-34	0.0100806	0.0434211	0.895674	Yes	No	RPG3 vs RPG1
Hmgb3	non-TF	-2.18009	1.29567e-28	-0.00136071	-0.0800496	1	Yes	No	RPG3 vs RPG1
Insig1	non-TF	-2.17941	3.52559e-30	-0.0185676	-0.882033	0.539167	Yes	No	RPG3 vs RPG1
Slc5a3	non-TF	-2.17721	4.00536e-16	-0.0295555	-1.29877	0.120544	Yes	No	RPG3 vs RPG1
Dnd1	non-TF	-2.17604	5.71146e-32	-0.0810133	-0.893625	0.148809	Yes	No	RPG3 vs RPG1
Gm43938	non-TF	-2.17462	7.63014e-14	NA	NA	NA	Yes	No	RPG3 vs RPG1
Rpl39l	non-TF	-2.17307	1.31038e-30	0.192235	1.1819	0.119277	Yes	No	RPG3 vs RPG1
Syce1l	non-TF	-2.16707	5.95445e-16	0.0901109	0.21994	0.505545	Yes	No	RPG3 vs RPG1
A230065H16Rik	non-TF	-2.1606	3.31077e-29	NA	NA	NA	Yes	No	RPG3 vs RPG1
Sdcbp	non-TF	-2.15485	1.84636e-36	0.0498634	0.512885	0.444998	Yes	No	RPG3 vs RPG1
Hspa4l	non-TF	-2.15421	2.10857e-28	0.00409482	0.357032	1	Yes	No	RPG3 vs RPG1
Epb41l4b	non-TF	-2.15017	9.56449e-29	0.0198492	1.02741	0.18894	Yes	No	RPG3 vs RPG1
D10Wsu102e	non-TF	-2.14764	1.65251e-32	-0.0164331	-0.349236	0.77671	Yes	No	RPG3 vs RPG1
Chd3os	non-TF	-2.14682	2.57437e-31	NA	NA	NA	Yes	No	RPG3 vs RPG1
Esx1	TF	-2.13875	4.67895e-35	0.0174809	1.26212	0.481581	Yes	No	RPG3 vs RPG1
Prkar1a	non-TF	-2.13869	3.18407e-38	-0.0525309	-0.527888	0.391777	Yes	No	RPG3 vs RPG1
Gm27216	non-TF	-2.13413	3.56614e-34	NA	NA	NA	Yes	No	RPG3 vs RPG1
Rbfox3	non-TF	-2.13375	4.29604e-22	-0.182769	-0.589323	0.0569902	Yes	No	RPG3 vs RPG1
Mgst2	non-TF	-2.13199	7.91526e-31	-0.0749074	-0.135743	0.721824	Yes	No	RPG3 vs RPG1
X1700019B21Rik	non-TF	-2.12942	6.03813e-18	NA	NA	NA	Yes	No	RPG3 vs RPG1
Krt12	non-TF	-2.12059	1.52865e-16	-0.320662	-0.597861	1.20938e-05	Yes	No	RPG3 vs RPG1
Clic6	non-TF	-2.11617	1.21263e-25	0.0559055	0.613818	0.275116	Yes	No	RPG3 vs RPG1
Pdzrn3	non-TF	-2.11612	2.28263e-16	0.0221176	1.31482	0.205555	Yes	No	RPG3 vs RPG1
mt.Nd4	non-TF	-2.11348	3.34202e-31	NA	NA	NA	Yes	No	RPG3 vs RPG1
Sfmbt2	non-TF	-2.11096	4.76215e-16	0.0385296	1.2976	0.337294	Yes	No	RPG3 vs RPG1
Glis3	TF	-2.10944	4.37526e-26	0.027172	1.21384	0.219795	Yes	No	RPG3 vs RPG1
Sox3	TF	-2.10796	1.04495e-35	0.00464785	2.93566	0.376867	Yes	No	RPG3 vs RPG1
Cox8c	non-TF	-2.10351	3.59424e-24	0.0311066	0.0916143	0.824809	Yes	No	RPG3 vs RPG1
Abcd2	non-TF	-2.10146	9.37257e-05	0.134007	0.831617	0.16221	Yes	No	RPG3 vs RPG1
Sbno1	non-TF	-2.09835	6.81715e-35	-0.0250109	-1.90615	0.191432	Yes	No	RPG3 vs RPG1
Maged1	non-TF	-2.09146	7.59832e-37	-0.0494277	-1.62376	0.149914	Yes	No	RPG3 vs RPG1
Tmem57	non-TF	-2.08625	4.95294e-21	NA	NA	NA	Yes	No	RPG3 vs RPG1
Heg1	non-TF	-2.08381	6.89085e-15	0.0132181	0.148038	0.862194	Yes	No	RPG3 vs RPG1
Tex15	non-TF	-2.07974	9.53003e-15	-0.382353	-0.819428	0.0632405	Yes	No	RPG3 vs RPG1
Gbp2	non-TF	-2.07359	6.71928e-35	-0.421231	-1.14433	0.0867545	Yes	No	RPG3 vs RPG1
Rrad	non-TF	-2.07196	3.42572e-28	-0.0769318	-0.380627	0.245188	Yes	No	RPG3 vs RPG1
C1qtnf4	non-TF	-2.06936	9.23342e-35	-0.0953042	-0.685974	0.157047	Yes	No	RPG3 vs RPG1
Atp2b1	non-TF	-2.06934	1.05944e-15	-0.0110093	-1.10235	0.315364	Yes	No	RPG3 vs RPG1
Rgs2	non-TF	-2.06519	1.51763e-28	0.077297	2.05271	0.036258	Yes	No	RPG3 vs RPG1
Rnf212	non-TF	-2.06374	8.4741e-31	0.153594	1.07091	0.14749	Yes	No	RPG3 vs RPG1
Ski	TF	-2.06251	2.7112e-29	0.000596692	0.0321496	1	Yes	No	RPG3 vs RPG1
Itm2b	non-TF	-2.06232	5.81777e-38	-0.0635368	-1.25655	0.107462	Yes	No	RPG3 vs RPG1
Foxo1	TF	-2.05685	4.60359e-33	-0.000193555	-0.0451815	1	Yes	No	RPG3 vs RPG1
Taf9b	non-TF	-2.04695	2.88857e-39	0.12163	3.60763	0.00619763	Yes	No	RPG3 vs RPG1
Taf1	TF	-2.04586	8.35117e-30	-0.11393	#NAME?	0.0292782	Yes	No	RPG3 vs RPG1
Ighm	non-TF	-2.0448	1.59658e-34	NA	NA	NA	Yes	No	RPG3 vs RPG1
Gm15262	non-TF	-2.04439	3.41192e-27	NA	NA	NA	Yes	No	RPG3 vs RPG1
Kif3a	non-TF	-2.0372	9.67561e-16	0.00314521	0.039983	1	Yes	No	RPG3 vs RPG1
Krt27	non-TF	-2.03681	2.95563e-17	0.195426	0.670749	0.0377534	Yes	No	RPG3 vs RPG1
Fbxo36	non-TF	-2.03583	3.45237e-20	-0.024769	-3.52878	0.116744	Yes	No	RPG3 vs RPG1
Cd302	non-TF	-2.03461	2.64613e-31	0.000414582	0.00267341	1	Yes	No	RPG3 vs RPG1
Cyp4v3	non-TF	-2.03102	8.01231e-09	-0.0162895	-0.168894	0.91889	Yes	No	RPG3 vs RPG1
Igsf21	non-TF	-2.02836	8.18839e-10	-0.0227984	-0.808679	0.349585	Yes	No	RPG3 vs RPG1
Sort1	non-TF	-2.02599	1.06147e-14	-0.0112488	-0.508535	0.736225	Yes	No	RPG3 vs RPG1
Gmpr	non-TF	-2.02575	9.41038e-14	0.0186638	0.38731	0.761742	Yes	No	RPG3 vs RPG1
Enkur	non-TF	-2.02235	7.34423e-14	0.118985	1.35256	0.0340204	Yes	No	RPG3 vs RPG1
Hoxb6	TF	-2.02172	0.000520711	-0.000583011	-0.0241729	0.864635	Yes	No	RPG3 vs RPG1
Vsig1	non-TF	-2.01604	9.8002e-05	-0.0480769	-0.0771679	1	Yes	No	RPG3 vs RPG1
Zbtb20	TF	-2.01194	1.80977e-12	-0.440476	-1.04064	0.0856222	Yes	No	RPG3 vs RPG1
Ifi27	non-TF	-2.01084	5.16454e-37	-0.213384	-0.504075	0.0988928	Yes	No	RPG3 vs RPG1
Procr	non-TF	-2.00601	0.00262701	-0.0765508	-0.342682	0.500443	Yes	No	RPG3 vs RPG1
Mlf1	non-TF	-2.00382	1.66334e-14	-0.0212341	-0.275995	0.747318	Yes	No	RPG3 vs RPG1
Tex12	non-TF	-2.00021	1.21415e-37	0.0619076	0.398515	0.507152	Yes	No	RPG3 vs RPG1
Chic2	non-TF	-1.99383	3.86595e-22	7.09369e-05	0.0016551	1	Yes	No	RPG3 vs RPG1
E530001K10Rik	non-TF	-1.98934	0.00218615	NA	NA	NA	Yes	No	RPG3 vs RPG1
Stag3	non-TF	-1.98465	3.45037e-35	-0.0131489	-0.200723	0.93125	Yes	No	RPG3 vs RPG1
Mier1	TF	-1.98048	1.30252e-32	-0.0265353	-0.629744	0.368743	Yes	No	RPG3 vs RPG1
Zrsr2	non-TF	-1.97983	4.16986e-25	-0.0190435	-1.64748	0.52827	Yes	No	RPG3 vs RPG1
Asap1	non-TF	-1.97701	3.61125e-20	-0.0524491	-1.20161	0.068601	Yes	No	RPG3 vs RPG1
Casc4	non-TF	-1.97604	4.73992e-29	0.0161889	0.803737	0.695878	Yes	No	RPG3 vs RPG1
Tdrd1	non-TF	-1.97016	3.53875e-38	0.116319	0.466956	0.187741	Yes	No	RPG3 vs RPG1
Bcl6	TF	-1.96813	4.20616e-29	0.0128093	0.262782	0.811495	Yes	No	RPG3 vs RPG1
X3110045C21Rik	non-TF	-1.96512	4.12293e-15	NA	NA	NA	Yes	No	RPG3 vs RPG1
Pag1	non-TF	-1.96052	6.33831e-07	0.054604	0.950386	0.230163	Yes	No	RPG3 vs RPG1
Rbm44	non-TF	-1.95406	1.12985e-10	0.133493	0.643928	0.264528	Yes	No	RPG3 vs RPG1
Pphln1	non-TF	-1.95306	1.38249e-34	-0.00437385	-0.222508	0.888328	Yes	No	RPG3 vs RPG1
Sptan1	non-TF	-1.95282	2.57088e-26	0.0121471	0.386001	0.660811	Yes	No	RPG3 vs RPG1
Mdh2	non-TF	-1.95176	1.00799e-31	-0.044963	-0.932667	0.12598	Yes	No	RPG3 vs RPG1
Ttll7	non-TF	-1.95031	1.47818e-28	0.107369	0.485625	0.224323	Yes	No	RPG3 vs RPG1
X1500009L16Rik	non-TF	-1.94926	7.98909e-08	NA	NA	NA	Yes	No	RPG3 vs RPG1
Ropn1l	non-TF	-1.94799	3.9048e-26	-0.0605799	-0.510566	0.318688	Yes	No	RPG3 vs RPG1
Srsf9	non-TF	-1.94696	3.18938e-33	-0.0443779	-1.27294	0.0589443	Yes	No	RPG3 vs RPG1
Msi2	non-TF	-1.94495	5.85008e-24	-0.036695	-1.72016	0.0671715	Yes	No	RPG3 vs RPG1
Ccdc152	non-TF	-1.94028	8.76861e-18	0.297917	1.30698	0.0251616	Yes	No	RPG3 vs RPG1
Stk31	non-TF	-1.93971	1.99934e-33	0.160475	2.22386	0.00165852	Yes	No	RPG3 vs RPG1
A530083I20Rik	non-TF	-1.93492	0.00855687	NA	NA	NA	Yes	No	RPG3 vs RPG1
Mcam	non-TF	-1.93165	1.58363e-15	-0.11773	-1.93986	0.000464751	Yes	No	RPG3 vs RPG1
Vill	non-TF	-1.93119	1.59747e-23	-0.173576	-0.871099	0.0405121	Yes	No	RPG3 vs RPG1
Tcf3	TF	-1.92734	1.79841e-21	-0.0674299	-2.13872	0.00228507	Yes	No	RPG3 vs RPG1
mt.Nd6	non-TF	-1.92313	1.73395e-26	NA	NA	NA	Yes	No	RPG3 vs RPG1
Aff3	TF	-1.91883	8.14889e-36	0.00929237	0.729357	0.539031	Yes	No	RPG3 vs RPG1
Tex19.1	non-TF	-1.91676	4.02904e-21	-0.154392	-0.583642	0.0489755	Yes	No	RPG3 vs RPG1
Zbtb16	TF	-1.91665	1.12668e-20	-0.0169122	-1.03564	0.343651	Yes	No	RPG3 vs RPG1
Nf1	non-TF	-1.91558	9.93408e-11	-0.0276361	-0.904273	0.256609	Yes	No	RPG3 vs RPG1
Mgat4a	non-TF	-1.914	1.8189e-09	-0.0595045	-1.04719	0.0637761	Yes	No	RPG3 vs RPG1
Gm26815	non-TF	-1.90928	2.68952e-15	NA	NA	NA	Yes	No	RPG3 vs RPG1
Fam90a1b	non-TF	-1.90825	1.30868e-15	-0.0773994	-2.64689	0.0329785	Yes	No	RPG3 vs RPG1
Fgd6	non-TF	-1.90371	9.2283e-07	0.0070471	0.292364	0.898131	Yes	No	RPG3 vs RPG1
Tapbp	non-TF	-1.90112	2.81447e-28	-0.0416195	-1.26965	0.0724725	Yes	No	RPG3 vs RPG1
Luzp4	non-TF	-1.89994	1.95694e-35	0.166667	0.415037	0.601229	Yes	No	RPG3 vs RPG1
Pou3f1	TF	-1.89811	1.76745e-13	0.0112527	2.78921	0.056128	Yes	No	RPG3 vs RPG1
RP23.198F11.3	non-TF	-1.89762	1.28262e-15	NA	NA	NA	Yes	No	RPG3 vs RPG1
Pear1	non-TF	-1.89712	1.69181e-05	-0.0557502	-0.288318	0.521485	Yes	No	RPG3 vs RPG1
Stx7	non-TF	-1.89672	3.2522e-25	-0.0115359	-0.0994385	0.931165	Yes	No	RPG3 vs RPG1
Rnf24	non-TF	-1.89491	1.18051e-17	-0.0192989	-0.950296	0.657031	Yes	No	RPG3 vs RPG1
Mycbp2	non-TF	-1.89083	2.78102e-24	-0.0682794	-1.46425	0.0194111	Yes	No	RPG3 vs RPG1
Pgm2l1	non-TF	-1.88787	3.14082e-32	-0.00141889	-0.101367	1	Yes	No	RPG3 vs RPG1
Espn	non-TF	-1.88618	2.60168e-10	0.015157	0.209249	0.828818	Yes	No	RPG3 vs RPG1
Dpep3	non-TF	-1.88452	3.21441e-17	0.083956	0.167529	0.323047	Yes	No	RPG3 vs RPG1
Stk36	non-TF	-1.88156	1.76814e-15	-0.139085	-1.20514	0.0232871	Yes	No	RPG3 vs RPG1
Lgmn	non-TF	-1.8787	1.22927e-26	-0.128292	-1.24547	0.0331081	Yes	No	RPG3 vs RPG1
Cmtm8	non-TF	-1.87694	1.05352e-12	0.00704001	0.0891399	1	Yes	No	RPG3 vs RPG1
Rgmb	non-TF	-1.87626	4.78183e-20	0.025339	0.570083	0.621371	Yes	No	RPG3 vs RPG1
Sh2d3c	non-TF	-1.87572	1.24454e-15	-0.297362	-0.55095	0.000413682	Yes	No	RPG3 vs RPG1
Ifi47	non-TF	-1.87461	1.7221e-29	-0.383333	-0.697437	0.10895	Yes	No	RPG3 vs RPG1
Abcc8	non-TF	-1.87093	9.68147e-11	-0.0082338	-0.0880166	0.947714	Yes	No	RPG3 vs RPG1
Eif5b	non-TF	-1.87011	1.90275e-25	-0.0321845	-2.44399	0.054665	Yes	No	RPG3 vs RPG1
Cfap53	non-TF	-1.86992	1.41118e-19	-0.0647959	-0.200236	0.721943	Yes	No	RPG3 vs RPG1
Ankrd17	non-TF	-1.86691	4.31947e-29	-0.00296083	-0.581244	0.797508	Yes	No	RPG3 vs RPG1
Stat3	TF	-1.86529	1.92321e-28	-0.0187831	-0.415886	0.733521	Yes	No	RPG3 vs RPG1
Kdm5a	TF	-1.86384	9.94388e-30	-0.0394461	-3.30037	0.0675513	Yes	No	RPG3 vs RPG1
Stx2	non-TF	-1.8638	4.66256e-25	-0.0460933	-0.486468	0.454664	Yes	No	RPG3 vs RPG1
Mns1	non-TF	-1.86053	1.95087e-25	-0.0814719	-0.562374	0.303997	Yes	No	RPG3 vs RPG1
Tmem123	non-TF	-1.85965	9.24816e-20	-0.0450484	-3.81855	0.0314691	Yes	No	RPG3 vs RPG1
X9530077C05Rik	non-TF	-1.85729	6.89016e-39	NA	NA	NA	Yes	No	RPG3 vs RPG1
Hoxb7	TF	-1.85517	5.11129e-31	-0.0325023	-1.13053	0.222371	Yes	No	RPG3 vs RPG1
D830044I16Rik	non-TF	-1.85505	1.56765e-08	NA	NA	NA	Yes	No	RPG3 vs RPG1
Usp18	non-TF	-1.85462	1.84622e-37	0.053136	0.28746	0.600407	Yes	No	RPG3 vs RPG1
Tspan8	non-TF	-1.85429	7.34918e-11	-0.127778	-0.220909	0.276231	Yes	No	RPG3 vs RPG1
Map1lc3a	non-TF	-1.85343	8.16757e-27	0.0118708	0.260679	0.714978	Yes	No	RPG3 vs RPG1
Pdlim7	non-TF	-1.85234	1.09417e-24	-0.125772	-1.20607	0.00438109	Yes	No	RPG3 vs RPG1
Cd6	non-TF	-1.84935	6.40521e-17	-0.06928	-0.136378	0.494871	Yes	No	RPG3 vs RPG1
Tshz1	TF	-1.84903	4.99242e-23	0.00183695	0.272459	1	Yes	No	RPG3 vs RPG1
Isg20	non-TF	-1.84747	2.15065e-24	-0.0985318	-0.228391	0.388359	Yes	No	RPG3 vs RPG1
Id4	TF	-1.84588	0.000505192	-0.00805738	-0.220781	0.836137	Yes	No	RPG3 vs RPG1
mt.Co1	non-TF	-1.84436	6.24837e-28	NA	NA	NA	Yes	No	RPG3 vs RPG1
Batf3	TF	-1.84072	4.03101e-10	0.0220205	0.23763	0.616063	Yes	No	RPG3 vs RPG1
Pygl	non-TF	-1.83697	3.91359e-36	0.0641136	0.437025	0.327937	Yes	No	RPG3 vs RPG1
Nab2	non-TF	-1.83636	1.11816e-21	0.0559795	0.833765	0.0730896	Yes	No	RPG3 vs RPG1
Mycbp	non-TF	-1.836	2.19534e-30	-0.0352278	-1.28654	0.262721	Yes	No	RPG3 vs RPG1
Cftr	non-TF	-1.83532	8.98531e-15	-0.10437	-1.53585	0.0706102	Yes	No	RPG3 vs RPG1
Sys1	non-TF	-1.83404	4.49332e-17	-0.14007	-2.16158	5.24176e-05	Yes	No	RPG3 vs RPG1
RP24.484I1.3	non-TF	-1.83153	2.02591e-05	NA	NA	NA	Yes	No	RPG3 vs RPG1
Runx1	TF	-1.83071	1.36489e-05	-0.0648778	-0.100438	0.403132	Yes	No	RPG3 vs RPG1
X4930447C04Rik	non-TF	-1.82979	1.18735e-12	NA	NA	NA	Yes	No	RPG3 vs RPG1
Kdm1b	non-TF	-1.82921	2.23802e-25	-0.0501111	-1.66135	0.0454754	Yes	No	RPG3 vs RPG1
Dag1	non-TF	-1.82728	2.7775e-23	-0.0290052	-1.14968	0.223058	Yes	No	RPG3 vs RPG1
Chst5	non-TF	-1.82603	1.15935e-30	-0.106863	-0.748331	0.11303	Yes	No	RPG3 vs RPG1
Esf1	non-TF	-1.82552	8.86048e-26	-0.0824906	-2.34369	0.0297075	Yes	No	RPG3 vs RPG1
Foxr1	TF	-1.82463	2.92737e-28	-0.0489204	-0.435069	0.601229	Yes	No	RPG3 vs RPG1
Gm2694	non-TF	-1.82203	9.50038e-14	-0.00225724	-0.107797	0.919756	Yes	No	RPG3 vs RPG1
Vamp3	non-TF	-1.81676	9.90569e-17	0.0820937	1.66307	0.0146736	Yes	No	RPG3 vs RPG1
Rspo2	non-TF	-1.81653	1.8876e-14	0.0666072	1.93136	0.0245324	Yes	No	RPG3 vs RPG1
Ubc	non-TF	-1.81471	9.43895e-29	-0.02474	-0.696379	0.414492	Yes	No	RPG3 vs RPG1
Usp34	non-TF	-1.81467	2.76346e-13	-0.00505895	-1.12684	0.716247	Yes	No	RPG3 vs RPG1
Tmem53	non-TF	-1.81259	2.68908e-17	-0.132429	-0.99313	0.0656496	Yes	No	RPG3 vs RPG1
Mgl2	non-TF	-1.81067	8.98978e-09	-0.435335	-0.8911	3.824e-06	Yes	No	RPG3 vs RPG1
Pafah1b2	non-TF	-1.81056	2.74058e-27	-0.0209954	-0.878054	0.519227	Yes	No	RPG3 vs RPG1
Foxc2	TF	-1.80659	0.0044497	0.0294117	2.52233	0.0063173	Yes	No	RPG3 vs RPG1
Trip12	non-TF	-1.80567	1.18311e-26	-0.0077518	-2.15316	0.7241	Yes	No	RPG3 vs RPG1
Arpc1a	non-TF	-1.8028	3.2808e-33	-0.154464	-1.34746	0.00898902	Yes	No	RPG3 vs RPG1
Smc6	non-TF	-1.80232	1.36555e-24	-0.01478	-2.17216	0.440099	Yes	No	RPG3 vs RPG1
Sycp3	non-TF	-1.80008	1.90336e-19	0.27971	4.2825	1.02582e-06	Yes	No	RPG3 vs RPG1
Ints3	non-TF	-1.79998	6.48297e-12	-0.0863999	-1.56411	0.0355155	Yes	No	RPG3 vs RPG1
X4930550L24Rik	non-TF	-1.79977	1.90192e-31	NA	NA	NA	Yes	No	RPG3 vs RPG1
Dixdc1	non-TF	-1.79926	1.45946e-18	0.0361685	0.55809	0.705802	Yes	No	RPG3 vs RPG1
Ltb	non-TF	-1.79885	1.20474e-13	-0.000165652	-0.00200272	1	Yes	No	RPG3 vs RPG1
Mpp5	non-TF	-1.79842	2.25934e-16	-0.00471781	-0.308989	0.862995	Yes	No	RPG3 vs RPG1
Cir1	non-TF	-1.79768	2.94402e-25	-0.0304317	-1.46441	0.587129	Yes	No	RPG3 vs RPG1
Psmb9	non-TF	-1.79552	2.35347e-34	-0.0461173	-0.48337	0.329283	Yes	No	RPG3 vs RPG1
Ufsp2	non-TF	-1.79422	7.34967e-11	0.0267681	0.545752	0.492108	Yes	No	RPG3 vs RPG1
X9930021J03Rik	non-TF	-1.79316	4.46234e-14	NA	NA	NA	Yes	No	RPG3 vs RPG1
Tdrd9	non-TF	-1.79312	2.40787e-05	0.123084	0.386501	0.208567	Yes	No	RPG3 vs RPG1
Fbxo47	non-TF	-1.79293	1.90945e-11	0.0122326	0.308635	0.85177	Yes	No	RPG3 vs RPG1
Naa35	non-TF	-1.78727	9.19635e-31	-0.0557895	-1.72058	0.0281741	Yes	No	RPG3 vs RPG1
Wdr66	non-TF	-1.78693	1.23755e-24	-0.00156812	-0.00627851	1	Yes	No	RPG3 vs RPG1
Rbm46	non-TF	-1.78568	3.95768e-22	0.0826953	3.70492	0.000480408	Yes	No	RPG3 vs RPG1
X4933416C03Rik	non-TF	-1.78528	6.26413e-16	NA	NA	NA	Yes	No	RPG3 vs RPG1
Irf8	TF	-1.78436	9.43288e-36	-0.00652263	-0.0856763	0.944173	Yes	No	RPG3 vs RPG1
Tdrd7	non-TF	-1.78222	4.0923e-14	-0.0407029	-0.093852	0.802178	Yes	No	RPG3 vs RPG1
Fam183b	non-TF	-1.77906	8.87248e-25	0.0832995	0.482368	0.717781	Yes	No	RPG3 vs RPG1
Zfp9	TF	-1.7776	6.73321e-33	-0.0231501	-0.180958	0.851089	Yes	No	RPG3 vs RPG1
Klhdc3	non-TF	-1.77283	1.26195e-28	-0.163773	-2.48822	4.32054e-06	Yes	No	RPG3 vs RPG1
X4933434E20Rik	non-TF	-1.7694	3.06671e-24	NA	NA	NA	Yes	No	RPG3 vs RPG1
Clec10a	non-TF	-1.76829	3.55076e-21	-0.22123	-0.402492	0.00930868	Yes	No	RPG3 vs RPG1
BC049730	non-TF	-1.76737	3.23871e-21	NA	NA	NA	Yes	No	RPG3 vs RPG1
Bicc1	non-TF	-1.76577	8.83566e-16	0.0655861	3.26651	0.00248624	Yes	No	RPG3 vs RPG1
Tnrc6a	non-TF	-1.76336	6.46921e-26	-0.0333536	-2.45138	0.123418	Yes	No	RPG3 vs RPG1
Pcsk2	non-TF	-1.76246	1.65626e-17	-0.0477657	-1.3192	0.147438	Yes	No	RPG3 vs RPG1
Itga2b	non-TF	-1.76196	2.72655e-12	-0.248094	-0.561843	0.0228881	Yes	No	RPG3 vs RPG1
AI314180	non-TF	-1.76124	5.72084e-20	NA	NA	NA	Yes	No	RPG3 vs RPG1
Gnaz	non-TF	-1.76049	5.37482e-08	-0.0100663	-0.329926	0.780136	Yes	No	RPG3 vs RPG1
Hoxb13	TF	-1.7594	0.00523344	-0.085516	-1.42971	0.0730896	Yes	No	RPG3 vs RPG1
Dhx40	non-TF	-1.75792	4.48725e-26	-0.051348	-0.817065	0.315796	Yes	No	RPG3 vs RPG1
Sfmbt1	non-TF	-1.75575	6.86374e-18	-0.0343151	-2.02875	0.00967047	Yes	No	RPG3 vs RPG1
X1700020N01Rik	non-TF	-1.75472	1.2957e-10	NA	NA	NA	Yes	No	RPG3 vs RPG1
Eea1	non-TF	-1.75291	6.82809e-06	-0.0186881	-0.636108	0.500929	Yes	No	RPG3 vs RPG1
Laptm4a	non-TF	-1.74967	1.16787e-25	-0.0318849	-0.512466	0.486037	Yes	No	RPG3 vs RPG1
Ptprs	non-TF	-1.74283	5.31004e-17	-0.0200991	-0.322646	0.619	Yes	No	RPG3 vs RPG1
Fbn2	non-TF	-1.74051	8.30115e-05	0.0398411	0.504614	0.271391	Yes	No	RPG3 vs RPG1
Acot13	non-TF	-1.73783	1.5472e-21	-0.0309338	-0.967395	0.360259	Yes	No	RPG3 vs RPG1
Fev	TF	-1.73731	0.000882598	-0.0968748	-1.9293	0.00577945	Yes	No	RPG3 vs RPG1
Mbd2	TF	-1.73557	4.2202e-17	-0.0166406	-0.595881	0.692053	Yes	No	RPG3 vs RPG1
Gm6880	non-TF	-1.73458	2.34347e-32	NA	NA	NA	Yes	No	RPG3 vs RPG1
Sohlh2	TF	-1.73276	1.17353e-31	0.251666	1.53199	0.000115422	Yes	No	RPG3 vs RPG1
Fyn	non-TF	-1.73246	8.06783e-16	0.00412214	0.153728	1	Yes	No	RPG3 vs RPG1
Ssbp2	non-TF	-1.72748	3.73229e-22	-0.00300095	-0.223224	0.871392	Yes	No	RPG3 vs RPG1
Halr1	non-TF	-1.72697	1.10997e-26	-0.0533454	-0.23382	0.734855	Yes	No	RPG3 vs RPG1
Dusp23	non-TF	-1.72697	9.43506e-11	-0.027276	-0.152348	0.854199	Yes	No	RPG3 vs RPG1
Mum1l1	non-TF	-1.72637	1.11381e-34	NA	NA	NA	Yes	No	RPG3 vs RPG1
Zpbp2	non-TF	-1.72448	0.0020997	-0.0352	-0.414719	0.563709	Yes	No	RPG3 vs RPG1
Sgpp2	non-TF	-1.72142	1.73166e-10	-0.0469355	-1.10462	0.169827	Yes	No	RPG3 vs RPG1
Ppp1r13b	non-TF	-1.72008	2.67281e-18	0.00150648	0.03446	1	Yes	No	RPG3 vs RPG1
Hmgn5	non-TF	-1.71837	1.37576e-13	0.0588235	Inf	0.374648	Yes	No	RPG3 vs RPG1
Lgals1	non-TF	-1.71645	8.01168e-11	-0.0534697	-0.324567	0.517968	Yes	No	RPG3 vs RPG1
Tec	non-TF	-1.71535	2.58775e-13	-0.0505163	-0.675115	0.37858	Yes	No	RPG3 vs RPG1
Nmb	non-TF	-1.71468	2.27252e-24	-0.26642	-1.06626	0.00197073	Yes	No	RPG3 vs RPG1
Tex13	non-TF	-1.71227	6.55593e-30	NA	NA	NA	Yes	No	RPG3 vs RPG1
Prok2	non-TF	-1.71158	2.40782e-36	0.0183255	0.512043	0.732224	Yes	No	RPG3 vs RPG1
Pfdn5	non-TF	-1.71067	9.31715e-26	-0.0558286	-0.495091	0.414335	Yes	No	RPG3 vs RPG1
Prkd3	non-TF	-1.70775	2.60418e-06	-0.0242012	-1.60686	0.235117	Yes	No	RPG3 vs RPG1
Bhlhe41	TF	-1.70774	1.37889e-16	0.00258893	0.229396	1	Yes	No	RPG3 vs RPG1
Ift74	non-TF	-1.70614	3.31449e-18	-0.0215471	-0.242633	0.901997	Yes	No	RPG3 vs RPG1
X3110062M04Rik	non-TF	-1.70286	1.30154e-12	NA	NA	NA	Yes	No	RPG3 vs RPG1
Foxp1	TF	-1.70151	5.65345e-30	0.00652088	3.00765	0.383037	Yes	No	RPG3 vs RPG1
Minos1	non-TF	-1.70056	3.36769e-16	NA	NA	NA	Yes	No	RPG3 vs RPG1
Arl5c	non-TF	-1.69896	1.96889e-07	-0.0482494	-0.36549	0.518214	Yes	No	RPG3 vs RPG1
Pnma5	non-TF	-1.69681	6.47221e-17	0	0	1	Yes	No	RPG3 vs RPG1
Ccpg1os	non-TF	-1.6952	4.682e-14	-0.0139452	-0.60965	0.536044	Yes	No	RPG3 vs RPG1
Leprotl1	non-TF	-1.69515	1.54073e-23	-0.0132172	-0.287521	0.919208	Yes	No	RPG3 vs RPG1
Cep19	non-TF	-1.68929	4.43713e-08	-0.00628118	-0.0878708	0.925877	Yes	No	RPG3 vs RPG1
Scap	non-TF	-1.68802	8.25461e-12	-0.0139527	-0.159942	0.772922	Yes	No	RPG3 vs RPG1
Dlec1	non-TF	-1.68753	0.00572104	-0.0685878	-0.596001	0.206105	Yes	No	RPG3 vs RPG1
Pqlc1	non-TF	-1.68544	0.000601854	-0.00730624	-0.161164	0.92983	Yes	No	RPG3 vs RPG1
Nid1	non-TF	-1.68386	7.68679e-05	0.0204092	1.01144	0.797549	Yes	No	RPG3 vs RPG1
Syne2	non-TF	-1.68376	1.46636e-12	-0.0399882	-1.0967	0.107101	Yes	No	RPG3 vs RPG1
BC049762	non-TF	-1.68367	2.28132e-08	-0.0109301	-0.624428	0.632021	Yes	No	RPG3 vs RPG1
Gsto2	non-TF	-1.68235	3.51963e-22	0.0115173	0.0638826	0.957245	Yes	No	RPG3 vs RPG1
Parm1	non-TF	-1.68082	6.94295e-09	0.0784693	1.14448	0.060225	Yes	No	RPG3 vs RPG1
Dync1h1	non-TF	-1.68081	1.60191e-20	-0.0233537	-0.564547	0.38482	Yes	No	RPG3 vs RPG1
Bin1	non-TF	-1.6798	1.72519e-11	-0.119508	-1.18877	0.00814909	Yes	No	RPG3 vs RPG1
Gng13	non-TF	-1.67837	2.88253e-22	-0.0235606	-0.160164	0.791431	Yes	No	RPG3 vs RPG1
Fgfr1op2	non-TF	-1.67679	1.57206e-27	-0.0175795	-2.01166	0.337988	Yes	No	RPG3 vs RPG1
Spock1	non-TF	-1.67624	2.34319e-24	0.0197879	0.213876	0.715682	Yes	No	RPG3 vs RPG1
Gnb1	non-TF	-1.67572	1.5004e-25	-0.0129363	-0.438985	0.693683	Yes	No	RPG3 vs RPG1
Ldb2	non-TF	-1.67539	0.00639218	-0.142247	-0.393983	0.715754	Yes	No	RPG3 vs RPG1
AI413582	non-TF	-1.67509	1.7464e-10	-0.0473107	-0.473626	0.33546	Yes	No	RPG3 vs RPG1
Dusp18	non-TF	-1.67037	2.53888e-05	-0.029109	-0.16616	0.856609	Yes	No	RPG3 vs RPG1
Syce3	non-TF	-1.66705	3.67533e-21	0.283217	0.969467	0.00171894	Yes	No	RPG3 vs RPG1
Spred1	non-TF	-1.66442	6.6057e-08	-0.009913	-1.78429	0.426308	Yes	No	RPG3 vs RPG1
Lrrc73	non-TF	-1.66434	7.74012e-11	-0.023886	-0.528435	0.422451	Yes	No	RPG3 vs RPG1
Zfp451	TF	-1.66334	4.9946e-24	-0.0388906	-0.916816	0.32443	Yes	No	RPG3 vs RPG1
Smoc1	non-TF	-1.65917	7.43001e-33	-0.0637959	-0.59514	0.137453	Yes	No	RPG3 vs RPG1
Tro	non-TF	-1.65376	4.59741e-15	0.0170671	0.275596	1	Yes	No	RPG3 vs RPG1
Tdrkh	non-TF	-1.65202	1.74317e-30	0.0932559	2.51557	0.00744623	Yes	No	RPG3 vs RPG1
Pcdh12	non-TF	-1.65182	3.08086e-06	-0.453568	-0.916104	1.88734e-08	Yes	No	RPG3 vs RPG1
X9530026P05Rik	non-TF	-1.6502	8.52188e-19	NA	NA	NA	Yes	No	RPG3 vs RPG1
Wdr60	non-TF	-1.64885	4.15881e-09	-0.0412797	-0.575502	0.502777	Yes	No	RPG3 vs RPG1
Lsm8	non-TF	-1.64853	4.87449e-24	-0.00516874	-0.0333967	1	Yes	No	RPG3 vs RPG1
Inpp5f	non-TF	-1.64685	1.88436e-27	0.107753	0.509977	0.0898525	Yes	No	RPG3 vs RPG1
Polr1c	non-TF	-1.64652	2.72516e-20	-0.0680371	-0.759308	0.103605	Yes	No	RPG3 vs RPG1
Tspan3	non-TF	-1.64535	2.31724e-27	-0.0156481	-0.314879	0.792879	Yes	No	RPG3 vs RPG1
Ralgds	non-TF	-1.64353	3.43716e-16	-0.0590965	-1.58762	0.0319951	Yes	No	RPG3 vs RPG1
Alyref	non-TF	-1.63927	1.05405e-16	-0.0259442	-2.80161	0.0266225	Yes	No	RPG3 vs RPG1
M1ap	non-TF	-1.63866	1.01338e-11	-0.0102837	-0.0622225	1	Yes	No	RPG3 vs RPG1
Adamts17	non-TF	-1.638	0.000821767	-0.0196921	-0.376376	0.522986	Yes	No	RPG3 vs RPG1
mt.Cytb	non-TF	-1.63672	1.65627e-23	NA	NA	NA	Yes	No	RPG3 vs RPG1
Erap1	non-TF	-1.63271	5.82788e-25	-0.0425223	-1.64306	0.371225	Yes	No	RPG3 vs RPG1
Psmd5	non-TF	-1.63119	4.67707e-21	-0.0448605	-0.690365	0.269778	Yes	No	RPG3 vs RPG1
Marveld2	non-TF	-1.63013	7.62757e-13	-0.0200149	-0.217368	0.756128	Yes	No	RPG3 vs RPG1
Ahi1	non-TF	-1.62994	0.0014396	-0.0394795	-2.00178	0.0917193	Yes	No	RPG3 vs RPG1
Fbln1	non-TF	-1.62808	8.21432e-28	-0.145	-1.29111	0.00258557	Yes	No	RPG3 vs RPG1
Asb9	non-TF	-1.62676	1.84622e-37	-0.0994406	-0.171676	1	Yes	No	RPG3 vs RPG1
X1700086P04Rik	non-TF	-1.62661	1.22886e-27	NA	NA	NA	Yes	No	RPG3 vs RPG1
Ttc3	non-TF	-1.62335	1.52137e-15	-0.0113359	-0.765794	0.485488	Yes	No	RPG3 vs RPG1
Tnrc6c	non-TF	-1.62221	1.42278e-09	-0.0123952	-1.40054	0.210148	Yes	No	RPG3 vs RPG1
Pim1	non-TF	-1.61973	5.36643e-21	-0.0195391	-1.72922	0.116985	Yes	No	RPG3 vs RPG1
Gpat2	non-TF	-1.61903	3.22652e-34	0.0540621	0.210345	0.638325	Yes	No	RPG3 vs RPG1
Pdzd2	non-TF	-1.61828	1.86779e-11	-0.0777512	-0.752502	0.0922547	Yes	No	RPG3 vs RPG1
Armcx2	non-TF	-1.61774	6.67166e-09	-0.00555557	-0.0347655	1	Yes	No	RPG3 vs RPG1
Mn1	non-TF	-1.61654	1.13675e-14	0.00665024	0.646068	0.59314	Yes	No	RPG3 vs RPG1
Tex14	non-TF	-1.6111	3.40008e-29	-0.0394183	-1.64271	0.275326	Yes	No	RPG3 vs RPG1
Gm17435	non-TF	-1.61073	2.55141e-17	NA	NA	NA	Yes	No	RPG3 vs RPG1
Herc1	non-TF	-1.61055	2.88493e-24	0.0139473	0.609766	0.690898	Yes	No	RPG3 vs RPG1
Tmem39b	non-TF	-1.6068	8.50953e-11	0.00704517	0.1153	1	Yes	No	RPG3 vs RPG1
Pou6f1	TF	-1.60538	0.00136176	0.0293515	0.870147	0.244665	Yes	No	RPG3 vs RPG1
Isyna1	non-TF	-1.60434	7.16278e-18	-0.0613714	-0.860156	0.0536369	Yes	No	RPG3 vs RPG1
Mtr	non-TF	-1.60402	4.70822e-31	0.0337202	0.977797	0.515223	Yes	No	RPG3 vs RPG1
Ccdc88a	non-TF	-1.60366	1.44789e-10	-0.0108259	-1.56867	0.485761	Yes	No	RPG3 vs RPG1
Tmem18	non-TF	-1.60352	4.49505e-19	-0.0488374	-0.958413	0.310228	Yes	No	RPG3 vs RPG1
Fam53c	non-TF	-1.5991	2.44632e-17	-0.171776	-2.13919	0.000656569	Yes	No	RPG3 vs RPG1
X4933435F18Rik	non-TF	-1.59717	1.95106e-06	NA	NA	NA	Yes	No	RPG3 vs RPG1
Ssbp3	non-TF	-1.59687	3.89261e-21	-0.0057309	-0.751317	0.667212	Yes	No	RPG3 vs RPG1
Ube2ql1	non-TF	-1.59248	9.8288e-21	0.0186378	1.28967	0.132731	Yes	No	RPG3 vs RPG1
Gm10603	non-TF	-1.59235	0.00683053	NA	NA	NA	Yes	No	RPG3 vs RPG1
Egr2	TF	-1.59194	9.83144e-05	0.0168334	0.396946	0.62657	Yes	No	RPG3 vs RPG1
Nfe2l1	TF	-1.58855	8.45903e-20	-0.080697	-2.51714	0.0100897	Yes	No	RPG3 vs RPG1
Gpatch11	non-TF	-1.58835	1.37575e-13	-0.000463135	-0.00614444	1	Yes	No	RPG3 vs RPG1
X1700016K19Rik	non-TF	-1.58808	8.65716e-17	NA	NA	NA	Yes	No	RPG3 vs RPG1
Oasl2	non-TF	-1.58666	1.19738e-27	-0.366204	-0.918206	0.000148885	Yes	No	RPG3 vs RPG1
Nsrp1	non-TF	-1.58562	2.11426e-21	-0.140055	-2.81196	0.000478417	Yes	No	RPG3 vs RPG1
Adrbk2	non-TF	-1.58348	5.407e-14	NA	NA	NA	Yes	No	RPG3 vs RPG1
Rin3	non-TF	-1.58302	2.15432e-18	0.0506248	0.718182	0.155034	Yes	No	RPG3 vs RPG1
Ep400	non-TF	-1.58256	1.13148e-17	-0.0239488	-1.32364	0.222528	Yes	No	RPG3 vs RPG1
Lpar3	non-TF	-1.5807	1.24342e-25	0.00107235	0.00585074	1	Yes	No	RPG3 vs RPG1
Cln3	non-TF	-1.57491	3.59237e-25	-0.350358	-0.897649	1.31742e-05	Yes	No	RPG3 vs RPG1
A330102I10Rik	non-TF	-1.57387	7.82681e-16	-0.0836029	-0.290144	0.387715	Yes	No	RPG3 vs RPG1
Aig1	non-TF	-1.56771	1.40936e-25	0.0261261	0.29831	0.727274	Yes	No	RPG3 vs RPG1
Pik3r6	non-TF	-1.5667	1.18102e-08	-0.271194	-0.517653	0.00238889	Yes	No	RPG3 vs RPG1
Fgd5	non-TF	-1.56603	5.79129e-32	0.00869902	0.0776337	0.954249	Yes	No	RPG3 vs RPG1
X5930412G12Rik	non-TF	-1.56413	6.86239e-21	NA	NA	NA	Yes	No	RPG3 vs RPG1
Tsnax	non-TF	-1.56401	2.88566e-27	0.00134042	0.0326621	0.900837	Yes	No	RPG3 vs RPG1
Lactb	non-TF	-1.56363	3.10904e-11	0.0200329	0.343923	0.595776	Yes	No	RPG3 vs RPG1
Isl1	TF	-1.56338	0.00167521	-0.0542823	-1.50804	0.182737	Yes	No	RPG3 vs RPG1
Gpha2	non-TF	-1.56314	2.50826e-15	-0.344856	-0.883227	4.02897e-05	Yes	No	RPG3 vs RPG1
Slc25a29	non-TF	-1.56065	7.01934e-22	-0.0731478	-0.805716	0.0331962	Yes	No	RPG3 vs RPG1
Ptprr	non-TF	-1.55927	1.40388e-22	0.067327	1.82235	0.113753	Yes	No	RPG3 vs RPG1
Naa38	non-TF	-1.55739	0.00267247	0.00181953	0.0796213	1	Yes	No	RPG3 vs RPG1
Stxbp4	non-TF	-1.55499	8.63936e-15	-0.0589539	-2.61102	0.00807182	Yes	No	RPG3 vs RPG1
H2.K1	non-TF	-1.55389	4.49556e-30	NA	NA	NA	Yes	No	RPG3 vs RPG1
X5430402O13Rik	non-TF	-1.55386	0.000753656	NA	NA	NA	Yes	No	RPG3 vs RPG1
Tgoln1	non-TF	-1.55276	9.91427e-25	-0.0764303	-1.15243	0.12413	Yes	No	RPG3 vs RPG1
Fnbp1l	non-TF	-1.55272	9.61621e-09	0.00296301	0.105549	1	Yes	No	RPG3 vs RPG1
Nucb2	non-TF	-1.55196	6.20736e-32	-0.00656168	-0.0823679	1	Yes	No	RPG3 vs RPG1
Rnf216	non-TF	-1.55184	1.15743e-31	-0.0153848	-0.479538	0.645053	Yes	No	RPG3 vs RPG1
Rpl10l	non-TF	-1.54792	2.65472e-22	0.276883	1.82028	3.05468e-05	Yes	No	RPG3 vs RPG1
Rnf114	non-TF	-1.5463	1.48174e-25	-0.0699165	-2.21376	0.00758595	Yes	No	RPG3 vs RPG1
Kif5c	non-TF	-1.54466	7.10169e-22	-0.00291002	-0.0661469	1	Yes	No	RPG3 vs RPG1
Idnk	non-TF	-1.54259	5.17663e-15	-0.0184757	-0.116088	0.931165	Yes	No	RPG3 vs RPG1
Ctdspl	non-TF	-1.53711	1.16787e-25	0.00644305	0.181949	0.847416	Yes	No	RPG3 vs RPG1
Dynll2	non-TF	-1.53711	4.92701e-15	-0.274306	-0.511715	0.00781501	Yes	No	RPG3 vs RPG1
Rpn1	non-TF	-1.53554	1.8564e-24	-0.0593814	-1.08967	0.170283	Yes	No	RPG3 vs RPG1
Fbxo10	non-TF	-1.53491	1.68217e-12	-0.0711879	-0.724026	0.154542	Yes	No	RPG3 vs RPG1
X1700040D17Rik	non-TF	-1.53467	1.58615e-07	NA	NA	NA	Yes	No	RPG3 vs RPG1
Ndrg4	non-TF	-1.53126	2.42201e-34	-0.139212	-1.41315	9.85743e-05	Yes	No	RPG3 vs RPG1
Rexo2	non-TF	-1.53093	6.81774e-17	-0.108022	-1.54783	0.00681032	Yes	No	RPG3 vs RPG1
Gjc1	non-TF	-1.52888	2.12329e-10	-0.011429	-1.9985	0.202142	Yes	No	RPG3 vs RPG1
Ubn2	non-TF	-1.52858	0.00113838	-0.00187527	-0.247291	1	Yes	No	RPG3 vs RPG1
Rassf3	non-TF	-1.52825	2.60696e-05	-0.010635	-0.391829	0.66575	Yes	No	RPG3 vs RPG1
Smarca5	TF	-1.52557	5.69252e-23	-0.00476093	-0.306649	0.894883	Yes	No	RPG3 vs RPG1
Hdgfrp3	non-TF	-1.52509	4.731e-21	NA	NA	NA	Yes	No	RPG3 vs RPG1
Mtmr6	non-TF	-1.525	2.53343e-15	-0.0305916	-0.591849	0.553424	Yes	No	RPG3 vs RPG1
Kcne1	non-TF	-1.52438	1.67961e-14	0.123358	0.289297	0.212579	Yes	No	RPG3 vs RPG1
Rbp4	non-TF	-1.52362	1.73767e-05	-0.0569666	-1.01377	0.219189	Yes	No	RPG3 vs RPG1
Gaa	non-TF	-1.521	8.23255e-16	0.00812072	0.0763304	0.954539	Yes	No	RPG3 vs RPG1
Zmym3	non-TF	-1.5177	1.09518e-31	0.038193	1.31255	0.330535	Yes	No	RPG3 vs RPG1
Ube2h	non-TF	-1.51519	2.2109e-23	0.000679768	0.0280498	1	Yes	No	RPG3 vs RPG1
Prtg	non-TF	-1.51158	2.59981e-14	0.0187348	0.565391	0.644587	Yes	No	RPG3 vs RPG1
Usp2	non-TF	-1.51069	2.02469e-22	-0.0859636	-0.963327	0.142084	Yes	No	RPG3 vs RPG1
Cdr2	non-TF	-1.50812	2.57562e-13	-0.0223958	-0.640104	0.619516	Yes	No	RPG3 vs RPG1
Crebbp	TF	-1.50774	2.13882e-21	-0.0039412	-0.193845	0.914037	Yes	No	RPG3 vs RPG1
Tm4sf5	non-TF	-1.50538	7.00254e-16	-0.26419	-0.794949	0.0178979	Yes	No	RPG3 vs RPG1
X1700012B07Rik	non-TF	-1.50504	0.000242211	NA	NA	NA	Yes	No	RPG3 vs RPG1
Igfbp6	non-TF	-1.50039	7.74109e-38	0.142034	1.18004	0.00957689	Yes	No	RPG3 vs RPG1
Penk	non-TF	-1.49792	0.000623982	0.0110034	0.558902	0.85177	Yes	No	RPG3 vs RPG1
Nop14	non-TF	-1.49769	6.98103e-21	-0.0279522	-1.04608	0.19684	Yes	No	RPG3 vs RPG1
Msx2	TF	-1.49632	0.000180766	-0.0469554	-1.04949	0.13512	Yes	No	RPG3 vs RPG1
Atad2	non-TF	-1.49611	6.6386e-13	-0.0880181	-2.00271	0.0028677	Yes	No	RPG3 vs RPG1
X2610020C07Rik	non-TF	-1.49598	3.21273e-06	NA	NA	NA	Yes	No	RPG3 vs RPG1
Tbc1d5	non-TF	-1.49322	0.00832582	0.00079748	0.0188721	1	Yes	No	RPG3 vs RPG1
Sycp2	non-TF	-1.49092	2.09585e-15	0.211179	2.05997	6.59396e-05	Yes	No	RPG3 vs RPG1
Atg10	non-TF	-1.48981	4.04012e-11	-0.0670445	-1.06985	0.262902	Yes	No	RPG3 vs RPG1
Spg21	non-TF	-1.48537	1.95088e-25	-0.0360967	-0.529438	0.43795	Yes	No	RPG3 vs RPG1
Sepp1	non-TF	-1.4844	2.47802e-32	NA	NA	NA	Yes	No	RPG3 vs RPG1
Jund	TF	-1.47929	1.95486e-07	-0.0261438	-4.08746	0.0108206	Yes	No	RPG3 vs RPG1
Pllp	non-TF	-1.4791	5.4273e-23	-0.153469	-1.56157	0.00126441	Yes	No	RPG3 vs RPG1
Wfdc15a	non-TF	-1.47788	3.63879e-27	0.190376	0.444211	0.0909031	Yes	No	RPG3 vs RPG1
BC005537	non-TF	-1.47764	9.43895e-29	-0.00952738	-1.0104	0.591331	Yes	No	RPG3 vs RPG1
Clock	TF	-1.47687	9.4097e-06	-0.00232306	-0.33093	0.828819	Yes	No	RPG3 vs RPG1
X9330175E14Rik	non-TF	-1.47645	1.58428e-14	NA	NA	NA	Yes	No	RPG3 vs RPG1
A330032B11Rik	non-TF	-1.4758	4.64372e-05	-0.0212851	-0.509592	0.562669	Yes	No	RPG3 vs RPG1
Limd2	non-TF	-1.4748	2.89193e-09	0.0513673	1.04893	0.0481877	Yes	No	RPG3 vs RPG1
H2afy	non-TF	-1.4747	2.99293e-19	NA	NA	NA	Yes	No	RPG3 vs RPG1
Camkk2	non-TF	-1.47404	2.15961e-10	-0.00946764	-0.170896	0.856723	Yes	No	RPG3 vs RPG1
Gm15398	non-TF	-1.47121	1.20277e-36	NA	NA	NA	Yes	No	RPG3 vs RPG1
Rasa1	non-TF	-1.47041	1.3838e-17	0.0054669	Inf	0.63678	Yes	No	RPG3 vs RPG1
Metrnl	non-TF	-1.46947	0.000350555	-0.0817533	-1.79364	0.0138877	Yes	No	RPG3 vs RPG1
Aamp	non-TF	-1.46944	2.07179e-26	-0.103926	-1.73128	0.010455	Yes	No	RPG3 vs RPG1
Rasal2	non-TF	-1.46788	9.58405e-05	-0.00659942	-0.472681	0.692459	Yes	No	RPG3 vs RPG1
Cacnb3	non-TF	-1.46747	1.69762e-12	-0.00316956	-0.0798175	1	Yes	No	RPG3 vs RPG1
Irs2	non-TF	-1.46593	0.000277511	-0.00580237	-1.15546	0.334157	Yes	No	RPG3 vs RPG1
Stra8	non-TF	-1.46436	4.15635e-06	0.265553	1.358	1.48475e-05	Yes	No	RPG3 vs RPG1
Nktr	non-TF	-1.46421	9.3903e-09	0.038805	1.31471	0.133404	Yes	No	RPG3 vs RPG1
Akap17b	non-TF	-1.46321	6.62467e-15	-0.0444305	-0.815049	0.532775	Yes	No	RPG3 vs RPG1
Fras1	non-TF	-1.46298	2.1042e-13	-0.0382706	-2.19481	0.0663522	Yes	No	RPG3 vs RPG1
Trrap	non-TF	-1.46051	7.88728e-22	-0.0312395	-0.3979	0.518196	Yes	No	RPG3 vs RPG1
Dusp9	non-TF	-1.4595	5.63279e-10	-0.125176	-1.29399	0.00562597	Yes	No	RPG3 vs RPG1
Wdfy4	non-TF	-1.45839	1.58615e-07	-0.288983	-0.509567	0.00129196	Yes	No	RPG3 vs RPG1
Dlx2	TF	-1.45462	2.44467e-06	-0.023029	-0.964091	0.273137	Yes	No	RPG3 vs RPG1
Med4	non-TF	-1.45454	3.79259e-23	-0.00460318	-0.0419671	1	Yes	No	RPG3 vs RPG1
Sik3	non-TF	-1.45179	1.89432e-12	-0.0321776	-1.37856	0.245037	Yes	No	RPG3 vs RPG1
Sh3bp5	non-TF	-1.45053	2.67749e-12	-0.0100617	-0.216159	0.918602	Yes	No	RPG3 vs RPG1
Gtdc1	non-TF	-1.44819	2.47688e-14	-0.0505092	-1.41656	0.0655361	Yes	No	RPG3 vs RPG1
Parva	non-TF	-1.44613	0.000153578	0.0256125	0.28727	0.823474	Yes	No	RPG3 vs RPG1
Chd3	non-TF	-1.44274	1.27682e-11	-0.0155762	-0.733524	0.680388	Yes	No	RPG3 vs RPG1
Ehmt2	non-TF	-1.43474	2.20765e-26	-0.0284722	-1.45052	0.125534	Yes	No	RPG3 vs RPG1
X4933440M02Rik	non-TF	-1.43464	2.17202e-12	NA	NA	NA	Yes	No	RPG3 vs RPG1
Shtn1	non-TF	-1.43202	1.24021e-31	0.0427984	0.773777	0.245329	Yes	No	RPG3 vs RPG1
Dbn1	non-TF	-1.43161	1.24753e-09	0.000297925	0.00298217	1	Yes	No	RPG3 vs RPG1
Spats2	non-TF	-1.42782	2.02045e-14	0.00120591	0.0579715	1	Yes	No	RPG3 vs RPG1
Fsd1	non-TF	-1.42756	3.09431e-25	-0.162967	-0.790809	0.0319951	Yes	No	RPG3 vs RPG1
Pet2	non-TF	-1.42751	1.86402e-09	NA	NA	NA	Yes	No	RPG3 vs RPG1
Zcchc14	non-TF	-1.42738	8.13609e-23	0.0133293	0.268439	0.574782	Yes	No	RPG3 vs RPG1
Ppp1r27	non-TF	-1.42483	2.12442e-16	0.0332888	0.419741	0.436572	Yes	No	RPG3 vs RPG1
Coprs	non-TF	-1.42131	3.35819e-22	-0.0881479	-0.941755	0.0692207	Yes	No	RPG3 vs RPG1
Ankrd31	non-TF	-1.42123	3.68862e-08	0.155111	0.600299	0.0714407	Yes	No	RPG3 vs RPG1
Trim50	non-TF	-1.41933	4.164e-15	-0.179385	-0.786418	0.0346714	Yes	No	RPG3 vs RPG1
Akap5	non-TF	-1.41843	0.00492168	-0.0436695	-0.229332	0.649576	Yes	No	RPG3 vs RPG1
Slit3	non-TF	-1.41811	2.77056e-07	0.0144854	0.583619	0.59935	Yes	No	RPG3 vs RPG1
Spata33	non-TF	-1.41804	2.29338e-26	-0.120606	-1.23314	0.00181642	Yes	No	RPG3 vs RPG1
Adad1	non-TF	-1.41704	6.38181e-30	0.100713	1.09466	0.116255	Yes	No	RPG3 vs RPG1
Stat1	TF	-1.41697	1.11816e-21	-0.17932	-2.53153	0.000971284	Yes	No	RPG3 vs RPG1
Kmt2a	TF	-1.4155	7.79106e-10	0.00517598	Inf	0.371954	Yes	No	RPG3 vs RPG1
Krtcap3	non-TF	-1.4087	4.08987e-17	-0.0748003	-0.604199	0.148133	Yes	No	RPG3 vs RPG1
Sec63	non-TF	-1.40832	8.73226e-11	-0.0747489	-1.9363	0.00117833	Yes	No	RPG3 vs RPG1
Ccdc6	non-TF	-1.40715	2.44632e-17	-0.0206525	-1.28717	0.186072	Yes	No	RPG3 vs RPG1
Pramel1	non-TF	-1.40556	3.51763e-06	0.242928	1.40571	0.00136536	Yes	No	RPG3 vs RPG1
Pde6g	non-TF	-1.40508	2.79111e-07	-0.4399	-0.922716	5.18142e-06	Yes	No	RPG3 vs RPG1
Zfp667	TF	-1.40181	3.8203e-24	-0.0797575	-1.62092	0.101661	Yes	No	RPG3 vs RPG1
Zcwpw1	non-TF	-1.4003	2.64826e-24	0.0327988	1.36999	0.061821	Yes	No	RPG3 vs RPG1
Gm26692	non-TF	-1.4002	9.73595e-24	NA	NA	NA	Yes	No	RPG3 vs RPG1
Rnf6	non-TF	-1.39808	1.1381e-13	-0.0526815	-1.47274	0.125152	Yes	No	RPG3 vs RPG1
Crygs	non-TF	-1.39651	9.31298e-05	-0.403846	-0.772194	2.85982e-05	Yes	No	RPG3 vs RPG1
Acly	non-TF	-1.39574	6.80643e-23	-0.0643146	-1.51989	0.0291683	Yes	No	RPG3 vs RPG1
Gm28050	non-TF	-1.39561	7.77722e-14	NA	NA	NA	Yes	No	RPG3 vs RPG1
Gm26641	non-TF	-1.39531	2.03894e-16	-0.0337156	-0.317101	0.70133	Yes	No	RPG3 vs RPG1
Apba2	non-TF	-1.39503	2.06287e-27	0.0029175	0.0989242	1	Yes	No	RPG3 vs RPG1
Pnpla7	non-TF	-1.39495	1.45296e-12	-0.021904	-0.957878	0.414335	Yes	No	RPG3 vs RPG1
X4430402I18Rik	non-TF	-1.3947	0.000578747	NA	NA	NA	Yes	No	RPG3 vs RPG1
X5930430L01Rik	non-TF	-1.39096	8.80774e-11	NA	NA	NA	Yes	No	RPG3 vs RPG1
Col14a1	non-TF	-1.38805	0.000262507	-0.015524	-0.306473	0.807018	Yes	No	RPG3 vs RPG1
Sema4f	non-TF	-1.388	3.21007e-12	-0.0405924	-0.48812	0.534685	Yes	No	RPG3 vs RPG1
Gm10655	non-TF	-1.38799	1.42015e-11	NA	NA	NA	Yes	No	RPG3 vs RPG1
Setd1a	non-TF	-1.38734	1.21627e-13	-0.000785935	-0.0557225	1	Yes	No	RPG3 vs RPG1
Col2a1	non-TF	-1.38676	0.00173465	0.0313595	0.774683	0.364809	Yes	No	RPG3 vs RPG1
Cyp2r1	non-TF	-1.38656	2.91321e-06	-0.0248631	-0.980281	0.640027	Yes	No	RPG3 vs RPG1
Usp22	non-TF	-1.38635	1.50893e-14	-0.0970429	-1.60155	0.0208583	Yes	No	RPG3 vs RPG1
X1700031P21Rik	non-TF	-1.38419	4.74844e-34	NA	NA	NA	Yes	No	RPG3 vs RPG1
Foxo3	TF	-1.3829	4.63636e-17	0.00642849	Inf	0.220372	Yes	No	RPG3 vs RPG1
Tex19.2	non-TF	-1.38274	9.86893e-14	0.0432693	0.0992556	0.696918	Yes	No	RPG3 vs RPG1
Zfp112	TF	-1.38141	7.57551e-08	-0.00934404	-0.0612213	0.932433	Yes	No	RPG3 vs RPG1
Dchs1	non-TF	-1.37982	1.08278e-08	-0.00895167	-0.145835	0.927447	Yes	No	RPG3 vs RPG1
Sptbn1	non-TF	-1.37977	0.000354874	-0.465887	-0.976445	0.00482615	Yes	No	RPG3 vs RPG1
Fry	non-TF	-1.37924	1.64543e-10	0.0213873	0.143782	1	Yes	No	RPG3 vs RPG1
Creld2	non-TF	-1.37849	2.02281e-24	-0.112333	-1.13222	0.00185181	Yes	No	RPG3 vs RPG1
Dmxl2	non-TF	-1.37678	1.68178e-15	0.018433	0.900297	0.279637	Yes	No	RPG3 vs RPG1
Kmt2e	TF	-1.37549	0.00124341	0.00402559	2.88373	1	Yes	No	RPG3 vs RPG1
Supt5	non-TF	-1.37261	2.11028e-08	-0.0760073	-1.32277	0.0409886	Yes	No	RPG3 vs RPG1
Alpk1	non-TF	-1.37037	1.55183e-27	0.0660819	0.424841	0.640617	Yes	No	RPG3 vs RPG1
Tnp1	non-TF	-1.37023	8.30657e-15	0.00813184	0.0226974	1	Yes	No	RPG3 vs RPG1
Nfix	TF	-1.36922	1.25656e-16	-0.0191059	-0.662512	0.247521	Yes	No	RPG3 vs RPG1
X4932438A13Rik	non-TF	-1.36838	5.22803e-15	NA	NA	NA	Yes	No	RPG3 vs RPG1
Ppp1r3d	non-TF	-1.3679	1.02482e-12	0.0134198	0.257278	0.689015	Yes	No	RPG3 vs RPG1
BC048546	non-TF	-1.3674	1.19462e-19	NA	NA	NA	Yes	No	RPG3 vs RPG1
Ppargc1b	non-TF	-1.36605	9.1364e-05	-0.0089775	-0.27253	0.71197	Yes	No	RPG3 vs RPG1
Pcgf5	non-TF	-1.36566	1.45883e-28	-0.0271477	-0.969367	0.152615	Yes	No	RPG3 vs RPG1
X4930481A15Rik	non-TF	-1.36493	1.67626e-22	NA	NA	NA	Yes	No	RPG3 vs RPG1
Swt1	non-TF	-1.36488	4.69118e-12	-0.0416587	-1.39469	0.145246	Yes	No	RPG3 vs RPG1
Nbeal1	non-TF	-1.36376	1.02243e-11	0.00467065	0.29943	0.849555	Yes	No	RPG3 vs RPG1
Rnf17	non-TF	-1.36291	6.42511e-12	0.0557946	0.573571	0.505585	Yes	No	RPG3 vs RPG1
Fibcd1	non-TF	-1.36039	1.31971e-05	0.00747989	0.165182	0.939525	Yes	No	RPG3 vs RPG1
X1700113A16Rik	non-TF	-1.35976	1.12542e-15	NA	NA	NA	Yes	No	RPG3 vs RPG1
Specc1	non-TF	-1.35913	6.29698e-05	-0.0129598	-0.146549	0.942765	Yes	No	RPG3 vs RPG1
Scaper	TF	-1.3582	1.22141e-11	0.0166958	0.505129	0.677469	Yes	No	RPG3 vs RPG1
Lrrc8a	non-TF	-1.35763	5.30354e-22	-0.0345606	-2.02144	0.0852016	Yes	No	RPG3 vs RPG1
Ubn1	non-TF	-1.35714	1.09137e-08	0.00228188	0.535131	1	Yes	No	RPG3 vs RPG1
Ovgp1	non-TF	-1.35593	4.3713e-20	-0.234091	-0.395046	0.0334618	Yes	No	RPG3 vs RPG1
Myo9a	non-TF	-1.35439	2.80716e-10	0.0126488	2.39232	0.239075	Yes	No	RPG3 vs RPG1
Agpat5	non-TF	-1.35403	6.81386e-19	-0.064736	-4.11921	0.000413939	Yes	No	RPG3 vs RPG1
Nudt4	non-TF	-1.35338	7.73664e-20	-0.0514287	-2.11865	0.0234851	Yes	No	RPG3 vs RPG1
Scaf11	non-TF	-1.35127	8.21432e-28	-0.0148529	-1.11639	0.254458	Yes	No	RPG3 vs RPG1
Fthl17e	non-TF	-1.35103	1.05648e-22	0.0842105	0.341037	0.808453	Yes	No	RPG3 vs RPG1
Mrrf	non-TF	-1.35048	9.95139e-08	-0.0820709	-1.16181	0.208615	Yes	No	RPG3 vs RPG1
Rock1	non-TF	-1.35021	2.84838e-11	-0.0219713	-2.85115	0.137402	Yes	No	RPG3 vs RPG1
Pou2f2	TF	-1.34958	4.0854e-27	-0.122545	-0.583523	0.048973	Yes	No	RPG3 vs RPG1
Nes	non-TF	-1.34957	1.21712e-09	-0.0720047	-1.33135	0.0186849	Yes	No	RPG3 vs RPG1
Rbbp6	non-TF	-1.34851	1.23993e-23	0.0194819	0.86436	0.422845	Yes	No	RPG3 vs RPG1
Styxl1	non-TF	-1.34773	4.57558e-08	-0.0449735	-0.809178	0.148565	Yes	No	RPG3 vs RPG1
Zfp964	non-TF	-1.34637	1.8793e-09	0.103746	1.82869	0.0204111	Yes	No	RPG3 vs RPG1
Gbp7	non-TF	-1.34602	4.59208e-23	0.0379984	0.181292	0.74201	Yes	No	RPG3 vs RPG1
Chd5	non-TF	-1.34458	6.85908e-11	-0.0531627	-0.991107	0.0584341	Yes	No	RPG3 vs RPG1
Lpin2	non-TF	-1.34339	2.52537e-14	-0.00257542	-0.101151	1	Yes	No	RPG3 vs RPG1
Gskip	non-TF	-1.34326	1.46671e-29	-0.0193307	-1.92866	0.17886	Yes	No	RPG3 vs RPG1
X1700029J07Rik	non-TF	-1.33867	6.51241e-11	NA	NA	NA	Yes	No	RPG3 vs RPG1
Klhl31	non-TF	-1.33795	1.1264e-08	0.0206251	0.0476673	1	Yes	No	RPG3 vs RPG1
Ly6c1	non-TF	-1.33771	0.000219312	-0.450214	-1.15012	0.0168937	Yes	No	RPG3 vs RPG1
Cfap97	non-TF	-1.33753	2.07526e-12	0.020855	0.465438	0.749393	Yes	No	RPG3 vs RPG1
Slc12a2	non-TF	-1.33691	7.35141e-10	-0.016045	-1.28899	0.169657	Yes	No	RPG3 vs RPG1
Mettl20	non-TF	-1.33463	2.30398e-09	NA	NA	NA	Yes	No	RPG3 vs RPG1
Gm17249	non-TF	-1.33243	8.96308e-05	NA	NA	NA	Yes	No	RPG3 vs RPG1
Barx1	TF	-1.33243	5.54617e-16	-0.035043	-1.30616	0.113281	Yes	No	RPG3 vs RPG1
Txnrd3	non-TF	-1.33117	1.21362e-18	-0.0356138	-0.598929	0.387745	Yes	No	RPG3 vs RPG1
Spon1	non-TF	-1.3307	4.12959e-05	-0.0534953	-1.10181	0.119161	Yes	No	RPG3 vs RPG1
Hpse	non-TF	-1.33021	5.12069e-22	-0.112994	-0.695189	0.0771843	Yes	No	RPG3 vs RPG1
Dnajc12	non-TF	-1.32834	4.37736e-14	-0.0570007	-0.779538	0.458846	Yes	No	RPG3 vs RPG1
Gm14546	non-TF	-1.32721	4.21253e-26	NA	NA	NA	Yes	No	RPG3 vs RPG1
Serinc5	non-TF	-1.32631	1.09194e-15	0.00706613	0.188873	1	Yes	No	RPG3 vs RPG1
Lhx8	TF	-1.32601	6.89016e-39	-0.0646725	-2.20152	0.00951545	Yes	No	RPG3 vs RPG1
Xlr3c	non-TF	-1.32203	3.29291e-25	0.218491	0.587394	0.277233	Yes	No	RPG3 vs RPG1
Gm15559	non-TF	-1.32085	3.72951e-16	-0.0116593	-0.498868	0.640026	Yes	No	RPG3 vs RPG1
Dhx33	non-TF	-1.32059	9.87745e-13	-0.0898132	-2.70661	0.00945036	Yes	No	RPG3 vs RPG1
Chd6	non-TF	-1.32033	7.34967e-11	0.0122665	2.46312	0.23683	Yes	No	RPG3 vs RPG1
Rims1	non-TF	-1.32009	3.26347e-20	-0.0039126	-0.124435	1	Yes	No	RPG3 vs RPG1
Ccdc73	non-TF	-1.31948	5.22736e-17	-0.282303	-2.93451	0.00172029	Yes	No	RPG3 vs RPG1
Tmcc3	non-TF	-1.31925	4.04955e-31	0.0483942	0.450207	0.514841	Yes	No	RPG3 vs RPG1
Pde1c	non-TF	-1.31824	7.94293e-11	-0.256367	-0.870165	0.0180704	Yes	No	RPG3 vs RPG1
Fam133b	non-TF	-1.31725	0.000154546	-0.0296741	-0.457499	0.510901	Yes	No	RPG3 vs RPG1
Pdx1	TF	-1.31655	0.00102969	0.0346665	0.361853	0.560823	Yes	No	RPG3 vs RPG1
Chd7	non-TF	-1.31452	5.37978e-16	0.00631388	1.41715	0.419797	Yes	No	RPG3 vs RPG1
Lpin1	non-TF	-1.31278	1.40206e-13	-0.155428	-0.304143	0.29694	Yes	No	RPG3 vs RPG1
Saysd1	non-TF	-1.30785	8.05379e-10	0.0220291	0.325221	0.805571	Yes	No	RPG3 vs RPG1
Eif5a2	non-TF	-1.30678	8.55473e-12	0.0537003	0.968634	0.104462	Yes	No	RPG3 vs RPG1
Hsp90b1	non-TF	-1.30345	1.69165e-17	-0.027333	-2.18112	0.286693	Yes	No	RPG3 vs RPG1
X1700001C19Rik	non-TF	-1.30319	1.44329e-21	NA	NA	NA	Yes	No	RPG3 vs RPG1
Gkap1	non-TF	-1.30281	1.51297e-16	-0.0274116	-1.60633	0.0601921	Yes	No	RPG3 vs RPG1
Rasgef1c	non-TF	-1.3022	1.76138e-10	0.0212957	0.382961	0.536229	Yes	No	RPG3 vs RPG1
X3110083C13Rik	non-TF	-1.30075	3.18112e-12	NA	NA	NA	Yes	No	RPG3 vs RPG1
Trim9	non-TF	-1.30035	5.99401e-24	0.0453754	0.720291	0.227595	Yes	No	RPG3 vs RPG1
Phf20	TF	-1.29623	2.55509e-16	0.00703348	0.585716	0.772142	Yes	No	RPG3 vs RPG1
Npffr1	non-TF	-1.296	1.13536e-24	-0.0918176	-0.43816	0.289833	Yes	No	RPG3 vs RPG1
Abcb6	non-TF	-1.29513	4.90717e-19	-0.0684299	-0.640619	0.221728	Yes	No	RPG3 vs RPG1
Syn2	non-TF	-1.29381	1.63644e-23	-0.0234794	-0.419684	0.59314	Yes	No	RPG3 vs RPG1
Klf7	TF	-1.29334	5.06763e-21	-0.0177846	-1.17193	0.294107	Yes	No	RPG3 vs RPG1
Efcab3	non-TF	-1.29319	2.87913e-12	-0.225694	-0.369025	0.0103345	Yes	No	RPG3 vs RPG1
B4galt5	non-TF	-1.29305	4.70773e-13	0.000130972	0.00693675	1	Yes	No	RPG3 vs RPG1
Ablim3	non-TF	-1.29084	1.33309e-23	0.0852761	1.16063	0.0533206	Yes	No	RPG3 vs RPG1
Gm10419	non-TF	-1.29037	6.23531e-18	NA	NA	NA	Yes	No	RPG3 vs RPG1
Matn4	non-TF	-1.28944	2.71394e-10	-0.0804036	-0.784574	0.131006	Yes	No	RPG3 vs RPG1
Phf24	non-TF	-1.28876	5.93244e-33	0.0214627	0.319406	0.673929	Yes	No	RPG3 vs RPG1
Bmp6	non-TF	-1.28765	0.000374965	0.0154205	0.869238	0.472327	Yes	No	RPG3 vs RPG1
Znfx1	TF	-1.28221	9.07558e-21	-0.0996563	-4.3262	3.0511e-06	Yes	No	RPG3 vs RPG1
Parpbp	non-TF	-1.28207	0.00588217	-0.150466	-1.81216	0.00230662	Yes	No	RPG3 vs RPG1
Gm10439	non-TF	-1.28013	1.01424e-37	0.482955	1.04439	0.0480009	Yes	No	RPG3 vs RPG1
Efcab5	non-TF	-1.279	2.33073e-10	-0.210361	-0.348764	0.0077576	Yes	No	RPG3 vs RPG1
Hoxb2	TF	-1.27826	2.36021e-06	0.00369883	0.23966	1	Yes	No	RPG3 vs RPG1
Ppp3ca	non-TF	-1.27698	2.65027e-06	0.0080116	0.631146	0.705355	Yes	No	RPG3 vs RPG1
Wdsub1	non-TF	-1.27537	4.14765e-22	-0.117618	-0.771066	0.138948	Yes	No	RPG3 vs RPG1
Myh4	non-TF	-1.27537	7.01775e-06	-0.163178	-0.336997	0.227301	Yes	No	RPG3 vs RPG1
Rnf219	non-TF	-1.27161	1.5009e-06	-0.0193277	-0.337775	0.6762	Yes	No	RPG3 vs RPG1
RP23.302N11.3	non-TF	-1.27102	6.17364e-22	NA	NA	NA	Yes	No	RPG3 vs RPG1
Rxra	TF	-1.26983	1.33789e-12	0.0368215	1.1978	0.0664338	Yes	No	RPG3 vs RPG1
Mknk2	non-TF	-1.2689	7.96756e-17	-0.0496132	-1.15789	0.0754744	Yes	No	RPG3 vs RPG1
Oasl1	non-TF	-1.26889	2.27798e-22	-0.220878	-0.639627	0.0176578	Yes	No	RPG3 vs RPG1
Mpdz	non-TF	-1.26785	1.5224e-06	-0.0369077	-1.07806	0.25941	Yes	No	RPG3 vs RPG1
Dgkd	non-TF	-1.2672	1.4465e-20	0.144423	2.19848	5.24262e-06	Yes	No	RPG3 vs RPG1
Eif2c5	non-TF	-1.26643	3.1639e-11	0.168254	0.558967	0.457077	Yes	No	RPG3 vs RPG1
Rnf214	non-TF	-1.26377	1.41115e-09	-0.0342536	-1.8971	0.0997579	Yes	No	RPG3 vs RPG1
Chrna5	non-TF	-1.26309	2.53845e-26	0.00311181	0.0509807	1	Yes	No	RPG3 vs RPG1
Usp19	non-TF	-1.26254	3.94027e-19	-0.167569	-1.07189	0.000199402	Yes	No	RPG3 vs RPG1
Lyrm4	non-TF	-1.26203	0.00165584	-0.0457099	-2.00607	0.103971	Yes	No	RPG3 vs RPG1
Gm5751	non-TF	-1.26029	2.91398e-23	NA	NA	NA	Yes	No	RPG3 vs RPG1
Gm26800	non-TF	-1.25998	3.5739e-26	NA	NA	NA	Yes	No	RPG3 vs RPG1
Enho	non-TF	-1.25171	2.24881e-17	0.00240429	0.0174862	1	Yes	No	RPG3 vs RPG1
Zfp870	non-TF	-1.25123	4.26983e-08	-0.153232	-2.61855	0.0199786	Yes	No	RPG3 vs RPG1
Cers3	non-TF	-1.25063	4.23883e-05	-0.339549	-0.673523	0.00338886	Yes	No	RPG3 vs RPG1
Kcng3	non-TF	-1.24934	4.26702e-21	-0.000617796	-0.0748144	1	Yes	No	RPG3 vs RPG1
Upf2	non-TF	-1.24701	2.11689e-15	-0.105925	-1.79192	0.0250976	Yes	No	RPG3 vs RPG1
Mis18bp1	non-TF	-1.24652	5.99337e-06	0.000920138	0.0334388	1	Yes	No	RPG3 vs RPG1
Lig3	non-TF	-1.24209	0.0044873	-0.123566	-2.83895	2.36026e-05	Yes	No	RPG3 vs RPG1
Ak9	non-TF	-1.23942	0.000216601	-0.0025388	-0.0283577	1	Yes	No	RPG3 vs RPG1
Desi1	non-TF	-1.23783	3.19081e-20	-0.0475045	-1.66986	0.0909924	Yes	No	RPG3 vs RPG1
Ccdc174	non-TF	-1.23632	1.79074e-05	-0.0467759	-2.35509	0.207535	Yes	No	RPG3 vs RPG1
Prrc2c	non-TF	-1.2358	1.43697e-16	0.0157872	0.621306	0.690385	Yes	No	RPG3 vs RPG1
Gbp3	non-TF	-1.2355	8.71532e-35	0.0543514	0.174846	0.754229	Yes	No	RPG3 vs RPG1
Sh3bgrl2	non-TF	-1.23478	7.93889e-19	-0.119313	-1.6888	0.00387425	Yes	No	RPG3 vs RPG1
X9330182L06Rik	non-TF	-1.23402	0.00399884	NA	NA	NA	Yes	No	RPG3 vs RPG1
Zbtb4	TF	-1.23365	2.54992e-06	-0.165827	-1.74177	0.000292971	Yes	No	RPG3 vs RPG1
Ptpra	non-TF	-1.23235	0.000920067	-0.00681808	-0.418094	1	Yes	No	RPG3 vs RPG1
X1700025G04Rik	non-TF	-1.23172	0.000426215	NA	NA	NA	Yes	No	RPG3 vs RPG1
Sfrp5	non-TF	-1.23152	0.00221147	0.00107321	0.0134126	1	Yes	No	RPG3 vs RPG1
Gm4577	non-TF	-1.23051	1.83982e-16	NA	NA	NA	Yes	No	RPG3 vs RPG1
Gdpd1	non-TF	-1.23043	1.47714e-21	-0.0182703	-0.259172	0.797154	Yes	No	RPG3 vs RPG1
Prkar2b	non-TF	-1.22905	6.34561e-11	0.0223064	0.68012	0.628646	Yes	No	RPG3 vs RPG1
Pik3r3	non-TF	-1.22902	1.83074e-06	0.000513539	0.0474472	1	Yes	No	RPG3 vs RPG1
Taf7	non-TF	-1.22663	2.71033e-19	-0.0518915	-0.84442	0.247	Yes	No	RPG3 vs RPG1
Sgcg	non-TF	-1.22636	3.53016e-19	-0.143325	-0.309449	0.450963	Yes	No	RPG3 vs RPG1
Arid4b	TF	-1.22632	6.18308e-14	0.00447123	2.37933	0.638755	Yes	No	RPG3 vs RPG1
Thsd4	non-TF	-1.2263	1.57101e-33	-0.128508	-0.218348	0.188094	Yes	No	RPG3 vs RPG1
Gclc	non-TF	-1.2261	1.58277e-09	-0.123711	-1.87023	0.000454672	Yes	No	RPG3 vs RPG1
Slxl1	non-TF	-1.22608	1.185e-21	NA	NA	NA	Yes	No	RPG3 vs RPG1
Dennd2d	non-TF	-1.22486	9.69611e-38	0.0424105	0.429386	0.668152	Yes	No	RPG3 vs RPG1
Kif26a	non-TF	-1.22467	2.56705e-25	-0.0286826	-1.0237	0.175641	Yes	No	RPG3 vs RPG1
mt.Nd5	non-TF	-1.22328	3.16123e-09	NA	NA	NA	Yes	No	RPG3 vs RPG1
Wfdc9	non-TF	-1.22322	5.8234e-22	-0.243199	-0.755742	0.00605252	Yes	No	RPG3 vs RPG1
Ado	non-TF	-1.22206	0.00869844	-0.0898047	-2.0324	2.31957e-05	Yes	No	RPG3 vs RPG1
Hecw2	non-TF	-1.22186	1.37682e-09	0.037444	2.19003	0.0604498	Yes	No	RPG3 vs RPG1
Cthrc1	non-TF	-1.2216	4.62359e-20	-0.0486391	-0.466522	0.419303	Yes	No	RPG3 vs RPG1
Xlr	non-TF	-1.22134	5.13306e-12	0.382609	1.46467	0.0847198	Yes	No	RPG3 vs RPG1
Whsc1	TF	-1.22122	2.53542e-12	NA	NA	NA	Yes	No	RPG3 vs RPG1
Insl6	non-TF	-1.22104	1.85683e-06	-0.0935315	-0.50217	0.244788	Yes	No	RPG3 vs RPG1
Hs3st6	non-TF	-1.21819	0.000543217	-0.0607433	-1.06545	0.0725448	Yes	No	RPG3 vs RPG1
Mypop	non-TF	-1.21596	1.89811e-28	0.0218234	0.528315	0.443105	Yes	No	RPG3 vs RPG1
Shcbp1l	non-TF	-1.21514	1.58932e-29	0.0224382	0.206972	0.768349	Yes	No	RPG3 vs RPG1
Ier5l	non-TF	-1.21166	2.15043e-11	-0.0242698	-2.05969	0.0406947	Yes	No	RPG3 vs RPG1
Nrde2	non-TF	-1.21092	7.98845e-13	-0.255134	-1.66966	0.0147762	Yes	No	RPG3 vs RPG1
Eef2k	non-TF	-1.21084	1.34794e-28	-0.0358864	-0.929216	0.28917	Yes	No	RPG3 vs RPG1
Fam3b	non-TF	-1.20979	5.59642e-19	-0.160952	-0.279357	0.248101	Yes	No	RPG3 vs RPG1
Spa17	non-TF	-1.20869	2.4814e-19	-0.0739696	-0.768561	0.369429	Yes	No	RPG3 vs RPG1
Nlrp5	non-TF	-1.20857	5.28945e-20	0.131328	0.371161	0.491431	Yes	No	RPG3 vs RPG1
Hadha	non-TF	-1.20527	2.9787e-13	-0.0340571	-2.0617	0.137054	Yes	No	RPG3 vs RPG1
X9030622O22Rik	non-TF	-1.20489	5.15069e-06	NA	NA	NA	Yes	No	RPG3 vs RPG1
Col1a1	non-TF	-1.20447	1.44693e-15	0.0539571	0.409631	0.541144	Yes	No	RPG3 vs RPG1
Abl1	non-TF	-1.20273	1.8486e-07	0.00916843	0.293422	0.881222	Yes	No	RPG3 vs RPG1
Ppm1h	non-TF	-1.20156	2.64418e-18	0.0440917	1.06798	0.100369	Yes	No	RPG3 vs RPG1
Dusp8	non-TF	-1.19624	2.43624e-28	-0.0167033	-0.628736	0.444271	Yes	No	RPG3 vs RPG1
Eppin	non-TF	-1.19599	2.51283e-32	-0.277396	-0.692505	0.0418356	Yes	No	RPG3 vs RPG1
Scd3	non-TF	-1.19514	1.45895e-19	-0.225065	-0.389318	0.0273799	Yes	No	RPG3 vs RPG1
Psmb10	non-TF	-1.19506	1.21365e-18	-0.0932702	-0.607149	0.0989789	Yes	No	RPG3 vs RPG1
Susd6	non-TF	-1.19349	2.46113e-07	-0.0058939	-0.229692	0.764615	Yes	No	RPG3 vs RPG1
Tshz2	TF	-1.1931	1.9842e-07	-0.0205858	-0.165006	0.826853	Yes	No	RPG3 vs RPG1
Hes1	TF	-1.19302	0.00193595	0.00429212	1.96153	0.74538	Yes	No	RPG3 vs RPG1
Zfp318	TF	-1.18958	1.43794e-08	-0.0109239	-0.750376	0.439098	Yes	No	RPG3 vs RPG1
Marcksl1	non-TF	-1.18805	1.15687e-16	-0.0345411	-0.758976	0.226539	Yes	No	RPG3 vs RPG1
Gabbr2	non-TF	-1.18694	5.41332e-28	0.0212249	1.47254	0.129106	Yes	No	RPG3 vs RPG1
Gm29538	non-TF	-1.18676	3.7438e-05	NA	NA	NA	Yes	No	RPG3 vs RPG1
Rab37	non-TF	-1.18397	0.00746003	-0.13786	-1.04054	0.0318488	Yes	No	RPG3 vs RPG1
Adgrl1	non-TF	-1.18321	1.47223e-08	-0.00439347	-0.854273	0.564632	Yes	No	RPG3 vs RPG1
X9330102E08Rik	non-TF	-1.18263	5.58602e-10	NA	NA	NA	Yes	No	RPG3 vs RPG1
Bend7	non-TF	-1.18157	3.11976e-20	0.0151694	1.34288	0.367318	Yes	No	RPG3 vs RPG1
Gm9	non-TF	-1.18129	1.10314e-12	0.0401106	0.148002	0.809862	Yes	No	RPG3 vs RPG1
Ctso	non-TF	-1.18056	4.01049e-37	-0.0829151	-0.406022	0.433642	Yes	No	RPG3 vs RPG1
Adm	non-TF	-1.17854	1.77485e-09	0.0242944	0.43484	0.587615	Yes	No	RPG3 vs RPG1
Mertk	non-TF	-1.17149	1.92157e-08	-0.0510847	-0.955008	0.281095	Yes	No	RPG3 vs RPG1
Fstl1	non-TF	-1.17135	1.0237e-09	-0.00716212	-0.0923492	1	Yes	No	RPG3 vs RPG1
Cfap206	non-TF	-1.16851	9.34493e-15	-0.0870176	-0.8028	0.255684	Yes	No	RPG3 vs RPG1
Gm11681	non-TF	-1.16817	8.96918e-10	-0.0439346	-0.169733	0.814982	Yes	No	RPG3 vs RPG1
Dtna	non-TF	-1.16778	2.59923e-25	0.00125655	0.0588062	1	Yes	No	RPG3 vs RPG1
X1700112D23Rik	non-TF	-1.16671	8.19613e-14	NA	NA	NA	Yes	No	RPG3 vs RPG1
Tle3	non-TF	-1.16507	7.2183e-16	0.00514151	1.53467	0.530289	Yes	No	RPG3 vs RPG1
X1700040L02Rik	non-TF	-1.16398	3.2965e-31	NA	NA	NA	Yes	No	RPG3 vs RPG1
Lppos	non-TF	-1.16379	0.00212406	-0.0435817	-1.52166	0.0881677	Yes	No	RPG3 vs RPG1
Lmbr1	non-TF	-1.16159	0.00369512	-0.081804	-2.0877	0.00599812	Yes	No	RPG3 vs RPG1
Phf7	non-TF	-1.1606	2.04014e-14	-0.0764447	-1.29301	0.0117159	Yes	No	RPG3 vs RPG1
Kcnj15	non-TF	-1.16019	1.39778e-06	-0.292029	-0.498238	0.0199937	Yes	No	RPG3 vs RPG1
Cacng5	non-TF	-1.15815	5.68888e-22	-0.102419	-0.455459	0.215691	Yes	No	RPG3 vs RPG1
Tbc1d4	non-TF	-1.1576	1.27046e-21	-0.0172724	-0.393324	0.573327	Yes	No	RPG3 vs RPG1
Sbk1	non-TF	-1.15719	8.49337e-18	-0.435265	-0.94762	6.58986e-08	Yes	No	RPG3 vs RPG1
Romo1	non-TF	-1.15609	4.26658e-05	0.0327005	0.678857	0.308586	Yes	No	RPG3 vs RPG1
Nudt7	non-TF	-1.15477	3.71717e-08	-0.0912212	-0.436534	0.376897	Yes	No	RPG3 vs RPG1
Ddx43	non-TF	-1.1546	0.00152616	-0.152427	-1.32497	0.000164261	Yes	No	RPG3 vs RPG1
Rad50	non-TF	-1.15209	2.89173e-14	-0.0526587	-0.816576	0.220158	Yes	No	RPG3 vs RPG1
Efcab10	non-TF	-1.15096	2.3824e-26	-0.0999138	-0.55385	0.414791	Yes	No	RPG3 vs RPG1
Strbp	non-TF	-1.15091	5.27085e-05	-0.184524	-0.294285	0.170344	Yes	No	RPG3 vs RPG1
Cep290	non-TF	-1.15028	0.000172477	-0.0620406	-2.27166	0.0426219	Yes	No	RPG3 vs RPG1
Cep95	non-TF	-1.14946	3.83358e-08	-0.00679137	-1.43181	0.746245	Yes	No	RPG3 vs RPG1
Apol7d	non-TF	-1.14895	2.79216e-08	-0.0884774	#NAME?	0.000668794	Yes	No	RPG3 vs RPG1
Nlrc5	non-TF	-1.14851	1.767e-30	-0.264349	-0.459371	0.00119641	Yes	No	RPG3 vs RPG1
Btg2	non-TF	-1.14838	3.69395e-13	0.0487526	0.541347	0.385488	Yes	No	RPG3 vs RPG1
Gm42637	non-TF	-1.14832	5.68378e-07	NA	NA	NA	Yes	No	RPG3 vs RPG1
Fgf13	non-TF	-1.14824	0.000147891	0.0705882	0.180572	0.85475	Yes	No	RPG3 vs RPG1
Igfbpl1	non-TF	-1.1471	2.45417e-19	-0.0774529	-0.687051	0.0921418	Yes	No	RPG3 vs RPG1
Prpf38b	non-TF	-1.1446	3.06787e-12	-0.0867445	-5.57759	5.61353e-06	Yes	No	RPG3 vs RPG1
Cited2	non-TF	-1.14442	2.10863e-06	-0.0135715	-0.697749	0.392277	Yes	No	RPG3 vs RPG1
Hus1b	non-TF	-1.14382	6.64345e-06	0.0314126	0.152208	0.898431	Yes	No	RPG3 vs RPG1
Gm10244	non-TF	-1.14223	1.16931e-06	-0.0475864	#NAME?	0.00238377	Yes	No	RPG3 vs RPG1
Alcam	non-TF	-1.1417	4.12549e-09	0.0682853	4.34758	0.00180372	Yes	No	RPG3 vs RPG1
Usp42	non-TF	-1.14103	1.92589e-09	0.0304781	1.51394	0.0724733	Yes	No	RPG3 vs RPG1
Ubr4	non-TF	-1.14003	2.294e-12	-0.0423615	-1.36958	0.223085	Yes	No	RPG3 vs RPG1
Ppp1r15a	non-TF	-1.13926	6.32795e-16	-0.187963	-2.47311	0.00030788	Yes	No	RPG3 vs RPG1
Plagl1	TF	-1.13734	1.13761e-05	-0.00409022	-0.0592953	0.932433	Yes	No	RPG3 vs RPG1
Zswim7	non-TF	-1.13643	5.91119e-19	-0.0495679	-0.885033	0.0941276	Yes	No	RPG3 vs RPG1
Cpxm1	non-TF	-1.13598	5.00754e-14	0.0119238	0.0546544	1	Yes	No	RPG3 vs RPG1
Pdcd7	non-TF	-1.13432	2.79335e-06	-0.0119907	-0.324534	0.808663	Yes	No	RPG3 vs RPG1
X4933431M02Rik	non-TF	-1.13064	5.77596e-16	NA	NA	NA	Yes	No	RPG3 vs RPG1
Dbil5	non-TF	-1.12982	1.12423e-26	-0.13945	-1.59522	0.00252715	Yes	No	RPG3 vs RPG1
Kcnmb4	non-TF	-1.125	5.71939e-11	0.0499055	1.94454	0.0183214	Yes	No	RPG3 vs RPG1
Smg6	non-TF	-1.12476	6.70929e-10	0.0311699	3.41618	0.136657	Yes	No	RPG3 vs RPG1
Tmx4	non-TF	-1.1217	2.60419e-06	-0.0704497	-1.24898	0.19645	Yes	No	RPG3 vs RPG1
Kdm4d	non-TF	-1.11805	0.000229059	-0.0596173	-2.24064	0.103381	Yes	No	RPG3 vs RPG1
Tmsb15a	non-TF	-1.11633	1.12633e-08	NA	NA	NA	Yes	No	RPG3 vs RPG1
Gm11627	non-TF	-1.1163	5.9158e-07	-0.172329	-1.22389	0.0150453	Yes	No	RPG3 vs RPG1
Zhx3	TF	-1.11619	1.83333e-14	0.0032416	0.096343	0.911545	Yes	No	RPG3 vs RPG1
Gm5941	non-TF	-1.11597	2.71165e-23	0.544322	1.4542	0.0640827	Yes	No	RPG3 vs RPG1
Adora1	non-TF	-1.11353	4.41318e-27	-0.151348	-0.885421	0.00923464	Yes	No	RPG3 vs RPG1
D930032P07Rik	non-TF	-1.10409	3.34205e-31	0.0183966	1.55945	0.253821	Yes	No	RPG3 vs RPG1
Fam81b	non-TF	-1.10398	1.67618e-20	-0.197917	-0.36995	0.742897	Yes	No	RPG3 vs RPG1
A930017K11Rik	non-TF	-1.10351	3.86324e-08	-0.04304	-0.630958	0.250336	Yes	No	RPG3 vs RPG1
Bnc2	TF	-1.09995	6.24434e-15	-0.00387365	-0.254921	1	Yes	No	RPG3 vs RPG1
Tmem156	non-TF	-1.09931	1.09474e-22	-0.295322	-0.815082	0.189757	Yes	No	RPG3 vs RPG1
Syvn1	non-TF	-1.09922	0.00270321	-0.0541307	-0.629293	0.188075	Yes	No	RPG3 vs RPG1
X2410089E03Rik	non-TF	-1.09722	1.52437e-11	NA	NA	NA	Yes	No	RPG3 vs RPG1
Nsun6	non-TF	-1.09472	2.4729e-10	-0.0322574	-1.89753	0.199908	Yes	No	RPG3 vs RPG1
Nhsl2	non-TF	-1.09425	2.25867e-24	0.0153689	1.93074	0.35707	Yes	No	RPG3 vs RPG1
Adgrf5	non-TF	-1.09248	5.3554e-14	-0.126953	-0.272783	0.307191	Yes	No	RPG3 vs RPG1
Zbtb43	TF	-1.09166	6.96435e-19	-0.0626263	-1.01178	0.143564	Yes	No	RPG3 vs RPG1
Tmtc4	non-TF	-1.09114	2.42833e-21	-0.0106167	-0.251442	0.807062	Yes	No	RPG3 vs RPG1
Mchr1	non-TF	-1.08986	5.22226e-06	-0.122823	-0.611514	0.150235	Yes	No	RPG3 vs RPG1
Erg	TF	-1.08254	1.23401e-33	0.0969649	0.969969	0.0389502	Yes	No	RPG3 vs RPG1
Col11a1	non-TF	-1.08121	7.93663e-06	0.0361195	0.715563	0.51027	Yes	No	RPG3 vs RPG1
Srpk2	non-TF	-1.08034	8.67602e-18	0.00087793	0.0418222	1	Yes	No	RPG3 vs RPG1
Olfml2a	non-TF	-1.07992	8.93902e-28	0.0694048	0.979416	0.274686	Yes	No	RPG3 vs RPG1
X1810063I02Rik	non-TF	-1.0799	5.11966e-17	NA	NA	NA	Yes	No	RPG3 vs RPG1
Susd3	non-TF	-1.07956	1.24542e-28	-0.0665962	-0.718906	0.232144	Yes	No	RPG3 vs RPG1
Xk	non-TF	-1.07699	2.28132e-08	-0.0221461	-0.693752	0.732556	Yes	No	RPG3 vs RPG1
Psme1	non-TF	-1.07522	1.20937e-12	-0.0706642	-0.314858	0.328223	Yes	No	RPG3 vs RPG1
Tc2n	non-TF	-1.07485	0.00113169	0.0150726	0.8639	0.588299	Yes	No	RPG3 vs RPG1
Gm15999	non-TF	-1.07458	1.63889e-17	NA	NA	NA	Yes	No	RPG3 vs RPG1
Csnk1g1	non-TF	-1.07422	5.68666e-09	-0.0554948	-0.99562	0.286909	Yes	No	RPG3 vs RPG1
Gm15860	non-TF	-1.07402	1.62214e-07	NA	NA	NA	Yes	No	RPG3 vs RPG1
Plppr1	non-TF	-1.07286	2.52213e-05	-0.0216328	-0.336702	0.61326	Yes	No	RPG3 vs RPG1
Ccnjl	non-TF	-1.07187	2.54682e-20	0.0179511	0.570152	0.756128	Yes	No	RPG3 vs RPG1
Stard9	non-TF	-1.0717	0.00356177	-0.00986423	-0.106939	1	Yes	No	RPG3 vs RPG1
Cnot4	TF	-1.07076	1.71321e-12	-0.0312559	-1.86495	0.273052	Yes	No	RPG3 vs RPG1
Creb3l1	TF	-1.06497	0.000126319	-0.0595153	-0.554193	0.215772	Yes	No	RPG3 vs RPG1
Rb1cc1	non-TF	-1.06447	4.26041e-09	-0.00851852	-0.59561	0.840045	Yes	No	RPG3 vs RPG1
Abhd5	non-TF	-1.0641	3.45336e-19	-0.041453	-0.919068	0.175411	Yes	No	RPG3 vs RPG1
Pramef12	non-TF	-1.06199	7.37265e-27	-0.202872	-1.29536	0.0973245	Yes	No	RPG3 vs RPG1
mt.Nd2	non-TF	-1.06126	1.0179e-11	NA	NA	NA	Yes	No	RPG3 vs RPG1
Tob2	non-TF	-1.05726	0.000609147	0.0131873	2.22221	0.337526	Yes	No	RPG3 vs RPG1
Robo1	non-TF	-1.05677	0.000517572	-0.0606157	-1.49491	0.0813731	Yes	No	RPG3 vs RPG1
Epb41l3	non-TF	-1.05495	1.82093e-19	0.0141439	0.414772	0.757797	Yes	No	RPG3 vs RPG1
Mak	non-TF	-1.05491	2.58978e-05	-0.00507826	-0.0322906	1	Yes	No	RPG3 vs RPG1
Per1	non-TF	-1.05277	4.40317e-07	0.0480833	0.918716	0.175982	Yes	No	RPG3 vs RPG1
Fam204a	non-TF	-1.05224	2.6251e-14	0.041031	1.12927	0.226283	Yes	No	RPG3 vs RPG1
Snai1	TF	-1.05192	5.14646e-17	-0.0394997	-0.702184	0.256417	Yes	No	RPG3 vs RPG1
Ypel3	non-TF	-1.05137	1.19462e-19	-0.15998	-1.06607	0.00467903	Yes	No	RPG3 vs RPG1
X2010300C02Rik	non-TF	-1.05051	5.30035e-33	NA	NA	NA	Yes	No	RPG3 vs RPG1
Parp4	non-TF	-1.0479	2.65032e-07	0.0695341	0.875315	0.384215	Yes	No	RPG3 vs RPG1
D15Ertd621e	non-TF	-1.04299	4.41895e-15	NA	NA	NA	Yes	No	RPG3 vs RPG1
Rtn1	non-TF	-1.04094	5.81409e-21	0.0194887	0.327496	0.704024	Yes	No	RPG3 vs RPG1
Scg5	non-TF	-1.04087	1.62017e-20	0.0762471	0.355662	0.572575	Yes	No	RPG3 vs RPG1
Cpa2	non-TF	-1.04068	8.25642e-10	-0.194203	-0.336563	0.086249	Yes	No	RPG3 vs RPG1
Hmox1	non-TF	-1.0364	4.48507e-11	0.00975519	0.0963958	1	Yes	No	RPG3 vs RPG1
Pdcd11	non-TF	-1.03601	8.25461e-12	-0.113192	-3.83223	0.00027841	Yes	No	RPG3 vs RPG1
Prkg2	non-TF	-1.03598	3.58039e-16	-0.0120692	-0.206606	0.838866	Yes	No	RPG3 vs RPG1
Ccdc158	non-TF	-1.03496	3.45509e-09	0.0755542	1.15487	0.109513	Yes	No	RPG3 vs RPG1
Tnks	non-TF	-1.03324	0.00420663	-0.0607671	-2.14243	0.0147801	Yes	No	RPG3 vs RPG1
Cryab	non-TF	-1.03169	3.09347e-19	0.045735	0.186203	0.639885	Yes	No	RPG3 vs RPG1
Gml2	non-TF	-1.03142	1.86933e-14	0.207318	0.530324	0.107754	Yes	No	RPG3 vs RPG1
Hmgn3	non-TF	-1.03025	1.01543e-12	0.0494352	0.437302	0.540748	Yes	No	RPG3 vs RPG1
Them7	non-TF	-1.02965	2.15579e-25	-0.0171358	-0.0769543	0.955896	Yes	No	RPG3 vs RPG1
Ighd	non-TF	-1.02948	3.93585e-11	NA	NA	NA	Yes	No	RPG3 vs RPG1
Cdc42bpa	non-TF	-1.02942	6.99376e-06	0.0237948	1.7086	0.186139	Yes	No	RPG3 vs RPG1
Wipi1	non-TF	-1.02934	3.29291e-25	-0.00914308	-0.211284	0.90006	Yes	No	RPG3 vs RPG1
Aph1b	non-TF	-1.02899	2.91982e-14	0.00801823	0.147479	0.91825	Yes	No	RPG3 vs RPG1
Lrp2bp	non-TF	-1.02885	1.24892e-19	0.0986111	0.289097	0.562172	Yes	No	RPG3 vs RPG1
Cenpe	non-TF	-1.02834	6.27727e-10	-0.0337254	-0.619619	0.574751	Yes	No	RPG3 vs RPG1
Mef2c	TF	-1.02787	4.80247e-33	-0.0227273	-0.0443941	1	Yes	No	RPG3 vs RPG1
Lama4	non-TF	-1.02655	1.01338e-11	0.205795	1.85754	0.0213306	Yes	No	RPG3 vs RPG1
Polr2g	non-TF	-1.02525	1.62291e-06	-0.103247	-0.840422	0.248604	Yes	No	RPG3 vs RPG1
Mfsd4	non-TF	-1.0235	0.00328081	NA	NA	NA	Yes	No	RPG3 vs RPG1
Myt1l	TF	-1.02313	4.37341e-19	-0.24713	-1.09472	0.0154179	Yes	No	RPG3 vs RPG1
Bambi	non-TF	-1.02279	1.69394e-13	-0.00680528	-0.312344	0.741387	Yes	No	RPG3 vs RPG1
Cul7	non-TF	-1.02193	1.02568e-07	-0.0322212	-0.27246	0.494446	Yes	No	RPG3 vs RPG1
Zfp831	TF	-1.02003	9.14541e-14	-0.353745	-0.691988	1.23049e-07	Yes	No	RPG3 vs RPG1
Fbxo48	non-TF	-1.01778	2.97489e-05	-0.162074	-2.94973	0.00265582	Yes	No	RPG3 vs RPG1
Usp32	non-TF	-1.01751	1.55589e-05	-0.0462428	#NAME?	0.00659763	Yes	No	RPG3 vs RPG1
Sp4	TF	-1.01714	2.00607e-09	-0.00765863	-0.338775	0.752924	Yes	No	RPG3 vs RPG1
Acvrl1	non-TF	-1.01608	7.80905e-08	-0.00249085	-0.0139315	1	Yes	No	RPG3 vs RPG1
Hk1os	non-TF	-1.01511	5.31307e-06	-0.0562991	-0.898726	0.140718	Yes	No	RPG3 vs RPG1
X9430018G01Rik	non-TF	-1.01293	1.86242e-08	NA	NA	NA	Yes	No	RPG3 vs RPG1
Angpt1	non-TF	-1.0099	5.60548e-05	-0.0963833	-0.532473	0.420049	Yes	No	RPG3 vs RPG1
Gm37748	non-TF	-1.00948	5.33143e-06	NA	NA	NA	Yes	No	RPG3 vs RPG1
Afap1l2	non-TF	-1.00824	3.7692e-10	0.180038	2.0689	1.7365e-06	Yes	No	RPG3 vs RPG1
Camk2d	non-TF	-1.00651	2.40041e-13	0.00822422	0.742923	0.633715	Yes	No	RPG3 vs RPG1
Zmym2	non-TF	-1.00619	0.00234913	-0.015987	-1.94324	0.176404	Yes	No	RPG3 vs RPG1
Ifih1	non-TF	-1.00463	1.99478e-29	0.0782465	1.18365	0.306289	Yes	No	RPG3 vs RPG1
Srd5a1	non-TF	-1.00456	2.75468e-09	-0.0282585	-1.15325	0.245037	Yes	No	RPG3 vs RPG1
Hivep3	TF	-1.00446	2.98473e-23	0.00790874	0.0796934	1	Yes	No	RPG3 vs RPG1
Zmynd19	non-TF	-1.00293	9.22669e-08	-0.0225711	-0.821278	0.296587	Yes	No	RPG3 vs RPG1
Itpr1	non-TF	-1.00229	5.82385e-10	-0.114299	-1.30814	0.0181398	Yes	No	RPG3 vs RPG1
Mt2	non-TF	1.00175	3.76349e-05	-0.0974008	-1.58829	0.00866593	Yes	No	RPG3 vs RPG1
Hist1h2bm	non-TF	1.00844	1.05218e-16	NA	NA	NA	Yes	No	RPG3 vs RPG1
Dut	non-TF	1.02666	1.24803e-08	-0.0693381	-1.22967	0.0552777	Yes	No	RPG3 vs RPG1
Dnajc19	non-TF	1.03071	7.561e-21	-0.0370981	-0.675647	0.472789	Yes	No	RPG3 vs RPG1
Mfap5	non-TF	1.04275	5.18599e-05	-0.317996	-0.776075	0.00252535	Yes	No	RPG3 vs RPG1
Snrpb2	non-TF	1.04347	8.062e-13	0.163092	1.43627	0.0243037	Yes	No	RPG3 vs RPG1
Klf3	TF	1.04956	2.54929e-17	-0.00273973	#NAME?	0.63118	Yes	No	RPG3 vs RPG1
X2410137M14Rik	non-TF	1.05248	0.000272416	NA	NA	NA	Yes	No	RPG3 vs RPG1
Ndufa12	non-TF	1.05422	2.12875e-25	-0.108136	-1.39917	0.0540929	Yes	No	RPG3 vs RPG1
E130311K13Rik	non-TF	1.07113	7.17032e-10	-0.0733362	-0.433319	0.373236	Yes	No	RPG3 vs RPG1
Dlgap3	non-TF	1.07281	8.58322e-11	-0.00934033	-0.29794	0.810344	Yes	No	RPG3 vs RPG1
Ndufa1	non-TF	1.08528	3.69264e-20	-0.0414867	-1.37334	0.264266	Yes	No	RPG3 vs RPG1
Tceal8	non-TF	1.09385	1.64635e-20	0.030303	0.321928	1	Yes	No	RPG3 vs RPG1
Tmem234	non-TF	1.09477	8.92299e-16	-0.144134	-1.7221	0.00120688	Yes	No	RPG3 vs RPG1
Srp19	non-TF	1.09547	3.49637e-18	-0.00274088	-0.142145	1	Yes	No	RPG3 vs RPG1
Pcna	non-TF	1.10765	2.27259e-17	-0.102354	-1.91064	0.00366556	Yes	No	RPG3 vs RPG1
Rpl29	non-TF	1.11464	3.37965e-15	-0.0234846	-0.482548	0.604565	Yes	No	RPG3 vs RPG1
Sec61b	non-TF	1.11585	6.11222e-26	-0.111568	-2.42346	0.000918652	Yes	No	RPG3 vs RPG1
Thoc7	non-TF	1.12944	0.00196476	0.019188	1.65492	0.29279	Yes	No	RPG3 vs RPG1
Mex3b	non-TF	1.13104	2.17708e-08	0.00464584	3.3318	0.37953	Yes	No	RPG3 vs RPG1
H2afx	non-TF	1.14321	6.71555e-12	NA	NA	NA	Yes	No	RPG3 vs RPG1
X4833407H14Rik	non-TF	1.1596	6.8276e-06	NA	NA	NA	Yes	No	RPG3 vs RPG1
Park7	non-TF	1.16065	2.9511e-22	-0.0567643	-0.47705	0.34796	Yes	No	RPG3 vs RPG1
Ndufc1	non-TF	1.16536	9.90569e-17	-0.165989	-2.77259	0.000651817	Yes	No	RPG3 vs RPG1
Rbpms	non-TF	1.17271	3.81545e-13	-0.0182905	#NAME?	0.128069	Yes	No	RPG3 vs RPG1
Vdac2	non-TF	1.18037	6.62153e-22	-0.0381897	-1.2016	0.147083	Yes	No	RPG3 vs RPG1
Hist1h2ag	non-TF	1.1832	1.59012e-10	NA	NA	NA	Yes	No	RPG3 vs RPG1
Prps1	non-TF	1.18542	6.99823e-14	-0.039867	-1.2046	0.593336	Yes	No	RPG3 vs RPG1
Hist1h2ae	non-TF	1.19131	3.40359e-10	NA	NA	NA	Yes	No	RPG3 vs RPG1
Tsga10ip	non-TF	1.19845	7.36409e-16	-0.494044	-0.982917	2.75893e-07	Yes	No	RPG3 vs RPG1
Laptm4b	non-TF	1.20301	1.92683e-16	-0.0668743	-1.91652	0.0363218	Yes	No	RPG3 vs RPG1
Atrx	TF	1.21481	8.61319e-06	-0.019213	-1.50815	0.575841	Yes	No	RPG3 vs RPG1
Eif4a2	non-TF	1.22347	3.14753e-17	-0.0392834	-2.81466	0.0273677	Yes	No	RPG3 vs RPG1
Egfl6	non-TF	1.22834	2.43997e-05	-0.0260274	-0.392129	0.867917	Yes	No	RPG3 vs RPG1
Hist1h3c	non-TF	1.23963	5.89204e-07	NA	NA	NA	Yes	No	RPG3 vs RPG1
Abracl	non-TF	1.2424	2.83623e-14	-0.0711269	-0.462355	0.264397	Yes	No	RPG3 vs RPG1
Aldh2	non-TF	1.24289	7.82899e-06	-0.13696	-1.97178	0.000585695	Yes	No	RPG3 vs RPG1
Fam129a	non-TF	1.24474	1.01928e-10	-0.141399	-1.58184	0.00522945	Yes	No	RPG3 vs RPG1
Rdx	non-TF	1.25232	3.48252e-12	0.0167211	0.805967	0.383846	Yes	No	RPG3 vs RPG1
Crip2	non-TF	1.26373	4.18314e-07	-0.0554707	-0.68841	0.145959	Yes	No	RPG3 vs RPG1
Gldc	non-TF	1.26488	2.60772e-16	-0.14	-1.926	0.000999608	Yes	No	RPG3 vs RPG1
Cdh1	non-TF	1.26702	0.0012803	0.012546	0.177874	0.846096	Yes	No	RPG3 vs RPG1
Prrc1	non-TF	1.27491	6.46981e-18	-0.0357297	-0.64474	0.395995	Yes	No	RPG3 vs RPG1
Slc29a4	non-TF	1.28081	0.0014396	-0.0888181	-1.10166	0.0272462	Yes	No	RPG3 vs RPG1
Ngfrap1	non-TF	1.28512	2.6858e-22	NA	NA	NA	Yes	No	RPG3 vs RPG1
Nars	non-TF	1.28954	6.3378e-17	0.0293975	0.791019	0.565389	Yes	No	RPG3 vs RPG1
Chac1	non-TF	1.29652	0.000523823	-0.135127	-1.14612	0.0077576	Yes	No	RPG3 vs RPG1
Fau	non-TF	1.2973	1.08554e-32	-0.0943966	-2.35931	0.00197947	Yes	No	RPG3 vs RPG1
Zfos1	non-TF	1.30333	3.07444e-05	NA	NA	NA	Yes	No	RPG3 vs RPG1
Chchd1	non-TF	1.30649	3.15445e-20	-0.101026	-1.52898	0.0210701	Yes	No	RPG3 vs RPG1
Ndufb7	non-TF	1.31173	6.0418e-19	-0.0689516	-0.770313	0.269405	Yes	No	RPG3 vs RPG1
Csrp2	non-TF	1.31194	6.59617e-10	0.0236881	1.2357	0.413865	Yes	No	RPG3 vs RPG1
Mthfd1	non-TF	1.31922	3.94319e-13	-0.066339	-1.40944	0.0924128	Yes	No	RPG3 vs RPG1
Bzw2	non-TF	1.32071	6.04945e-20	-0.00698524	-1.06576	0.706685	Yes	No	RPG3 vs RPG1
B230312C02Rik	non-TF	1.32151	0.000194607	-0.00794811	-0.0579612	1	Yes	No	RPG3 vs RPG1
Spc24	non-TF	1.32206	3.52851e-17	-0.157799	-3.00752	0.000269317	Yes	No	RPG3 vs RPG1
Ybx3	TF	1.32923	2.21317e-10	0.00944408	0.442413	0.752067	Yes	No	RPG3 vs RPG1
Pigyl	non-TF	1.33359	3.19535e-13	-0.036338	-0.757944	0.241945	Yes	No	RPG3 vs RPG1
Rpl9	non-TF	1.34143	6.82884e-33	-0.0694829	-2.40858	0.0139762	Yes	No	RPG3 vs RPG1
Atf4	TF	1.34304	7.1621e-05	-0.0546696	-1.7123	0.0113848	Yes	No	RPG3 vs RPG1
Gc	non-TF	1.34967	7.72275e-10	-0.115625	-0.26744	0.460503	Yes	No	RPG3 vs RPG1
Atp5k	non-TF	1.35054	1.47505e-19	-0.131067	-1.07178	0.067018	Yes	No	RPG3 vs RPG1
Gm26917	non-TF	1.35469	4.78327e-11	NA	NA	NA	Yes	No	RPG3 vs RPG1
Bola3	TF	1.35873	1.39493e-11	-0.240546	-1.79124	7.30929e-05	Yes	No	RPG3 vs RPG1
Ddx58	non-TF	1.3603	5.21929e-05	-0.0354532	-1.0307	0.637528	Yes	No	RPG3 vs RPG1
Ptma	non-TF	1.37158	6.84484e-25	0.00356422	2.51865	0.342866	Yes	No	RPG3 vs RPG1
Snhg6	non-TF	1.37255	3.53514e-18	-0.0473713	-1.14112	0.277199	Yes	No	RPG3 vs RPG1
Hist1h2bb	non-TF	1.37581	5.55506e-06	NA	NA	NA	Yes	No	RPG3 vs RPG1
Hist1h3d	non-TF	1.37618	1.25848e-05	NA	NA	NA	Yes	No	RPG3 vs RPG1
Fah	non-TF	1.38066	1.26737e-05	-0.0298549	-0.279212	0.809672	Yes	No	RPG3 vs RPG1
Zfp42	TF	1.38168	2.55903e-09	-0.13167	-3.46034	0.00215191	Yes	No	RPG3 vs RPG1
Ap1m2	non-TF	1.38411	0.00182763	-0.0869647	-1.03382	0.0823225	Yes	No	RPG3 vs RPG1
Cenpm	non-TF	1.38569	1.39382e-12	-0.0326678	-0.77435	0.401296	Yes	No	RPG3 vs RPG1
Uqcrq	non-TF	1.38716	4.0171e-25	-0.0575631	-1.2633	0.165577	Yes	No	RPG3 vs RPG1
Cldn6	non-TF	1.38955	1.91697e-27	-0.137803	-1.20948	0.00354708	Yes	No	RPG3 vs RPG1
Aass	non-TF	1.39131	0.007452	-0.0189784	-0.0686909	1	Yes	No	RPG3 vs RPG1
Usp10	non-TF	1.40278	1.41355e-12	-0.0257473	-0.615399	0.390817	Yes	No	RPG3 vs RPG1
Prdx6	non-TF	1.40328	8.87559e-08	-0.139318	-1.74008	0.00100429	Yes	No	RPG3 vs RPG1
Rpl41	non-TF	1.40665	5.28426e-30	-0.0121005	-0.263059	0.810753	Yes	No	RPG3 vs RPG1
Slc6a8	non-TF	1.41311	1.93601e-08	-0.0589319	#NAME?	0.0480009	Yes	No	RPG3 vs RPG1
Dcxr	non-TF	1.41506	1.55054e-05	-0.0131695	-0.0652902	0.895484	Yes	No	RPG3 vs RPG1
Ddx39	non-TF	1.42106	3.91728e-25	0.0147043	0.299127	0.786395	Yes	No	RPG3 vs RPG1
Trim28	non-TF	1.42315	1.64747e-26	-0.0090036	-1.78918	0.327035	Yes	No	RPG3 vs RPG1
Nop58	non-TF	1.42502	3.42289e-18	-0.0738698	-1.64206	0.146912	Yes	No	RPG3 vs RPG1
Hesx1	TF	1.42597	1.1775e-09	-0.215628	-1.07534	0.0274785	Yes	No	RPG3 vs RPG1
Ywhaq	non-TF	1.4312	1.10897e-25	-0.0463612	-1.96242	0.0130738	Yes	No	RPG3 vs RPG1
Hadh	non-TF	1.43527	3.71014e-12	-0.173627	-1.47041	0.0244363	Yes	No	RPG3 vs RPG1
Socs2	non-TF	1.43745	7.87435e-07	0.00934932	1.29253	0.299216	Yes	No	RPG3 vs RPG1
Nedd4	non-TF	1.4508	2.55371e-23	-0.0132461	-2.04895	0.279776	Yes	No	RPG3 vs RPG1
Nucks1	non-TF	1.4559	7.21502e-11	-0.0251931	-2.00335	0.199948	Yes	No	RPG3 vs RPG1
Serbp1	non-TF	1.46172	1.69939e-32	-0.0501442	-2.05046	0.00843498	Yes	No	RPG3 vs RPG1
Eif4e2	non-TF	1.46371	8.78687e-12	-0.113797	-2.44228	0.000790142	Yes	No	RPG3 vs RPG1
Polr2l	non-TF	1.46923	2.27159e-19	-0.0607172	-1.27402	0.0341449	Yes	No	RPG3 vs RPG1
Pcsk1n	non-TF	1.47096	6.64833e-08	-0.159507	-1.82513	0.0180178	Yes	No	RPG3 vs RPG1
Triml2	non-TF	1.4753	0.00369426	-0.357692	-0.888675	0.0172997	Yes	No	RPG3 vs RPG1
Acer2	non-TF	1.47596	5.62686e-19	-0.107187	-3.01759	0.000963677	Yes	No	RPG3 vs RPG1
Glipr2	non-TF	1.47727	0.00598077	0.0385281	0.510938	0.379234	Yes	No	RPG3 vs RPG1
Apela	non-TF	1.47937	2.39335e-06	-0.0223969	-0.214999	0.84396	Yes	No	RPG3 vs RPG1
Ncl	non-TF	1.47971	9.14561e-20	-0.0243651	-5.29921	0.0255506	Yes	No	RPG3 vs RPG1
Malat1	non-TF	1.48589	6.72702e-16	-0.195223	-5.22155	5.70323e-09	Yes	No	RPG3 vs RPG1
Glrx	non-TF	1.49097	2.48922e-12	-0.127453	-0.294787	0.465053	Yes	No	RPG3 vs RPG1
Cd81	non-TF	1.50428	1.09176e-15	-0.116598	-2.59255	0.000241944	Yes	No	RPG3 vs RPG1
Hk2	non-TF	1.50495	8.23965e-23	-0.0338938	-1.59746	0.08774	Yes	No	RPG3 vs RPG1
Platr17	non-TF	1.50709	1.53006e-09	NA	NA	NA	Yes	No	RPG3 vs RPG1
Tmem37	non-TF	1.50879	7.26985e-07	-0.175142	-1.29574	0.00332939	Yes	No	RPG3 vs RPG1
Rps27	non-TF	1.51224	1.66672e-28	-0.262593	-3.16288	1.55015e-07	Yes	No	RPG3 vs RPG1
Rpl27	non-TF	1.51308	5.08098e-33	-0.157065	-2.23857	0.000294912	Yes	No	RPG3 vs RPG1
Tesc	non-TF	1.51771	2.29151e-10	0.00824984	0.324924	0.712569	Yes	No	RPG3 vs RPG1
Mrps24	non-TF	1.53279	5.16481e-23	-0.104896	-1.75051	0.00319119	Yes	No	RPG3 vs RPG1
Rps12	non-TF	1.53971	3.06669e-24	-0.0754995	-3.32241	0.00291071	Yes	No	RPG3 vs RPG1
Hist1h2bl	non-TF	1.54087	2.36029e-09	NA	NA	NA	Yes	No	RPG3 vs RPG1
E130012A19Rik	non-TF	1.5437	1.5777e-12	NA	NA	NA	Yes	No	RPG3 vs RPG1
X2610305D13Rik	non-TF	1.55031	2.05964e-16	NA	NA	NA	Yes	No	RPG3 vs RPG1
Hsp90aa1	non-TF	1.55589	2.70587e-28	-0.0885872	-3.81559	1.45628e-05	Yes	No	RPG3 vs RPG1
Rpp25	non-TF	1.55704	2.7776e-22	-0.0649388	-2.77639	0.00269713	Yes	No	RPG3 vs RPG1
Ftl1	non-TF	1.56434	1.58407e-27	-0.155058	-4.8143	9.47612e-06	Yes	No	RPG3 vs RPG1
Rpl36al	non-TF	1.56448	3.7121e-32	-0.0378722	-3.81024	0.00176492	Yes	No	RPG3 vs RPG1
Cth	non-TF	1.56591	1.69579e-14	-0.107609	-0.973043	0.149819	Yes	No	RPG3 vs RPG1
Mme	non-TF	1.56684	6.50482e-08	-0.0122111	-0.887848	0.797154	Yes	No	RPG3 vs RPG1
Tmsb10	non-TF	1.57215	6.25879e-27	-0.0697459	-2.81566	0.0034857	Yes	No	RPG3 vs RPG1
Serpina3m	non-TF	1.57339	0.00150838	-0.268571	-0.555816	0.527306	Yes	No	RPG3 vs RPG1
Cbs	non-TF	1.57497	8.43666e-11	0.0372127	0.482128	0.462888	Yes	No	RPG3 vs RPG1
Ezr	non-TF	1.58396	2.95051e-13	-0.0461885	-1.34904	0.0851294	Yes	No	RPG3 vs RPG1
Prelid2	non-TF	1.58661	4.81532e-27	-0.123265	-1.43065	0.0358095	Yes	No	RPG3 vs RPG1
Dtymk	non-TF	1.58845	3.02939e-24	-0.0519823	-2.20834	0.0371979	Yes	No	RPG3 vs RPG1
Sssca1	non-TF	1.58994	4.17457e-17	NA	NA	NA	Yes	No	RPG3 vs RPG1
Tst	non-TF	1.60314	6.23653e-11	-0.0426772	-0.615358	0.340651	Yes	No	RPG3 vs RPG1
Rpl38	non-TF	1.60474	1.44272e-33	-0.0501935	-2.04148	0.0746646	Yes	No	RPG3 vs RPG1
Vim	non-TF	1.60683	0.006355	0.00527237	0.997458	0.707409	Yes	No	RPG3 vs RPG1
Ranbp1	non-TF	1.61393	7.39967e-30	-0.0277079	-4.56499	0.0133483	Yes	No	RPG3 vs RPG1
Odc1	non-TF	1.61847	8.76627e-18	-0.00213241	-0.122053	1	Yes	No	RPG3 vs RPG1
H2afj	non-TF	1.6212	3.23174e-19	NA	NA	NA	Yes	No	RPG3 vs RPG1
Ltbp4	non-TF	1.62333	5.39691e-18	-0.056403	-0.940946	0.254021	Yes	No	RPG3 vs RPG1
Psat1	non-TF	1.62408	9.49403e-20	-0.0162686	-0.27153	0.81744	Yes	No	RPG3 vs RPG1
Ddit4l	non-TF	1.62514	2.61098e-09	0.0779507	1.25316	0.072745	Yes	No	RPG3 vs RPG1
Tfcp2l1	TF	1.62853	2.21497e-05	-0.0850677	-1.53809	0.0647068	Yes	No	RPG3 vs RPG1
Cnpy2	non-TF	1.63263	2.55485e-16	-0.0893732	-1.4137	0.101089	Yes	No	RPG3 vs RPG1
Ly6e	non-TF	1.63476	7.03624e-19	-0.063558	-1.08536	0.185814	Yes	No	RPG3 vs RPG1
Nhp2	non-TF	1.63844	6.64474e-30	-0.131671	-3.26077	0.000110932	Yes	No	RPG3 vs RPG1
Tomm5	non-TF	1.64004	6.11434e-25	-0.0970938	-1.23176	0.0826216	Yes	No	RPG3 vs RPG1
Rps17	non-TF	1.64347	1.34383e-33	-0.150162	-2.21846	1.21079e-05	Yes	No	RPG3 vs RPG1
Pmm1	non-TF	1.64606	1.32305e-22	-0.0565047	-1.17033	0.138948	Yes	No	RPG3 vs RPG1
Calca	non-TF	1.66602	2.95678e-12	-0.0398426	-0.345066	0.788929	Yes	No	RPG3 vs RPG1
Fkbp3	non-TF	1.66877	6.30825e-26	-0.0280102	-2.67731	0.108534	Yes	No	RPG3 vs RPG1
Slc2a1	non-TF	1.67964	1.06878e-22	-0.0720381	-1.75249	0.0217304	Yes	No	RPG3 vs RPG1
Ybx1	TF	1.67966	3.04826e-22	-0.0513564	-2.58224	0.00208879	Yes	No	RPG3 vs RPG1
Slc16a3	non-TF	1.68536	1.57419e-25	-0.0280867	-0.385212	0.556635	Yes	No	RPG3 vs RPG1
Arhgap8	non-TF	1.68541	1.27601e-27	-0.120732	-1.29206	0.0167604	Yes	No	RPG3 vs RPG1
Gm13225	non-TF	1.68804	1.13762e-11	NA	NA	NA	Yes	No	RPG3 vs RPG1
Rpl22	non-TF	1.68969	1.19972e-29	-0.101606	-0.93584	0.0327246	Yes	No	RPG3 vs RPG1
Hspa8	non-TF	1.70806	1.09518e-31	-0.103604	#NAME?	2.26007e-07	Yes	No	RPG3 vs RPG1
Igfbp2	non-TF	1.71088	2.02932e-27	-0.065368	-2.63348	0.00505286	Yes	No	RPG3 vs RPG1
Klf2	TF	1.71305	6.89576e-07	-0.0502723	-4.38312	0.000125449	Yes	No	RPG3 vs RPG1
Ccdc124	non-TF	1.71433	1.15296e-23	-0.12769	-2.12455	0.000235968	Yes	No	RPG3 vs RPG1
Ccne1	non-TF	1.71622	8.2271e-20	-0.075926	-3.30359	0.000445825	Yes	No	RPG3 vs RPG1
Nrp2	non-TF	1.72368	1.6354e-05	-0.0537935	-1.51746	0.0781797	Yes	No	RPG3 vs RPG1
Jup	non-TF	1.72449	3.13283e-16	-0.137363	-2.10323	0.000109747	Yes	No	RPG3 vs RPG1
Epb41l4aos	non-TF	1.72477	4.97445e-16	-0.0343286	-1.64253	0.184165	Yes	No	RPG3 vs RPG1
Rdm1	non-TF	1.72749	2.01973e-14	-0.0485507	-0.619178	0.412137	Yes	No	RPG3 vs RPG1
Rps23	non-TF	1.72778	3.71004e-35	-0.217074	-3.31194	0.000191707	Yes	No	RPG3 vs RPG1
Sox2	TF	1.73666	4.49289e-18	-0.00833333	#NAME?	0.203576	Yes	No	RPG3 vs RPG1
Trim2	non-TF	1.75874	6.50803e-06	0.00642836	0.0440224	0.959133	Yes	No	RPG3 vs RPG1
Pfkp	non-TF	1.77191	9.70877e-22	-0.0513262	-3.16278	0.0284688	Yes	No	RPG3 vs RPG1
X1810022K09Rik	non-TF	1.77752	1.40935e-25	NA	NA	NA	Yes	No	RPG3 vs RPG1
Pycard	non-TF	1.78479	3.15958e-21	-0.227107	-1.02921	0.0996407	Yes	No	RPG3 vs RPG1
Sugt1	non-TF	1.78522	6.25666e-20	0.00188697	0.0888022	1	Yes	No	RPG3 vs RPG1
Birc5	non-TF	1.78553	1.36286e-24	-0.0884301	-2.56623	0.00395246	Yes	No	RPG3 vs RPG1
Rpl36a	non-TF	1.7895	2.60217e-34	-0.181676	-1.7563	0.0662002	Yes	No	RPG3 vs RPG1
Dnmt3b	TF	1.79071	1.48299e-13	-0.0646371	-2.64319	0.00169922	Yes	No	RPG3 vs RPG1
Ctnnal1	non-TF	1.79604	2.65308e-12	0.025524	0.49239	0.55168	Yes	No	RPG3 vs RPG1
Gpd2	non-TF	1.7966	2.48413e-14	0.0132834	0.715311	0.676733	Yes	No	RPG3 vs RPG1
Hist1h3g	non-TF	1.79664	4.60369e-12	NA	NA	NA	Yes	No	RPG3 vs RPG1
Agtrap	non-TF	1.80077	1.17452e-18	-0.160771	-3.28826	0.000110932	Yes	No	RPG3 vs RPG1
Sec61g	non-TF	1.80426	1.03802e-27	-0.0907733	-1.28251	0.0624822	Yes	No	RPG3 vs RPG1
Ephx2	non-TF	1.80748	3.45884e-13	-0.0324437	-0.290361	0.899421	Yes	No	RPG3 vs RPG1
Celf4	non-TF	1.81129	5.00952e-06	0.0503023	3.82571	0.00388722	Yes	No	RPG3 vs RPG1
Cldn7	non-TF	1.82636	2.8845e-21	-0.0278288	-1.2462	0.279894	Yes	No	RPG3 vs RPG1
Cebpzos	non-TF	1.83473	1.76876e-29	-0.031019	-0.615759	0.422314	Yes	No	RPG3 vs RPG1
Paics	non-TF	1.8498	2.29679e-35	-0.0494643	-3.69935	0.0169938	Yes	No	RPG3 vs RPG1
Ldhb	non-TF	1.85879	1.906e-22	-0.130404	-1.64301	0.0230391	Yes	No	RPG3 vs RPG1
Sfn	non-TF	1.86076	1.20473e-16	-0.173118	-1.359	0.00077969	Yes	No	RPG3 vs RPG1
Gm10076	non-TF	1.86951	6.52247e-35	NA	NA	NA	Yes	No	RPG3 vs RPG1
Platr10	non-TF	1.86986	4.88405e-23	-0.342165	-1.97164	0.0265217	Yes	No	RPG3 vs RPG1
Vdac1	non-TF	1.87042	3.05695e-23	-0.0167378	-2.54391	0.0946977	Yes	No	RPG3 vs RPG1
Pa2g4	non-TF	1.87311	1.4586e-28	-0.0346261	-0.856509	0.251691	Yes	No	RPG3 vs RPG1
Anp32a	non-TF	1.88911	5.54587e-14	-0.0088197	-4.39676	0.21225	Yes	No	RPG3 vs RPG1
Dppa2	non-TF	1.89059	2.77512e-17	-0.207703	-1.45025	0.0553988	Yes	No	RPG3 vs RPG1
Folr1	non-TF	1.90176	7.87993e-06	-0.400686	-0.970404	0.000593511	Yes	No	RPG3 vs RPG1
Upk1a	non-TF	1.9024	3.99521e-05	-0.132162	-0.37501	0.356856	Yes	No	RPG3 vs RPG1
Fbxo5	non-TF	1.91014	1.50784e-19	-0.033033	#NAME?	0.0339744	Yes	No	RPG3 vs RPG1
Myl6	non-TF	1.91162	8.06599e-32	-0.160315	-2.31328	0.000295253	Yes	No	RPG3 vs RPG1
Got1	non-TF	1.91444	3.90141e-26	-0.106666	-1.40575	0.0146772	Yes	No	RPG3 vs RPG1
Rps29	non-TF	1.9174	1.89114e-35	-0.0849229	-4.18225	0.000454868	Yes	No	RPG3 vs RPG1
Tet1	TF	1.93646	1.0122e-20	-0.0493827	#NAME?	0.00514665	Yes	No	RPG3 vs RPG1
Manba	non-TF	1.94396	1.44614e-15	-0.0681481	-0.56583	0.37208	Yes	No	RPG3 vs RPG1
Nudcd2	non-TF	1.94641	2.60271e-27	-0.0838265	-3.02984	0.00820619	Yes	No	RPG3 vs RPG1
Rpl36	non-TF	1.95008	4.01897e-36	-0.124185	-3.00166	1.29699e-05	Yes	No	RPG3 vs RPG1
Ppia	non-TF	1.97721	2.38747e-34	-0.0767733	-3.48102	3.28576e-05	Yes	No	RPG3 vs RPG1
Wbp5	non-TF	1.98247	3.44589e-24	NA	NA	NA	Yes	No	RPG3 vs RPG1
Arid5b	TF	1.98405	1.73353e-18	0.0952894	2.78122	0.0044918	Yes	No	RPG3 vs RPG1
Ckb	non-TF	1.99405	7.09138e-17	0.0194224	0.634336	0.39923	Yes	No	RPG3 vs RPG1
Btf3	non-TF	1.99996	2.10859e-36	-0.0428123	-1.37963	0.136776	Yes	No	RPG3 vs RPG1
Mdk	non-TF	2.00053	4.41534e-24	-0.0879473	-1.30312	0.0304641	Yes	No	RPG3 vs RPG1
Ucp2	non-TF	2.0082	4.85692e-23	-0.191117	-4.25252	1.7568e-08	Yes	No	RPG3 vs RPG1
Prr13	non-TF	2.01209	5.04333e-24	-0.209596	-1.43889	0.00702865	Yes	No	RPG3 vs RPG1
Rbpms2	non-TF	2.01385	3.36265e-27	-0.00778658	-1.86996	0.476362	Yes	No	RPG3 vs RPG1
Rps13	non-TF	2.01829	1.14351e-37	-0.117583	-3.18796	0.000505201	Yes	No	RPG3 vs RPG1
Tfpi	non-TF	2.02184	1.43869e-07	-0.209687	-0.699998	0.209834	Yes	No	RPG3 vs RPG1
Platr3	non-TF	2.04041	3.67188e-11	NA	NA	NA	Yes	No	RPG3 vs RPG1
H2.M5	non-TF	2.04575	1.75008e-15	NA	NA	NA	Yes	No	RPG3 vs RPG1
Gpx1	non-TF	2.04712	2.17132e-30	-0.239997	-4.31033	4.99231e-07	Yes	No	RPG3 vs RPG1
Hmces	non-TF	2.05	5.48044e-18	-0.185862	-3.21979	1.38108e-08	Yes	No	RPG3 vs RPG1
Tmem238	non-TF	2.05371	9.03045e-19	-0.0528511	-0.765446	0.136993	Yes	No	RPG3 vs RPG1
Rpl11	non-TF	2.05506	1.02953e-37	-0.101383	-2.08167	0.00449283	Yes	No	RPG3 vs RPG1
Cyb5a	non-TF	2.05837	5.14756e-25	-0.0929969	-1.56964	0.0923494	Yes	No	RPG3 vs RPG1
Esrrb	TF	2.06225	5.7115e-08	-0.452049	-0.953187	4.01277e-08	Yes	No	RPG3 vs RPG1
Ppp1r14a	non-TF	2.06358	1.20417e-19	-0.209632	-1.49268	1.8485e-05	Yes	No	RPG3 vs RPG1
Bcat2	non-TF	2.06518	3.31231e-26	-0.136428	-3.54119	0.00140623	Yes	No	RPG3 vs RPG1
Mrps28	non-TF	2.08155	3.98165e-27	-0.067362	-0.895257	0.178251	Yes	No	RPG3 vs RPG1
Pnp	non-TF	2.1069	9.25492e-23	-0.0588038	-0.808421	0.404925	Yes	No	RPG3 vs RPG1
Ssr2	non-TF	2.10707	2.75475e-33	-0.254326	-7.159	7.53491e-07	Yes	No	RPG3 vs RPG1
Phlda3	non-TF	2.11798	7.2161e-23	-0.0323207	-1.01231	0.226539	Yes	No	RPG3 vs RPG1
Ppm1a	non-TF	2.12733	3.71009e-30	-0.0118166	-1.85091	0.421412	Yes	No	RPG3 vs RPG1
Gja1	non-TF	2.13157	5.55278e-21	-0.0243711	-0.499102	0.720421	Yes	No	RPG3 vs RPG1
Atp5j	non-TF	2.13289	1.5014e-36	-0.0537291	-2.59193	0.00298914	Yes	No	RPG3 vs RPG1
Gjb3	non-TF	2.13354	9.21381e-07	-0.0356977	-0.468962	0.51027	Yes	No	RPG3 vs RPG1
S100a10	non-TF	2.13859	2.97217e-30	-0.115798	-1.15878	0.103605	Yes	No	RPG3 vs RPG1
Tpi1	non-TF	2.15325	1.06649e-35	-0.250627	-1.85743	2.36743e-05	Yes	No	RPG3 vs RPG1
Snrpn	non-TF	2.15776	1.75927e-33	-0.160606	-0.567368	1	Yes	No	RPG3 vs RPG1
Pdlim1	non-TF	2.1601	1.52781e-07	-0.0464279	-1.40228	0.129832	Yes	No	RPG3 vs RPG1
Snrpd1	non-TF	2.16554	3.47893e-36	-0.066839	-1.64202	0.0989876	Yes	No	RPG3 vs RPG1
AU018091	non-TF	2.17391	2.52893e-16	-0.267308	-0.902074	0.155007	Yes	No	RPG3 vs RPG1
Atox1	non-TF	2.17855	8.54889e-30	-0.0127629	-0.186704	0.913508	Yes	No	RPG3 vs RPG1
Dppa5a	non-TF	2.18354	6.76263e-39	-0.167068	-1.82507	0.029349	Yes	No	RPG3 vs RPG1
Pfkl	non-TF	2.18737	3.09181e-35	-0.131413	-2.25193	0.000436291	Yes	No	RPG3 vs RPG1
Cbx1	non-TF	2.18739	3.19538e-31	-0.0878772	-4.63987	0.000203144	Yes	No	RPG3 vs RPG1
Gm13145	non-TF	2.19134	3.31303e-22	NA	NA	NA	Yes	No	RPG3 vs RPG1
Slc7a3	non-TF	2.20822	3.38712e-23	-0.266414	-4.61143	6.27479e-06	Yes	No	RPG3 vs RPG1
Ass1	non-TF	2.22369	1.06465e-27	-0.182613	-1.93075	0.000232438	Yes	No	RPG3 vs RPG1
S100a11	non-TF	2.23074	7.68107e-29	-0.138995	-1.10345	0.123486	Yes	No	RPG3 vs RPG1
Dpy30	non-TF	2.2332	1.42267e-34	-0.258844	-0.43215	0.00252556	Yes	No	RPG3 vs RPG1
X2610528J11Rik	non-TF	2.23909	4.75654e-14	NA	NA	NA	Yes	No	RPG3 vs RPG1
Mylpf	non-TF	2.25427	5.08678e-16	-0.0465715	-2.506	0.0254824	Yes	No	RPG3 vs RPG1
Akap12	non-TF	2.25442	6.11163e-27	-0.0768179	#NAME?	0.00133943	Yes	No	RPG3 vs RPG1
Ppp1r1a	non-TF	2.26181	1.47386e-17	-0.032827	-0.514177	0.56986	Yes	No	RPG3 vs RPG1
Tcea3	non-TF	2.27026	8.54127e-08	-0.0533432	-1.70534	0.0390987	Yes	No	RPG3 vs RPG1
Nr0b1	TF	2.28457	5.70564e-15	-0.0221515	-0.995413	0.657415	Yes	No	RPG3 vs RPG1
Sfxn1	non-TF	2.28937	6.61825e-15	-0.0210266	-0.684498	0.425412	Yes	No	RPG3 vs RPG1
Eif4ebp1	non-TF	2.30388	4.79071e-35	-0.175205	-3.32657	2.8157e-08	Yes	No	RPG3 vs RPG1
Cox7b	non-TF	2.30854	1.46742e-36	-0.211434	-2.34702	0.180347	Yes	No	RPG3 vs RPG1
Mif	non-TF	2.31102	1.37682e-38	0.0119455	0.150285	1	Yes	No	RPG3 vs RPG1
Zfp57	TF	2.34186	2.56776e-26	-0.102144	-1.06024	0.0804307	Yes	No	RPG3 vs RPG1
Tma7	non-TF	2.3421	2.49992e-34	-0.178253	-2.21299	0.00129033	Yes	No	RPG3 vs RPG1
Fgf4	non-TF	2.36009	4.46228e-13	-0.144673	-3.93775	7.75562e-10	Yes	No	RPG3 vs RPG1
Ak1	non-TF	2.36362	9.64075e-27	-0.311988	-0.642527	0.00124313	Yes	No	RPG3 vs RPG1
Trp53	TF	2.38774	6.01001e-33	-0.00588235	-1	1	Yes	No	RPG3 vs RPG1
Cox6b2	non-TF	2.38899	3.49688e-17	-0.0705277	-0.759682	0.294526	Yes	No	RPG3 vs RPG1
Zic3	TF	2.40838	3.01568e-25	-0.00734658	-1.52275	0.705768	Yes	No	RPG3 vs RPG1
Slc2a3	non-TF	2.40899	2.26413e-28	-0.224683	-3.25622	5.17438e-06	Yes	No	RPG3 vs RPG1
Pgk1	non-TF	2.42969	1.11358e-39	-0.0395471	-1.66879	0.249651	Yes	No	RPG3 vs RPG1
Bcat1	non-TF	2.43548	4.31129e-30	-0.209403	-3.44328	9.0915e-06	Yes	No	RPG3 vs RPG1
Wfdc2	non-TF	2.44943	1.03688e-28	-0.130732	-1.20173	0.0160118	Yes	No	RPG3 vs RPG1
Mkrn1	non-TF	2.4518	6.3686e-34	-0.0475864	#NAME?	0.00238377	Yes	No	RPG3 vs RPG1
Asns	non-TF	2.46281	8.90768e-31	-0.0356914	-0.896812	0.451141	Yes	No	RPG3 vs RPG1
Uqcr10	non-TF	2.47151	5.75271e-36	-0.134528	-2.36208	0.00242423	Yes	No	RPG3 vs RPG1
Rpl39	non-TF	2.48545	4.59695e-38	-0.116606	-2.96743	0.00583896	Yes	No	RPG3 vs RPG1
Blvrb	non-TF	2.51615	2.03188e-30	0.0191515	0.921236	0.446419	Yes	No	RPG3 vs RPG1
Otx2	TF	2.51892	5.65233e-27	0.00226813	0.190779	1	Yes	No	RPG3 vs RPG1
Gm7325	non-TF	2.52021	5.6246e-15	NA	NA	NA	Yes	No	RPG3 vs RPG1
Smtnl1	non-TF	2.54824	7.34875e-25	-0.03006	-0.0935588	1	Yes	No	RPG3 vs RPG1
Ruvbl2	non-TF	2.55166	8.96156e-38	-0.155821	-1.96783	0.00231832	Yes	No	RPG3 vs RPG1
Rps27l	non-TF	2.55714	2.79788e-38	-0.0456548	-0.807341	0.177059	Yes	No	RPG3 vs RPG1
Srm	non-TF	2.56295	1.55157e-25	0.00415582	0.063158	1	Yes	No	RPG3 vs RPG1
Ccdc58	non-TF	2.58064	2.42712e-36	-0.075638	-5.64424	0.000142387	Yes	No	RPG3 vs RPG1
Tsc22d1	TF	2.58202	1.26617e-30	-0.00419973	-0.236487	0.784723	Yes	No	RPG3 vs RPG1
Syngr1	non-TF	2.59006	1.92932e-29	-0.0776968	-1.65877	0.00320839	Yes	No	RPG3 vs RPG1
Pkm	non-TF	2.60015	1.52251e-39	0.00185249	0.164029	1	Yes	No	RPG3 vs RPG1
Rrm2	non-TF	2.63786	7.41888e-32	-0.0614024	-2.31154	0.00283765	Yes	No	RPG3 vs RPG1
Jam2	non-TF	2.64647	7.39334e-20	-0.105419	-3.37472	0.000527261	Yes	No	RPG3 vs RPG1
Klf5	TF	2.64996	4.8213e-25	-0.0106965	-0.693014	0.567501	Yes	No	RPG3 vs RPG1
Sms	non-TF	2.69137	3.6513e-30	-0.0416111	-1.89745	0.0428265	Yes	No	RPG3 vs RPG1
Lgals3	non-TF	2.71853	1.40785e-26	-0.0864418	-0.559509	0.18314	Yes	No	RPG3 vs RPG1
L1td1	non-TF	2.72096	5.27232e-33	-0.115971	-3.02021	0.0111599	Yes	No	RPG3 vs RPG1
Idh2	non-TF	2.73593	1.07447e-32	0.0286172	0.297412	0.549645	Yes	No	RPG3 vs RPG1
Aldoa	non-TF	2.73738	2.05132e-40	-0.100929	-1.29715	0.0107515	Yes	No	RPG3 vs RPG1
Rps4x	non-TF	2.81435	7.92752e-40	-0.16253	-2.60706	0.0581747	Yes	No	RPG3 vs RPG1
Utf1	TF	2.85048	8.40736e-42	-0.0985749	-2.19713	0.000181817	Yes	No	RPG3 vs RPG1
Txn1	non-TF	2.85619	1.49444e-39	-0.0597017	-1.62752	0.0234857	Yes	No	RPG3 vs RPG1
Cfl1	non-TF	2.87557	1.95304e-40	-0.00323515	-1.81167	0.628882	Yes	No	RPG3 vs RPG1
Slc25a5	non-TF	2.8846	7.78387e-37	-0.135851	-2.35318	0.00201815	Yes	No	RPG3 vs RPG1
Ooep	non-TF	2.89624	3.10288e-33	-0.23782	-2.37692	0.000319514	Yes	No	RPG3 vs RPG1
Chchd10	non-TF	2.90314	1.974e-40	-0.22706	-3.14435	1.19291e-06	Yes	No	RPG3 vs RPG1
Dhx16	non-TF	2.90626	1.73045e-34	-0.146851	-1.20805	0.00205924	Yes	No	RPG3 vs RPG1
Rpl10	non-TF	2.91969	1.14825e-39	-0.255556	-3.64386	0.00114297	Yes	No	RPG3 vs RPG1
Apoc1	non-TF	2.95477	8.69566e-33	-0.217991	-1.48133	0.00264987	Yes	No	RPG3 vs RPG1
Upp1	non-TF	2.98986	6.23545e-37	-0.173364	#NAME?	1.41726e-05	Yes	No	RPG3 vs RPG1
H2afz	non-TF	3.07188	2.38725e-41	NA	NA	NA	Yes	No	RPG3 vs RPG1
Tuba1b	non-TF	3.09426	7.89475e-41	-0.0748734	-2.31782	0.00848955	Yes	No	RPG3 vs RPG1
Crip1	non-TF	3.10481	2.17339e-35	-0.0828417	-0.454699	0.234887	Yes	No	RPG3 vs RPG1
Eno1	TF	3.10705	6.88842e-40	-0.0321623	-4.74038	0.0414116	Yes	No	RPG3 vs RPG1
Pigp	non-TF	3.11309	2.40478e-39	-0.0238296	-1.51192	0.248866	Yes	No	RPG3 vs RPG1
Set	non-TF	3.14005	3.64229e-41	-0.0321293	-1.57172	0.240274	Yes	No	RPG3 vs RPG1
Tdgf1	non-TF	3.18317	1.94133e-42	-0.153575	-7.57257	1.01225e-05	Yes	No	RPG3 vs RPG1
Hspb1	non-TF	3.1885	1.74599e-41	-0.060183	-0.955488	0.153851	Yes	No	RPG3 vs RPG1
Tmsb4x	non-TF	3.21343	7.44923e-40	-0.167961	-4.86876	0.000304143	Yes	No	RPG3 vs RPG1
Gapdh	non-TF	3.24311	7.16267e-41	-0.105107	-2.14385	0.00323334	Yes	No	RPG3 vs RPG1
Tdh	non-TF	3.26528	7.28877e-40	-0.204123	-3.59526	0.000102457	Yes	No	RPG3 vs RPG1
Stmn2	non-TF	3.31818	2.37878e-34	-0.0157895	-0.925999	1	Yes	No	RPG3 vs RPG1
Fabp3	non-TF	3.38207	5.04225e-38	-0.0838187	-0.972088	0.0555518	Yes	No	RPG3 vs RPG1
Eif2s2	non-TF	3.45161	3.84897e-41	-0.0720776	-1.80704	0.0450084	Yes	No	RPG3 vs RPG1
Ldha	non-TF	3.45236	3.94024e-41	-0.0344889	-1.6128	0.169261	Yes	No	RPG3 vs RPG1
Jsrp1	non-TF	-1.87818	1	-0.49386	-1.08763	9.19817e-08	No	Yes	RPG3 vs RPG1
Mmp9	non-TF	-1.6233	0.0330625	-0.51878	-1.92196	2.68877e-21	No	Yes	RPG3 vs RPG1
Spaca1	non-TF	-1.34703	1	0.389422	3.32971	3.68429e-06	No	Yes	RPG3 vs RPG1
Trim56	non-TF	-1.30406	1	-0.313772	-1.03932	0.00012511	No	Yes	RPG3 vs RPG1
Tcn2	non-TF	-1.23464	1	-0.304654	-1.89523	0.000127316	No	Yes	RPG3 vs RPG1
Atp2b4	non-TF	-1.2298	0.0346361	-0.577009	-1.26852	2.47758e-07	No	Yes	RPG3 vs RPG1
Csdc2	non-TF	-1.22043	1	-0.526315	-1.45557	1.46222e-11	No	Yes	RPG3 vs RPG1
Lrrc46	non-TF	-1.07337	0.65422	-0.316422	-1.86451	9.28989e-06	No	Yes	RPG3 vs RPG1
Rbbp8	non-TF	-1.02138	0.0103555	-0.511324	-1.15965	4.63228e-05	No	Yes	RPG3 vs RPG1
Olfr1420	non-TF	-0.985991	6.19004e-31	-0.494444	-1.05639	0.00595033	No	Yes	RPG3 vs RPG1
C920021L13Rik	non-TF	-0.982833	1.86189e-21	-0.375129	-2.04441	8.73454e-06	No	Yes	RPG3 vs RPG1
Wfdc3	non-TF	-0.956899	0.833872	-0.529271	-1.52874	5.83704e-07	No	Yes	RPG3 vs RPG1
Slc22a18	non-TF	-0.948071	0.00110199	-0.342982	-2.35496	0.0017235	No	Yes	RPG3 vs RPG1
B130006D01Rik	non-TF	-0.935891	1	-0.525897	-1.21613	4.66719e-05	No	Yes	RPG3 vs RPG1
Gm9112	non-TF	-0.895833	1	0.564334	2.32909	2.71793e-05	No	Yes	RPG3 vs RPG1
Hdgfl1	non-TF	-0.849683	1	0.418663	2.00429	2.27509e-08	No	Yes	RPG3 vs RPG1
Nlgn3	non-TF	-0.843723	2.41283e-26	-0.41	-1.8548	0.00185553	No	Yes	RPG3 vs RPG1
Ninj2	non-TF	-0.83673	8.55544e-14	-0.520488	-1.11068	1.98307e-08	No	Yes	RPG3 vs RPG1
Tceal7	non-TF	-0.830519	5.87116e-09	-0.714035	-2.02153	0.00035586	No	Yes	RPG3 vs RPG1
Fam129c	non-TF	-0.810498	4.98786e-17	-0.459527	-1.61385	4.59867e-07	No	Yes	RPG3 vs RPG1
Tef	TF	-0.785095	0.000760442	-0.47563	-1.13884	2.34744e-06	No	Yes	RPG3 vs RPG1
Ptges	non-TF	-0.780724	0.00224998	-0.315654	-1.22384	3.24568e-05	No	Yes	RPG3 vs RPG1
Meg3	non-TF	-0.772128	1	0.491115	1.68311	5.53614e-15	No	Yes	RPG3 vs RPG1
Celf3	non-TF	-0.771143	1	-0.477941	-1.87686	1.02844e-06	No	Yes	RPG3 vs RPG1
Adamts4	non-TF	-0.76283	1.76109e-07	-0.59276	-1.82877	5.61817e-10	No	Yes	RPG3 vs RPG1
Fcgrt	non-TF	-0.734991	0.0247034	-0.523028	-1.19042	1.0287e-14	No	Yes	RPG3 vs RPG1
Anxa9	non-TF	-0.724206	2.6783e-06	-0.459394	-1.44092	7.42702e-05	No	Yes	RPG3 vs RPG1
Gfi1b	TF	-0.68744	0.0026878	-0.587543	-1.56989	2.46501e-10	No	Yes	RPG3 vs RPG1
Ccnb3	non-TF	-0.641135	1.96404e-20	0.530392	2.4715	0.00332595	No	Yes	RPG3 vs RPG1
Ncan	non-TF	-0.639059	1	-0.460948	-1.8123	1.07443e-05	No	Yes	RPG3 vs RPG1
Ifitm5	non-TF	-0.622763	1	-0.50549	-1.45594	1.45515e-11	No	Yes	RPG3 vs RPG1
Cnpy4	non-TF	-0.601024	1	-0.329666	-2.03053	6.01858e-06	No	Yes	RPG3 vs RPG1
Star	non-TF	-0.598239	1	-0.519807	-1.10849	1.98307e-08	No	Yes	RPG3 vs RPG1
Rhoh	non-TF	-0.570738	0.00107317	-0.495003	-1.25087	2.83205e-06	No	Yes	RPG3 vs RPG1
Osbpl7	non-TF	-0.56003	1	-0.561786	-1.75851	6.97438e-13	No	Yes	RPG3 vs RPG1
Bbs1	non-TF	-0.545754	1	-0.309469	-1.31537	0.00049625	No	Yes	RPG3 vs RPG1
Prss48	non-TF	-0.545702	1	-0.312868	-1.58836	7.75738e-05	No	Yes	RPG3 vs RPG1
Ghdc	non-TF	-0.544559	5.21974e-05	-0.535638	-1.61418	3.85002e-09	No	Yes	RPG3 vs RPG1
Best3	non-TF	-0.541571	5.31004e-17	-0.602033	-1.39947	3.0083e-11	No	Yes	RPG3 vs RPG1
Rbm3os	non-TF	-0.520972	1.16094e-05	-0.411776	-4.65698	8.47805e-15	No	Yes	RPG3 vs RPG1
Flrt1	non-TF	-0.50044	3.57599e-05	-0.493218	-1.18124	3.58305e-08	No	Yes	RPG3 vs RPG1
Msln	non-TF	-0.486169	0.0148602	-0.605774	-1.35894	1.21948e-13	No	Yes	RPG3 vs RPG1
Serping1	non-TF	-0.472404	6.34561e-11	-0.572271	-1.55572	4.37358e-06	No	Yes	RPG3 vs RPG1
Carns1	non-TF	-0.46949	0.0335793	-0.747769	-2.10683	2.90431e-14	No	Yes	RPG3 vs RPG1
Ccl17	non-TF	-0.438688	1	-0.488471	-1.04384	3.89943e-07	No	Yes	RPG3 vs RPG1
Cd40	non-TF	-0.431346	1	-0.321525	-1.06727	0.000279799	No	Yes	RPG3 vs RPG1
Gstm6	non-TF	-0.431108	1	-0.438713	-1.30087	7.58957e-06	No	Yes	RPG3 vs RPG1
Ly6g6e	non-TF	-0.424106	0.49781	-0.772257	-8.96097	6.83828e-26	No	Yes	RPG3 vs RPG1
Serpinb9	non-TF	-0.407238	9.94388e-30	-0.460006	-1.67773	0.00465467	No	Yes	RPG3 vs RPG1
Meox1	TF	-0.3662	9.80106e-06	-0.670034	-1.69925	8.50316e-12	No	Yes	RPG3 vs RPG1
Cort	non-TF	-0.361335	1	-0.418325	-1.05931	2.53581e-10	No	Yes	RPG3 vs RPG1
Zfp750	TF	-0.319755	0.00141457	-0.506963	-2.12631	3.99362e-07	No	Yes	RPG3 vs RPG1
Xlr3a	non-TF	-0.288092	2.18876e-11	0.564286	1.82716	0.00337216	No	Yes	RPG3 vs RPG1
Slc39a2	non-TF	-0.25104	1	-0.391492	-1.00161	4.13504e-06	No	Yes	RPG3 vs RPG1
Unc5cl	non-TF	0.266974	1	-0.578184	-1.55085	1.03122e-10	No	Yes	RPG3 vs RPG1
Slc2a7	non-TF	0.307346	6.01709e-21	-0.330159	-1.272	0.000437127	No	Yes	RPG3 vs RPG1
Svil	non-TF	0.317619	1	-0.510687	-1.08804	6.68131e-05	No	Yes	RPG3 vs RPG1
Cald1	non-TF	0.324507	1.98471e-05	-0.63321	-1.61541	5.61029e-10	No	Yes	RPG3 vs RPG1
Ccdc167	non-TF	0.377503	0.105807	-0.331767	-1.5706	6.10156e-06	No	Yes	RPG3 vs RPG1
Def6	non-TF	0.379185	6.77883e-09	-0.326546	-1.20445	2.84922e-05	No	Yes	RPG3 vs RPG1
Pcdhgc5	non-TF	0.393376	0.00294481	-0.687617	-1.85172	6.47951e-25	No	Yes	RPG3 vs RPG1
Tns4	non-TF	0.39861	1.43319e-23	-0.55407	-1.37944	8.85392e-12	No	Yes	RPG3 vs RPG1
Gzmm	non-TF	0.430268	8.76875e-18	-0.674588	-1.87142	4.65483e-19	No	Yes	RPG3 vs RPG1
Cfap126	non-TF	0.488635	1	-0.488012	-1.36639	0.000205846	No	Yes	RPG3 vs RPG1
Mrc1	non-TF	0.500511	1	0.415752	1.10666	4.37965e-05	No	Yes	RPG3 vs RPG1
C2	non-TF	0.502107	6.63027e-05	-0.64846	-1.9378	2.51294e-09	No	Yes	RPG3 vs RPG1
Pla2g5	non-TF	0.530409	0.0513562	-0.57215	-1.60901	2.00242e-09	No	Yes	RPG3 vs RPG1
Lax1	non-TF	0.534749	0.13048	-0.636797	-1.6169	4.72049e-13	No	Yes	RPG3 vs RPG1
Pcolce	non-TF	0.541465	1.11409e-07	-0.490205	-1.17843	2.40964e-08	No	Yes	RPG3 vs RPG1
Myo1a	non-TF	0.565387	0.000252942	-0.428599	-1.04484	0.00011503	No	Yes	RPG3 vs RPG1
Krt23	non-TF	0.580742	1.47818e-28	-0.482498	-1.0283	2.77633e-09	No	Yes	RPG3 vs RPG1
Madcam1	non-TF	0.583897	1	-0.382599	-1.05207	6.58986e-08	No	Yes	RPG3 vs RPG1
Gcnt2	non-TF	0.592411	1	-0.524537	-1.58411	5.35847e-07	No	Yes	RPG3 vs RPG1
Gjb1	non-TF	0.594253	9.78685e-13	-0.514706	-1.04307	0.00467917	No	Yes	RPG3 vs RPG1
Cd80	non-TF	0.606457	1	-0.50471	-1.16094	0.000607838	No	Yes	RPG3 vs RPG1
Sparc	non-TF	0.610757	0.124891	-0.397068	-1.31993	0.000392318	No	Yes	RPG3 vs RPG1
Sv2a	non-TF	0.622963	1.75734e-22	-0.313815	-1.35539	0.00836801	No	Yes	RPG3 vs RPG1
Cdkn1a	non-TF	0.62358	1.32604e-12	-0.660456	-1.83124	2.36524e-09	No	Yes	RPG3 vs RPG1
Tmem253	non-TF	0.648317	0.00270319	-0.509211	-4.67213	1.59364e-13	No	Yes	RPG3 vs RPG1
Gm13580	non-TF	0.659719	1	-0.622298	-1.5957	2.30685e-15	No	Yes	RPG3 vs RPG1
Slc22a7	non-TF	0.724248	1	-0.601367	-1.49696	1.62634e-19	No	Yes	RPG3 vs RPG1
Ifi30	non-TF	0.727326	1	-0.377681	-2.13808	8.55169e-14	No	Yes	RPG3 vs RPG1
Krtdap	non-TF	0.75143	1	-0.691026	-2.06673	4.08873e-12	No	Yes	RPG3 vs RPG1
R3hdml	non-TF	0.777543	1	-0.549317	-1.35541	2.84436e-15	No	Yes	RPG3 vs RPG1
AI847159	non-TF	0.788372	1	-0.818267	-3.65382	1.66388e-14	No	Yes	RPG3 vs RPG1
Gm3336	non-TF	0.805161	3.08544e-09	-0.463282	-1.58953	4.4799e-13	No	Yes	RPG3 vs RPG1
Cox7a1	non-TF	0.810402	1	-0.392712	-1.69174	5.93472e-06	No	Yes	RPG3 vs RPG1
Igfals	non-TF	0.854662	1	-0.619228	-1.74848	2.47348e-17	No	Yes	RPG3 vs RPG1
Pglyrp1	non-TF	0.901935	1	-0.694293	-1.8345	4.8935e-17	No	Yes	RPG3 vs RPG1
Creb3l3	TF	0.917354	1	-0.5117	-1.29061	2.32282e-07	No	Yes	RPG3 vs RPG1
Casq2	non-TF	0.958772	3.08806e-08	-0.717693	-2.06875	1.10627e-14	No	Yes	RPG3 vs RPG1
Rab17	non-TF	0.971304	1	-0.519727	-1.16319	6.06047e-12	No	Yes	RPG3 vs RPG1
Mip	non-TF	1.02681	1	-0.543256	-1.23822	2.19962e-09	No	Yes	RPG3 vs RPG1
Txlnb	non-TF	1.06051	1	-0.661399	-2.17455	5.82716e-09	No	Yes	RPG3 vs RPG1
Aldh3b1	non-TF	1.10916	1	-0.462621	-1.06518	9.12497e-10	No	Yes	RPG3 vs RPG1
Gm13056	non-TF	1.15274	1	-0.800666	-2.80041	2.25299e-26	No	Yes	RPG3 vs RPG1
C1rl	non-TF	1.18673	1	-0.556217	-1.32296	2.45567e-07	No	Yes	RPG3 vs RPG1
Padi6	non-TF	1.22195	0.909931	-0.491894	-1.01542	1.09971e-12	No	Yes	RPG3 vs RPG1
Rab25	non-TF	1.23018	1	-0.522389	-1.97851	2.58236e-08	No	Yes	RPG3 vs RPG1
Krt17	non-TF	1.23597	1	-0.53786	-1.21808	1.49264e-14	No	Yes	RPG3 vs RPG1
C330018A13Rik	non-TF	1.2561	1	-0.527966	-1.32652	1.11422e-09	No	Yes	RPG3 vs RPG1
Lefty1	non-TF	1.3154	1	-0.435977	-2.11009	2.13796e-09	No	Yes	RPG3 vs RPG1
Lrrc31	non-TF	1.50332	1	-0.607405	-1.97617	1.75727e-10	No	Yes	RPG3 vs RPG1
Tppp3	non-TF	1.71714	0.0944892	-0.427908	-2.54705	3.13642e-13	No	Yes	RPG3 vs RPG1
Lefty2	non-TF	1.93626	1	-0.466122	-2.94799	2.47348e-17	No	Yes	RPG3 vs RPG1
Pla1a	non-TF	1.94611	1	-0.692046	-2.20121	3.46979e-12	No	Yes	RPG3 vs RPG1
