# Supplementary material for: The chemical reprogramming of unipotent adult germ cells towards authentic pluripotency and de novo establishment of imprinting
Source: Protein Cell. 2022 Nov 17;14(7):479–98. doi: 10.1093/procel/pwac044 (PMC10305742; doi:10.1093/procel/pwac044)
Supplement: pwac044_suppl_Supplementary_Table_S8 [file pwac044_suppl_supplementary_table_s8.xlsx]

## Sheet: 5C vs DMSO RPG2 up GO(15)
GroupID	Category	Term	Description	LogP	Log(q-value)	InTerm_InList	Genes	Symbols
1_Summary	GO Biological Processes	GO:2001252	positive regulation of chromosome organization	-4.66278	-0.445781	3/82	12387,21849,71514,233908,108911,67300,56338	Ctnnb1,Trim28,Sfpq,Fus,Rcc2,Cltc,Txnip
1_Member	GO Biological Processes	GO:2001252	positive regulation of chromosome organization	-4.66278	-0.445781	3/82	12387,21849,71514	Ctnnb1,Trim28,Sfpq
1_Member	GO Biological Processes	GO:0033044	regulation of chromosome organization	-3.61176	-0.108854	3/185	12387,21849,71514	Ctnnb1,Trim28,Sfpq
1_Member	GO Biological Processes	GO:0051054	positive regulation of DNA metabolic process	-3.37951	-0.0132993	3/222	12387,21849,233908	Ctnnb1,Trim28,Fus
1_Member	GO Biological Processes	GO:0098813	nuclear chromosome segregation	-3.11792	0	3/273	12387,71514,108911	Ctnnb1,Sfpq,Rcc2
1_Member	GO Biological Processes	GO:0010564	regulation of cell cycle process	-3.09455	0	4/656	12387,67300,71514,108911	Ctnnb1,Cltc,Sfpq,Rcc2
1_Member	GO Biological Processes	GO:0080135	regulation of cellular response to stress	-3.08219	0	4/661	12387,21849,71514,233908	Ctnnb1,Trim28,Sfpq,Fus
1_Member	GO Biological Processes	GO:0007059	chromosome segregation	-2.85014	0	3/338	12387,71514,108911	Ctnnb1,Sfpq,Rcc2
1_Member	GO Biological Processes	GO:0051052	regulation of DNA metabolic process	-2.67867	0	3/388	12387,21849,233908	Ctnnb1,Trim28,Fus
1_Member	GO Biological Processes	GO:0006979	response to oxidative stress	-2.61956	0	3/407	12387,56338,71514	Ctnnb1,Txnip,Sfpq
1_Member	GO Biological Processes	GO:0006281	DNA repair	-2.37696	0	3/496	21849,71514,233908	Trim28,Sfpq,Fus
1_Member	GO Biological Processes	GO:0010638	positive regulation of organelle organization	-2.33595	0	3/513	12387,21849,71514	Ctnnb1,Trim28,Sfpq
1_Member	GO Biological Processes	GO:0043065	positive regulation of apoptotic process	-2.15279	0	3/597	12387,56338,71514	Ctnnb1,Txnip,Sfpq
1_Member	GO Biological Processes	GO:0043068	positive regulation of programmed cell death	-2.12305	0	3/612	12387,56338,71514	Ctnnb1,Txnip,Sfpq
2_Summary	Reactome Gene Sets	R-MMU-194315	Signaling by Rho GTPases	-4.29682	-0.445781	5/652	12387,22147,67300,108911,109711,230257	Ctnnb1,Tuba3b,Cltc,Rcc2,Actn1,Ptbp3
2_Member	Reactome Gene Sets	R-MMU-194315	Signaling by Rho GTPases	-4.29682	-0.445781	5/652	12387,22147,67300,108911,109711	Ctnnb1,Tuba3b,Cltc,Rcc2,Actn1
2_Member	Reactome Gene Sets	R-MMU-9716542	Signaling by Rho GTPases, Miro GTPases and RHOBTB3	-4.24972	-0.445781	5/667	12387,22147,67300,108911,109711	Ctnnb1,Tuba3b,Cltc,Rcc2,Actn1
2_Member	GO Biological Processes	GO:0007160	cell-matrix adhesion	-3.36247	-0.0132993	3/225	12387,108911,109711	Ctnnb1,Rcc2,Actn1
2_Member	Reactome Gene Sets	R-MMU-195258	RHO GTPase Effectors	-2.98274	0	3/304	12387,22147,108911	Ctnnb1,Tuba3b,Rcc2
2_Member	GO Biological Processes	GO:0031589	cell-substrate adhesion	-2.75106	0	3/366	12387,108911,109711	Ctnnb1,Rcc2,Actn1
2_Member	GO Biological Processes	GO:0030099	myeloid cell differentiation	-2.55754	0	3/428	12387,109711,230257	Ctnnb1,Actn1,Ptbp3
2_Member	GO Biological Processes	GO:0034329	cell junction assembly	-2.51797	0	3/442	12387,108911,109711	Ctnnb1,Rcc2,Actn1
3_Summary	GO Biological Processes	GO:0006606	protein import into nucleus	-3.68281	-0.108854	3/175	21849,56338,238799	Trim28,Txnip,Tnpo1
3_Member	GO Biological Processes	GO:0006606	protein import into nucleus	-3.68281	-0.108854	3/175	21849,56338,238799	Trim28,Txnip,Tnpo1
3_Member	GO Biological Processes	GO:0051170	import into nucleus	-3.6539	-0.108854	3/179	21849,56338,238799	Trim28,Txnip,Tnpo1
3_Member	GO Biological Processes	GO:0017038	protein import	-3.34011	-0.0132993	3/229	21849,56338,238799	Trim28,Txnip,Tnpo1
3_Member	GO Biological Processes	GO:0034504	protein localization to nucleus	-2.93028	0	3/317	21849,56338,238799	Trim28,Txnip,Tnpo1
3_Member	GO Biological Processes	GO:0006913	nucleocytoplasmic transport	-2.89145	0	3/327	21849,56338,238799	Trim28,Txnip,Tnpo1
3_Member	GO Biological Processes	GO:0051169	nuclear transport	-2.89145	0	3/327	21849,56338,238799	Trim28,Txnip,Tnpo1
3_Member	GO Biological Processes	GO:0072594	establishment of protein localization to organelle	-2.58666	0	3/418	21849,56338,238799	Trim28,Txnip,Tnpo1
4_Summary	WikiPathways	WP1763	PluriNetWork: mechanisms associated with pluripotency	-3.03328	0	3/292	12387,21849,69719,22147,67300	Ctnnb1,Trim28,Cad,Tuba3b,Cltc
4_Member	WikiPathways	WP1763	PluriNetWork: mechanisms associated with pluripotency	-3.03328	0	3/292	12387,21849,69719	Ctnnb1,Trim28,Cad
4_Member	Reactome Gene Sets	R-MMU-1266738	Developmental Biology	-2.4851	0	3/454	12387,22147,67300	Ctnnb1,Tuba3b,Cltc
4_Member	GO Biological Processes	GO:1901137	carbohydrate derivative biosynthetic process	-2.28727	0	3/534	12387,67300,69719	Ctnnb1,Cltc,Cad
4_Member	GO Biological Processes	GO:1903827	regulation of cellular protein localization	-2.2212	0	3/564	12387,21849,67300	Ctnnb1,Trim28,Cltc
5_Summary	GO Biological Processes	GO:0008380	RNA splicing	-2.64408	0	3/399	71514,230257,233908	Sfpq,Ptbp3,Fus
5_Member	GO Biological Processes	GO:0008380	RNA splicing	-2.64408	0	3/399	71514,230257,233908	Sfpq,Ptbp3,Fus
5_Member	WikiPathways	WP310	mRNA processing	-2.4878	0	3/453	71514,230257,233908	Sfpq,Ptbp3,Fus
5_Member	GO Biological Processes	GO:0016071	mRNA metabolic process	-2.00628	0	3/675	71514,230257,233908	Sfpq,Ptbp3,Fus
6_Summary	GO Biological Processes	GO:0051301	cell division	-2.10558	0	3/621	56338,67300,108911	Txnip,Cltc,Rcc2
6_Member	GO Biological Processes	GO:0051301	cell division	-2.10558	0	3/621	56338,67300,108911	Txnip,Cltc,Rcc2

## Sheet: 5C vs DMSO RPG3 up GO(162)
GroupID	Category	Term	Description	LogP	Log(q-value)	InTerm_InList	Genes	Symbols
1_Summary	WikiPathways	WP1763	PluriNetWork: mechanisms associated with pluripotency	-12.1116	-7.8305	19/292	12005,12387,13164,13194,16598,16600,17131,18033,20674,21848,21849,26424,52615,69719,81879,93762,99982,103551,231413	Axin1,Ctnnb1,Dazl,Ddb1,Klf2,Klf4,Smad7,Nfkb1,Sox2,Trim24,Trim28,Nr5a2,Suz12,Cad,Tfcp2l1,Smarca5,Kdm1a,Epop,Grsf1
1_Member	WikiPathways	WP1763	PluriNetWork: mechanisms associated with pluripotency	-12.1116	-7.8305	19/292	12005,12387,13164,13194,16598,16600,17131,18033,20674,21848,21849,26424,52615,69719,81879,93762,99982,103551,231413	Axin1,Ctnnb1,Dazl,Ddb1,Klf2,Klf4,Smad7,Nfkb1,Sox2,Trim24,Trim28,Nr5a2,Suz12,Cad,Tfcp2l1,Smarca5,Kdm1a,Epop,Grsf1
2_Summary	GO Biological Processes	GO:0006511	ubiquitin-dependent protein catabolic process	-7.97978	-4.0538	21/628	12005,12387,13194,14897,17131,19053,22201,22202,24086,26554,59026,66515,69116,71472,83563,93759,101358,224727,230249,233902,268470,13838,22192,70790,12400,21848,21849,52615,75785,99982,107815,13424,16419,18033,18803,19052,22147,67300	Axin1,Ctnnb1,Ddb1,Trip12,Smad7,Ppp2cb,Uba1,Uba1y,Tlk2,Cul3,Huwe1,Cul7,Ubr4,Usp19,Usp26,Sirt1,Fbxl14,Bag6,Ecpas,Fbxl19,Ube2z,Epha4,Ube2m,Ubr5,Cbfb,Trim24,Trim28,Suz12,Klhl24,Kdm1a,Scml2,Dync1h1,Itgb5,Nfkb1,Plcg1,Ppp2ca,Tuba3b,Cltc
2_Member	GO Biological Processes	GO:0006511	ubiquitin-dependent protein catabolic process	-7.97978	-4.0538	21/628	12005,12387,13194,14897,17131,19053,22201,22202,24086,26554,59026,66515,69116,71472,83563,93759,101358,224727,230249,233902,268470	Axin1,Ctnnb1,Ddb1,Trip12,Smad7,Ppp2cb,Uba1,Uba1y,Tlk2,Cul3,Huwe1,Cul7,Ubr4,Usp19,Usp26,Sirt1,Fbxl14,Bag6,Ecpas,Fbxl19,Ube2z
2_Member	GO Biological Processes	GO:0019941	modification-dependent protein catabolic process	-7.84913	-4.0538	21/639	12005,12387,13194,14897,17131,19053,22201,22202,24086,26554,59026,66515,69116,71472,83563,93759,101358,224727,230249,233902,268470	Axin1,Ctnnb1,Ddb1,Trip12,Smad7,Ppp2cb,Uba1,Uba1y,Tlk2,Cul3,Huwe1,Cul7,Ubr4,Usp19,Usp26,Sirt1,Fbxl14,Bag6,Ecpas,Fbxl19,Ube2z
2_Member	GO Biological Processes	GO:0043632	modification-dependent macromolecule catabolic process	-7.7328	-4.0538	21/649	12005,12387,13194,14897,17131,19053,22201,22202,24086,26554,59026,66515,69116,71472,83563,93759,101358,224727,230249,233902,268470	Axin1,Ctnnb1,Ddb1,Trip12,Smad7,Ppp2cb,Uba1,Uba1y,Tlk2,Cul3,Huwe1,Cul7,Ubr4,Usp19,Usp26,Sirt1,Fbxl14,Bag6,Ecpas,Fbxl19,Ube2z
2_Member	GO Biological Processes	GO:0051603	proteolysis involved in cellular protein catabolic process	-7.22681	-3.7239	22/760	12005,12387,13194,13838,14897,17131,19053,22201,22202,24086,26554,59026,66515,69116,71472,83563,93759,101358,224727,230249,233902,268470	Axin1,Ctnnb1,Ddb1,Epha4,Trip12,Smad7,Ppp2cb,Uba1,Uba1y,Tlk2,Cul3,Huwe1,Cul7,Ubr4,Usp19,Usp26,Sirt1,Fbxl14,Bag6,Ecpas,Fbxl19,Ube2z
2_Member	KEGG Pathway	ko04120	Ubiquitin mediated proteolysis	-6.9747	-3.72076	10/140	13194,14897,22192,22201,22202,26554,59026,66515,70790,268470	Ddb1,Trip12,Ube2m,Uba1,Uba1y,Cul3,Huwe1,Cul7,Ubr5,Ube2z
2_Member	KEGG Pathway	mmu04120	Ubiquitin mediated proteolysis	-6.9747	-3.72076	10/140	13194,14897,22192,22201,22202,26554,59026,66515,70790,268470	Ddb1,Trip12,Ube2m,Uba1,Uba1y,Cul3,Huwe1,Cul7,Ubr5,Ube2z
2_Member	GO Biological Processes	GO:0032446	protein modification by small protein conjugation	-6.42264	-3.3457	20/709	12005,12387,12400,13194,14897,17131,21848,21849,22192,22201,22202,26554,52615,59026,66515,70790,75785,93759,99982,107815	Axin1,Ctnnb1,Cbfb,Ddb1,Trip12,Smad7,Trim24,Trim28,Ube2m,Uba1,Uba1y,Cul3,Suz12,Huwe1,Cul7,Ubr5,Klhl24,Sirt1,Kdm1a,Scml2
2_Member	Reactome Gene Sets	R-MMU-1280218	Adaptive Immune System	-5.74411	-2.82479	18/646	13424,14897,16419,18033,18803,19052,19053,22147,22192,22201,26554,59026,66515,67300,69116,101358,233902,268470	Dync1h1,Trip12,Itgb5,Nfkb1,Plcg1,Ppp2ca,Ppp2cb,Tuba3b,Ube2m,Uba1,Cul3,Huwe1,Cul7,Cltc,Ubr4,Fbxl14,Fbxl19,Ube2z
2_Member	GO Biological Processes	GO:0016567	protein ubiquitination	-5.62247	-2.75639	18/659	12005,12387,12400,13194,14897,17131,21848,22201,22202,26554,52615,59026,66515,70790,75785,93759,99982,107815	Axin1,Ctnnb1,Cbfb,Ddb1,Trip12,Smad7,Trim24,Uba1,Uba1y,Cul3,Suz12,Huwe1,Cul7,Ubr5,Klhl24,Sirt1,Kdm1a,Scml2
2_Member	GO Biological Processes	GO:0043161	proteasome-mediated ubiquitin-dependent protein catabolic process	-5.39679	-2.62088	14/424	12005,12387,13194,17131,19053,24086,26554,59026,71472,93759,101358,224727,230249,233902	Axin1,Ctnnb1,Ddb1,Smad7,Ppp2cb,Tlk2,Cul3,Huwe1,Usp19,Sirt1,Fbxl14,Bag6,Ecpas,Fbxl19
2_Member	GO Biological Processes	GO:0010498	proteasomal protein catabolic process	-4.54472	-2.00403	14/505	12005,12387,13194,17131,19053,24086,26554,59026,71472,93759,101358,224727,230249,233902	Axin1,Ctnnb1,Ddb1,Smad7,Ppp2cb,Tlk2,Cul3,Huwe1,Usp19,Sirt1,Fbxl14,Bag6,Ecpas,Fbxl19
2_Member	Reactome Gene Sets	R-MMU-983169	Class I MHC mediated antigen processing & presentation	-4.24414	-1.83503	11/342	14897,16419,22192,22201,26554,59026,66515,69116,101358,233902,268470	Trip12,Itgb5,Ube2m,Uba1,Cul3,Huwe1,Cul7,Ubr4,Fbxl14,Fbxl19,Ube2z
2_Member	Reactome Gene Sets	R-MMU-983168	Antigen processing: Ubiquitination & Proteasome degradation	-4.24183	-1.83503	10/283	14897,22192,22201,26554,59026,66515,69116,101358,233902,268470	Trip12,Ube2m,Uba1,Cul3,Huwe1,Cul7,Ubr4,Fbxl14,Fbxl19,Ube2z
2_Member	GO Biological Processes	GO:1903320	regulation of protein modification by small protein conjugation or removal	-3.23225	-1.19923	8/248	12005,12387,14897,17131,26554,59026,70790,99982	Axin1,Ctnnb1,Trip12,Smad7,Cul3,Huwe1,Ubr5,Kdm1a
2_Member	GO Biological Processes	GO:0031396	regulation of protein ubiquitination	-2.92449	-0.985854	7/214	12005,14897,17131,26554,59026,70790,99982	Axin1,Trip12,Smad7,Cul3,Huwe1,Ubr5,Kdm1a
2_Member	GO Biological Processes	GO:0006513	protein monoubiquitination	-2.67401	-0.824315	4/72	13194,26554,59026,107815	Ddb1,Cul3,Huwe1,Scml2
2_Member	GO Biological Processes	GO:0031398	positive regulation of protein ubiquitination	-2.62402	-0.787006	5/123	12005,17131,26554,59026,99982	Axin1,Smad7,Cul3,Huwe1,Kdm1a
2_Member	GO Biological Processes	GO:0000209	protein polyubiquitination	-2.5617	-0.753405	7/248	12005,12387,12400,14897,26554,59026,70790	Axin1,Ctnnb1,Cbfb,Trip12,Cul3,Huwe1,Ubr5
2_Member	GO Biological Processes	GO:1903322	positive regulation of protein modification by small protein conjugation or removal	-2.31816	-0.579926	5/145	12005,17131,26554,59026,99982	Axin1,Smad7,Cul3,Huwe1,Kdm1a
2_Member	Reactome Gene Sets	R-MMU-8951664	Neddylation	-2.22967	-0.514462	6/216	13194,22192,26554,66515,101358,233902	Ddb1,Ube2m,Cul3,Cul7,Fbxl14,Fbxl19
3_Summary	GO Biological Processes	GO:0060485	mesenchyme development	-7.32103	-3.73894	14/293	12192,12387,14268,15384,17131,19052,20377,21849,50884,66515,67040,68585,71461,192176,14615,15903,93759,107823,224640,54720,71472,386655	Zfp36l1,Ctnnb1,Fn1,Hnrnpab,Smad7,Ppp2ca,Sfrp1,Trim28,Nckap1,Cul7,Ddx17,Rtn4,Ptk7,Flna,Gjc1,Id3,Sirt1,Nsd2,Lemd2,Rcan1,Usp19,Eid2
3_Member	GO Biological Processes	GO:0060485	mesenchyme development	-7.32103	-3.73894	14/293	12192,12387,14268,15384,17131,19052,20377,21849,50884,66515,67040,68585,71461,192176	Zfp36l1,Ctnnb1,Fn1,Hnrnpab,Smad7,Ppp2ca,Sfrp1,Trim28,Nckap1,Cul7,Ddx17,Rtn4,Ptk7,Flna
3_Member	GO Biological Processes	GO:0001837	epithelial to mesenchymal transition	-6.5864	-3.42445	10/154	12387,15384,17131,19052,20377,21849,66515,67040,68585,192176	Ctnnb1,Hnrnpab,Smad7,Ppp2ca,Sfrp1,Trim28,Cul7,Ddx17,Rtn4,Flna
3_Member	GO Biological Processes	GO:0048762	mesenchymal cell differentiation	-5.71813	-2.81729	11/238	12387,14268,15384,17131,19052,20377,21849,66515,67040,68585,192176	Ctnnb1,Fn1,Hnrnpab,Smad7,Ppp2ca,Sfrp1,Trim28,Cul7,Ddx17,Rtn4,Flna
3_Member	GO Biological Processes	GO:0007507	heart development	-2.90165	-0.970384	13/649	12192,12387,14268,14615,15903,17131,50884,68585,71461,93759,107823,192176,224640	Zfp36l1,Ctnnb1,Fn1,Gjc1,Id3,Smad7,Nckap1,Rtn4,Ptk7,Sirt1,Nsd2,Flna,Lemd2
3_Member	GO Biological Processes	GO:0007517	muscle organ development	-2.77874	-0.89562	9/361	12387,15903,17131,54720,67040,71472,93759,224640,386655	Ctnnb1,Id3,Smad7,Rcan1,Ddx17,Usp19,Sirt1,Lemd2,Eid2
4_Summary	GO Biological Processes	GO:0016570	histone modification	-7.12118	-3.72076	17/462	12387,13194,14897,18519,52615,57746,59026,70790,71514,84505,93759,99982,103551,107815,107823,246198,277250,21849,104271,224727,14235,21848	Ctnnb1,Ddb1,Trip12,Kat2b,Suz12,Piwil2,Huwe1,Ubr5,Sfpq,Setdb1,Sirt1,Kdm1a,Epop,Scml2,Nsd2,Mllt6,Kdm3b,Trim28,Tex15,Bag6,Foxm1,Trim24
4_Member	GO Biological Processes	GO:0016570	histone modification	-7.12118	-3.72076	17/462	12387,13194,14897,18519,52615,57746,59026,70790,71514,84505,93759,99982,103551,107815,107823,246198,277250	Ctnnb1,Ddb1,Trip12,Kat2b,Suz12,Piwil2,Huwe1,Ubr5,Sfpq,Setdb1,Sirt1,Kdm1a,Epop,Scml2,Nsd2,Mllt6,Kdm3b
4_Member	GO Biological Processes	GO:0061647	histone H3-K9 modification	-4.44216	-1.94643	5/50	18519,57746,84505,93759,99982	Kat2b,Piwil2,Setdb1,Sirt1,Kdm1a
4_Member	GO Biological Processes	GO:0043414	macromolecule methylation	-3.86925	-1.60523	10/314	12387,21849,52615,57746,84505,93759,99982,104271,107823,246198	Ctnnb1,Trim28,Suz12,Piwil2,Setdb1,Sirt1,Kdm1a,Tex15,Nsd2,Mllt6
4_Member	GO Biological Processes	GO:0016571	histone methylation	-3.77973	-1.56686	7/154	12387,52615,84505,93759,99982,107823,246198	Ctnnb1,Suz12,Setdb1,Sirt1,Kdm1a,Nsd2,Mllt6
4_Member	GO Biological Processes	GO:0031056	regulation of histone modification	-3.45564	-1.34412	7/174	12387,14897,57746,70790,93759,99982,246198	Ctnnb1,Trip12,Piwil2,Ubr5,Sirt1,Kdm1a,Mllt6
4_Member	GO Biological Processes	GO:0034968	histone lysine methylation	-3.45492	-1.34412	6/124	12387,84505,93759,99982,107823,246198	Ctnnb1,Setdb1,Sirt1,Kdm1a,Nsd2,Mllt6
4_Member	GO Biological Processes	GO:0032259	methylation	-3.3664	-1.2889	10/363	12387,21849,52615,57746,84505,93759,99982,104271,107823,246198	Ctnnb1,Trim28,Suz12,Piwil2,Setdb1,Sirt1,Kdm1a,Tex15,Nsd2,Mllt6
4_Member	GO Biological Processes	GO:0018205	peptidyl-lysine modification	-3.2476	-1.20208	10/376	12387,18519,21849,57746,84505,93759,99982,107823,224727,246198	Ctnnb1,Kat2b,Trim28,Piwil2,Setdb1,Sirt1,Kdm1a,Nsd2,Bag6,Mllt6
4_Member	GO Biological Processes	GO:0006479	protein methylation	-3.17334	-1.16413	7/194	12387,52615,84505,93759,99982,107823,246198	Ctnnb1,Suz12,Setdb1,Sirt1,Kdm1a,Nsd2,Mllt6
4_Member	GO Biological Processes	GO:0008213	protein alkylation	-3.17334	-1.16413	7/194	12387,52615,84505,93759,99982,107823,246198	Ctnnb1,Suz12,Setdb1,Sirt1,Kdm1a,Nsd2,Mllt6
4_Member	GO Biological Processes	GO:0018022	peptidyl-lysine methylation	-3.15888	-1.15428	6/141	12387,84505,93759,99982,107823,246198	Ctnnb1,Setdb1,Sirt1,Kdm1a,Nsd2,Mllt6
4_Member	GO Biological Processes	GO:0031061	negative regulation of histone methylation	-2.97279	-1.01807	3/27	93759,99982,246198	Sirt1,Kdm1a,Mllt6
4_Member	GO Biological Processes	GO:0051567	histone H3-K9 methylation	-2.50659	-0.722961	3/39	84505,93759,99982	Setdb1,Sirt1,Kdm1a
4_Member	GO Biological Processes	GO:0031060	regulation of histone methylation	-2.41256	-0.656326	4/85	12387,93759,99982,246198	Ctnnb1,Sirt1,Kdm1a,Mllt6
4_Member	GO Biological Processes	GO:0042771	intrinsic apoptotic signaling pathway in response to DNA damage by p53 class mediator	-2.32975	-0.589026	3/45	93759,99982,224727	Sirt1,Kdm1a,Bag6
4_Member	GO Biological Processes	GO:0072331	signal transduction by p53 class mediator	-2.30561	-0.569553	5/146	14235,21848,93759,99982,224727	Foxm1,Trim24,Sirt1,Kdm1a,Bag6
4_Member	GO Biological Processes	GO:0031058	positive regulation of histone modification	-2.0473	-0.399708	4/108	12387,57746,93759,99982	Ctnnb1,Piwil2,Sirt1,Kdm1a
5_Summary	GO Biological Processes	GO:0016574	histone ubiquitination	-7.04777	-3.72076	7/50	13194,14897,52615,59026,70790,99982,107815,12005,12387,13838,14235,16600,20377,21849,68585,71472,71514,93759,104271,107823,192176,224727,246198,19357,22201,22202,24086,269254,76055	Ddb1,Trip12,Suz12,Huwe1,Ubr5,Kdm1a,Scml2,Axin1,Ctnnb1,Epha4,Foxm1,Klf4,Sfrp1,Trim28,Rtn4,Usp19,Sfpq,Sirt1,Tex15,Nsd2,Flna,Bag6,Mllt6,Rad21,Uba1,Uba1y,Tlk2,Setx,Oga
5_Member	GO Biological Processes	GO:0016574	histone ubiquitination	-7.04777	-3.72076	7/50	13194,14897,52615,59026,70790,99982,107815	Ddb1,Trip12,Suz12,Huwe1,Ubr5,Kdm1a,Scml2
5_Member	GO Biological Processes	GO:0080135	regulation of cellular response to stress	-5.60404	-2.75434	18/661	12005,12387,13838,14235,14897,16600,20377,21849,68585,70790,71472,71514,93759,99982,104271,107823,192176,224727	Axin1,Ctnnb1,Epha4,Foxm1,Trip12,Klf4,Sfrp1,Trim28,Rtn4,Ubr5,Usp19,Sfpq,Sirt1,Kdm1a,Tex15,Nsd2,Flna,Bag6
5_Member	GO Biological Processes	GO:0006282	regulation of DNA repair	-5.24923	-2.52448	8/128	14235,14897,21849,70790,93759,99982,104271,107823	Foxm1,Trip12,Trim28,Ubr5,Sirt1,Kdm1a,Tex15,Nsd2
5_Member	GO Biological Processes	GO:0031057	negative regulation of histone modification	-4.44216	-1.94643	5/50	14897,70790,93759,99982,246198	Trip12,Ubr5,Sirt1,Kdm1a,Mllt6
5_Member	GO Biological Processes	GO:2000779	regulation of double-strand break repair	-4.38891	-1.9274	6/84	14235,14897,70790,99982,104271,107823	Foxm1,Trip12,Ubr5,Kdm1a,Tex15,Nsd2
5_Member	GO Biological Processes	GO:0033522	histone H2A ubiquitination	-4.26402	-1.84029	4/28	13194,14897,70790,107815	Ddb1,Trip12,Ubr5,Scml2
5_Member	GO Biological Processes	GO:0006974	cellular response to DNA damage stimulus	-4.14911	-1.75589	17/771	13194,14235,14897,19357,21849,22201,22202,24086,59026,70790,71514,93759,99982,104271,107823,224727,269254	Ddb1,Foxm1,Trip12,Rad21,Trim28,Uba1,Uba1y,Tlk2,Huwe1,Ubr5,Sfpq,Sirt1,Kdm1a,Tex15,Nsd2,Bag6,Setx
5_Member	GO Biological Processes	GO:0006302	double-strand break repair	-4.00953	-1.68746	9/244	14235,14897,19357,70790,71514,99982,104271,107823,269254	Foxm1,Trip12,Rad21,Ubr5,Sfpq,Kdm1a,Tex15,Nsd2,Setx
5_Member	GO Biological Processes	GO:0006281	DNA repair	-4.00947	-1.68746	13/496	13194,14235,14897,19357,21849,59026,70790,71514,93759,99982,104271,107823,269254	Ddb1,Foxm1,Trip12,Rad21,Trim28,Huwe1,Ubr5,Sfpq,Sirt1,Kdm1a,Tex15,Nsd2,Setx
5_Member	GO Biological Processes	GO:0033182	regulation of histone ubiquitination	-3.94905	-1.66363	3/13	14897,70790,99982	Trip12,Ubr5,Kdm1a
5_Member	GO Biological Processes	GO:0051052	regulation of DNA metabolic process	-3.76061	-1.55936	11/388	12387,14235,14897,16600,21849,70790,76055,93759,99982,104271,107823	Ctnnb1,Foxm1,Trip12,Klf4,Trim28,Ubr5,Oga,Sirt1,Kdm1a,Tex15,Nsd2
5_Member	GO Biological Processes	GO:2001020	regulation of response to DNA damage stimulus	-3.55196	-1.41703	8/222	14235,14897,21849,70790,93759,99982,104271,107823	Foxm1,Trip12,Trim28,Ubr5,Sirt1,Kdm1a,Tex15,Nsd2
5_Member	GO Biological Processes	GO:2001021	negative regulation of response to DNA damage stimulus	-2.5675	-0.755357	4/77	14897,70790,93759,99982	Trip12,Ubr5,Sirt1,Kdm1a
6_Summary	GO Biological Processes	GO:0010564	regulation of cell cycle process	-6.96043	-3.72076	20/656	12192,12387,13164,13194,13424,16600,17345,18519,19357,20377,26554,57746,66515,67300,71472,71514,93759,108911,218914,230861,14235,15904,50523,83563,105988,192176,229584,237459,50878,104271,224727,19047,67299	Zfp36l1,Ctnnb1,Dazl,Ddb1,Dync1h1,Klf4,Mki67,Kat2b,Rad21,Sfrp1,Cul3,Piwil2,Cul7,Cltc,Usp19,Sfpq,Sirt1,Rcc2,Wapl,Eif4g3,Foxm1,Id4,Lats2,Usp26,Espl1,Flna,Pogz,Cdk17,Stag3,Tex15,Bag6,Ppp1cc,Dock7
6_Member	GO Biological Processes	GO:0010564	regulation of cell cycle process	-6.96043	-3.72076	20/656	12192,12387,13164,13194,13424,16600,17345,18519,19357,20377,26554,57746,66515,67300,71472,71514,93759,108911,218914,230861	Zfp36l1,Ctnnb1,Dazl,Ddb1,Dync1h1,Klf4,Mki67,Kat2b,Rad21,Sfrp1,Cul3,Piwil2,Cul7,Cltc,Usp19,Sfpq,Sirt1,Rcc2,Wapl,Eif4g3
6_Member	GO Biological Processes	GO:1903047	mitotic cell cycle process	-5.25026	-2.52448	18/701	12192,13194,13424,14235,15904,16600,17345,19357,26554,50523,66515,67300,83563,105988,108911,192176,229584,237459	Zfp36l1,Ddb1,Dync1h1,Foxm1,Id4,Klf4,Mki67,Rad21,Cul3,Lats2,Cul7,Cltc,Usp26,Espl1,Rcc2,Flna,Pogz,Cdk17
6_Member	GO Biological Processes	GO:0000280	nuclear division	-5.17922	-2.47794	14/443	13164,17345,19357,26554,50878,57746,66515,67300,104271,105988,192176,224727,229584,230861	Dazl,Mki67,Rad21,Cul3,Stag3,Piwil2,Cul7,Cltc,Tex15,Espl1,Flna,Bag6,Pogz,Eif4g3
6_Member	GO Biological Processes	GO:0048285	organelle fission	-4.63037	-2.08171	14/496	13164,17345,19357,26554,50878,57746,66515,67300,104271,105988,192176,224727,229584,230861	Dazl,Mki67,Rad21,Cul3,Stag3,Piwil2,Cul7,Cltc,Tex15,Espl1,Flna,Bag6,Pogz,Eif4g3
6_Member	GO Biological Processes	GO:0051783	regulation of nuclear division	-3.97993	-1.67265	7/143	13164,17345,19357,26554,57746,66515,230861	Dazl,Mki67,Rad21,Cul3,Piwil2,Cul7,Eif4g3
6_Member	GO Biological Processes	GO:0044772	mitotic cell cycle phase transition	-3.59116	-1.43721	11/406	12192,13194,14235,15904,16600,19357,26554,50523,83563,108911,237459	Zfp36l1,Ddb1,Foxm1,Id4,Klf4,Rad21,Cul3,Lats2,Usp26,Rcc2,Cdk17
6_Member	GO Biological Processes	GO:0051983	regulation of chromosome segregation	-3.32049	-1.25691	5/86	17345,19357,26554,108911,218914	Mki67,Rad21,Cul3,Rcc2,Wapl
6_Member	GO Biological Processes	GO:0140014	mitotic nuclear division	-2.90191	-0.970384	8/279	17345,19357,26554,66515,67300,105988,192176,229584	Mki67,Rad21,Cul3,Cul7,Cltc,Espl1,Flna,Pogz
6_Member	GO Biological Processes	GO:0044770	cell cycle phase transition	-2.89426	-0.965577	11/493	12192,13194,14235,15904,16600,19357,26554,50523,83563,108911,237459	Zfp36l1,Ddb1,Foxm1,Id4,Klf4,Rad21,Cul3,Lats2,Usp26,Rcc2,Cdk17
6_Member	GO Biological Processes	GO:0007346	regulation of mitotic cell cycle	-2.58033	-0.755357	10/462	12192,12387,13194,16600,17345,19357,26554,66515,93759,108911	Zfp36l1,Ctnnb1,Ddb1,Klf4,Mki67,Rad21,Cul3,Cul7,Sirt1,Rcc2
6_Member	GO Biological Processes	GO:0051301	cell division	-2.1351	-0.454151	11/621	13424,19047,19357,26554,50523,66515,67299,67300,108911,218914,229584	Dync1h1,Ppp1cc,Rad21,Cul3,Lats2,Cul7,Dock7,Cltc,Rcc2,Wapl,Pogz
6_Member	GO Biological Processes	GO:0007088	regulation of mitotic nuclear division	-2.01995	-0.38823	4/110	17345,19357,26554,66515	Mki67,Rad21,Cul3,Cul7
7_Summary	KEGG Pathway	ko04390	Hippo signaling pathway	-6.5864	-3.42445	10/154	12005,12387,14367,17131,19047,19052,19053,20674,50523,101543,20377,26554,67300,13838	Axin1,Ctnnb1,Fzd5,Smad7,Ppp1cc,Ppp2ca,Ppp2cb,Sox2,Lats2,Wtip,Sfrp1,Cul3,Cltc,Epha4
7_Member	KEGG Pathway	ko04390	Hippo signaling pathway	-6.5864	-3.42445	10/154	12005,12387,14367,17131,19047,19052,19053,20674,50523,101543	Axin1,Ctnnb1,Fzd5,Smad7,Ppp1cc,Ppp2ca,Ppp2cb,Sox2,Lats2,Wtip
7_Member	KEGG Pathway	mmu04390	Hippo signaling pathway	-6.50841	-3.40345	10/157	12005,12387,14367,17131,19047,19052,19053,20674,50523,101543	Axin1,Ctnnb1,Fzd5,Smad7,Ppp1cc,Ppp2ca,Ppp2cb,Sox2,Lats2,Wtip
7_Member	Reactome Gene Sets	R-MMU-4641262	Disassembly of the destruction complex and recruitment of AXIN to the membrane	-5.8871	-2.8848	5/26	12005,12387,14367,19052,19053	Axin1,Ctnnb1,Fzd5,Ppp2ca,Ppp2cb
7_Member	Reactome Gene Sets	R-MMU-196299	Beta-catenin phosphorylation cascade	-5.53923	-2.72058	4/14	12005,12387,19052,19053	Axin1,Ctnnb1,Ppp2ca,Ppp2cb
7_Member	WikiPathways	WP723	Wnt signaling pathway and pluripotency	-4.03789	-1.70132	6/97	12005,12387,14367,19052,19053,20674	Axin1,Ctnnb1,Fzd5,Ppp2ca,Ppp2cb,Sox2
7_Member	GO Biological Processes	GO:0009950	dorsal/ventral axis specification	-3.94905	-1.66363	3/13	12005,12387,20377	Axin1,Ctnnb1,Sfrp1
7_Member	Reactome Gene Sets	R-MMU-201681	TCF dependent signaling in response to WNT	-3.85053	-1.59504	7/150	12005,12387,14367,19052,19053,20674,26554	Axin1,Ctnnb1,Fzd5,Ppp2ca,Ppp2cb,Sox2,Cul3
7_Member	Reactome Gene Sets	R-MMU-195721	Signaling by WNT	-3.48699	-1.36127	8/227	12005,12387,14367,19052,19053,20674,26554,67300	Axin1,Ctnnb1,Fzd5,Ppp2ca,Ppp2cb,Sox2,Cul3,Cltc
7_Member	WikiPathways	WP539	Wnt signaling pathway (NetPath)	-2.87252	-0.96068	5/108	12005,12387,14367,19052,20377	Axin1,Ctnnb1,Fzd5,Ppp2ca,Sfrp1
7_Member	GO Biological Processes	GO:0043506	regulation of JUN kinase activity	-2.65205	-0.807152	4/73	12005,13838,14367,20377	Axin1,Epha4,Fzd5,Sfrp1
7_Member	Reactome Gene Sets	R-MMU-195253	Degradation of beta-catenin by the destruction complex	-2.58816	-0.757353	4/76	12005,12387,19052,19053	Axin1,Ctnnb1,Ppp2ca,Ppp2cb
7_Member	WikiPathways	WP3857	Wnt signaling in kidney disease	-2.38564	-0.636063	3/43	12005,12387,14367	Axin1,Ctnnb1,Fzd5
7_Member	KEGG Pathway	ko05217	Basal cell carcinoma	-2.08653	-0.419416	3/55	12005,12387,14367	Axin1,Ctnnb1,Fzd5
7_Member	GO Biological Processes	GO:0043507	positive regulation of JUN kinase activity	-2.04386	-0.399289	3/57	12005,13838,14367	Axin1,Epha4,Fzd5
7_Member	KEGG Pathway	mmu05217	Basal cell carcinoma	-2.04386	-0.399289	3/57	12005,12387,14367	Axin1,Ctnnb1,Fzd5
8_Summary	GO Biological Processes	GO:0007059	chromosome segregation	-6.55937	-3.42445	14/338	12387,13424,17345,19357,24086,26554,50878,71514,104271,105988,108911,218914,224727,229584,224640,21849,84505	Ctnnb1,Dync1h1,Mki67,Rad21,Tlk2,Cul3,Stag3,Sfpq,Tex15,Espl1,Rcc2,Wapl,Bag6,Pogz,Lemd2,Trim28,Setdb1
8_Member	GO Biological Processes	GO:0007059	chromosome segregation	-6.55937	-3.42445	14/338	12387,13424,17345,19357,24086,26554,50878,71514,104271,105988,108911,218914,224727,229584	Ctnnb1,Dync1h1,Mki67,Rad21,Tlk2,Cul3,Stag3,Sfpq,Tex15,Espl1,Rcc2,Wapl,Bag6,Pogz
8_Member	GO Biological Processes	GO:0098813	nuclear chromosome segregation	-5.96196	-2.93618	12/273	12387,13424,19357,26554,50878,71514,104271,105988,108911,218914,224727,229584	Ctnnb1,Dync1h1,Rad21,Cul3,Stag3,Sfpq,Tex15,Espl1,Rcc2,Wapl,Bag6,Pogz
8_Member	GO Biological Processes	GO:0007062	sister chromatid cohesion	-5.45798	-2.66829	6/55	12387,19357,50878,71514,218914,229584	Ctnnb1,Rad21,Stag3,Sfpq,Wapl,Pogz
8_Member	GO Biological Processes	GO:0007063	regulation of sister chromatid cohesion	-4.86963	-2.25133	4/20	12387,19357,71514,218914	Ctnnb1,Rad21,Sfpq,Wapl
8_Member	GO Biological Processes	GO:0034502	protein localization to chromosome	-4.06295	-1.70132	6/96	19357,50878,104271,108911,218914,224640	Rad21,Stag3,Tex15,Rcc2,Wapl,Lemd2
8_Member	GO Biological Processes	GO:0000819	sister chromatid segregation	-4.04673	-1.70132	8/188	12387,19357,26554,50878,71514,105988,218914,229584	Ctnnb1,Rad21,Cul3,Stag3,Sfpq,Espl1,Wapl,Pogz
8_Member	GO Biological Processes	GO:2001252	positive regulation of chromosome organization	-3.41603	-1.32249	5/82	12387,19357,21849,71514,84505	Ctnnb1,Rad21,Trim28,Sfpq,Setdb1
8_Member	GO Biological Processes	GO:0033044	regulation of chromosome organization	-3.2958	-1.23746	7/185	12387,19357,21849,26554,71514,84505,218914	Ctnnb1,Rad21,Trim28,Cul3,Sfpq,Setdb1,Wapl
8_Member	GO Biological Processes	GO:0071168	protein localization to chromatin	-2.71634	-0.858531	3/33	19357,218914,224640	Rad21,Wapl,Lemd2
9_Summary	GO Biological Processes	GO:0070848	response to growth factor	-6.26278	-3.21217	19/659	12005,12192,12387,14314,16419,16600,17131,18033,18803,19248,20340,20377,20674,22241,50523,93759,224640,269254,386655	Axin1,Zfp36l1,Ctnnb1,Fstl1,Itgb5,Klf4,Smad7,Nfkb1,Plcg1,Ptpn12,Glg1,Sfrp1,Sox2,Ulk1,Lats2,Sirt1,Lemd2,Setx,Eid2
9_Member	GO Biological Processes	GO:0070848	response to growth factor	-6.26278	-3.21217	19/659	12005,12192,12387,14314,16419,16600,17131,18033,18803,19248,20340,20377,20674,22241,50523,93759,224640,269254,386655	Axin1,Zfp36l1,Ctnnb1,Fstl1,Itgb5,Klf4,Smad7,Nfkb1,Plcg1,Ptpn12,Glg1,Sfrp1,Sox2,Ulk1,Lats2,Sirt1,Lemd2,Setx,Eid2
9_Member	GO Biological Processes	GO:0071363	cellular response to growth factor stimulus	-5.75361	-2.82479	18/645	12005,12192,12387,14314,16419,16600,17131,18033,18803,19248,20340,20377,22241,50523,93759,224640,269254,386655	Axin1,Zfp36l1,Ctnnb1,Fstl1,Itgb5,Klf4,Smad7,Nfkb1,Plcg1,Ptpn12,Glg1,Sfrp1,Ulk1,Lats2,Sirt1,Lemd2,Setx,Eid2
9_Member	GO Biological Processes	GO:0090287	regulation of cellular response to growth factor stimulus	-4.77678	-2.17696	11/299	12005,12387,14314,17131,20340,20377,22241,50523,93759,224640,386655	Axin1,Ctnnb1,Fstl1,Smad7,Glg1,Sfrp1,Ulk1,Lats2,Sirt1,Lemd2,Eid2
9_Member	GO Biological Processes	GO:0090092	regulation of transmembrane receptor protein serine/threonine kinase signaling pathway	-3.87749	-1.60927	9/254	12005,14314,17131,20340,20377,50523,93759,224640,386655	Axin1,Fstl1,Smad7,Glg1,Sfrp1,Lats2,Sirt1,Lemd2,Eid2
9_Member	GO Biological Processes	GO:0017015	regulation of transforming growth factor beta receptor signaling pathway	-3.47379	-1.3511	6/123	12005,17131,20340,50523,93759,386655	Axin1,Smad7,Glg1,Lats2,Sirt1,Eid2
9_Member	GO Biological Processes	GO:0071560	cellular response to transforming growth factor beta stimulus	-3.4615	-1.34479	8/229	12005,12192,16419,17131,20340,50523,93759,386655	Axin1,Zfp36l1,Itgb5,Smad7,Glg1,Lats2,Sirt1,Eid2
9_Member	GO Biological Processes	GO:1903844	regulation of cellular response to transforming growth factor beta stimulus	-3.41769	-1.32249	6/126	12005,17131,20340,50523,93759,386655	Axin1,Smad7,Glg1,Lats2,Sirt1,Eid2
9_Member	GO Biological Processes	GO:0071559	response to transforming growth factor beta	-3.39894	-1.30822	8/234	12005,12192,16419,17131,20340,50523,93759,386655	Axin1,Zfp36l1,Itgb5,Smad7,Glg1,Lats2,Sirt1,Eid2
9_Member	GO Biological Processes	GO:0090101	negative regulation of transmembrane receptor protein serine/threonine kinase signaling pathway	-3.38115	-1.296	6/128	17131,20340,20377,93759,224640,386655	Smad7,Glg1,Sfrp1,Sirt1,Lemd2,Eid2
9_Member	GO Biological Processes	GO:0007179	transforming growth factor beta receptor signaling pathway	-3.2405	-1.19923	7/189	12005,16419,17131,20340,50523,93759,386655	Axin1,Itgb5,Smad7,Glg1,Lats2,Sirt1,Eid2
9_Member	GO Biological Processes	GO:0007178	transmembrane receptor protein serine/threonine kinase signaling pathway	-3.13411	-1.13861	10/389	12005,14314,16419,17131,20340,20377,50523,93759,224640,386655	Axin1,Fstl1,Itgb5,Smad7,Glg1,Sfrp1,Lats2,Sirt1,Lemd2,Eid2
9_Member	GO Biological Processes	GO:0030512	negative regulation of transforming growth factor beta receptor signaling pathway	-2.58816	-0.757353	4/76	17131,20340,93759,386655	Smad7,Glg1,Sirt1,Eid2
10_Summary	GO Biological Processes	GO:0060560	developmental growth involved in morphogenesis	-5.84683	-2.86681	12/280	12387,12808,14268,18208,20377,21849,22241,54338,68585,71461,99982,233489,11603,13838,50884,66515,93759,192176,192197,269254,17131,12005,12192,12400,15903,15904,19052,20674,52615,54720,108911,16600,19047,67299,99633,81879,228994,50523,224727	Ctnnb1,Cobl,Fn1,Ntn1,Sfrp1,Trim28,Ulk1,Slc23a2,Rtn4,Ptk7,Kdm1a,Picalm,Agrn,Epha4,Nckap1,Cul7,Sirt1,Flna,Bcas3,Setx,Smad7,Axin1,Zfp36l1,Cbfb,Id3,Id4,Ppp2ca,Sox2,Suz12,Rcan1,Rcc2,Klf4,Ppp1cc,Dock7,Adgrl2,Tfcp2l1,Ythdf1,Lats2,Bag6
10_Member	GO Biological Processes	GO:0060560	developmental growth involved in morphogenesis	-5.84683	-2.86681	12/280	12387,12808,14268,18208,20377,21849,22241,54338,68585,71461,99982,233489	Ctnnb1,Cobl,Fn1,Ntn1,Sfrp1,Trim28,Ulk1,Slc23a2,Rtn4,Ptk7,Kdm1a,Picalm
10_Member	GO Biological Processes	GO:0031346	positive regulation of cell projection organization	-5.20156	-2.4887	14/441	11603,12808,13838,14268,18208,50884,66515,68585,71461,93759,192176,192197,233489,269254	Agrn,Cobl,Epha4,Fn1,Ntn1,Nckap1,Cul7,Rtn4,Ptk7,Sirt1,Flna,Bcas3,Picalm,Setx
10_Member	GO Biological Processes	GO:0048588	developmental cell growth	-5.11689	-2.4269	11/275	12387,12808,14268,17131,18208,22241,54338,68585,93759,99982,233489	Ctnnb1,Cobl,Fn1,Smad7,Ntn1,Ulk1,Slc23a2,Rtn4,Sirt1,Kdm1a,Picalm
10_Member	GO Biological Processes	GO:0045596	negative regulation of cell differentiation	-5.06705	-2.38805	18/723	12005,12192,12387,12400,15903,15904,17131,18208,19052,20377,20674,22241,52615,54720,68585,93759,99982,108911	Axin1,Zfp36l1,Ctnnb1,Cbfb,Id3,Id4,Smad7,Ntn1,Ppp2ca,Sfrp1,Sox2,Ulk1,Suz12,Rcan1,Rtn4,Sirt1,Kdm1a,Rcc2
10_Member	GO Biological Processes	GO:0120035	regulation of plasma membrane bounded cell projection organization	-4.95436	-2.31675	18/737	11603,12808,13838,14268,16600,18208,20377,22241,50884,66515,68585,71461,93759,108911,192176,192197,233489,269254	Agrn,Cobl,Epha4,Fn1,Klf4,Ntn1,Sfrp1,Ulk1,Nckap1,Cul7,Rtn4,Ptk7,Sirt1,Rcc2,Flna,Bcas3,Picalm,Setx
10_Member	GO Biological Processes	GO:0060284	regulation of cell development	-4.93519	-2.30735	16/598	12387,13838,14268,15904,17131,18208,19047,20674,22241,66515,67299,68585,99982,108911,192176,233489	Ctnnb1,Epha4,Fn1,Id4,Smad7,Ntn1,Ppp1cc,Sox2,Ulk1,Cul7,Dock7,Rtn4,Kdm1a,Rcc2,Flna,Picalm
10_Member	GO Biological Processes	GO:0031344	regulation of cell projection organization	-4.82911	-2.22015	18/753	11603,12808,13838,14268,16600,18208,20377,22241,50884,66515,68585,71461,93759,108911,192176,192197,233489,269254	Agrn,Cobl,Epha4,Fn1,Klf4,Ntn1,Sfrp1,Ulk1,Nckap1,Cul7,Rtn4,Ptk7,Sirt1,Rcc2,Flna,Bcas3,Picalm,Setx
10_Member	GO Biological Processes	GO:0051960	regulation of nervous system development	-4.75227	-2.17523	15/550	11603,12387,13838,14268,15904,18208,19047,20674,22241,66515,67299,68585,99633,99982,233489	Agrn,Ctnnb1,Epha4,Fn1,Id4,Ntn1,Ppp1cc,Sox2,Ulk1,Cul7,Dock7,Rtn4,Adgrl2,Kdm1a,Picalm
10_Member	GO Biological Processes	GO:0051962	positive regulation of nervous system development	-4.74871	-2.17523	12/359	11603,12387,13838,14268,18208,19047,20674,66515,68585,99633,99982,233489	Agrn,Ctnnb1,Epha4,Fn1,Ntn1,Ppp1cc,Sox2,Cul7,Rtn4,Adgrl2,Kdm1a,Picalm
10_Member	GO Biological Processes	GO:0010720	positive regulation of cell development	-4.52879	-1.99592	12/378	12387,13838,14268,17131,18208,19047,20674,66515,68585,99982,192176,233489	Ctnnb1,Epha4,Fn1,Smad7,Ntn1,Ppp1cc,Sox2,Cul7,Rtn4,Kdm1a,Flna,Picalm
10_Member	GO Biological Processes	GO:0050767	regulation of neurogenesis	-4.42784	-1.94613	13/451	12387,13838,14268,15904,18208,19047,20674,22241,66515,67299,68585,99982,233489	Ctnnb1,Epha4,Fn1,Id4,Ntn1,Ppp1cc,Sox2,Ulk1,Cul7,Dock7,Rtn4,Kdm1a,Picalm
10_Member	GO Biological Processes	GO:0010975	regulation of neuron projection development	-4.14485	-1.75589	14/550	12808,13838,14268,16600,18208,20377,22241,66515,68585,71461,93759,192176,233489,269254	Cobl,Epha4,Fn1,Klf4,Ntn1,Sfrp1,Ulk1,Cul7,Rtn4,Ptk7,Sirt1,Flna,Picalm,Setx
10_Member	GO Biological Processes	GO:0050769	positive regulation of neurogenesis	-4.05551	-1.70132	10/298	12387,13838,14268,18208,19047,20674,66515,68585,99982,233489	Ctnnb1,Epha4,Fn1,Ntn1,Ppp1cc,Sox2,Cul7,Rtn4,Kdm1a,Picalm
10_Member	GO Biological Processes	GO:1990138	neuron projection extension	-3.80151	-1.57408	8/204	12387,14268,18208,22241,54338,68585,99982,233489	Ctnnb1,Fn1,Ntn1,Ulk1,Slc23a2,Rtn4,Kdm1a,Picalm
10_Member	GO Biological Processes	GO:0045927	positive regulation of growth	-3.79148	-1.57112	10/321	11603,14268,17131,18208,20377,54338,68585,81879,93759,233489	Agrn,Fn1,Smad7,Ntn1,Sfrp1,Slc23a2,Rtn4,Tfcp2l1,Sirt1,Picalm
10_Member	GO Biological Processes	GO:0030307	positive regulation of cell growth	-3.77249	-1.56331	8/206	14268,17131,18208,20377,54338,68585,93759,233489	Fn1,Smad7,Ntn1,Sfrp1,Slc23a2,Rtn4,Sirt1,Picalm
10_Member	GO Biological Processes	GO:0048639	positive regulation of developmental growth	-3.56517	-1.42399	8/221	11603,14268,17131,18208,54338,68585,93759,233489	Agrn,Fn1,Smad7,Ntn1,Slc23a2,Rtn4,Sirt1,Picalm
10_Member	GO Biological Processes	GO:0048812	neuron projection morphogenesis	-3.51679	-1.38496	15/710	11603,12387,12808,13838,14268,18208,22241,50884,54338,66515,67299,68585,99982,228994,233489	Agrn,Ctnnb1,Cobl,Epha4,Fn1,Ntn1,Ulk1,Nckap1,Slc23a2,Cul7,Dock7,Rtn4,Kdm1a,Ythdf1,Picalm
10_Member	GO Biological Processes	GO:0120039	plasma membrane bounded cell projection morphogenesis	-3.42116	-1.32249	15/725	11603,12387,12808,13838,14268,18208,22241,50884,54338,66515,67299,68585,99982,228994,233489	Agrn,Ctnnb1,Cobl,Epha4,Fn1,Ntn1,Ulk1,Nckap1,Slc23a2,Cul7,Dock7,Rtn4,Kdm1a,Ythdf1,Picalm
10_Member	GO Biological Processes	GO:0048858	cell projection morphogenesis	-3.38992	-1.30199	15/730	11603,12387,12808,13838,14268,18208,22241,50884,54338,66515,67299,68585,99982,228994,233489	Agrn,Ctnnb1,Cobl,Epha4,Fn1,Ntn1,Ulk1,Nckap1,Slc23a2,Cul7,Dock7,Rtn4,Kdm1a,Ythdf1,Picalm
10_Member	GO Biological Processes	GO:0032990	cell part morphogenesis	-3.25016	-1.2021	15/753	11603,12387,12808,13838,14268,18208,22241,50884,54338,66515,67299,68585,99982,228994,233489	Agrn,Ctnnb1,Cobl,Epha4,Fn1,Ntn1,Ulk1,Nckap1,Slc23a2,Cul7,Dock7,Rtn4,Kdm1a,Ythdf1,Picalm
10_Member	GO Biological Processes	GO:0061564	axon development	-3.16119	-1.15429	12/531	11603,12808,13838,14268,16600,18208,22241,67299,68585,192176,228994,233489	Agrn,Cobl,Epha4,Fn1,Klf4,Ntn1,Ulk1,Dock7,Rtn4,Flna,Ythdf1,Picalm
10_Member	GO Biological Processes	GO:0016049	cell growth	-3.14695	-1.14465	12/533	12387,12808,14268,17131,18208,20377,22241,54338,68585,93759,99982,233489	Ctnnb1,Cobl,Fn1,Smad7,Ntn1,Sfrp1,Ulk1,Slc23a2,Rtn4,Sirt1,Kdm1a,Picalm
10_Member	GO Biological Processes	GO:0010721	negative regulation of cell development	-3.03277	-1.05491	7/205	12387,15904,18208,22241,68585,99982,108911	Ctnnb1,Id4,Ntn1,Ulk1,Rtn4,Kdm1a,Rcc2
10_Member	GO Biological Processes	GO:0048638	regulation of developmental growth	-2.99312	-1.02803	10/406	11603,14268,17131,18208,22241,50523,54338,68585,93759,233489	Agrn,Fn1,Smad7,Ntn1,Ulk1,Lats2,Slc23a2,Rtn4,Sirt1,Picalm
10_Member	GO Biological Processes	GO:0050768	negative regulation of neurogenesis	-2.84675	-0.942276	6/162	12387,15904,18208,22241,68585,99982	Ctnnb1,Id4,Ntn1,Ulk1,Rtn4,Kdm1a
10_Member	GO Biological Processes	GO:0051961	negative regulation of nervous system development	-2.79282	-0.904457	6/166	12387,15904,18208,22241,68585,99982	Ctnnb1,Id4,Ntn1,Ulk1,Rtn4,Kdm1a
10_Member	GO Biological Processes	GO:0050770	regulation of axonogenesis	-2.55665	-0.751264	6/185	13838,14268,18208,22241,68585,233489	Epha4,Fn1,Ntn1,Ulk1,Rtn4,Picalm
10_Member	GO Biological Processes	GO:0007409	axonogenesis	-2.41802	-0.65679	10/487	11603,12808,13838,14268,18208,22241,67299,68585,228994,233489	Agrn,Cobl,Epha4,Fn1,Ntn1,Ulk1,Dock7,Rtn4,Ythdf1,Picalm
10_Member	GO Biological Processes	GO:0010976	positive regulation of neuron projection development	-2.15488	-0.463931	6/224	12808,68585,71461,93759,192176,269254	Cobl,Rtn4,Ptk7,Sirt1,Flna,Setx
10_Member	GO Biological Processes	GO:0001558	regulation of cell growth	-2.15189	-0.463007	9/450	14268,17131,18208,20377,22241,54338,68585,93759,233489	Fn1,Smad7,Ntn1,Sfrp1,Ulk1,Slc23a2,Rtn4,Sirt1,Picalm
10_Member	GO Biological Processes	GO:0050772	positive regulation of axonogenesis	-2.14797	-0.462407	4/101	14268,18208,68585,233489	Fn1,Ntn1,Rtn4,Picalm
10_Member	GO Biological Processes	GO:0040008	regulation of growth	-2.0262	-0.38823	12/733	11603,14268,17131,18208,20377,22241,50523,54338,68585,81879,93759,233489	Agrn,Fn1,Smad7,Ntn1,Sfrp1,Ulk1,Lats2,Slc23a2,Rtn4,Tfcp2l1,Sirt1,Picalm
10_Member	GO Biological Processes	GO:0060322	head development	-2.02181	-0.38823	12/734	12005,12387,15904,20377,20674,22241,67299,68585,99633,99982,192176,224727	Axin1,Ctnnb1,Id4,Sfrp1,Sox2,Ulk1,Dock7,Rtn4,Adgrl2,Kdm1a,Flna,Bag6
11_Summary	GO Biological Processes	GO:0010638	positive regulation of organelle organization	-5.77812	-2.82479	16/513	12387,13164,13424,19357,21849,22241,26554,50884,57746,60510,71514,84505,170643,192176,192197,230861,11603,12808,99633	Ctnnb1,Dazl,Dync1h1,Rad21,Trim28,Ulk1,Cul3,Nckap1,Piwil2,Syt9,Sfpq,Setdb1,Kirrel,Flna,Bcas3,Eif4g3,Agrn,Cobl,Adgrl2
11_Member	GO Biological Processes	GO:0010638	positive regulation of organelle organization	-5.77812	-2.82479	16/513	12387,13164,13424,19357,21849,22241,26554,50884,57746,60510,71514,84505,170643,192176,192197,230861	Ctnnb1,Dazl,Dync1h1,Rad21,Trim28,Ulk1,Cul3,Nckap1,Piwil2,Syt9,Sfpq,Setdb1,Kirrel,Flna,Bcas3,Eif4g3
11_Member	GO Biological Processes	GO:0044089	positive regulation of cellular component biogenesis	-2.51221	-0.722961	11/552	11603,12808,13424,21849,22241,50884,84505,99633,170643,192176,192197	Agrn,Cobl,Dync1h1,Trim28,Ulk1,Nckap1,Setdb1,Adgrl2,Kirrel,Flna,Bcas3
12_Summary	GO Biological Processes	GO:0016458	gene silencing	-5.6306	-2.75639	11/243	18033,21849,52846,57746,67040,84505,93759,93762,98999,101543,104271	Nfkb1,Trim28,Cnot11,Piwil2,Ddx17,Setdb1,Sirt1,Smarca5,Znfx1,Wtip,Tex15
12_Member	GO Biological Processes	GO:0016458	gene silencing	-5.6306	-2.75639	11/243	18033,21849,52846,57746,67040,84505,93759,93762,98999,101543,104271	Nfkb1,Trim28,Cnot11,Piwil2,Ddx17,Setdb1,Sirt1,Smarca5,Znfx1,Wtip,Tex15
12_Member	GO Biological Processes	GO:0031047	gene silencing by RNA	-2.56832	-0.755357	6/184	18033,52846,57746,67040,101543,104271	Nfkb1,Cnot11,Piwil2,Ddx17,Wtip,Tex15
13_Summary	Reactome Gene Sets	R-MMU-2500257	Resolution of Sister Chromatid Cohesion	-5.54054	-2.72058	8/117	13424,19047,19052,19053,19357,22147,108911,218914,105988,224640,12387,50884,99982,192176,26554,67300,70350,70497,233489,218210,18803,59013,231329,12894,13629,22241,93759,93762,107823,15903,15904,17131,329015,50878,18033,21872	Dync1h1,Ppp1cc,Ppp2ca,Ppp2cb,Rad21,Tuba3b,Rcc2,Wapl,Espl1,Lemd2,Ctnnb1,Nckap1,Kdm1a,Flna,Cul3,Cltc,Basp1,Arhgap17,Picalm,Nup153,Plcg1,Hnrnph1,Polr2b,Cpt1a,Eef2,Ulk1,Sirt1,Smarca5,Nsd2,Id3,Id4,Smad7,Atg2a,Stag3,Nfkb1,Tjp1
13_Member	Reactome Gene Sets	R-MMU-2500257	Resolution of Sister Chromatid Cohesion	-5.54054	-2.72058	8/117	13424,19047,19052,19053,19357,22147,108911,218914	Dync1h1,Ppp1cc,Ppp2ca,Ppp2cb,Rad21,Tuba3b,Rcc2,Wapl
13_Member	Reactome Gene Sets	R-MMU-68882	Mitotic Anaphase	-5.30515	-2.54261	10/213	13424,19047,19052,19053,19357,22147,105988,108911,218914,224640	Dync1h1,Ppp1cc,Ppp2ca,Ppp2cb,Rad21,Tuba3b,Espl1,Rcc2,Wapl,Lemd2
13_Member	Reactome Gene Sets	R-MMU-2555396	Mitotic Metaphase and Anaphase	-5.28714	-2.53756	10/214	13424,19047,19052,19053,19357,22147,105988,108911,218914,224640	Dync1h1,Ppp1cc,Ppp2ca,Ppp2cb,Rad21,Tuba3b,Espl1,Rcc2,Wapl,Lemd2
13_Member	Reactome Gene Sets	R-MMU-2467813	Separation of Sister Chromatids	-5.0261	-2.3683	9/181	13424,19047,19052,19053,19357,22147,105988,108911,218914	Dync1h1,Ppp1cc,Ppp2ca,Ppp2cb,Rad21,Tuba3b,Espl1,Rcc2,Wapl
13_Member	Reactome Gene Sets	R-MMU-68877	Mitotic Prometaphase	-4.04673	-1.70132	8/188	13424,19047,19052,19053,19357,22147,108911,218914	Dync1h1,Ppp1cc,Ppp2ca,Ppp2cb,Rad21,Tuba3b,Rcc2,Wapl
13_Member	Reactome Gene Sets	R-MMU-195258	RHO GTPase Effectors	-3.98423	-1.67265	10/304	12387,13424,19047,19052,19053,22147,50884,99982,108911,192176	Ctnnb1,Dync1h1,Ppp1cc,Ppp2ca,Ppp2cb,Tuba3b,Nckap1,Kdm1a,Rcc2,Flna
13_Member	Reactome Gene Sets	R-MMU-194315	Signaling by Rho GTPases	-3.91571	-1.63898	15/652	12387,13424,19047,19052,19053,22147,26554,50884,67300,70350,70497,99982,108911,192176,233489	Ctnnb1,Dync1h1,Ppp1cc,Ppp2ca,Ppp2cb,Tuba3b,Cul3,Nckap1,Cltc,Basp1,Arhgap17,Kdm1a,Rcc2,Flna,Picalm
13_Member	Reactome Gene Sets	R-MMU-68886	M Phase	-3.83925	-1.59162	11/380	13424,19047,19052,19053,19357,22147,105988,108911,218210,218914,224640	Dync1h1,Ppp1cc,Ppp2ca,Ppp2cb,Rad21,Tuba3b,Espl1,Rcc2,Nup153,Wapl,Lemd2
13_Member	Reactome Gene Sets	R-MMU-5654738	Signaling by FGFR2	-3.82789	-1.58908	5/67	18803,19052,19053,59013,231329	Plcg1,Ppp2ca,Ppp2cb,Hnrnph1,Polr2b
13_Member	Reactome Gene Sets	R-MMU-9648025	EML4 and NUDC in mitotic spindle formation	-3.82481	-1.58908	6/106	13424,19047,19052,19053,22147,108911	Dync1h1,Ppp1cc,Ppp2ca,Ppp2cb,Tuba3b,Rcc2
13_Member	Reactome Gene Sets	R-MMU-9716542	Signaling by Rho GTPases, Miro GTPases and RHOBTB3	-3.80785	-1.57601	15/667	12387,13424,19047,19052,19053,22147,26554,50884,67300,70350,70497,99982,108911,192176,233489	Ctnnb1,Dync1h1,Ppp1cc,Ppp2ca,Ppp2cb,Tuba3b,Cul3,Nckap1,Cltc,Basp1,Arhgap17,Kdm1a,Rcc2,Flna,Picalm
13_Member	Reactome Gene Sets	R-MMU-190236	Signaling by FGFR	-3.49122	-1.36245	5/79	18803,19052,19053,59013,231329	Plcg1,Ppp2ca,Ppp2cb,Hnrnph1,Polr2b
13_Member	KEGG Pathway	ko04152	AMPK signaling pathway	-3.41769	-1.32249	6/126	12894,13629,19052,19053,22241,93759	Cpt1a,Eef2,Ppp2ca,Ppp2cb,Ulk1,Sirt1
13_Member	Reactome Gene Sets	R-MMU-1640170	Cell Cycle	-3.35739	-1.28585	13/579	13424,19047,19052,19053,19357,22147,93762,105988,107823,108911,218210,218914,224640	Dync1h1,Ppp1cc,Ppp2ca,Ppp2cb,Rad21,Tuba3b,Smarca5,Espl1,Nsd2,Rcc2,Nup153,Wapl,Lemd2
13_Member	KEGG Pathway	ko04350	TGF-beta signaling pathway	-3.34389	-1.27502	5/85	15903,15904,17131,19052,19053	Id3,Id4,Smad7,Ppp2ca,Ppp2cb
13_Member	Reactome Gene Sets	R-MMU-5663220	RHO GTPases Activate Formins	-3.32758	-1.26136	6/131	13424,19047,19052,19053,22147,108911	Dync1h1,Ppp1cc,Ppp2ca,Ppp2cb,Tuba3b,Rcc2
13_Member	KEGG Pathway	mmu04152	AMPK signaling pathway	-3.31004	-1.24909	6/132	12894,13629,19052,19053,22241,93759	Cpt1a,Eef2,Ppp2ca,Ppp2cb,Ulk1,Sirt1
13_Member	KEGG Pathway	mmu04350	TGF-beta signaling pathway	-3.27459	-1.21884	5/88	15903,15904,17131,19052,19053	Id3,Id4,Smad7,Ppp2ca,Ppp2cb
13_Member	Reactome Gene Sets	R-MMU-141424	Amplification of signal from the kinetochores	-3.22987	-1.19923	5/90	13424,19047,19052,19053,108911	Dync1h1,Ppp1cc,Ppp2ca,Ppp2cb,Rcc2
13_Member	Reactome Gene Sets	R-MMU-141444	Amplification of signal from unattached kinetochores via a MAD2 inhibitory signal	-3.22987	-1.19923	5/90	13424,19047,19052,19053,108911	Dync1h1,Ppp1cc,Ppp2ca,Ppp2cb,Rcc2
13_Member	Reactome Gene Sets	R-MMU-69618	Mitotic Spindle Checkpoint	-2.89051	-0.965577	5/107	13424,19047,19052,19053,108911	Dync1h1,Ppp1cc,Ppp2ca,Ppp2cb,Rcc2
13_Member	Reactome Gene Sets	R-MMU-69278	Cell Cycle, Mitotic	-2.87329	-0.96068	11/496	13424,19047,19052,19053,19357,22147,105988,108911,218210,218914,224640	Dync1h1,Ppp1cc,Ppp2ca,Ppp2cb,Rad21,Tuba3b,Espl1,Rcc2,Nup153,Wapl,Lemd2
13_Member	KEGG Pathway	ko04136	Autophagy - other	-2.75535	-0.885916	3/32	19052,19053,329015	Ppp2ca,Ppp2cb,Atg2a
13_Member	KEGG Pathway	mmu04136	Autophagy - other	-2.75535	-0.885916	3/32	19052,19053,329015	Ppp2ca,Ppp2cb,Atg2a
13_Member	KEGG Pathway	ko04114	Oocyte meiosis	-2.73528	-0.870863	5/116	19047,19052,19053,50878,105988	Ppp1cc,Ppp2ca,Ppp2cb,Stag3,Espl1
13_Member	Reactome Gene Sets	R-MMU-166520	Signaling by NTRKs	-2.69632	-0.840144	4/71	18803,19052,19053,67300	Plcg1,Ppp2ca,Ppp2cb,Cltc
13_Member	Reactome Gene Sets	R-MMU-5673000	RAF activation	-2.67861	-0.824315	3/34	19047,19052,19053	Ppp1cc,Ppp2ca,Ppp2cb
13_Member	KEGG Pathway	mmu04114	Oocyte meiosis	-2.65503	-0.808541	5/121	19047,19052,19053,50878,105988	Ppp1cc,Ppp2ca,Ppp2cb,Stag3,Espl1
13_Member	Reactome Gene Sets	R-MMU-5654741	Signaling by FGFR3	-2.57231	-0.755357	3/37	18803,19052,19053	Plcg1,Ppp2ca,Ppp2cb
13_Member	Reactome Gene Sets	R-MMU-5654743	Signaling by FGFR4	-2.50659	-0.722961	3/39	18803,19052,19053	Plcg1,Ppp2ca,Ppp2cb
13_Member	Reactome Gene Sets	R-MMU-5654736	Signaling by FGFR1	-2.30283	-0.569553	3/46	18803,19052,19053	Plcg1,Ppp2ca,Ppp2cb
13_Member	WikiPathways	WP387	IL-6 signaling pathway	-2.17825	-0.480639	4/99	18033,18803,19052,19053	Nfkb1,Plcg1,Ppp2ca,Ppp2cb
13_Member	Reactome Gene Sets	R-MMU-448424	Interleukin-17 signaling	-2.17736	-0.480639	3/51	18033,19052,19053	Nfkb1,Ppp2ca,Ppp2cb
13_Member	Reactome Gene Sets	R-MMU-450294	MAP kinase activation	-2.17736	-0.480639	3/51	18033,19052,19053	Nfkb1,Ppp2ca,Ppp2cb
13_Member	KEGG Pathway	ko04530	Tight junction	-2.06411	-0.406302	5/167	19052,19053,21872,22147,70497	Ppp2ca,Ppp2cb,Tjp1,Tuba3b,Arhgap17
13_Member	KEGG Pathway	mmu04530	Tight junction	-2.06411	-0.406302	5/167	19052,19053,21872,22147,70497	Ppp2ca,Ppp2cb,Tjp1,Tuba3b,Arhgap17
13_Member	Reactome Gene Sets	R-MMU-187037	Signaling by NTRK1 (TRKA)	-2.00285	-0.375969	3/59	19052,19053,67300	Ppp2ca,Ppp2cb,Cltc
14_Summary	GO Biological Processes	GO:0006325	chromatin organization	-5.48907	-2.68514	15/477	17345,18519,21849,24086,52615,84505,93759,93762,98999,99982,103551,107823,224727,242466,277250,16598,18033,101543,13194,26424	Mki67,Kat2b,Trim28,Tlk2,Suz12,Setdb1,Sirt1,Smarca5,Znfx1,Kdm1a,Epop,Nsd2,Bag6,Zfp462,Kdm3b,Klf2,Nfkb1,Wtip,Ddb1,Nr5a2
14_Member	GO Biological Processes	GO:0006325	chromatin organization	-5.48907	-2.68514	15/477	17345,18519,21849,24086,52615,84505,93759,93762,98999,99982,103551,107823,224727,242466,277250	Mki67,Kat2b,Trim28,Tlk2,Suz12,Setdb1,Sirt1,Smarca5,Znfx1,Kdm1a,Epop,Nsd2,Bag6,Zfp462,Kdm3b
14_Member	GO Biological Processes	GO:0031507	heterochromatin assembly	-4.71666	-2.15161	5/44	21849,84505,93759,93762,98999	Trim28,Setdb1,Sirt1,Smarca5,Znfx1
14_Member	GO Biological Processes	GO:0040029	regulation of gene expression, epigenetic	-4.39444	-1.9274	7/123	16598,21849,52615,84505,93759,93762,98999	Klf2,Trim28,Suz12,Setdb1,Sirt1,Smarca5,Znfx1
14_Member	GO Biological Processes	GO:0045814	negative regulation of gene expression, epigenetic	-4.35868	-1.9037	5/52	21849,84505,93759,93762,98999	Trim28,Setdb1,Sirt1,Smarca5,Znfx1
14_Member	GO Biological Processes	GO:0070828	heterochromatin organization	-4.31827	-1.88231	5/53	21849,84505,93759,93762,98999	Trim28,Setdb1,Sirt1,Smarca5,Znfx1
14_Member	GO Biological Processes	GO:1902275	regulation of chromatin organization	-3.97598	-1.67265	4/33	17345,21849,24086,84505	Mki67,Trim28,Tlk2,Setdb1
14_Member	GO Biological Processes	GO:0060968	regulation of gene silencing	-2.63042	-0.790276	4/74	18033,21849,84505,101543	Nfkb1,Trim28,Setdb1,Wtip
14_Member	GO Biological Processes	GO:0045069	regulation of viral genome replication	-2.32404	-0.584558	4/90	13194,21849,26424,84505	Ddb1,Trim28,Nr5a2,Setdb1
15_Summary	KEGG Pathway	ko04550	Signaling pathways regulating pluripotency of stem cells	-5.03136	-2.3683	8/137	12005,12387,14367,15903,15904,16600,20674,84505,14268,20377,26554,50884,67299,99982,12192,18033,104271,192176,12400,16598,71461,224727,319939	Axin1,Ctnnb1,Fzd5,Id3,Id4,Klf4,Sox2,Setdb1,Fn1,Sfrp1,Cul3,Nckap1,Dock7,Kdm1a,Zfp36l1,Nfkb1,Tex15,Flna,Cbfb,Klf2,Ptk7,Bag6,Tns3
15_Member	KEGG Pathway	ko04550	Signaling pathways regulating pluripotency of stem cells	-5.03136	-2.3683	8/137	12005,12387,14367,15903,15904,16600,20674,84505	Axin1,Ctnnb1,Fzd5,Id3,Id4,Klf4,Sox2,Setdb1
15_Member	KEGG Pathway	mmu04550	Signaling pathways regulating pluripotency of stem cells	-4.96236	-2.31675	8/140	12005,12387,14367,15903,15904,16600,20674,84505	Axin1,Ctnnb1,Fzd5,Id3,Id4,Klf4,Sox2,Setdb1
15_Member	GO Biological Processes	GO:0007369	gastrulation	-4.213	-1.81276	8/178	12005,12387,14268,16600,20377,20674,26554,50884	Axin1,Ctnnb1,Fn1,Klf4,Sfrp1,Sox2,Cul3,Nckap1
15_Member	GO Biological Processes	GO:0007405	neuroblast proliferation	-3.67997	-1.50613	5/72	12387,15904,20674,67299,99982	Ctnnb1,Id4,Sox2,Dock7,Kdm1a
15_Member	GO Biological Processes	GO:0007492	endoderm development	-3.59665	-1.43721	5/75	12192,12387,14268,20674,50884	Zfp36l1,Ctnnb1,Fn1,Sox2,Nckap1
15_Member	WikiPathways	WP512	Id signaling pathway	-3.23568	-1.19923	4/51	12387,15903,15904,18033	Ctnnb1,Id3,Id4,Nfkb1
15_Member	GO Biological Processes	GO:0030539	male genitalia development	-3.18114	-1.1649	3/23	12387,20674,104271	Ctnnb1,Sox2,Tex15
15_Member	GO Biological Processes	GO:0002052	positive regulation of neuroblast proliferation	-2.92595	-0.985854	3/28	12387,20674,99982	Ctnnb1,Sox2,Kdm1a
15_Member	GO Biological Processes	GO:0035987	endodermal cell differentiation	-2.88091	-0.961586	3/29	12387,14268,20674	Ctnnb1,Fn1,Sox2
15_Member	GO Biological Processes	GO:2000179	positive regulation of neural precursor cell proliferation	-2.67401	-0.824315	4/72	12387,20674,99982,192176	Ctnnb1,Sox2,Kdm1a,Flna
15_Member	GO Biological Processes	GO:0001706	endoderm formation	-2.50659	-0.722961	3/39	12387,14268,20674	Ctnnb1,Fn1,Sox2
15_Member	GO Biological Processes	GO:1902692	regulation of neuroblast proliferation	-2.44448	-0.678555	3/41	12387,20674,99982	Ctnnb1,Sox2,Kdm1a
15_Member	GO Biological Processes	GO:0061351	neural precursor cell proliferation	-2.4117	-0.656326	6/198	12387,15904,20674,67299,99982,192176	Ctnnb1,Id4,Sox2,Dock7,Kdm1a,Flna
15_Member	GO Biological Processes	GO:0031128	developmental induction	-2.35734	-0.610314	3/44	12387,14367,20674	Ctnnb1,Fzd5,Sox2
15_Member	GO Biological Processes	GO:0048806	genitalia development	-2.17736	-0.480639	3/51	12387,20674,104271	Ctnnb1,Sox2,Tex15
15_Member	GO Biological Processes	GO:0001649	osteoblast differentiation	-2.17325	-0.478784	6/222	12387,12400,15903,15904,20377,20674	Ctnnb1,Cbfb,Id3,Id4,Sfrp1,Sox2
15_Member	GO Biological Processes	GO:0001704	formation of primary germ layer	-2.13309	-0.454151	4/102	12005,12387,14268,20674	Axin1,Ctnnb1,Fn1,Sox2
15_Member	GO Biological Processes	GO:0030850	prostate gland development	-2.13098	-0.454151	3/53	12387,15904,20377	Ctnnb1,Id4,Sfrp1
15_Member	GO Biological Processes	GO:0030324	lung development	-2.05752	-0.401773	6/235	12387,16598,20674,71461,224727,319939	Ctnnb1,Klf2,Sox2,Ptk7,Bag6,Tns3
15_Member	GO Biological Processes	GO:0030323	respiratory tube development	-2.03199	-0.392409	6/238	12387,16598,20674,71461,224727,319939	Ctnnb1,Klf2,Sox2,Ptk7,Bag6,Tns3
15_Member	GO Biological Processes	GO:0046661	male sex differentiation	-2.01214	-0.382361	5/172	12387,20377,20674,104271,192176	Ctnnb1,Sfrp1,Sox2,Tex15,Flna
16_Summary	GO Biological Processes	GO:0048729	tissue morphogenesis	-4.75162	-2.17523	17/690	12005,12387,12808,13838,14107,14367,15904,16600,17131,18208,20377,20674,21849,50884,71461,192176,231413,12192,14268,26554,50523,15903,99982,66515,93759,104271,192197	Axin1,Ctnnb1,Cobl,Epha4,Fat1,Fzd5,Id4,Klf4,Smad7,Ntn1,Sfrp1,Sox2,Trim28,Nckap1,Ptk7,Flna,Grsf1,Zfp36l1,Fn1,Cul3,Lats2,Id3,Kdm1a,Cul7,Sirt1,Tex15,Bcas3
16_Member	GO Biological Processes	GO:0048729	tissue morphogenesis	-4.75162	-2.17523	17/690	12005,12387,12808,13838,14107,14367,15904,16600,17131,18208,20377,20674,21849,50884,71461,192176,231413	Axin1,Ctnnb1,Cobl,Epha4,Fat1,Fzd5,Id4,Klf4,Smad7,Ntn1,Sfrp1,Sox2,Trim28,Nckap1,Ptk7,Flna,Grsf1
16_Member	GO Biological Processes	GO:0002009	morphogenesis of an epithelium	-4.46006	-1.94986	15/583	12387,12808,13838,14107,14367,15904,16600,18208,20377,20674,21849,50884,71461,192176,231413	Ctnnb1,Cobl,Epha4,Fat1,Fzd5,Id4,Klf4,Ntn1,Sfrp1,Sox2,Trim28,Nckap1,Ptk7,Flna,Grsf1
16_Member	GO Biological Processes	GO:0048598	embryonic morphogenesis	-4.39881	-1.9274	16/662	12005,12192,12387,12808,14268,14367,16600,18208,20377,20674,21849,26554,50523,50884,71461,231413	Axin1,Zfp36l1,Ctnnb1,Cobl,Fn1,Fzd5,Klf4,Ntn1,Sfrp1,Sox2,Trim28,Cul3,Lats2,Nckap1,Ptk7,Grsf1
16_Member	GO Biological Processes	GO:0009798	axis specification	-4.11396	-1.736	6/94	12005,12387,12808,14367,20377,50884	Axin1,Ctnnb1,Cobl,Fzd5,Sfrp1,Nckap1
16_Member	GO Biological Processes	GO:0000578	embryonic axis specification	-3.6027	-1.43891	4/41	12387,12808,14367,50884	Ctnnb1,Cobl,Fzd5,Nckap1
16_Member	GO Biological Processes	GO:0048568	embryonic organ development	-3.19711	-1.17374	12/526	12005,12192,12387,12808,14367,15903,18208,20674,21849,50884,71461,99982	Axin1,Zfp36l1,Ctnnb1,Cobl,Fzd5,Id3,Ntn1,Sox2,Trim28,Nckap1,Ptk7,Kdm1a
16_Member	GO Biological Processes	GO:0030903	notochord development	-3.12554	-1.13674	3/24	12808,15903,50884	Cobl,Id3,Nckap1
16_Member	GO Biological Processes	GO:0048608	reproductive structure development	-2.97998	-1.02114	11/481	12192,12387,14367,15904,20377,20674,21849,66515,93759,104271,192176	Zfp36l1,Ctnnb1,Fzd5,Id4,Sfrp1,Sox2,Trim28,Cul7,Sirt1,Tex15,Flna
16_Member	GO Biological Processes	GO:0061458	reproductive system development	-2.95108	-1.00246	11/485	12192,12387,14367,15904,20377,20674,21849,66515,93759,104271,192176	Zfp36l1,Ctnnb1,Fzd5,Id4,Sfrp1,Sox2,Trim28,Cul7,Sirt1,Tex15,Flna
16_Member	GO Biological Processes	GO:0009880	embryonic pattern specification	-2.67401	-0.824315	4/72	12387,12808,14367,50884	Ctnnb1,Cobl,Fzd5,Nckap1
16_Member	GO Biological Processes	GO:0035148	tube formation	-2.58007	-0.755357	6/183	12387,12808,20377,50884,71461,192197	Ctnnb1,Cobl,Sfrp1,Nckap1,Ptk7,Bcas3
16_Member	GO Biological Processes	GO:0016331	morphogenesis of embryonic epithelium	-2.55665	-0.751264	6/185	12387,12808,20377,50884,71461,231413	Ctnnb1,Cobl,Sfrp1,Nckap1,Ptk7,Grsf1
16_Member	GO Biological Processes	GO:0001838	embryonic epithelial tube formation	-2.17413	-0.478784	5/157	12387,12808,20377,50884,71461	Ctnnb1,Cobl,Sfrp1,Nckap1,Ptk7
16_Member	GO Biological Processes	GO:0048546	digestive tract morphogenesis	-2.08653	-0.419416	3/55	12387,20377,50884	Ctnnb1,Sfrp1,Nckap1
16_Member	GO Biological Processes	GO:0009952	anterior/posterior pattern specification	-2.08347	-0.419416	6/232	12387,12808,14367,20377,50884,231413	Ctnnb1,Cobl,Fzd5,Sfrp1,Nckap1,Grsf1
16_Member	GO Biological Processes	GO:0009948	anterior/posterior axis specification	-2.06498	-0.406302	3/56	12387,14367,50884	Ctnnb1,Fzd5,Nckap1
16_Member	GO Biological Processes	GO:0072175	epithelial tube formation	-2.05356	-0.399708	5/168	12387,12808,20377,50884,71461	Ctnnb1,Cobl,Sfrp1,Nckap1,Ptk7
16_Member	GO Biological Processes	GO:0035282	segmentation	-2.0473	-0.399708	4/108	12808,14367,20377,50884	Cobl,Fzd5,Sfrp1,Nckap1
17_Summary	GO Biological Processes	GO:0031647	regulation of protein stability	-4.65774	-2.10096	11/308	13838,17131,21848,26554,50884,68585,70790,71472,93759,192176,224727,12005,13194,19052,24086,59026,12406,16600,20340,20674,76055,233489	Epha4,Smad7,Trim24,Cul3,Nckap1,Rtn4,Ubr5,Usp19,Sirt1,Flna,Bag6,Axin1,Ddb1,Ppp2ca,Tlk2,Huwe1,Serpinh1,Klf4,Glg1,Sox2,Oga,Picalm
17_Member	GO Biological Processes	GO:0031647	regulation of protein stability	-4.65774	-2.10096	11/308	13838,17131,21848,26554,50884,68585,70790,71472,93759,192176,224727	Epha4,Smad7,Trim24,Cul3,Nckap1,Rtn4,Ubr5,Usp19,Sirt1,Flna,Bag6
17_Member	GO Biological Processes	GO:0050821	protein stabilization	-3.2269	-1.1987	7/190	13838,17131,50884,68585,71472,192176,224727	Epha4,Smad7,Nckap1,Rtn4,Usp19,Flna,Bag6
17_Member	GO Biological Processes	GO:0042176	regulation of protein catabolic process	-3.13411	-1.13861	10/389	12005,13194,13838,17131,19052,24086,59026,71472,192176,224727	Axin1,Ddb1,Epha4,Smad7,Ppp2ca,Tlk2,Huwe1,Usp19,Flna,Bag6
17_Member	GO Biological Processes	GO:0030162	regulation of proteolysis	-2.83584	-0.938599	14/743	12005,12406,13838,16600,17131,19052,20340,20674,24086,71472,76055,93759,224727,233489	Axin1,Serpinh1,Epha4,Klf4,Smad7,Ppp2ca,Glg1,Sox2,Tlk2,Usp19,Oga,Sirt1,Bag6,Picalm
17_Member	GO Biological Processes	GO:1903051	negative regulation of proteolysis involved in cellular protein catabolic process	-2.81348	-0.921593	4/66	13838,24086,71472,224727	Epha4,Tlk2,Usp19,Bag6
17_Member	GO Biological Processes	GO:0042177	negative regulation of protein catabolic process	-2.63945	-0.796142	5/122	13838,24086,71472,192176,224727	Epha4,Tlk2,Usp19,Flna,Bag6
17_Member	GO Biological Processes	GO:1903363	negative regulation of cellular protein catabolic process	-2.5675	-0.755357	4/77	13838,24086,71472,224727	Epha4,Tlk2,Usp19,Bag6
17_Member	GO Biological Processes	GO:0045862	positive regulation of proteolysis	-2.28332	-0.552492	8/352	12005,13838,17131,19052,76055,93759,224727,233489	Axin1,Epha4,Smad7,Ppp2ca,Oga,Sirt1,Bag6,Picalm
17_Member	GO Biological Processes	GO:1903050	regulation of proteolysis involved in cellular protein catabolic process	-2.24893	-0.526578	6/214	12005,13838,17131,24086,71472,224727	Axin1,Epha4,Smad7,Tlk2,Usp19,Bag6
17_Member	GO Biological Processes	GO:0045861	negative regulation of proteolysis	-2.24024	-0.522879	8/358	12406,13838,16600,20340,24086,71472,224727,233489	Serpinh1,Epha4,Klf4,Glg1,Tlk2,Usp19,Bag6,Picalm
17_Member	GO Biological Processes	GO:1901799	negative regulation of proteasomal protein catabolic process	-2.22583	-0.51338	3/49	24086,71472,224727	Tlk2,Usp19,Bag6
18_Summary	GO Biological Processes	GO:0051292	nuclear pore complex assembly	-4.47154	-1.94986	3/9	68585,70699,218210,93759,93762,224640	Rtn4,Nup205,Nup153,Sirt1,Smarca5,Lemd2
18_Member	GO Biological Processes	GO:0051292	nuclear pore complex assembly	-4.47154	-1.94986	3/9	68585,70699,218210	Rtn4,Nup205,Nup153
18_Member	GO Biological Processes	GO:0006999	nuclear pore organization	-3.84671	-1.59504	3/14	68585,70699,218210	Rtn4,Nup205,Nup153
18_Member	GO Biological Processes	GO:0046931	pore complex assembly	-3.23945	-1.19923	3/22	68585,70699,218210	Rtn4,Nup205,Nup153
18_Member	GO Biological Processes	GO:0006997	nucleus organization	-3.14279	-1.14277	6/142	68585,70699,93759,93762,218210,224640	Rtn4,Nup205,Sirt1,Smarca5,Nup153,Lemd2
19_Summary	GO Biological Processes	GO:0048514	blood vessel morphogenesis	-4.46193	-1.94986	16/654	12192,12387,14235,14268,14367,14615,16598,16600,17131,18803,21872,66515,68585,93759,192176,192197,14107,14314,15903,20674,26424,50523,70350,71461,81879,12005,21849,26554,50884,84505,108911	Zfp36l1,Ctnnb1,Foxm1,Fn1,Fzd5,Gjc1,Klf2,Klf4,Smad7,Plcg1,Tjp1,Cul7,Rtn4,Sirt1,Flna,Bcas3,Fat1,Fstl1,Id3,Sox2,Nr5a2,Lats2,Basp1,Ptk7,Tfcp2l1,Axin1,Trim28,Cul3,Nckap1,Setdb1,Rcc2
19_Member	GO Biological Processes	GO:0048514	blood vessel morphogenesis	-4.46193	-1.94986	16/654	12192,12387,14235,14268,14367,14615,16598,16600,17131,18803,21872,66515,68585,93759,192176,192197	Zfp36l1,Ctnnb1,Foxm1,Fn1,Fzd5,Gjc1,Klf2,Klf4,Smad7,Plcg1,Tjp1,Cul7,Rtn4,Sirt1,Flna,Bcas3
19_Member	GO Biological Processes	GO:0030855	epithelial cell differentiation	-4.43024	-1.94613	16/658	12192,12387,14107,14314,15903,16598,16600,20674,21872,26424,50523,66515,70350,71461,81879,192176	Zfp36l1,Ctnnb1,Fat1,Fstl1,Id3,Klf2,Klf4,Sox2,Tjp1,Nr5a2,Lats2,Cul7,Basp1,Ptk7,Tfcp2l1,Flna
19_Member	GO Biological Processes	GO:0001568	blood vessel development	-4.28224	-1.85244	17/752	12192,12387,14235,14268,14367,14615,16598,16600,17131,18803,21872,66515,68585,71461,93759,192176,192197	Zfp36l1,Ctnnb1,Foxm1,Fn1,Fzd5,Gjc1,Klf2,Klf4,Smad7,Plcg1,Tjp1,Cul7,Rtn4,Ptk7,Sirt1,Flna,Bcas3
19_Member	GO Biological Processes	GO:0001701	in utero embryonic development	-4.09485	-1.72228	14/556	12005,12192,12387,14367,16598,16600,18803,21849,21872,26554,50523,50884,68585,84505	Axin1,Zfp36l1,Ctnnb1,Fzd5,Klf2,Klf4,Plcg1,Trim28,Tjp1,Cul3,Lats2,Nckap1,Rtn4,Setdb1
19_Member	GO Biological Processes	GO:0001944	vasculature development	-4.02723	-1.69556	17/789	12192,12387,14235,14268,14367,14615,16598,16600,17131,18803,21872,66515,68585,71461,93759,192176,192197	Zfp36l1,Ctnnb1,Foxm1,Fn1,Fzd5,Gjc1,Klf2,Klf4,Smad7,Plcg1,Tjp1,Cul7,Rtn4,Ptk7,Sirt1,Flna,Bcas3
19_Member	GO Biological Processes	GO:0001525	angiogenesis	-2.57886	-0.755357	11/541	12387,14268,14367,16598,16600,18803,21872,68585,93759,192176,192197	Ctnnb1,Fn1,Fzd5,Klf2,Klf4,Plcg1,Tjp1,Rtn4,Sirt1,Flna,Bcas3
19_Member	GO Biological Processes	GO:1903670	regulation of sprouting angiogenesis	-2.50659	-0.722961	3/39	16598,16600,21872	Klf2,Klf4,Tjp1
19_Member	GO Biological Processes	GO:0001667	ameboidal-type cell migration	-2.18233	-0.480639	9/445	14268,14314,16600,18803,50884,68585,93759,108911,192197	Fn1,Fstl1,Klf4,Plcg1,Nckap1,Rtn4,Sirt1,Rcc2,Bcas3
19_Member	GO Biological Processes	GO:0045765	regulation of angiogenesis	-2.10075	-0.429285	7/302	12387,16598,16600,18803,21872,68585,93759	Ctnnb1,Klf2,Klf4,Plcg1,Tjp1,Rtn4,Sirt1
19_Member	GO Biological Processes	GO:1901342	regulation of vasculature development	-2.07102	-0.409062	7/306	12387,16598,16600,18803,21872,68585,93759	Ctnnb1,Klf2,Klf4,Plcg1,Tjp1,Rtn4,Sirt1
20_Summary	GO Biological Processes	GO:0051321	meiotic cell cycle	-4.34846	-1.89991	11/333	13164,17345,19052,19357,50878,57746,57908,104271,105988,224727,230861	Dazl,Mki67,Ppp2ca,Rad21,Stag3,Piwil2,Zfp318,Tex15,Espl1,Bag6,Eif4g3
20_Member	GO Biological Processes	GO:0051321	meiotic cell cycle	-4.34846	-1.89991	11/333	13164,17345,19052,19357,50878,57746,57908,104271,105988,224727,230861	Dazl,Mki67,Ppp2ca,Rad21,Stag3,Piwil2,Zfp318,Tex15,Espl1,Bag6,Eif4g3
20_Member	GO Biological Processes	GO:0007127	meiosis I	-4.24103	-1.83503	7/130	19357,50878,57746,104271,105988,224727,230861	Rad21,Stag3,Piwil2,Tex15,Espl1,Bag6,Eif4g3
20_Member	GO Biological Processes	GO:0061982	meiosis I cell cycle process	-4.13716	-1.75373	7/135	19357,50878,57746,104271,105988,224727,230861	Rad21,Stag3,Piwil2,Tex15,Espl1,Bag6,Eif4g3
20_Member	GO Biological Processes	GO:0140013	meiotic nuclear division	-3.8606	-1.60073	8/200	13164,19357,50878,57746,104271,105988,224727,230861	Dazl,Rad21,Stag3,Piwil2,Tex15,Espl1,Bag6,Eif4g3
20_Member	GO Biological Processes	GO:0045143	homologous chromosome segregation	-3.73772	-1.54302	5/70	19357,50878,104271,105988,224727	Rad21,Stag3,Tex15,Espl1,Bag6
20_Member	GO Biological Processes	GO:1903046	meiotic cell cycle process	-3.57845	-1.4286	8/220	13164,19357,50878,57746,104271,105988,224727,230861	Dazl,Rad21,Stag3,Piwil2,Tex15,Espl1,Bag6,Eif4g3
20_Member	GO Biological Processes	GO:0007130	synaptonemal complex assembly	-3.12554	-1.13674	3/24	19357,104271,224727	Rad21,Tex15,Bag6
20_Member	GO Biological Processes	GO:0007129	homologous chromosome pairing at meiosis	-3.08105	-1.09885	4/56	19357,50878,104271,224727	Rad21,Stag3,Tex15,Bag6
20_Member	GO Biological Processes	GO:0045132	meiotic chromosome segregation	-2.98347	-1.02256	5/102	19357,50878,104271,105988,224727	Rad21,Stag3,Tex15,Espl1,Bag6
20_Member	GO Biological Processes	GO:0070193	synaptonemal complex organization	-2.97279	-1.01807	3/27	19357,104271,224727	Rad21,Tex15,Bag6
20_Member	GO Biological Processes	GO:0070192	chromosome organization involved in meiotic cell cycle	-2.52709	-0.733173	4/79	19357,50878,104271,224727	Rad21,Stag3,Tex15,Bag6
